# Supplementary material for: Mapping the Architecture of Protein Complexes in Arabidopsis Using Cross-Linking Mass Spectrometry
Source: bioRxiv. 2025 Jul 21:2025.04.28.651104. Preprint. [Version 2] doi: 10.1101/2025.04.28.651104 (PMC12330729; doi:10.1101/2025.04.28.651104)
Supplement: Supplement 1 — Table S1: Summary of cross-linked peptide, including intra- and inter- protein cross-links, PPI annotations based on STRING and mapping of intra-cross-links to known structures from PDB and predicted structure from AlphaFold. [file media-1.xlsx]

## Sheet: Overview
	Sheet	Contents	description
	Sheet 0	Overview
	Sheet 1	Summary
	Sheet 2	Total Intra-crosslinked peptides detected	All intra-crosslinked peptides detected in this study
	Sheet 3	Total Inter-crosslinked peptides detected	All inter-crosslinked peptides detected in this study.
	Sheet 4	PPI annotation by STRING
	Sheet 5	STRING analysis summary
	Sheet 6 -8	Intra-crosslink mapped to available known structure from DPB and predicted structure from AlphaFold and detailed information

## Sheet: 1Summary
Table: Summary of detected unique cross-linked peptide pairs in this study.
Summary	Numbers	description	Notes
Total	47119	Total detected cross-linked peptide pairs	The total number of cross-linked peptide pairs was determined by counting unique lysine–lysine (K–K) residue pairs along with their corresponding backbone sequences. Peptides with identical backbone sequences and the same K–K pair were collapsed into a single count, regardless of charge state or peptide backbone modifications (e.g., oxidation).
	43592	intra-crosslink peptide pairs
	3527	inter-crosslink peptide pairs
	5759	Proteins	including both Intra and inter proteins

## Sheet: 2Total_intraXL_filtered
Table: Detected intra-crosslinks across all the runs.
Detected Peptide by Plink2	PeptideA	PeptideB	Peptide_Mass	Modifications	Proteins with lysine linkage Info	ProteinA	ProteinB	Protein_Type	Spectrum_Order	Title/File Name/Scans	Charge	Precursor_Mass	Evalue	Score	Precursor_Mass_Error.Da.	Precursor_Mass_Error.ppm.	Alpha_Evalue	Beta_Evalue	Source.y	sequence-rearranged peptide pairs	sequence-rearranged PPIs
AAAAEATKTFDESKETINKEIEEK(8)-KLFEKNSAK(5)	AAAAEATKTFDESKETINKEIEEK(8)	KLFEKNSAK(5)	3926.89	null	AT4G20260.1(31)-AT4G20260.1(18)	AT4G20260	AT4G20260	Intra-Protein	1	E20230523_22.63541.63541.5.0.dta	5	3926.9	1	0.205207	0.001258	0.320355	1	1	Chloroplast XL	AAAAEATKTFDESKETINKEIEEK(8)-KLFEKNSAK(5)	AT4G20260-AT4G20260
AAAALKGSDHRR(6)-LDAQQKK(6)	AAAALKGSDHRR(6)	LDAQQKK(6)	2292.12	null	AT3G03780.1(406)-AT3G03780.1(425)	AT3G03780	AT3G03780	Intra-Protein	1	E20230523_19.7125.7125.4.0.dta	4	2292.12	1	0.0556797	0.000155	0.067623	1	1	Chloroplast XL	AAAALKGSDHRR(6)-LDAQQKK(6)	AT3G03780-AT3G03780
AAAALKGSDHRR(6)-LDAQQKK(6)	AAAALKGSDHRR(6)	LDAQQKK(6)	2292.12	null	AT3G03780.1(406)-AT3G03780.1(425)	AT3G03780	AT3G03780	Intra-Protein	2	E20230523_17.7357.7357.4.0.dta	4	2292.12	1	0.194985	-0.00156	-0.680591	1	1	Chloroplast XL	AAAALKGSDHRR(6)-LDAQQKK(6)	AT3G03780-AT3G03780
AAAAPQKPAYVSK(7)-SIKKNDQK(3)	AAAAPQKPAYVSK(7)	SIKKNDQK(3)	2471.23	null	AT1G69250.1(259)-AT1G69250.1(268)	AT1G69250	AT1G69250	Intra-Protein	1	E20230523_20.23819.23819.4.1.dta	4	2471.23	1	0.183424	0.001321	0.534551	1	1	Chloroplast XL	AAAAPQKPAYVSK(7)-SIKKNDQK(3)	AT1G69250-AT1G69250
AAAAPQKPAYVSK(7)-SIKKNDQK(3)	AAAAPQKPAYVSK(7)	SIKKNDQK(3)	2471.23	null	AT1G69250.1(259)-AT1G69250.1(268)	AT1G69250	AT1G69250	Intra-Protein	2	E20230523_20.23862.23862.4.3.dta	4	2471.23	1	0.187844	0.001321	0.534551	1	1	Chloroplast XL	AAAAPQKPAYVSK(7)-SIKKNDQK(3)	AT1G69250-AT1G69250
AAAASKGPK(6)-VKANFPK(2)	AAAASKGPK(6)	VKANFPK(2)	1812.9	null	AT3G53020.1(152)-AT3G53020.1(141)	AT3G53020	AT3G53020	Intra-Protein	1	E20230523_22.25116.25116.3.0.dta	3	1812.91	1	0.0509252	0.001036	0.571459	1	1	Chloroplast XL	AAAASKGPK(6)-VKANFPK(2)	AT3G53020-AT3G53020
AAAASKGPK(6)-VKANFPK(2)	AAAASKGPK(6)	VKANFPK(2)	1812.9	null	AT3G53020.1(152)-AT3G53020.1(141)	AT3G53020	AT3G53020	Intra-Protein	2	E20230523_20.24541.24541.3.0.dta	3	1812.9	1	0.0603317	0.000657	0.362402	1	1	Chloroplast XL	AAAASKGPK(6)-VKANFPK(2)	AT3G53020-AT3G53020
AAAASKGPK(6)-VKANFPK(2)	AAAASKGPK(6)	VKANFPK(2)	1812.9	null	AT3G53020.1(152)-AT3G53020.1(141)	AT3G53020	AT3G53020	Intra-Protein	3	E20230523_19.25343.25343.3.0.dta	3	1812.9	1	0.119199	-0.000828	-0.456726	1	1	Chloroplast XL	AAAASKGPK(6)-VKANFPK(2)	AT3G53020-AT3G53020
AAAASKGPK(6)-VKANFPK(2)	AAAASKGPK(6)	VKANFPK(2)	1812.9	null	AT3G53020.1(152)-AT3G53020.1(141)	AT3G53020	AT3G53020	Intra-Protein	4	E20230523_20.24405.24405.3.0.dta	3	1812.9	1	0.184204	0.000666	0.367366	1	1	Chloroplast XL	AAAASKGPK(6)-VKANFPK(2)	AT3G53020-AT3G53020
AAAASKGPK(6)-VKANFPK(2)	AAAASKGPK(6)	VKANFPK(2)	1812.9	null	AT3G53020.1(152)-AT3G53020.1(141)	AT3G53020	AT3G53020	Intra-Protein	5	E20230523_22.25091.25091.3.0.dta	3	1812.91	1	0.26724	0.001063	0.586352	1	1	Chloroplast XL	AAAASKGPK(6)-VKANFPK(2)	AT3G53020-AT3G53020
AAAEKSAPAKK(10)-KPATVAVTK(1)	AAAEKSAPAKK(10)	KPATVAVTK(1)	2195.15	null	AT1G06760.1(149)-AT1G06760.1(151)	AT1G06760	AT1G06760	Intra-Protein	1	E20230523_20.12536.12536.3.0.dta	3	2195.15	1	0.245381	-0.000509	-0.231875	1	1	Chloroplast XL	AAAEKSAPAKK(10)-KPATVAVTK(1)	AT1G06760-AT1G06760
AAAGASKVSSGDELVLK(7)-KYVNTSSKDR(8)	AAAGASKVSSGDELVLK(7)	KYVNTSSKDR(8)	3009.46	null	AT3G03710.1(877)-AT3G03710.1(868)	AT3G03710	AT3G03710	Intra-Protein	1	E20230523_17.41583.41583.4.3.dta	4	3009.46	1	0.350937	-0.000464	-0.154181	1	1	Chloroplast XL	AAAGASKVSSGDELVLK(7)-KYVNTSSKDR(8)	AT3G03710-AT3G03710
AAALNIVPTSTGAAKAVSLVLPQLK(15)-KGLTAEDVNEAFR(1)	AAALNIVPTSTGAAKAVSLVLPQLK(15)	KGLTAEDVNEAFR(1)	4092.14	null	AT1G42970.1(297)-AT1G42970.1(334)	AT1G42970	AT1G42970	Intra-Protein	1	E20230523_19.124043.124043.4.0.dta	4	4092.14	1	0.0129552	0.001832	0.447687	1	1	Chloroplast XL	AAALNIVPTSTGAAKAVSLVLPQLK(15)-KGLTAEDVNEAFR(1)	AT1G42970-AT1G42970
AAALNIVPTSTGAAKAVSLVLPQLK(15)-KGLTAEDVNEAFR(1)	AAALNIVPTSTGAAKAVSLVLPQLK(15)	KGLTAEDVNEAFR(1)	4092.14	null	AT1G42970.1(297)-AT1G42970.1(334)	AT1G42970	AT1G42970	Intra-Protein	2	E20230523_19.124000.124000.4.0.dta	4	4092.14	1	0.0332502	0.001832	0.447687	1	1	Chloroplast XL	AAALNIVPTSTGAAKAVSLVLPQLK(15)-KGLTAEDVNEAFR(1)	AT1G42970-AT1G42970
AAALNIVPTSTGAAKAVSLVLPQLK(15)-KGLTAEDVNEAFR(1)	AAALNIVPTSTGAAKAVSLVLPQLK(15)	KGLTAEDVNEAFR(1)	4092.14	null	AT1G42970.1(297)-AT1G42970.1(334)	AT1G42970	AT1G42970	Intra-Protein	3	E20230523_18.122471.122471.4.0.dta	4	4092.14	1	0.0608422	-0.001289	-0.314994	1	1	Chloroplast XL	AAALNIVPTSTGAAKAVSLVLPQLK(15)-KGLTAEDVNEAFR(1)	AT1G42970-AT1G42970
AAALNIVPTSTGAAKAVSLVLPQLK(15)-VLDEEFGIVKGTMTTTHSYTGDQR(10)	AAALNIVPTSTGAAKAVSLVLPQLK(15)	VLDEEFGIVKGTMTTTHSYTGDQR(10)	5327.69	null	AT1G42970.1(297)-AT1G42970.1(255)	AT1G42970	AT1G42970	Intra-Protein	1	E20230523_19.125508.125508.5.0.dta	5	5327.69	1	0.00712129	0.002429	0.45592	1	1	Chloroplast XL	AAALNIVPTSTGAAKAVSLVLPQLK(15)-VLDEEFGIVKGTMTTTHSYTGDQR(10)	AT1G42970-AT1G42970
AAALNIVPTSTGAAKAVSLVLPQLK(15)-VLDEEFGIVKGTMTTTHSYTGDQR(10)	AAALNIVPTSTGAAKAVSLVLPQLK(15)	VLDEEFGIVKGTMTTTHSYTGDQR(10)	5327.69	null	AT1G42970.1(297)-AT1G42970.1(255)	AT1G42970	AT1G42970	Intra-Protein	2	E20230523_19.125379.125379.5.1.dta	5	5327.69	1	0.00796422	-0.00094	-0.176437	1	1	Chloroplast XL	AAALNIVPTSTGAAKAVSLVLPQLK(15)-VLDEEFGIVKGTMTTTHSYTGDQR(10)	AT1G42970-AT1G42970
AAALNIVPTSTGAAKAVSLVLPQLK(15)-VLDEEFGIVKGTMTTTHSYTGDQR(10)	AAALNIVPTSTGAAKAVSLVLPQLK(15)	VLDEEFGIVKGTMTTTHSYTGDQR(10)	5327.69	null	AT1G42970.1(297)-AT1G42970.1(255)	AT1G42970	AT1G42970	Intra-Protein	3	E20230523_20.124303.124303.5.0.dta	5	5327.69	1	0.0661501	-0.000378	-0.07095	1	1	Chloroplast XL	AAALNIVPTSTGAAKAVSLVLPQLK(15)-VLDEEFGIVKGTMTTTHSYTGDQR(10)	AT1G42970-AT1G42970
AAALNIVPTSTGAAKAVSLVLPQLK(15)-VLDEEFGIVKGTMTTTHSYTGDQR(10)	AAALNIVPTSTGAAKAVSLVLPQLK(15)	VLDEEFGIVKGTMTTTHSYTGDQR(10)	5327.69	null	AT1G42970.1(297)-AT1G42970.1(255)	AT1G42970	AT1G42970	Intra-Protein	4	E20230523_20.124278.124278.5.1.dta	5	5327.7	1	0.121383	0.00817	1.5335	1	1	Chloroplast XL	AAALNIVPTSTGAAKAVSLVLPQLK(15)-VLDEEFGIVKGTMTTTHSYTGDQR(10)	AT1G42970-AT1G42970
AAALNIVPTSTGAAKAVSLVLPQLK(15)-VLDEEFGIVKGTMTTTHSYTGDQR(10)	AAALNIVPTSTGAAKAVSLVLPQLK(15)	VLDEEFGIVKGTMTTTHSYTGDQR(10)	5327.69	null	AT1G42970.1(297)-AT1G42970.1(255)	AT1G42970	AT1G42970	Intra-Protein	5	E20230523_20.124409.124409.4.0.dta	4	5327.69	1	0.146897	0	0	1	1	Chloroplast XL	AAALNIVPTSTGAAKAVSLVLPQLK(15)-VLDEEFGIVKGTMTTTHSYTGDQR(10)	AT1G42970-AT1G42970
AAALPGKCGVKLPYK(7)-VSYSSIYLKK(9)	AAALPGKCGVKLPYK(7)	VSYSSIYLKK(9)	2969.52	Carbamidomethyl[C](8)	AT5G01870.1(97)-AT5G01870.1(89)	AT5G01870	AT5G01870	Intra-Protein	1	E20230523_18.69921.69921.4.1.dta	4	2969.52	1	0.167506	-0.000354	-0.119211	1	1	Chloroplast XL	AAALPGKCGVKLPYK(7)-VSYSSIYLKK(9)	AT5G01870-AT5G01870
AAAPYQKLRR(7)-EKDISGTR(2)	AAAPYQKLRR(7)	EKDISGTR(2)	2288.12	null	AT1G08520.1(526)-AT1G08520.1(531)	AT1G08520	AT1G08520	Intra-Protein	1	E20230523_18.33535.33535.4.0.dta	4	2288.12	1	0.145643	-0.000529	-0.231194	1	1	Chloroplast XL	AAAPYQKLRR(7)-EKDISGTR(2)	AT1G08520-AT1G08520
AAAPYQKLRR(7)-EKDISGTR(2)	AAAPYQKLRR(7)	EKDISGTR(2)	2288.12	null	AT1G08520.1(526)-AT1G08520.1(531)	AT1G08520	AT1G08520	Intra-Protein	2	E20230523_19.33978.33978.4.0.dta	4	2288.12	1	0.198022	-0.001256	-0.548923	1	1	Chloroplast XL	AAAPYQKLRR(7)-EKDISGTR(2)	AT1G08520-AT1G08520
AAAPYQKLRR(7)-EKDISGTR(2)	AAAPYQKLRR(7)	EKDISGTR(2)	2288.12	null	AT1G08520.1(526)-AT1G08520.1(531)	AT1G08520	AT1G08520	Intra-Protein	3	E20230523_20.31657.31657.4.1.dta	4	2288.12	1	0.256613	0.000102	0.044578	1	1	Chloroplast XL	AAAPYQKLRR(7)-EKDISGTR(2)	AT1G08520-AT1G08520
AAAPYQKLRR(7)-EKDISGTR(2)	AAAPYQKLRR(7)	EKDISGTR(2)	2288.12	null	AT1G08520.1(526)-AT1G08520.1(531)	AT1G08520	AT1G08520	Intra-Protein	4	E20230523_18.33448.33448.3.0.dta	3	2288.12	1	0.358647	-0.000726	-0.317291	1	1	Chloroplast XL	AAAPYQKLRR(7)-EKDISGTR(2)	AT1G08520-AT1G08520
AAAVAALSQVLTAEKK(15)-KSPDTSPSAEAKDEK(1)	AAAVAALSQVLTAEKK(15)	KSPDTSPSAEAKDEK(1)	3369.65	null	AT3G57410.1(843)-AT3G57410.1(845)	AT3G57410	AT3G57410	Intra-Protein	1	E20230523_22.64199.64199.4.1.dta	4	3369.64	1	0.00883912	-0.002012	-0.597095	1	1	Chloroplast XL	AAAVAALSQVLTAEKK(15)-KSPDTSPSAEAKDEK(1)	AT3G57410-AT3G57410
AAAVAALSQVLTAEKK(15)-KSPDTSPSAEAKDEK(1)	AAAVAALSQVLTAEKK(15)	KSPDTSPSAEAKDEK(1)	3369.65	null	AT3G57410.1(843)-AT3G57410.1(845)	AT3G57410	AT3G57410	Intra-Protein	2	E20230523_22.64266.64266.4.1.dta	4	3369.64	1	0.021855	-0.002012	-0.597095	1	1	Chloroplast XL	AAAVAALSQVLTAEKK(15)-KSPDTSPSAEAKDEK(1)	AT3G57410-AT3G57410
AAAVAALSQVLTAEKK(15)-KSPDTSPSAEAKDEK(1)	AAAVAALSQVLTAEKK(15)	KSPDTSPSAEAKDEK(1)	3369.65	null	AT3G57410.1(843)-AT3G57410.1(845)	AT3G57410	AT3G57410	Intra-Protein	3	E20230523_20.63818.63818.4.0.dta	4	3369.65	1	0.112698	0.001921	0.57009	1	1	Chloroplast XL	AAAVAALSQVLTAEKK(15)-KSPDTSPSAEAKDEK(1)	AT3G57410-AT3G57410
AAAVAALSQVLTAEKK(15)-KSPDTSPSAEAKDEK(1)	AAAVAALSQVLTAEKK(15)	KSPDTSPSAEAKDEK(1)	3369.65	null	AT3G57410.1(843)-AT3G57410.1(845)	AT3G57410	AT3G57410	Intra-Protein	4	E20230523_22.64336.64336.4.1.dta	4	3369.64	1	0.117729	-0.002012	-0.597095	1	1	Chloroplast XL	AAAVAALSQVLTAEKK(15)-KSPDTSPSAEAKDEK(1)	AT3G57410-AT3G57410
AADDSHFLTGSLDKTAK(14)-KDITSLCK(1)	AADDSHFLTGSLDKTAK(14)	KDITSLCK(1)	2950.35	Carbamidomethyl[C](27)	AT2G46280.1(215)-AT2G46280.1(194)	AT2G46280	AT2G46280	Intra-Protein	1	E20230523_22.61446.61446.3.0.dta	3	2950.35	1	0.00407046	-0.001774	-0.601284	1	1	Chloroplast XL	AADDSHFLTGSLDKTAK(14)-KDITSLCK(1)	AT2G46280-AT2G46280
AADDSHFLTGSLDKTAK(14)-KDITSLCK(1)	AADDSHFLTGSLDKTAK(14)	KDITSLCK(1)	2950.35	Carbamidomethyl[C](27)	AT2G46280.1(215)-AT2G46280.1(194)	AT2G46280	AT2G46280	Intra-Protein	2	E20230523_22.61495.61495.4.1.dta	4	2950.36	1	0.113742	0.003519	1.19274	1	1	Chloroplast XL	AADDSHFLTGSLDKTAK(14)-KDITSLCK(1)	AT2G46280-AT2G46280
AADGLGTCTYVKAR(12)-HVLCEKQGK(6)	AADGLGTCTYVKAR(12)	HVLCEKQGK(6)	2790.27	Carbamidomethyl[C](8);Carbamidomethyl[C](21)	AT1G26550.1(44)-AT1G26550.1(52)	AT1G26550	AT1G26550	Intra-Protein	1	E20230523_19.36806.36806.4.0.dta	4	2790.27	1	0.324892	-0.002118	-0.759065	1	1	Chloroplast XL	AADGLGTCTYVKAR(12)-HVLCEKQGK(6)	AT1G26550-AT1G26550
AADGLGTCTYVKAR(12)-HVLCEKQGK(6)	AADGLGTCTYVKAR(12)	HVLCEKQGK(6)	2790.27	Carbamidomethyl[C](8);Carbamidomethyl[C](21)	AT1G26550.1(44)-AT1G26550.1(52)	AT1G26550	AT1G26550	Intra-Protein	2	E20230523_19.36821.36821.3.0.dta	3	2790.27	1	0.393231	-0.003868	-1.38624	1	1	Chloroplast XL	AADGLGTCTYVKAR(12)-HVLCEKQGK(6)	AT1G26550-AT1G26550
AADRKDSIEQVK(5)-KLYELFR(1)	AADRKDSIEQVK(5)	KLYELFR(1)	2537.24	null	AT2G20420.1(209)-AT2G20420.1(217)	AT2G20420	AT2G20420	Intra-Protein	1	E20230523_22.61909.61909.4.0.dta	4	2537.24	1	0.00927982	-4e-05	-0.015765	1	1	Chloroplast XL	AADRKDSIEQVK(5)-KLYELFR(1)	AT2G20420-AT2G20420
AADRKDSIEQVK(5)-KLYELFR(1)	AADRKDSIEQVK(5)	KLYELFR(1)	2537.24	null	AT2G20420.1(209)-AT2G20420.1(217)	AT2G20420	AT2G20420	Intra-Protein	2	E20230523_22.62005.62005.4.1.dta	4	2537.24	1	0.017181	7.9e-05	0.031136	1	1	Chloroplast XL	AADRKDSIEQVK(5)-KLYELFR(1)	AT2G20420-AT2G20420
AADVGADLVGKIER(11)-SLGPKGSEPHK(5)	AADVGADLVGKIER(11)	SLGPKGSEPHK(5)	2759.34	null	AT1G15690.1(265)-AT1G15690.1(715)	AT1G15690	AT1G15690	Intra-Protein	1	E20230523_17.63641.63641.4.0.dta	4	2759.34	1	0.243519	-0.002329	-0.844042	1	1	Chloroplast XL	AADVGADLVGKIER(11)-SLGPKGSEPHK(5)	AT1G15690-AT1G15690
AAEDPAPASSSSKDSPAAAAAPDGATATK(13)-PKPPPIGPKR(2)	AAEDPAPASSSSKDSPAAAAAPDGATATK(13)	PKPPPIGPKR(2)	3908.87	null	AT4G28750.1(57)-AT4G28750.1(75)	AT4G28750	AT4G28750	Intra-Protein	1	E20230523_22.37730.37730.5.1.dta	5	3908.88	1	0.248121	0.007524	1.92485	1	1	Chloroplast XL	AAEDPAPASSSSKDSPAAAAAPDGATATK(13)-PKPPPIGPKR(2)	AT4G28750-AT4G28750
AAEDPAPASSSSKDSPAAAAAPDGATATK(13)-PKPPPIGPKR(2)	AAEDPAPASSSSKDSPAAAAAPDGATATK(13)	PKPPPIGPKR(2)	3908.87	null	AT4G28750.1(57)-AT4G28750.1(75)	AT4G28750	AT4G28750	Intra-Protein	2	E20230523_20.37152.37152.4.3.dta	4	3908.87	1	0.264817	0.003036	0.776695	1	1	Chloroplast XL	AAEDPAPASSSSKDSPAAAAAPDGATATK(13)-PKPPPIGPKR(2)	AT4G28750-AT4G28750
AAEDPAPASSSSKDSPAAAAAPDGATATK(13)-PKPPPIGPKR(2)	AAEDPAPASSSSKDSPAAAAAPDGATATK(13)	PKPPPIGPKR(2)	3908.87	null	AT4G28750.1(57)-AT4G28750.1(75)	AT4G28750	AT4G28750	Intra-Protein	3	E20230523_20.37308.37308.5.2.dta	5	3908.87	1	0.294087	-5e-05	-0.012791	1	1	Chloroplast XL	AAEDPAPASSSSKDSPAAAAAPDGATATK(13)-PKPPPIGPKR(2)	AT4G28750-AT4G28750
AAEDPAPASSSSKDSPAAAAAPDGATATKPKPPPIGPK(13)-NVGSVVAVDQDPKTR(13)	AAEDPAPASSSSKDSPAAAAAPDGATATKPKPPPIGPK(13)	NVGSVVAVDQDPKTR(13)	5318.59	null	AT4G28750.1(57)-AT4G28750.1(111)	AT4G28750	AT4G28750	Intra-Protein	1	E20230523_22.49049.49049.5.0.dta	5	5318.58	1	0.0126331	-0.000784	-0.147408	1	1	Chloroplast XL	AAEDPAPASSSSKDSPAAAAAPDGATATKPKPPPIGPK(13)-NVGSVVAVDQDPKTR(13)	AT4G28750-AT4G28750
AAEDPAPASSSSKDSPAAAAAPDGATATKPKPPPIGPK(13)-NVGSVVAVDQDPKTR(13)	AAEDPAPASSSSKDSPAAAAAPDGATATKPKPPPIGPK(13)	NVGSVVAVDQDPKTR(13)	5318.59	null	AT4G28750.1(57)-AT4G28750.1(111)	AT4G28750	AT4G28750	Intra-Protein	2	E20230523_22.49016.49016.5.0.dta	5	5318.58	1	0.0256985	-0.000332	-0.062423	1	1	Chloroplast XL	AAEDPAPASSSSKDSPAAAAAPDGATATKPKPPPIGPK(13)-NVGSVVAVDQDPKTR(13)	AT4G28750-AT4G28750
AAEDPAPASSSSKDSPAAAAAPDGATATKPKPPPIGPK(29)-NVGSVVAVDQDPKTR(13)	AAEDPAPASSSSKDSPAAAAAPDGATATKPKPPPIGPK(29)	NVGSVVAVDQDPKTR(13)	5318.59	null	AT4G28750.1(73)-AT4G28750.1(111)	AT4G28750	AT4G28750	Intra-Protein	1	E20230523_22.52193.52193.5.0.dta	5	5318.59	1	0.0496992	0.00047	0.088369	1	1	Chloroplast XL	AAEDPAPASSSSKDSPAAAAAPDGATATKPKPPPIGPK(29)-NVGSVVAVDQDPKTR(13)	AT4G28750-AT4G28750
AAEDPAPASSSSKDSPAAAAAPDGATATKPKPPPIGPK(29)-NVGSVVAVDQDPKTR(13)	AAEDPAPASSSSKDSPAAAAAPDGATATKPKPPPIGPK(29)	NVGSVVAVDQDPKTR(13)	5318.59	null	AT4G28750.1(73)-AT4G28750.1(111)	AT4G28750	AT4G28750	Intra-Protein	2	E20230523_22.52041.52041.5.0.dta	5	5318.59	1	0.0644382	0.007324	1.37706	1	1	Chloroplast XL	AAEDPAPASSSSKDSPAAAAAPDGATATKPKPPPIGPK(29)-NVGSVVAVDQDPKTR(13)	AT4G28750-AT4G28750
AAEDPAPASSSSKDSPAAAAAPDGATATKPKPPPIGPK(29)-NVGSVVAVDQDPKTR(13)	AAEDPAPASSSSKDSPAAAAAPDGATATKPKPPPIGPK(29)	NVGSVVAVDQDPKTR(13)	5318.59	null	AT4G28750.1(73)-AT4G28750.1(111)	AT4G28750	AT4G28750	Intra-Protein	3	E20230523_22.52153.52153.5.0.dta	5	5318.59	1	0.110492	0.00047	0.088369	1	1	Chloroplast XL	AAEDPAPASSSSKDSPAAAAAPDGATATKPKPPPIGPK(29)-NVGSVVAVDQDPKTR(13)	AT4G28750-AT4G28750
AAEDPAPASSSSKDSPAAAAAPDGATATKPKPPPIGPK(29)-NVGSVVAVDQDPKTR(13)	AAEDPAPASSSSKDSPAAAAAPDGATATKPKPPPIGPK(29)	NVGSVVAVDQDPKTR(13)	5318.59	null	AT4G28750.1(73)-AT4G28750.1(111)	AT4G28750	AT4G28750	Intra-Protein	4	E20230523_22.52081.52081.5.0.dta	5	5318.59	1	0.117756	0.00047	0.088369	1	1	Chloroplast XL	AAEDPAPASSSSKDSPAAAAAPDGATATKPKPPPIGPK(29)-NVGSVVAVDQDPKTR(13)	AT4G28750-AT4G28750
AAEDPAPASSSSKDSPAAAAAPDGATATKPKPPPIGPK(31)-NVGSVVAVDQDPKTR(13)	AAEDPAPASSSSKDSPAAAAAPDGATATKPKPPPIGPK(31)	NVGSVVAVDQDPKTR(13)	5318.59	null	AT4G28750.1(75)-AT4G28750.1(111)	AT4G28750	AT4G28750	Intra-Protein	1	E20230523_20.49766.49766.5.0.dta	5	5318.58	1	0.188986	-0.005298	-0.99613	1	1	Chloroplast XL	AAEDPAPASSSSKDSPAAAAAPDGATATKPKPPPIGPK(31)-NVGSVVAVDQDPKTR(13)	AT4G28750-AT4G28750
AAEDPAPASSSSKDSPAAAAAPDGATATKPKPPPIGPK(31)-NVGSVVAVDQDPKTR(13)	AAEDPAPASSSSKDSPAAAAAPDGATATKPKPPPIGPK(31)	NVGSVVAVDQDPKTR(13)	5318.59	null	AT4G28750.1(75)-AT4G28750.1(111)	AT4G28750	AT4G28750	Intra-Protein	2	E20230523_20.49727.49727.5.0.dta	5	5318.58	1	0.191547	-0.005298	-0.99613	1	1	Chloroplast XL	AAEDPAPASSSSKDSPAAAAAPDGATATKPKPPPIGPK(31)-NVGSVVAVDQDPKTR(13)	AT4G28750-AT4G28750
AAEDTPPATASSDSSSTTAAAAPAKVPAAK(25)-AKPPPIGPK(2)	AAEDTPPATASSDSSSTTAAAAPAKVPAAK(25)	AKPPPIGPK(2)	3855.87	null	AT2G20260.1(71)-AT2G20260.1(78)	AT2G20260	AT2G20260	Intra-Protein	1	E20230523_19.46747.46747.4.0.dta	4	3855.87	1	0.108268	0.000815	0.211366	1	1	Chloroplast XL	AAEDTPPATASSDSSSTTAAAAPAKVPAAK(25)-AKPPPIGPK(2)	AT2G20260-AT2G20260
AAEDTPPATASSDSSSTTAAAAPAKVPAAK(25)-AKPPPIGPK(2)	AAEDTPPATASSDSSSTTAAAAPAKVPAAK(25)	AKPPPIGPK(2)	3855.87	null	AT2G20260.1(71)-AT2G20260.1(78)	AT2G20260	AT2G20260	Intra-Protein	2	E20230523_22.45093.45093.4.2.dta	4	3855.87	1	0.112048	0.000389	0.100885	1	1	Chloroplast XL	AAEDTPPATASSDSSSTTAAAAPAKVPAAK(25)-AKPPPIGPK(2)	AT2G20260-AT2G20260
AAEDTPPATASSDSSSTTAAAAPAKVPAAK(25)-AKPPPIGPK(2)	AAEDTPPATASSDSSSTTAAAAPAKVPAAK(25)	AKPPPIGPK(2)	3855.87	null	AT2G20260.1(71)-AT2G20260.1(78)	AT2G20260	AT2G20260	Intra-Protein	3	E20230523_19.46559.46559.3.0.dta	3	3855.87	1	0.114344	0.001647	0.427141	1	1	Chloroplast XL	AAEDTPPATASSDSSSTTAAAAPAKVPAAK(25)-AKPPPIGPK(2)	AT2G20260-AT2G20260
AAEDTPPATASSDSSSTTAAAAPAKVPAAK(25)-AKPPPIGPK(2)	AAEDTPPATASSDSSSTTAAAAPAKVPAAK(25)	AKPPPIGPK(2)	3855.87	null	AT2G20260.1(71)-AT2G20260.1(78)	AT2G20260	AT2G20260	Intra-Protein	4	E20230523_19.46539.46539.3.0.dta	3	3855.87	1	0.120525	0.001404	0.36412	1	1	Chloroplast XL	AAEDTPPATASSDSSSTTAAAAPAKVPAAK(25)-AKPPPIGPK(2)	AT2G20260-AT2G20260
AAEDTPPATASSDSSSTTAAAAPAKVPAAK(25)-AKPPPIGPK(2)	AAEDTPPATASSDSSSTTAAAAPAKVPAAK(25)	AKPPPIGPK(2)	3855.87	null	AT2G20260.1(71)-AT2G20260.1(78)	AT2G20260	AT2G20260	Intra-Protein	5	E20230523_19.46221.46221.4.0.dta	4	3855.87	1	0.129471	-0.000669	-0.173502	1	1	Chloroplast XL	AAEDTPPATASSDSSSTTAAAAPAKVPAAK(25)-AKPPPIGPK(2)	AT2G20260-AT2G20260
AAEDTPPATASSDSSSTTAAAAPAKVPAAK(25)-AKPPPIGPK(2)	AAEDTPPATASSDSSSTTAAAAPAKVPAAK(25)	AKPPPIGPK(2)	3855.87	null	AT2G20260.1(71)-AT2G20260.1(78)	AT2G20260	AT2G20260	Intra-Protein	6	E20230523_17.45946.45946.5.0.dta	5	3855.87	1	0.13219	-0.00161	-0.417545	1	1	Chloroplast XL	AAEDTPPATASSDSSSTTAAAAPAKVPAAK(25)-AKPPPIGPK(2)	AT2G20260-AT2G20260
AAEDTPPATASSDSSSTTAAAAPAKVPAAK(25)-AKPPPIGPK(2)	AAEDTPPATASSDSSSTTAAAAPAKVPAAK(25)	AKPPPIGPK(2)	3855.87	null	AT2G20260.1(71)-AT2G20260.1(78)	AT2G20260	AT2G20260	Intra-Protein	7	E20230523_19.46049.46049.4.0.dta	4	3855.87	1	0.145074	-0.000558	-0.144714	1	1	Chloroplast XL	AAEDTPPATASSDSSSTTAAAAPAKVPAAK(25)-AKPPPIGPK(2)	AT2G20260-AT2G20260
AAEDTPPATASSDSSSTTAAAAPAKVPAAK(25)-AKPPPIGPK(2)	AAEDTPPATASSDSSSTTAAAAPAKVPAAK(25)	AKPPPIGPK(2)	3855.87	null	AT2G20260.1(71)-AT2G20260.1(78)	AT2G20260	AT2G20260	Intra-Protein	8	E20230523_19.46426.46426.4.0.dta	4	3855.87	1	0.146369	-0.000367	-0.09518	1	1	Chloroplast XL	AAEDTPPATASSDSSSTTAAAAPAKVPAAK(25)-AKPPPIGPK(2)	AT2G20260-AT2G20260
AAEDTPPATASSDSSSTTAAAAPAKVPAAK(25)-AKPPPIGPK(2)	AAEDTPPATASSDSSSTTAAAAPAKVPAAK(25)	AKPPPIGPK(2)	3855.87	null	AT2G20260.1(71)-AT2G20260.1(78)	AT2G20260	AT2G20260	Intra-Protein	9	E20230523_18.45455.45455.5.0.dta	5	3855.87	1	0.152266	-0.002345	-0.608164	1	1	Chloroplast XL	AAEDTPPATASSDSSSTTAAAAPAKVPAAK(25)-AKPPPIGPK(2)	AT2G20260-AT2G20260
AAEDTPPATASSDSSSTTAAAAPAKVPAAK(25)-AKPPPIGPK(2)	AAEDTPPATASSDSSSTTAAAAPAKVPAAK(25)	AKPPPIGPK(2)	3855.87	null	AT2G20260.1(71)-AT2G20260.1(78)	AT2G20260	AT2G20260	Intra-Protein	10	E20230523_19.46027.46027.4.0.dta	4	3855.87	1	0.153442	-0.000558	-0.144714	1	1	Chloroplast XL	AAEDTPPATASSDSSSTTAAAAPAKVPAAK(25)-AKPPPIGPK(2)	AT2G20260-AT2G20260
AAEDTPPATASSDSSSTTAAAAPAKVPAAK(25)-AKPPPIGPK(2)	AAEDTPPATASSDSSSTTAAAAPAKVPAAK(25)	AKPPPIGPK(2)	3855.87	null	AT2G20260.1(71)-AT2G20260.1(78)	AT2G20260	AT2G20260	Intra-Protein	11	E20230523_17.46499.46499.3.0.dta	3	3855.87	1	0.154285	-0.000373	-0.096736	1	1	Chloroplast XL	AAEDTPPATASSDSSSTTAAAAPAKVPAAK(25)-AKPPPIGPK(2)	AT2G20260-AT2G20260
AAEDTPPATASSDSSSTTAAAAPAKVPAAK(25)-AKPPPIGPK(2)	AAEDTPPATASSDSSSTTAAAAPAKVPAAK(25)	AKPPPIGPK(2)	3855.87	null	AT2G20260.1(71)-AT2G20260.1(78)	AT2G20260	AT2G20260	Intra-Protein	12	E20230523_18.45297.45297.5.2.dta	5	3855.87	1	0.154859	-0.002736	-0.709568	1	1	Chloroplast XL	AAEDTPPATASSDSSSTTAAAAPAKVPAAK(25)-AKPPPIGPK(2)	AT2G20260-AT2G20260
AAEDTPPATASSDSSSTTAAAAPAKVPAAK(25)-AKPPPIGPK(2)	AAEDTPPATASSDSSSTTAAAAPAKVPAAK(25)	AKPPPIGPK(2)	3855.87	null	AT2G20260.1(71)-AT2G20260.1(78)	AT2G20260	AT2G20260	Intra-Protein	13	E20230523_18.45139.45139.5.0.dta	5	3855.87	1	0.163076	-0.002193	-0.568743	1	1	Chloroplast XL	AAEDTPPATASSDSSSTTAAAAPAKVPAAK(25)-AKPPPIGPK(2)	AT2G20260-AT2G20260
AAEDTPPATASSDSSSTTAAAAPAKVPAAK(25)-AKPPPIGPK(2)	AAEDTPPATASSDSSSTTAAAAPAKVPAAK(25)	AKPPPIGPK(2)	3855.87	null	AT2G20260.1(71)-AT2G20260.1(78)	AT2G20260	AT2G20260	Intra-Protein	14	E20230523_17.45282.45282.3.0.dta	3	3855.87	1	0.170097	-0.000389	-0.100885	1	1	Chloroplast XL	AAEDTPPATASSDSSSTTAAAAPAKVPAAK(25)-AKPPPIGPK(2)	AT2G20260-AT2G20260
AAEDTPPATASSDSSSTTAAAAPAKVPAAK(25)-AKPPPIGPK(2)	AAEDTPPATASSDSSSTTAAAAPAKVPAAK(25)	AKPPPIGPK(2)	3855.87	null	AT2G20260.1(71)-AT2G20260.1(78)	AT2G20260	AT2G20260	Intra-Protein	15	E20230523_17.46019.46019.5.0.dta	5	3855.87	1	0.173922	-0.000628	-0.162869	1	1	Chloroplast XL	AAEDTPPATASSDSSSTTAAAAPAKVPAAK(25)-AKPPPIGPK(2)	AT2G20260-AT2G20260
AAEDTPPATASSDSSSTTAAAAPAKVPAAK(25)-AKPPPIGPK(2)	AAEDTPPATASSDSSSTTAAAAPAKVPAAK(25)	AKPPPIGPK(2)	3855.87	null	AT2G20260.1(71)-AT2G20260.1(78)	AT2G20260	AT2G20260	Intra-Protein	16	E20230523_18.44961.44961.3.0.dta	3	3855.87	1	0.17425	-0.001943	-0.503907	1	1	Chloroplast XL	AAEDTPPATASSDSSSTTAAAAPAKVPAAK(25)-AKPPPIGPK(2)	AT2G20260-AT2G20260
AAEDTPPATASSDSSSTTAAAAPAKVPAAK(25)-AKPPPIGPK(2)	AAEDTPPATASSDSSSTTAAAAPAKVPAAK(25)	AKPPPIGPK(2)	3855.87	null	AT2G20260.1(71)-AT2G20260.1(78)	AT2G20260	AT2G20260	Intra-Protein	17	E20230523_19.46842.46842.4.0.dta	4	3855.87	1	0.174276	0.000356	0.092327	1	1	Chloroplast XL	AAEDTPPATASSDSSSTTAAAAPAKVPAAK(25)-AKPPPIGPK(2)	AT2G20260-AT2G20260
AAEDTPPATASSDSSSTTAAAAPAKVPAAK(25)-AKPPPIGPK(2)	AAEDTPPATASSDSSSTTAAAAPAKVPAAK(25)	AKPPPIGPK(2)	3855.87	null	AT2G20260.1(71)-AT2G20260.1(78)	AT2G20260	AT2G20260	Intra-Protein	18	E20230523_18.45279.45279.4.0.dta	4	3855.87	1	0.174528	-0.001635	-0.424029	1	1	Chloroplast XL	AAEDTPPATASSDSSSTTAAAAPAKVPAAK(25)-AKPPPIGPK(2)	AT2G20260-AT2G20260
AAEDTPPATASSDSSSTTAAAAPAKVPAAK(25)-AKPPPIGPK(2)	AAEDTPPATASSDSSSTTAAAAPAKVPAAK(25)	AKPPPIGPK(2)	3855.87	null	AT2G20260.1(71)-AT2G20260.1(78)	AT2G20260	AT2G20260	Intra-Protein	19	E20230523_18.45417.45417.5.0.dta	5	3855.87	1	0.175508	-0.002511	-0.651215	1	1	Chloroplast XL	AAEDTPPATASSDSSSTTAAAAPAKVPAAK(25)-AKPPPIGPK(2)	AT2G20260-AT2G20260
AAEDTPPATASSDSSSTTAAAAPAKVPAAK(25)-AKPPPIGPK(2)	AAEDTPPATASSDSSSTTAAAAPAKVPAAK(25)	AKPPPIGPK(2)	3855.87	null	AT2G20260.1(71)-AT2G20260.1(78)	AT2G20260	AT2G20260	Intra-Protein	20	E20230523_17.45863.45863.3.0.dta	3	3855.87	1	0.179591	-0.001195	-0.309917	1	1	Chloroplast XL	AAEDTPPATASSDSSSTTAAAAPAKVPAAK(25)-AKPPPIGPK(2)	AT2G20260-AT2G20260
AAEDTPPATASSDSSSTTAAAAPAKVPAAK(25)-AKPPPIGPK(2)	AAEDTPPATASSDSSSTTAAAAPAKVPAAK(25)	AKPPPIGPK(2)	3855.87	null	AT2G20260.1(71)-AT2G20260.1(78)	AT2G20260	AT2G20260	Intra-Protein	21	E20230523_18.45413.45413.4.0.dta	4	3855.87	1	0.180832	-0.001467	-0.380459	1	1	Chloroplast XL	AAEDTPPATASSDSSSTTAAAAPAKVPAAK(25)-AKPPPIGPK(2)	AT2G20260-AT2G20260
AAEDTPPATASSDSSSTTAAAAPAKVPAAK(25)-AKPPPIGPK(2)	AAEDTPPATASSDSSSTTAAAAPAKVPAAK(25)	AKPPPIGPK(2)	3855.87	null	AT2G20260.1(71)-AT2G20260.1(78)	AT2G20260	AT2G20260	Intra-Protein	22	E20230523_20.45151.45151.4.1.dta	4	3855.87	1	0.19707	6.7e-05	0.017376	1	1	Chloroplast XL	AAEDTPPATASSDSSSTTAAAAPAKVPAAK(25)-AKPPPIGPK(2)	AT2G20260-AT2G20260
AAEDTPPATASSDSSSTTAAAAPAKVPAAK(25)-AKPPPIGPK(2)	AAEDTPPATASSDSSSTTAAAAPAKVPAAK(25)	AKPPPIGPK(2)	3855.87	null	AT2G20260.1(71)-AT2G20260.1(78)	AT2G20260	AT2G20260	Intra-Protein	23	E20230523_18.45252.45252.4.0.dta	4	3855.87	1	0.201003	-0.001604	-0.415989	1	1	Chloroplast XL	AAEDTPPATASSDSSSTTAAAAPAKVPAAK(25)-AKPPPIGPK(2)	AT2G20260-AT2G20260
AAEDTPPATASSDSSSTTAAAAPAKVPAAK(25)-AKPPPIGPK(2)	AAEDTPPATASSDSSSTTAAAAPAKVPAAK(25)	AKPPPIGPK(2)	3855.87	null	AT2G20260.1(71)-AT2G20260.1(78)	AT2G20260	AT2G20260	Intra-Protein	24	E20230523_18.44866.44866.4.1.dta	4	3855.87	1	0.203609	-0.001919	-0.497683	1	1	Chloroplast XL	AAEDTPPATASSDSSSTTAAAAPAKVPAAK(25)-AKPPPIGPK(2)	AT2G20260-AT2G20260
AAEDTPPATASSDSSSTTAAAAPAKVPAAK(25)-AKPPPIGPK(2)	AAEDTPPATASSDSSSTTAAAAPAKVPAAK(25)	AKPPPIGPK(2)	3855.87	null	AT2G20260.1(71)-AT2G20260.1(78)	AT2G20260	AT2G20260	Intra-Protein	25	E20230523_20.44938.44938.3.1.dta	3	3855.87	1	0.203933	0.00067	0.173761	1	1	Chloroplast XL	AAEDTPPATASSDSSSTTAAAAPAKVPAAK(25)-AKPPPIGPK(2)	AT2G20260-AT2G20260
AAEDTPPATASSDSSSTTAAAAPAKVPAAK(25)-AKPPPIGPK(2)	AAEDTPPATASSDSSSTTAAAAPAKVPAAK(25)	AKPPPIGPK(2)	3855.87	null	AT2G20260.1(71)-AT2G20260.1(78)	AT2G20260	AT2G20260	Intra-Protein	26	E20230523_19.46246.46246.4.0.dta	4	3855.87	1	0.215173	-0.000794	-0.20592	1	1	Chloroplast XL	AAEDTPPATASSDSSSTTAAAAPAKVPAAK(25)-AKPPPIGPK(2)	AT2G20260-AT2G20260
AAEDTPPATASSDSSSTTAAAAPAKVPAAK(25)-AKPPPIGPK(2)	AAEDTPPATASSDSSSTTAAAAPAKVPAAK(25)	AKPPPIGPK(2)	3855.87	null	AT2G20260.1(71)-AT2G20260.1(78)	AT2G20260	AT2G20260	Intra-Protein	27	E20230523_20.44928.44928.4.1.dta	4	3855.87	1	0.220092	0.001203	0.311992	1	1	Chloroplast XL	AAEDTPPATASSDSSSTTAAAAPAKVPAAK(25)-AKPPPIGPK(2)	AT2G20260-AT2G20260
AAEDTPPATASSDSSSTTAAAAPAKVPAAK(25)-AKPPPIGPK(2)	AAEDTPPATASSDSSSTTAAAAPAKVPAAK(25)	AKPPPIGPK(2)	3855.87	null	AT2G20260.1(71)-AT2G20260.1(78)	AT2G20260	AT2G20260	Intra-Protein	28	E20230523_18.45590.45590.3.0.dta	3	3855.87	1	0.220719	-0.002538	-0.658217	1	1	Chloroplast XL	AAEDTPPATASSDSSSTTAAAAPAKVPAAK(25)-AKPPPIGPK(2)	AT2G20260-AT2G20260
AAEDTPPATASSDSSSTTAAAAPAKVPAAK(25)-AKPPPIGPK(2)	AAEDTPPATASSDSSSTTAAAAPAKVPAAK(25)	AKPPPIGPK(2)	3855.87	null	AT2G20260.1(71)-AT2G20260.1(78)	AT2G20260	AT2G20260	Intra-Protein	29	E20230523_17.45358.45358.4.0.dta	4	3855.87	1	0.228535	-0.001773	-0.459819	1	1	Chloroplast XL	AAEDTPPATASSDSSSTTAAAAPAKVPAAK(25)-AKPPPIGPK(2)	AT2G20260-AT2G20260
AAEDTPPATASSDSSSTTAAAAPAKVPAAK(25)-AKPPPIGPK(2)	AAEDTPPATASSDSSSTTAAAAPAKVPAAK(25)	AKPPPIGPK(2)	3855.87	null	AT2G20260.1(71)-AT2G20260.1(78)	AT2G20260	AT2G20260	Intra-Protein	30	E20230523_18.44801.44801.4.0.dta	4	3855.87	1	0.230631	-0.001839	-0.476935	1	1	Chloroplast XL	AAEDTPPATASSDSSSTTAAAAPAKVPAAK(25)-AKPPPIGPK(2)	AT2G20260-AT2G20260
AAEDTPPATASSDSSSTTAAAAPAKVPAAK(25)-AKPPPIGPK(2)	AAEDTPPATASSDSSSTTAAAAPAKVPAAK(25)	AKPPPIGPK(2)	3855.87	null	AT2G20260.1(71)-AT2G20260.1(78)	AT2G20260	AT2G20260	Intra-Protein	31	E20230523_20.44705.44705.3.0.dta	3	3855.87	1	0.237604	-0.001894	-0.491199	1	1	Chloroplast XL	AAEDTPPATASSDSSSTTAAAAPAKVPAAK(25)-AKPPPIGPK(2)	AT2G20260-AT2G20260
AAEDTPPATASSDSSSTTAAAAPAKVPAAK(25)-AKPPPIGPK(2)	AAEDTPPATASSDSSSTTAAAAPAKVPAAK(25)	AKPPPIGPK(2)	3855.87	null	AT2G20260.1(71)-AT2G20260.1(78)	AT2G20260	AT2G20260	Intra-Protein	32	E20230523_19.46468.46468.5.2.dta	5	3855.87	1	0.23953	0.001164	0.301878	1	1	Chloroplast XL	AAEDTPPATASSDSSSTTAAAAPAKVPAAK(25)-AKPPPIGPK(2)	AT2G20260-AT2G20260
AAEDTPPATASSDSSSTTAAAAPAKVPAAK(25)-AKPPPIGPK(2)	AAEDTPPATASSDSSSTTAAAAPAKVPAAK(25)	AKPPPIGPK(2)	3855.87	null	AT2G20260.1(71)-AT2G20260.1(78)	AT2G20260	AT2G20260	Intra-Protein	33	E20230523_17.45035.45035.4.0.dta	4	3855.87	1	0.248733	-0.001417	-0.367492	1	1	Chloroplast XL	AAEDTPPATASSDSSSTTAAAAPAKVPAAK(25)-AKPPPIGPK(2)	AT2G20260-AT2G20260
AAEDTPPATASSDSSSTTAAAAPAKVPAAK(25)-AKPPPIGPK(2)	AAEDTPPATASSDSSSTTAAAAPAKVPAAK(25)	AKPPPIGPK(2)	3855.87	null	AT2G20260.1(71)-AT2G20260.1(78)	AT2G20260	AT2G20260	Intra-Protein	34	E20230523_17.46173.46173.5.0.dta	5	3855.87	1	0.261123	-0.000484	-0.125523	1	1	Chloroplast XL	AAEDTPPATASSDSSSTTAAAAPAKVPAAK(25)-AKPPPIGPK(2)	AT2G20260-AT2G20260
AAEDTPPATASSDSSSTTAAAAPAKVPAAK(25)-AKPPPIGPK(2)	AAEDTPPATASSDSSSTTAAAAPAKVPAAK(25)	AKPPPIGPK(2)	3855.87	null	AT2G20260.1(71)-AT2G20260.1(78)	AT2G20260	AT2G20260	Intra-Protein	35	E20230523_19.46861.46861.3.0.dta	3	3855.87	1	0.311561	0.002006	0.520246	1	1	Chloroplast XL	AAEDTPPATASSDSSSTTAAAAPAKVPAAK(25)-AKPPPIGPK(2)	AT2G20260-AT2G20260
AAEDTPPATASSDSSSTTAAAAPAKVPAAK(25)-AKPPPIGPK(2)	AAEDTPPATASSDSSSTTAAAAPAKVPAAK(25)	AKPPPIGPK(2)	3855.87	null	AT2G20260.1(71)-AT2G20260.1(78)	AT2G20260	AT2G20260	Intra-Protein	36	E20230523_19.46155.46155.5.0.dta	5	3855.87	1	0.320493	-0.000588	-0.152495	1	1	Chloroplast XL	AAEDTPPATASSDSSSTTAAAAPAKVPAAK(25)-AKPPPIGPK(2)	AT2G20260-AT2G20260
AAEDTPPATASSDSSSTTAAAAPAKVPAAK(25)-AKPPPIGPK(2)	AAEDTPPATASSDSSSTTAAAAPAKVPAAK(25)	AKPPPIGPK(2)	3855.87	null	AT2G20260.1(71)-AT2G20260.1(78)	AT2G20260	AT2G20260	Intra-Protein	37	E20230523_17.45925.45925.5.2.dta	5	3855.87	1	0.356762	-0.001903	-0.493533	1	1	Chloroplast XL	AAEDTPPATASSDSSSTTAAAAPAKVPAAK(25)-AKPPPIGPK(2)	AT2G20260-AT2G20260
AAEDTPPATASSDSSSTTAAAAPAKVPAAK(25)-AKPPPIGPK(2)	AAEDTPPATASSDSSSTTAAAAPAKVPAAK(25)	AKPPPIGPK(2)	3855.87	null	AT2G20260.1(71)-AT2G20260.1(78)	AT2G20260	AT2G20260	Intra-Protein	38	E20230523_18.45555.45555.5.1.dta	5	3855.87	1	0.360339	-0.002632	-0.682596	1	1	Chloroplast XL	AAEDTPPATASSDSSSTTAAAAPAKVPAAK(25)-AKPPPIGPK(2)	AT2G20260-AT2G20260
AAEDTPPATASSDSSSTTAAAAPAKVPAAK(25)-AKPPPIGPKR(2)	AAEDTPPATASSDSSSTTAAAAPAKVPAAK(25)	AKPPPIGPKR(2)	4011.97	null	AT2G20260.1(71)-AT2G20260.1(78)	AT2G20260	AT2G20260	Intra-Protein	1	E20230523_22.40524.40524.5.0.dta	5	4011.97	1	0.0333206	0.00091	0.226821	1	1	Chloroplast XL	AAEDTPPATASSDSSSTTAAAAPAKVPAAK(25)-AKPPPIGPKR(2)	AT2G20260-AT2G20260
AAEDTPPATASSDSSSTTAAAAPAKVPAAK(25)-AKPPPIGPKR(2)	AAEDTPPATASSDSSSTTAAAAPAKVPAAK(25)	AKPPPIGPKR(2)	4011.97	null	AT2G20260.1(71)-AT2G20260.1(78)	AT2G20260	AT2G20260	Intra-Protein	2	E20230523_22.40845.40845.4.0.dta	4	4011.97	1	0.0346354	0.00015	0.037388	1	1	Chloroplast XL	AAEDTPPATASSDSSSTTAAAAPAKVPAAK(25)-AKPPPIGPKR(2)	AT2G20260-AT2G20260
AAEDTPPATASSDSSSTTAAAAPAKVPAAK(25)-AKPPPIGPKR(2)	AAEDTPPATASSDSSSTTAAAAPAKVPAAK(25)	AKPPPIGPKR(2)	4011.97	null	AT2G20260.1(71)-AT2G20260.1(78)	AT2G20260	AT2G20260	Intra-Protein	3	E20230523_22.40801.40801.4.0.dta	4	4011.97	1	0.0386081	0.000426	0.106182	1	1	Chloroplast XL	AAEDTPPATASSDSSSTTAAAAPAKVPAAK(25)-AKPPPIGPKR(2)	AT2G20260-AT2G20260
AAEDTPPATASSDSSSTTAAAAPAKVPAAK(25)-AKPPPIGPKR(2)	AAEDTPPATASSDSSSTTAAAAPAKVPAAK(25)	AKPPPIGPKR(2)	4011.97	null	AT2G20260.1(71)-AT2G20260.1(78)	AT2G20260	AT2G20260	Intra-Protein	4	E20230523_22.40864.40864.4.0.dta	4	4011.97	1	0.044026	0.00015	0.037388	1	1	Chloroplast XL	AAEDTPPATASSDSSSTTAAAAPAKVPAAK(25)-AKPPPIGPKR(2)	AT2G20260-AT2G20260
AAEDTPPATASSDSSSTTAAAAPAKVPAAK(25)-AKPPPIGPKR(2)	AAEDTPPATASSDSSSTTAAAAPAKVPAAK(25)	AKPPPIGPKR(2)	4011.97	null	AT2G20260.1(71)-AT2G20260.1(78)	AT2G20260	AT2G20260	Intra-Protein	5	E20230523_22.40553.40553.5.0.dta	5	4011.97	1	0.0577265	0.00087	0.216851	1	1	Chloroplast XL	AAEDTPPATASSDSSSTTAAAAPAKVPAAK(25)-AKPPPIGPKR(2)	AT2G20260-AT2G20260
AAEDTPPATASSDSSSTTAAAAPAKVPAAK(25)-AKPPPIGPKR(2)	AAEDTPPATASSDSSSTTAAAAPAKVPAAK(25)	AKPPPIGPKR(2)	4011.97	null	AT2G20260.1(71)-AT2G20260.1(78)	AT2G20260	AT2G20260	Intra-Protein	6	E20230523_22.40532.40532.5.0.dta	5	4011.97	1	0.0752554	0.00091	0.226821	1	1	Chloroplast XL	AAEDTPPATASSDSSSTTAAAAPAKVPAAK(25)-AKPPPIGPKR(2)	AT2G20260-AT2G20260
AAEDTPPATASSDSSSTTAAAAPAKVPAAK(25)-AKPPPIGPKR(2)	AAEDTPPATASSDSSSTTAAAAPAKVPAAK(25)	AKPPPIGPKR(2)	4011.97	null	AT2G20260.1(71)-AT2G20260.1(78)	AT2G20260	AT2G20260	Intra-Protein	7	E20230523_20.40168.40168.5.0.dta	5	4011.97	1	0.100779	-0.001277	-0.318298	1	1	Chloroplast XL	AAEDTPPATASSDSSSTTAAAAPAKVPAAK(25)-AKPPPIGPKR(2)	AT2G20260-AT2G20260
AAEDTPPATASSDSSSTTAAAAPAKVPAAK(25)-AKPPPIGPKR(2)	AAEDTPPATASSDSSSTTAAAAPAKVPAAK(25)	AKPPPIGPKR(2)	4011.97	null	AT2G20260.1(71)-AT2G20260.1(78)	AT2G20260	AT2G20260	Intra-Protein	8	E20230523_22.40300.40300.4.0.dta	4	4011.97	1	0.113237	-0.001137	-0.283402	1	1	Chloroplast XL	AAEDTPPATASSDSSSTTAAAAPAKVPAAK(25)-AKPPPIGPKR(2)	AT2G20260-AT2G20260
AAEDTPPATASSDSSSTTAAAAPAKVPAAK(25)-AKPPPIGPKR(2)	AAEDTPPATASSDSSSTTAAAAPAKVPAAK(25)	AKPPPIGPKR(2)	4011.97	null	AT2G20260.1(71)-AT2G20260.1(78)	AT2G20260	AT2G20260	Intra-Protein	9	E20230523_20.40048.40048.4.0.dta	4	4011.97	1	0.113331	0.000295	0.07353	1	1	Chloroplast XL	AAEDTPPATASSDSSSTTAAAAPAKVPAAK(25)-AKPPPIGPKR(2)	AT2G20260-AT2G20260
AAEDTPPATASSDSSSTTAAAAPAKVPAAK(25)-AKPPPIGPKR(2)	AAEDTPPATASSDSSSTTAAAAPAKVPAAK(25)	AKPPPIGPKR(2)	4011.97	null	AT2G20260.1(71)-AT2G20260.1(78)	AT2G20260	AT2G20260	Intra-Protein	10	E20230523_20.39892.39892.4.0.dta	4	4011.97	1	0.120895	0.001732	0.431708	1	1	Chloroplast XL	AAEDTPPATASSDSSSTTAAAAPAKVPAAK(25)-AKPPPIGPKR(2)	AT2G20260-AT2G20260
AAEDTPPATASSDSSSTTAAAAPAKVPAAK(25)-AKPPPIGPKR(2)	AAEDTPPATASSDSSSTTAAAAPAKVPAAK(25)	AKPPPIGPKR(2)	4011.97	null	AT2G20260.1(71)-AT2G20260.1(78)	AT2G20260	AT2G20260	Intra-Protein	11	E20230523_20.40056.40056.5.0.dta	5	4011.97	1	0.123278	0.002181	0.543623	1	1	Chloroplast XL	AAEDTPPATASSDSSSTTAAAAPAKVPAAK(25)-AKPPPIGPKR(2)	AT2G20260-AT2G20260
AAEDTPPATASSDSSSTTAAAAPAKVPAAK(25)-AKPPPIGPKR(2)	AAEDTPPATASSDSSSTTAAAAPAKVPAAK(25)	AKPPPIGPKR(2)	4011.97	null	AT2G20260.1(71)-AT2G20260.1(78)	AT2G20260	AT2G20260	Intra-Protein	12	E20230523_22.40160.40160.4.0.dta	4	4011.97	1	0.156559	0.000889	0.221587	1	1	Chloroplast XL	AAEDTPPATASSDSSSTTAAAAPAKVPAAK(25)-AKPPPIGPKR(2)	AT2G20260-AT2G20260
AAEDTPPATASSDSSSTTAAAAPAKVPAAK(25)-AKPPPIGPKR(2)	AAEDTPPATASSDSSSTTAAAAPAKVPAAK(25)	AKPPPIGPKR(2)	4011.97	null	AT2G20260.1(71)-AT2G20260.1(78)	AT2G20260	AT2G20260	Intra-Protein	13	E20230523_20.40091.40091.4.0.dta	4	4011.97	1	0.160904	0.000137	0.034148	1	1	Chloroplast XL	AAEDTPPATASSDSSSTTAAAAPAKVPAAK(25)-AKPPPIGPKR(2)	AT2G20260-AT2G20260
AAEDTPPATASSDSSSTTAAAAPAKVPAAK(25)-AKPPPIGPKR(2)	AAEDTPPATASSDSSSTTAAAAPAKVPAAK(25)	AKPPPIGPKR(2)	4011.97	null	AT2G20260.1(71)-AT2G20260.1(78)	AT2G20260	AT2G20260	Intra-Protein	14	E20230523_22.40214.40214.4.0.dta	4	4011.97	1	0.175842	0.000144	0.035893	1	1	Chloroplast XL	AAEDTPPATASSDSSSTTAAAAPAKVPAAK(25)-AKPPPIGPKR(2)	AT2G20260-AT2G20260
AAEDTPPATASSDSSSTTAAAAPAKVPAAK(25)-AKPPPIGPKR(2)	AAEDTPPATASSDSSSTTAAAAPAKVPAAK(25)	AKPPPIGPKR(2)	4011.97	null	AT2G20260.1(71)-AT2G20260.1(78)	AT2G20260	AT2G20260	Intra-Protein	15	E20230523_20.40134.40134.5.0.dta	5	4011.97	1	0.203178	-0.000494	-0.123132	1	1	Chloroplast XL	AAEDTPPATASSDSSSTTAAAAPAKVPAAK(25)-AKPPPIGPKR(2)	AT2G20260-AT2G20260
AAEDTPPATASSDSSSTTAAAAPAKVPAAK(25)-AKPPPIGPKR(2)	AAEDTPPATASSDSSSTTAAAAPAKVPAAK(25)	AKPPPIGPKR(2)	4011.97	null	AT2G20260.1(71)-AT2G20260.1(78)	AT2G20260	AT2G20260	Intra-Protein	16	E20230523_20.40490.40490.5.0.dta	5	4011.96	1	0.265024	-0.005737	-1.42997	1	1	Chloroplast XL	AAEDTPPATASSDSSSTTAAAAPAKVPAAK(25)-AKPPPIGPKR(2)	AT2G20260-AT2G20260
AAEDTPPATASSDSSSTTAAAAPAKVPAAK(25)-AKPPPIGPKR(9)	AAEDTPPATASSDSSSTTAAAAPAKVPAAK(25)	AKPPPIGPKR(9)	4011.97	null	AT2G20260.1(71)-AT2G20260.1(85)	AT2G20260	AT2G20260	Intra-Protein	1	E20230523_20.39312.39312.4.0.dta	4	4011.97	1	0.227121	0.002312	0.576276	1	1	Chloroplast XL	AAEDTPPATASSDSSSTTAAAAPAKVPAAK(25)-AKPPPIGPKR(9)	AT2G20260-AT2G20260
AAEDTPPATASSDSSSTTAAAAPAKVPAAK(25)-VNYANISTNNYALDEVEEVK(20)	AAEDTPPATASSDSSSTTAAAAPAKVPAAK(25)	VNYANISTNNYALDEVEEVK(20)	5236.4	null	AT2G20260.1(71)-AT2G20260.1(145)	AT2G20260	AT2G20260	Intra-Protein	1	E20230523_17.79794.79794.4.0.dta	4	5236.4	1	0.0503799	0.000374	0.071423	1	1	Chloroplast XL	AAEDTPPATASSDSSSTTAAAAPAKVPAAK(25)-VNYANISTNNYALDEVEEVK(20)	AT2G20260-AT2G20260
AAEDTPPATASSDSSSTTAAAAPAKVPAAK(25)-VNYANISTNNYALDEVEEVK(20)	AAEDTPPATASSDSSSTTAAAAPAKVPAAK(25)	VNYANISTNNYALDEVEEVK(20)	5236.4	null	AT2G20260.1(71)-AT2G20260.1(145)	AT2G20260	AT2G20260	Intra-Protein	2	E20230523_17.79762.79762.4.0.dta	4	5236.4	1	0.0532796	0.000374	0.071423	1	1	Chloroplast XL	AAEDTPPATASSDSSSTTAAAAPAKVPAAK(25)-VNYANISTNNYALDEVEEVK(20)	AT2G20260-AT2G20260
AAEDTPPATASSDSSSTTAAAAPAKVPAAK(25)-VNYANISTNNYALDEVEEVK(20)	AAEDTPPATASSDSSSTTAAAAPAKVPAAK(25)	VNYANISTNNYALDEVEEVK(20)	5236.4	null	AT2G20260.1(71)-AT2G20260.1(145)	AT2G20260	AT2G20260	Intra-Protein	3	E20230523_18.78983.78983.4.0.dta	4	5236.4	1	0.107167	-0.004426	-0.845237	1	1	Chloroplast XL	AAEDTPPATASSDSSSTTAAAAPAKVPAAK(25)-VNYANISTNNYALDEVEEVK(20)	AT2G20260-AT2G20260
AAEDTPPATASSDSSSTTAAAAPAKVPAAKAK(30)-PPPIGPKR(7)	AAEDTPPATASSDSSSTTAAAAPAKVPAAKAK(30)	PPPIGPKR(7)	4011.97	null	AT2G20260.1(76)-AT2G20260.1(85)	AT2G20260	AT2G20260	Intra-Protein	1	E20230523_20.39325.39325.5.0.dta	5	4011.97	1	0.308258	0.002157	0.537641	1	1	Chloroplast XL	AAEDTPPATASSDSSSTTAAAAPAKVPAAKAK(30)-PPPIGPKR(7)	AT2G20260-AT2G20260
AAENVFIKKMEQEK(8)-LQKLAR(3)	AAENVFIKKMEQEK(8)	LQKLAR(3)	2618.3	Oxidation[M](10)	AT2G27730.1(33)-AT2G27730.1(42)	AT2G27730	AT2G27730	Intra-Protein	1	E20230523_22.41933.41933.4.0.dta	4	2618.31	1	0.0640373	0.001291	0.493067	1	1	Chloroplast XL	AAENVFIKKMEQEK(8)-LQKLAR(3)	AT2G27730-AT2G27730
AAENVFIKKMEQEK(8)-LQKLAR(3)	AAENVFIKKMEQEK(8)	LQKLAR(3)	2618.3	Oxidation[M](10)	AT2G27730.1(33)-AT2G27730.1(42)	AT2G27730	AT2G27730	Intra-Protein	2	E20230523_22.41914.41914.3.0.dta	3	2618.3	1	0.329035	-0.001027	-0.392239	1	1	Chloroplast XL	AAENVFIKKMEQEK(8)-LQKLAR(3)	AT2G27730-AT2G27730
AAGILDNHAEGEKYKENFLR(15)-CTKENR(3)	AAGILDNHAEGEKYKENFLR(15)	CTKENR(3)	3291.49	Carbamidomethyl[C](24)	AT3G48140.1(60)-AT3G48140.1(42)	AT3G48140	AT3G48140	Intra-Protein	1	E20230523_20.49834.49834.4.0.dta	4	3291.49	1	0.253198	0.002414	0.733407	1	1	Chloroplast XL	AAGILDNHAEGEKYKENFLR(15)-CTKENR(3)	AT3G48140-AT3G48140
AAGILDNHAEGEKYKENFLR(15)-CTKENR(3)	AAGILDNHAEGEKYKENFLR(15)	CTKENR(3)	3291.49	Carbamidomethyl[C](24)	AT3G48140.1(60)-AT3G48140.1(42)	AT3G48140	AT3G48140	Intra-Protein	2	E20230523_20.49813.49813.4.1.dta	4	3291.49	1	0.292079	0.002414	0.733407	1	1	Chloroplast XL	AAGILDNHAEGEKYKENFLR(15)-CTKENR(3)	AT3G48140-AT3G48140
AAGILDNHAEGEKYKENFLR(15)-CTKENR(3)	AAGILDNHAEGEKYKENFLR(15)	CTKENR(3)	3291.49	Carbamidomethyl[C](24)	AT3G48140.1(60)-AT3G48140.1(42)	AT3G48140	AT3G48140	Intra-Protein	3	E20230523_19.51438.51438.5.1.dta	5	3291.49	1	0.358945	-0.000735	-0.223303	1	1	Chloroplast XL	AAGILDNHAEGEKYKENFLR(15)-CTKENR(3)	AT3G48140-AT3G48140
AAGVESSKRPPGSNPGGVLHQR(8)-KTADTTK(1)	AAGVESSKRPPGSNPGGVLHQR(8)	KTADTTK(1)	3174.53	null	AT4G31830.1(30)-AT4G31830.1(9)	AT4G31830	AT4G31830	Intra-Protein	1	E20230523_20.24468.24468.4.1.dta	4	3174.53	1	0.0733958	0.001293	0.407304	1	1	Chloroplast XL	AAGVESSKRPPGSNPGGVLHQR(8)-KTADTTK(1)	AT4G31830-AT4G31830
AAGVESSKRPPGSNPGGVLHQR(8)-KTADTTK(1)	AAGVESSKRPPGSNPGGVLHQR(8)	KTADTTK(1)	3174.53	null	AT4G31830.1(30)-AT4G31830.1(9)	AT4G31830	AT4G31830	Intra-Protein	2	E20230523_20.24497.24497.5.0.dta	5	3174.53	1	0.116351	0.001443	0.454555	1	1	Chloroplast XL	AAGVESSKRPPGSNPGGVLHQR(8)-KTADTTK(1)	AT4G31830-AT4G31830
AAGVESSKRPPGSNPGGVLHQR(8)-KTADTTK(1)	AAGVESSKRPPGSNPGGVLHQR(8)	KTADTTK(1)	3174.53	null	AT4G31830.1(30)-AT4G31830.1(9)	AT4G31830	AT4G31830	Intra-Protein	3	E20230523_20.24371.24371.5.0.dta	5	3174.53	1	0.329106	0.001385	0.436285	1	1	Chloroplast XL	AAGVESSKRPPGSNPGGVLHQR(8)-KTADTTK(1)	AT4G31830-AT4G31830
AAGVESSKRPPGSNPGGVLHQR(8)-KTADTTK(1)	AAGVESSKRPPGSNPGGVLHQR(8)	KTADTTK(1)	3174.53	null	AT4G31830.1(30)-AT4G31830.1(9)	AT4G31830	AT4G31830	Intra-Protein	4	E20230523_20.24521.24521.5.0.dta	5	3174.53	1	0.336217	0.00152	0.478811	1	1	Chloroplast XL	AAGVESSKRPPGSNPGGVLHQR(8)-KTADTTK(1)	AT4G31830-AT4G31830
AAGVESSKRPPGSNPGGVLHQR(8)-TADTTKMSSEGVK(6)	AAGVESSKRPPGSNPGGVLHQR(8)	TADTTKMSSEGVK(6)	3764.77	null	AT4G31830.1(30)-AT4G31830.1(15)	AT4G31830	AT4G31830	Intra-Protein	1	E20230523_20.35015.35015.4.2.dta	4	3764.77	1	0.100862	-0.003288	-0.87336	1	1	Chloroplast XL	AAGVESSKRPPGSNPGGVLHQR(8)-TADTTKMSSEGVK(6)	AT4G31830-AT4G31830
AAGVESSKRPPGSNPGGVLHQR(8)-TADTTKMSSEGVK(6)	AAGVESSKRPPGSNPGGVLHQR(8)	TADTTKMSSEGVK(6)	3764.77	null	AT4G31830.1(30)-AT4G31830.1(15)	AT4G31830	AT4G31830	Intra-Protein	2	E20230523_20.35060.35060.4.2.dta	4	3764.77	1	0.167309	-0.003288	-0.87336	1	1	Chloroplast XL	AAGVESSKRPPGSNPGGVLHQR(8)-TADTTKMSSEGVK(6)	AT4G31830-AT4G31830
AAKDLLGWESK(3)-AIGVDAKK(7)	AAKDLLGWESK(3)	AIGVDAKK(7)	2228.1	null	AT3G63140.1(356)-AT3G63140.1(338)	AT3G63140	AT3G63140	Intra-Protein	1	E20230523_22.65944.65944.3.0.dta	3	2228.1	1	0.0113477	-0.000848	-0.380593	1	1	Chloroplast XL	AAKDLLGWESK(3)-AIGVDAKK(7)	AT3G63140-AT3G63140
AAKDLLGWESK(3)-AIGVDAKK(7)	AAKDLLGWESK(3)	AIGVDAKK(7)	2228.1	null	AT3G63140.1(356)-AT3G63140.1(338)	AT3G63140	AT3G63140	Intra-Protein	2	E20230523_22.65929.65929.3.0.dta	3	2228.1	1	0.0249316	-0.000848	-0.380593	1	1	Chloroplast XL	AAKDLLGWESK(3)-AIGVDAKK(7)	AT3G63140-AT3G63140
AAKDLLGWESK(3)-AIGVDAKK(7)	AAKDLLGWESK(3)	AIGVDAKK(7)	2228.1	null	AT3G63140.1(356)-AT3G63140.1(338)	AT3G63140	AT3G63140	Intra-Protein	3	E20230523_20.65547.65547.3.0.dta	3	2228.1	1	0.0259339	0.00014	0.062834	1	1	Chloroplast XL	AAKDLLGWESK(3)-AIGVDAKK(7)	AT3G63140-AT3G63140
AAKDLLGWESK(3)-AIGVDAKK(7)	AAKDLLGWESK(3)	AIGVDAKK(7)	2228.1	null	AT3G63140.1(356)-AT3G63140.1(338)	AT3G63140	AT3G63140	Intra-Protein	4	E20230523_22.65884.65884.3.0.dta	3	2228.1	1	0.103137	-0.000848	-0.380593	1	1	Chloroplast XL	AAKDLLGWESK(3)-AIGVDAKK(7)	AT3G63140-AT3G63140
AAKDLLGWESK(3)-AIGVDAKK(7)	AAKDLLGWESK(3)	AIGVDAKK(7)	2228.1	null	AT3G63140.1(356)-AT3G63140.1(338)	AT3G63140	AT3G63140	Intra-Protein	5	E20230523_22.66074.66074.3.0.dta	3	2228.1	1	0.126548	-0.000848	-0.380593	1	1	Chloroplast XL	AAKDLLGWESK(3)-AIGVDAKK(7)	AT3G63140-AT3G63140
AAKELTAEALRR(3)-RVKDPQK(3)	AAKELTAEALRR(3)	RVKDPQK(3)	2408.24	null	AT1G22280.1(258)-AT1G22280.1(251)	AT1G22280	AT1G22280	Intra-Protein	1	E20230523_22.30512.30512.5.0.dta	5	2408.24	1	0.075133	0.000359	0.149071	1	1	Chloroplast XL	AAKELTAEALRR(3)-RVKDPQK(3)	AT1G22280-AT1G22280
AAKELTAEALRR(3)-RVKDPQK(3)	AAKELTAEALRR(3)	RVKDPQK(3)	2408.24	null	AT1G22280.1(258)-AT1G22280.1(251)	AT1G22280	AT1G22280	Intra-Protein	2	E20230523_22.30511.30511.4.0.dta	4	2408.24	1	0.110798	0.000283	0.117513	1	1	Chloroplast XL	AAKELTAEALRR(3)-RVKDPQK(3)	AT1G22280-AT1G22280
AAKELTAEALRR(3)-RVKDPQK(3)	AAKELTAEALRR(3)	RVKDPQK(3)	2408.24	null	AT1G22280.1(258)-AT1G22280.1(251)	AT1G22280	AT1G22280	Intra-Protein	3	E20230523_22.30506.30506.5.1.dta	5	2408.24	1	0.166625	0.000359	0.149071	1	1	Chloroplast XL	AAKELTAEALRR(3)-RVKDPQK(3)	AT1G22280-AT1G22280
AAKELTAEALRR(3)-VKDPQK(2)	AAKELTAEALRR(3)	VKDPQK(2)	2252.14	null	AT1G22280.1(258)-AT1G22280.1(251)	AT1G22280	AT1G22280	Intra-Protein	1	E20230523_17.34657.34657.4.0.dta	4	2252.14	1	0.0938268	2.5e-05	0.011101	1	1	Chloroplast XL	AAKELTAEALRR(3)-VKDPQK(2)	AT1G22280-AT1G22280
AAKELTAEALRR(3)-VKDPQK(2)	AAKELTAEALRR(3)	VKDPQK(2)	2252.14	null	AT1G22280.1(258)-AT1G22280.1(251)	AT1G22280	AT1G22280	Intra-Protein	2	E20230523_18.34336.34336.4.0.dta	4	2252.14	1	0.112193	-0.000504	-0.223787	1	1	Chloroplast XL	AAKELTAEALRR(3)-VKDPQK(2)	AT1G22280-AT1G22280
AAKELTAEALRR(3)-VKDPQK(2)	AAKELTAEALRR(3)	VKDPQK(2)	2252.14	null	AT1G22280.1(258)-AT1G22280.1(251)	AT1G22280	AT1G22280	Intra-Protein	3	E20230523_19.34890.34890.4.0.dta	4	2252.14	1	0.167698	-0.00146	-0.648271	1	1	Chloroplast XL	AAKELTAEALRR(3)-VKDPQK(2)	AT1G22280-AT1G22280
AAKELTAEALRR(3)-VKDPQK(2)	AAKELTAEALRR(3)	VKDPQK(2)	2252.14	null	AT1G22280.1(258)-AT1G22280.1(251)	AT1G22280	AT1G22280	Intra-Protein	4	E20230523_17.34612.34612.4.0.dta	4	2252.14	1	0.21769	2.5e-05	0.011101	1	1	Chloroplast XL	AAKELTAEALRR(3)-VKDPQK(2)	AT1G22280-AT1G22280
AAKMGGGGGR(3)-SQVKGNIPK(4)	AAKMGGGGGR(3)	SQVKGNIPK(4)	2040.97	null	AT2G36620.1(156)-AT2G36620.1(143)	AT2G36620	AT2G36620	Intra-Protein	1	E20230523_18.24546.24546.3.2.dta	3	2040.96	1	0.19298	-0.00982	-4.81144	1	1	Chloroplast XL	AAKMGGGGGR(3)-SQVKGNIPK(4)	AT2G36620-AT2G36620
AAKMGGGGGRR(3)-KVEYASK(1)	AAKMGGGGGRR(3)	KVEYASK(1)	2050.95	null	AT2G36620.1(156)-AT2G36620.1(130)	AT2G36620	AT2G36620	Intra-Protein	1	E20230523_17.11690.11690.4.0.dta	4	2050.95	1	0.0927946	-0.000429	-0.209171	1	1	Chloroplast XL	AAKMGGGGGRR(3)-KVEYASK(1)	AT2G36620-AT2G36620
AAKPEIDAAIEQLNK(3)-ALKASR(3)	AAKPEIDAAIEQLNK(3)	ALKASR(3)	2465.24	null	AT1G29880.1(75)-AT1G29880.1(69)	AT1G29880	AT1G29880	Intra-Protein	1	E20230523_22.68682.68682.4.0.dta	4	2465.24	1	0.0645776	-0.000541	-0.219451	1	1	Chloroplast XL	AAKPEIDAAIEQLNK(3)-ALKASR(3)	AT1G29880-AT1G29880
AAKPEIDAAIEQLNK(3)-ALKASR(3)	AAKPEIDAAIEQLNK(3)	ALKASR(3)	2465.24	null	AT1G29880.1(75)-AT1G29880.1(69)	AT1G29880	AT1G29880	Intra-Protein	2	E20230523_22.68675.68675.4.0.dta	4	2465.24	1	0.0702824	-0.000696	-0.282325	1	1	Chloroplast XL	AAKPEIDAAIEQLNK(3)-ALKASR(3)	AT1G29880-AT1G29880
AAKPEIDAAIEQLNK(3)-ALKASR(3)	AAKPEIDAAIEQLNK(3)	ALKASR(3)	2465.24	null	AT1G29880.1(75)-AT1G29880.1(69)	AT1G29880	AT1G29880	Intra-Protein	3	E20230523_22.68566.68566.3.1.dta	3	2465.24	1	0.122724	-0.003438	-1.39459	1	1	Chloroplast XL	AAKPEIDAAIEQLNK(3)-ALKASR(3)	AT1G29880-AT1G29880
AALAAKR(6)-SKSVLK(2)	AALAAKR(6)	SKSVLK(2)	1570.84	null	AT3G10270.1(521)-AT3G10270.1(530)	AT3G10270	AT3G10270	Intra-Protein	1	E20230523_19.30527.30527.3.0.dta	3	1570.83	1	0.082374	-0.00047	-0.299204	1	1	Chloroplast XL	AALAAKR(6)-SKSVLK(2)	AT3G10270-AT3G10270
AALAAKR(6)-SKSVLK(2)	AALAAKR(6)	SKSVLK(2)	1570.84	null	AT3G10270.1(521)-AT3G10270.1(530)	AT3G10270	AT3G10270	Intra-Protein	2	E20230523_19.30557.30557.3.0.dta	3	1570.83	1	0.126668	-0.000598	-0.380689	1	1	Chloroplast XL	AALAAKR(6)-SKSVLK(2)	AT3G10270-AT3G10270
AALSDKLADAYQNARPR(6)-YPIDWFTKLAAR(8)	AALSDKLADAYQNARPR(6)	YPIDWFTKLAAR(8)	3591.74	Acetyl[ProteinN-term](0)	AT1G55450.1(7)-AT1G55450.1(26)	AT1G55450	AT1G55450	Intra-Protein	1	E20230523_22.128174.128174.4.0.dta	4	3591.74	1	0.019477	0.000164	0.04566	1	1	Chloroplast XL	AALSDKLADAYQNARPR(6)-YPIDWFTKLAAR(8)	AT1G55450-AT1G55450
AALSDKLADAYQNARPR(6)-YPIDWFTKLAAR(8)	AALSDKLADAYQNARPR(6)	YPIDWFTKLAAR(8)	3591.74	Acetyl[ProteinN-term](0)	AT1G55450.1(7)-AT1G55450.1(26)	AT1G55450	AT1G55450	Intra-Protein	2	E20230523_20.127442.127442.4.0.dta	4	3591.74	1	0.0980431	0.001421	0.39563	1	1	Chloroplast XL	AALSDKLADAYQNARPR(6)-YPIDWFTKLAAR(8)	AT1G55450-AT1G55450
AALSDKLADAYQNARPR(6)-YPIDWFTKLAAR(8)	AALSDKLADAYQNARPR(6)	YPIDWFTKLAAR(8)	3591.74	Acetyl[ProteinN-term](0)	AT1G55450.1(7)-AT1G55450.1(26)	AT1G55450	AT1G55450	Intra-Protein	3	E20230523_20.127506.127506.4.0.dta	4	3591.74	1	0.125639	0.001421	0.39563	1	1	Chloroplast XL	AALSDKLADAYQNARPR(6)-YPIDWFTKLAAR(8)	AT1G55450-AT1G55450
AALSDKLADAYQNARPR(6)-YPIDWFTKLAAR(8)	AALSDKLADAYQNARPR(6)	YPIDWFTKLAAR(8)	3591.74	Acetyl[ProteinN-term](0)	AT1G55450.1(7)-AT1G55450.1(26)	AT1G55450	AT1G55450	Intra-Protein	4	E20230523_22.128183.128183.3.1.dta	3	3591.75	1	0.17758	0.004385	1.22086	1	1	Chloroplast XL	AALSDKLADAYQNARPR(6)-YPIDWFTKLAAR(8)	AT1G55450-AT1G55450
AALSDKLADAYQNARPR(6)-YPIDWFTKLAAR(8)	AALSDKLADAYQNARPR(6)	YPIDWFTKLAAR(8)	3591.74	Acetyl[ProteinN-term](0)	AT1G55450.1(7)-AT1G55450.1(26)	AT1G55450	AT1G55450	Intra-Protein	5	E20230523_20.127522.127522.3.0.dta	3	3591.74	1	0.198832	0.002783	0.774833	1	1	Chloroplast XL	AALSDKLADAYQNARPR(6)-YPIDWFTKLAAR(8)	AT1G55450-AT1G55450
AANWNDDFVKK(10)-KFNQMK(1)	AANWNDDFVKK(10)	KFNQMK(1)	2312.02	null	AT1G54010.1(150)-AT1G54010.1(135)	AT1G54010	AT1G54010	Intra-Protein	1	E20230523_22.54927.54927.4.0.dta	4	2312.02	1	0.000956617	0.000506	0.218856	1	1	Chloroplast XL	AANWNDDFVKK(10)-KFNQMK(1)	AT1G54010-AT1G54010
AANWNDDFVKK(10)-KFNQMK(1)	AANWNDDFVKK(10)	KFNQMK(1)	2312.02	null	AT1G54010.1(150)-AT1G54010.1(135)	AT1G54010	AT1G54010	Intra-Protein	2	E20230523_22.55010.55010.4.0.dta	4	2312.02	1	0.00268858	0.000591	0.255621	1	1	Chloroplast XL	AANWNDDFVKK(10)-KFNQMK(1)	AT1G54010-AT1G54010
AANWNDDFVKK(10)-KFNQMK(1)	AANWNDDFVKK(10)	KFNQMK(1)	2312.02	null	AT1G54010.1(150)-AT1G54010.1(135)	AT1G54010	AT1G54010	Intra-Protein	3	E20230523_22.54822.54822.3.0.dta	3	2312.02	1	0.00361238	0.001132	0.489615	1	1	Chloroplast XL	AANWNDDFVKK(10)-KFNQMK(1)	AT1G54010-AT1G54010
AANWNDDFVKK(10)-KFNQMK(1)	AANWNDDFVKK(10)	KFNQMK(1)	2312.02	null	AT1G54010.1(150)-AT1G54010.1(135)	AT1G54010	AT1G54010	Intra-Protein	4	E20230523_22.54826.54826.4.0.dta	4	2312.02	1	0.00542445	0.000555	0.24005	1	1	Chloroplast XL	AANWNDDFVKK(10)-KFNQMK(1)	AT1G54010-AT1G54010
AANWNDDFVKK(10)-KFNQMK(1)	AANWNDDFVKK(10)	KFNQMK(1)	2312.02	null	AT1G54010.1(150)-AT1G54010.1(135)	AT1G54010	AT1G54010	Intra-Protein	5	E20230523_22.47688.47688.4.0.dta	4	2328.01	1	0.0093091	-0.000573	-0.246132	1	1	Chloroplast XL	AANWNDDFVKK(10)-KFNQMK(1)	AT1G54010-AT1G54010
AANWNDDFVKK(10)-KFNQMK(1)	AANWNDDFVKK(10)	KFNQMK(1)	2312.02	null	AT1G54010.1(150)-AT1G54010.1(135)	AT1G54010	AT1G54010	Intra-Protein	6	E20230523_22.54963.54963.3.0.dta	3	2312.02	1	0.0106986	0.000947	0.409598	1	1	Chloroplast XL	AANWNDDFVKK(10)-KFNQMK(1)	AT1G54010-AT1G54010
AANWNDDFVKK(10)-KFNQMK(1)	AANWNDDFVKK(10)	KFNQMK(1)	2312.02	null	AT1G54010.1(150)-AT1G54010.1(135)	AT1G54010	AT1G54010	Intra-Protein	7	E20230523_22.47726.47726.3.0.dta	3	2328.02	1	0.0118172	0.000147	0.063144	1	1	Chloroplast XL	AANWNDDFVKK(10)-KFNQMK(1)	AT1G54010-AT1G54010
AANWNDDFVKK(10)-KFNQMK(1)	AANWNDDFVKK(10)	KFNQMK(1)	2312.02	null	AT1G54010.1(150)-AT1G54010.1(135)	AT1G54010	AT1G54010	Intra-Protein	8	E20230523_22.47687.47687.3.0.dta	3	2328.02	1	0.0163393	0.002048	0.879719	1	1	Chloroplast XL	AANWNDDFVKK(10)-KFNQMK(1)	AT1G54010-AT1G54010
AANWNDDFVKK(10)-KFNQMK(1)	AANWNDDFVKK(10)	KFNQMK(1)	2312.02	null	AT1G54010.1(150)-AT1G54010.1(135)	AT1G54010	AT1G54010	Intra-Protein	9	E20230523_19.48872.48872.3.0.dta	3	2328.01	1	0.0425823	-0.000849	-0.364688	1	1	Chloroplast XL	AANWNDDFVKK(10)-KFNQMK(1)	AT1G54010-AT1G54010
AANWNDDFVKK(10)-KFNQMK(1)	AANWNDDFVKK(10)	KFNQMK(1)	2312.02	null	AT1G54010.1(150)-AT1G54010.1(135)	AT1G54010	AT1G54010	Intra-Protein	10	E20230523_17.48432.48432.3.0.dta	3	2328.01	1	0.046674	-0.000612	-0.262885	1	1	Chloroplast XL	AANWNDDFVKK(10)-KFNQMK(1)	AT1G54010-AT1G54010
AANWNDDFVKK(10)-KFNQMK(1)	AANWNDDFVKK(10)	KFNQMK(1)	2312.02	null	AT1G54010.1(150)-AT1G54010.1(135)	AT1G54010	AT1G54010	Intra-Protein	11	E20230523_20.54348.54348.4.1.dta	4	2312.02	1	0.0583838	0.000834	0.360723	1	1	Chloroplast XL	AANWNDDFVKK(10)-KFNQMK(1)	AT1G54010-AT1G54010
AANWNDDFVKK(10)-KFNQMK(1)	AANWNDDFVKK(10)	KFNQMK(1)	2312.02	null	AT1G54010.1(150)-AT1G54010.1(135)	AT1G54010	AT1G54010	Intra-Protein	12	E20230523_18.47719.47719.3.0.dta	3	2328.01	1	0.0618464	-0.002049	-0.880149	1	1	Chloroplast XL	AANWNDDFVKK(10)-KFNQMK(1)	AT1G54010-AT1G54010
AANWNDDFVKK(10)-KFNQMK(1)	AANWNDDFVKK(10)	KFNQMK(1)	2312.02	null	AT1G54010.1(150)-AT1G54010.1(135)	AT1G54010	AT1G54010	Intra-Protein	13	E20230523_18.47807.47807.3.0.dta	3	2328.01	1	0.061858	-0.001877	-0.806266	1	1	Chloroplast XL	AANWNDDFVKK(10)-KFNQMK(1)	AT1G54010-AT1G54010
AANWNDDFVKK(10)-KFNQMK(1)	AANWNDDFVKK(10)	KFNQMK(1)	2312.02	null	AT1G54010.1(150)-AT1G54010.1(135)	AT1G54010	AT1G54010	Intra-Protein	14	E20230523_20.47089.47089.4.0.dta	4	2328.02	1	0.0942195	0.000789	0.338915	1	1	Chloroplast XL	AANWNDDFVKK(10)-KFNQMK(1)	AT1G54010-AT1G54010
AANWNDDFVKK(10)-KFNQMK(1)	AANWNDDFVKK(10)	KFNQMK(1)	2312.02	null	AT1G54010.1(150)-AT1G54010.1(135)	AT1G54010	AT1G54010	Intra-Protein	15	E20230523_18.47523.47523.3.0.dta	3	2328.01	1	0.104064	-0.002808	-1.20618	1	1	Chloroplast XL	AANWNDDFVKK(10)-KFNQMK(1)	AT1G54010-AT1G54010
AANWNDDFVKK(10)-KFNQMK(1)	AANWNDDFVKK(10)	KFNQMK(1)	2312.02	null	AT1G54010.1(150)-AT1G54010.1(135)	AT1G54010	AT1G54010	Intra-Protein	16	E20230523_22.47757.47757.3.0.dta	3	2328.02	1	0.127585	0.000147	0.063144	1	1	Chloroplast XL	AANWNDDFVKK(10)-KFNQMK(1)	AT1G54010-AT1G54010
AANWNDDFVKK(10)-KFNQMK(1)	AANWNDDFVKK(10)	KFNQMK(1)	2312.02	null	AT1G54010.1(150)-AT1G54010.1(135)	AT1G54010	AT1G54010	Intra-Protein	17	E20230523_20.54308.54308.3.0.dta	3	2312.02	1	0.139857	0.001255	0.542815	1	1	Chloroplast XL	AANWNDDFVKK(10)-KFNQMK(1)	AT1G54010-AT1G54010
AANWNDDFVKK(10)-KFNQMK(1)	AANWNDDFVKK(10)	KFNQMK(1)	2312.02	null	AT1G54010.1(150)-AT1G54010.1(135)	AT1G54010	AT1G54010	Intra-Protein	18	E20230523_20.47197.47197.3.0.dta	3	2328.02	1	0.148614	0.000538	0.231098	1	1	Chloroplast XL	AANWNDDFVKK(10)-KFNQMK(1)	AT1G54010-AT1G54010
AANWNDDFVKK(10)-KFNQMK(1)	AANWNDDFVKK(10)	KFNQMK(1)	2312.02	null	AT1G54010.1(150)-AT1G54010.1(135)	AT1G54010	AT1G54010	Intra-Protein	19	E20230523_20.47217.47217.3.0.dta	3	2328.02	1	0.152346	0.000501	0.215205	1	1	Chloroplast XL	AANWNDDFVKK(10)-KFNQMK(1)	AT1G54010-AT1G54010
AANWNDDFVKK(10)-KFNQMK(1)	AANWNDDFVKK(10)	KFNQMK(1)	2312.02	null	AT1G54010.1(150)-AT1G54010.1(135)	AT1G54010	AT1G54010	Intra-Protein	20	E20230523_18.47368.47368.3.0.dta	3	2328.01	1	0.182159	-0.003204	-1.37628	1	1	Chloroplast XL	AANWNDDFVKK(10)-KFNQMK(1)	AT1G54010-AT1G54010
AANWNDDFVKK(10)-KFNQMK(1)	AANWNDDFVKK(10)	KFNQMK(1)	2312.02	null	AT1G54010.1(150)-AT1G54010.1(135)	AT1G54010	AT1G54010	Intra-Protein	21	E20230523_18.47621.47621.3.0.dta	3	2328.01	1	0.200041	-0.002471	-1.06142	1	1	Chloroplast XL	AANWNDDFVKK(10)-KFNQMK(1)	AT1G54010-AT1G54010
AANWNDDFVKK(10)-KFNQMK(1)	AANWNDDFVKK(10)	KFNQMK(1)	2312.02	null	AT1G54010.1(150)-AT1G54010.1(135)	AT1G54010	AT1G54010	Intra-Protein	22	E20230523_19.48943.48943.3.0.dta	3	2328.01	1	0.238315	-0.000897	-0.385307	1	1	Chloroplast XL	AANWNDDFVKK(10)-KFNQMK(1)	AT1G54010-AT1G54010
AANWNDDFVKK(10)-KFNQMK(1)	AANWNDDFVKK(10)	KFNQMK(1)	2312.02	null	AT1G54010.1(150)-AT1G54010.1(135)	AT1G54010	AT1G54010	Intra-Protein	23	E20230523_17.48183.48183.3.0.dta	3	2328.01	1	0.275309	-0.000584	-0.250857	1	1	Chloroplast XL	AANWNDDFVKK(10)-KFNQMK(1)	AT1G54010-AT1G54010
AANWNDDFVKK(10)-KFNQMK(1)	AANWNDDFVKK(10)	KFNQMK(1)	2312.02	null	AT1G54010.1(150)-AT1G54010.1(135)	AT1G54010	AT1G54010	Intra-Protein	24	E20230523_22.56686.56686.3.1.dta	3	2312.02	1	0.284676	-0.002015	-0.871532	1	1	Chloroplast XL	AANWNDDFVKK(10)-KFNQMK(1)	AT1G54010-AT1G54010
AANWNDDFVKK(10)-KFNQMK(1)	AANWNDDFVKK(10)	KFNQMK(1)	2312.02	null	AT1G54010.1(150)-AT1G54010.1(135)	AT1G54010	AT1G54010	Intra-Protein	25	E20230523_17.48374.48374.3.0.dta	3	2328.01	1	0.315698	-0.000586	-0.251717	1	1	Chloroplast XL	AANWNDDFVKK(10)-KFNQMK(1)	AT1G54010-AT1G54010
AANWNDDFVKK(10)-KFNQMK(1)	AANWNDDFVKK(10)	KFNQMK(1)	2312.02	null	AT1G54010.1(150)-AT1G54010.1(135)	AT1G54010	AT1G54010	Intra-Protein	26	E20230523_18.47326.47326.3.0.dta	3	2328.01	1	0.371281	-0.003928	-1.68727	1	1	Chloroplast XL	AANWNDDFVKK(10)-KFNQMK(1)	AT1G54010-AT1G54010
AANWNDDFVKK(10)-KFNQMK(1)	AANWNDDFVKK(10)	KFNQMK(1)	2312.02	null	AT1G54010.1(150)-AT1G54010.1(135)	AT1G54010	AT1G54010	Intra-Protein	27	E20230523_17.48069.48069.3.0.dta	3	2328.01	1	0.407145	-0.000725	-0.311424	1	1	Chloroplast XL	AANWNDDFVKK(10)-KFNQMK(1)	AT1G54010-AT1G54010
AAPKKVEKPK(4)-KVEKPK(1)	AAPKKVEKPK(4)	KVEKPK(1)	2033.12	null	AT1G44575.1(63)-AT1G44575.1(64)	AT1G44575	AT1G44575	Intra-Protein	1	E20230523_22.5015.5015.4.0.dta	4	2033.12	1	0.0797132	-0.000613	-0.301507	1	1	Chloroplast XL	AAPKKVEKPK(4)-KVEKPK(1)	AT1G44575-AT1G44575
AAPKKVEKPK(4)-KVEKPK(1)	AAPKKVEKPK(4)	KVEKPK(1)	2033.12	null	AT1G44575.1(63)-AT1G44575.1(64)	AT1G44575	AT1G44575	Intra-Protein	2	E20230523_22.4977.4977.5.0.dta	5	2033.12	1	0.0858934	-0.000263	-0.129358	1	1	Chloroplast XL	AAPKKVEKPK(4)-KVEKPK(1)	AT1G44575-AT1G44575
AAPKKVEKPK(4)-KVEKPK(1)	AAPKKVEKPK(4)	KVEKPK(1)	2033.12	null	AT1G44575.1(63)-AT1G44575.1(64)	AT1G44575	AT1G44575	Intra-Protein	3	E20230523_22.11152.11152.4.0.dta	4	2033.12	1	0.122106	0.000609	0.29954	1	1	Chloroplast XL	AAPKKVEKPK(4)-KVEKPK(1)	AT1G44575-AT1G44575
AAPKKVEKPK(4)-KVEKPK(1)	AAPKKVEKPK(4)	KVEKPK(1)	2033.12	null	AT1G44575.1(63)-AT1G44575.1(64)	AT1G44575	AT1G44575	Intra-Protein	4	E20230523_19.4455.4455.5.0.dta	5	2033.12	1	0.137475	0.000536	0.263634	1	1	Chloroplast XL	AAPKKVEKPK(4)-KVEKPK(1)	AT1G44575-AT1G44575
AAPKKVEKPK(4)-KVEKPK(1)	AAPKKVEKPK(4)	KVEKPK(1)	2033.12	null	AT1G44575.1(63)-AT1G44575.1(64)	AT1G44575	AT1G44575	Intra-Protein	5	E20230523_20.4354.4354.5.0.dta	5	2033.12	1	0.182536	0.001613	0.793362	1	1	Chloroplast XL	AAPKKVEKPK(4)-KVEKPK(1)	AT1G44575-AT1G44575
AAPKKVEKPK(4)-KVEKPK(1)	AAPKKVEKPK(4)	KVEKPK(1)	2033.12	null	AT1G44575.1(63)-AT1G44575.1(64)	AT1G44575	AT1G44575	Intra-Protein	6	E20230523_22.11179.11179.5.0.dta	5	2033.12	1	0.184019	0.000779	0.383155	1	1	Chloroplast XL	AAPKKVEKPK(4)-KVEKPK(1)	AT1G44575-AT1G44575
AAPKKVEKPK(4)-KVEKPK(1)	AAPKKVEKPK(4)	KVEKPK(1)	2033.12	null	AT1G44575.1(63)-AT1G44575.1(64)	AT1G44575	AT1G44575	Intra-Protein	7	E20230523_22.11155.11155.5.0.dta	5	2033.12	1	0.200478	0.00085	0.418077	1	1	Chloroplast XL	AAPKKVEKPK(4)-KVEKPK(1)	AT1G44575-AT1G44575
AAPKKVEKPK(4)-KVEKPK(1)	AAPKKVEKPK(4)	KVEKPK(1)	2033.12	null	AT1G44575.1(63)-AT1G44575.1(64)	AT1G44575	AT1G44575	Intra-Protein	8	E20230523_19.4343.4343.5.0.dta	5	2033.12	1	0.225818	0.000541	0.266094	1	1	Chloroplast XL	AAPKKVEKPK(4)-KVEKPK(1)	AT1G44575-AT1G44575
AAPKKVEKPK(4)-KVEKPK(1)	AAPKKVEKPK(4)	KVEKPK(1)	2033.12	null	AT1G44575.1(63)-AT1G44575.1(64)	AT1G44575	AT1G44575	Intra-Protein	9	E20230523_20.4464.4464.4.0.dta	4	2033.12	1	0.22832	0.000119	0.058531	1	1	Chloroplast XL	AAPKKVEKPK(4)-KVEKPK(1)	AT1G44575-AT1G44575
AAPKKVEKPK(4)-KVEKPK(4)	AAPKKVEKPK(4)	KVEKPK(4)	2033.12	null	AT1G44575.1(63)-AT1G44575.1(67)	AT1G44575	AT1G44575	Intra-Protein	1	E20230523_22.11106.11106.4.0.dta	4	2033.12	1	0.360148	0.000574	0.282325	1	1	Chloroplast XL	AAPKKVEKPK(4)-KVEKPK(4)	AT1G44575-AT1G44575
AAPKKVEKPK(5)-KVEKPK(1)	AAPKKVEKPK(5)	KVEKPK(1)	2033.12	null	AT1G44575.1(64)-AT1G44575.1(64)	AT1G44575	AT1G44575	Intra-Protein	1	E20230523_19.4383.4383.4.0.dta	4	2033.12	1	0.078428	-0.000798	-0.3925	1	1	Chloroplast XL	AAPKKVEKPK(5)-KVEKPK(1)	AT1G44575-AT1G44575
AAPKKVEKPK(5)-KVEKPK(1)	AAPKKVEKPK(5)	KVEKPK(1)	2033.12	null	AT1G44575.1(64)-AT1G44575.1(64)	AT1G44575	AT1G44575	Intra-Protein	2	E20230523_20.4394.4394.4.0.dta	4	2033.12	1	0.159641	0.000119	0.058531	1	1	Chloroplast XL	AAPKKVEKPK(5)-KVEKPK(1)	AT1G44575-AT1G44575
AAPKKVEKPK(5)-KVEKPK(1)	AAPKKVEKPK(5)	KVEKPK(1)	2033.12	null	AT1G44575.1(64)-AT1G44575.1(64)	AT1G44575	AT1G44575	Intra-Protein	3	E20230523_18.4307.4307.5.0.dta	5	2033.12	1	0.168075	-0.000447	-0.219859	1	1	Chloroplast XL	AAPKKVEKPK(5)-KVEKPK(1)	AT1G44575-AT1G44575
AAPKKVEKPK(5)-KVEKPK(1)	AAPKKVEKPK(5)	KVEKPK(1)	2033.12	null	AT1G44575.1(64)-AT1G44575.1(64)	AT1G44575	AT1G44575	Intra-Protein	4	E20230523_22.11127.11127.5.0.dta	5	2033.12	1	0.193206	0.000863	0.424471	1	1	Chloroplast XL	AAPKKVEKPK(5)-KVEKPK(1)	AT1G44575-AT1G44575
AAPKKVEKPK(5)-KVEKPK(1)	AAPKKVEKPK(5)	KVEKPK(1)	2033.12	null	AT1G44575.1(64)-AT1G44575.1(64)	AT1G44575	AT1G44575	Intra-Protein	5	E20230523_20.4390.4390.5.0.dta	5	2033.12	1	0.200505	0.001607	0.790411	1	1	Chloroplast XL	AAPKKVEKPK(5)-KVEKPK(1)	AT1G44575-AT1G44575
AAPKKVEKPK(5)-KVEKPK(1)	AAPKKVEKPK(5)	KVEKPK(1)	2033.12	null	AT1G44575.1(64)-AT1G44575.1(64)	AT1G44575	AT1G44575	Intra-Protein	6	E20230523_19.4280.4280.5.0.dta	5	2033.12	1	0.289392	0.000541	0.266094	1	1	Chloroplast XL	AAPKKVEKPK(5)-KVEKPK(1)	AT1G44575-AT1G44575
AAPKKVEKPK(8)-KVEKPK(1)	AAPKKVEKPK(8)	KVEKPK(1)	2033.12	null	AT1G44575.1(67)-AT1G44575.1(64)	AT1G44575	AT1G44575	Intra-Protein	1	E20230523_20.4347.4347.4.1.dta	4	2033.12	1	0.354327	0.000119	0.058531	1	1	Chloroplast XL	AAPKKVEKPK(8)-KVEKPK(1)	AT1G44575-AT1G44575
AASDVQQNQVTTKPSVSVESTAKRR(23)-KSQVDDR(1)	AASDVQQNQVTTKPSVSVESTAKRR(23)	KSQVDDR(1)	3743.8	null	AT3G44530.1(440)-AT3G44530.1(443)	AT3G44530	AT3G44530	Intra-Protein	1	E20230523_17.27561.27561.5.1.dta	5	3743.8	1	0.371012	-0.000626	-0.16721	1	1	Chloroplast XL	AASDVQQNQVTTKPSVSVESTAKRR(23)-KSQVDDR(1)	AT3G44530-AT3G44530
AASEATSLKK(9)-MAKYRK(3)	AASEATSLKK(9)	MAKYRK(3)	2010.97	null	AT2G38040.1(559)-AT2G38040.1(401)	AT2G38040	AT2G38040	Intra-Protein	1	E20230523_19.20429.20429.4.0.dta	4	2010.97	1	0.37774	0.000318	0.158133	1	1	Chloroplast XL	AASEATSLKK(9)-MAKYRK(3)	AT2G38040-AT2G38040
AASFNIIPSSTGAAKAVGK(15)-SSIFDAKAGIALSDKFVK(7)	AASFNIIPSSTGAAKAVGK(15)	SSIFDAKAGIALSDKFVK(7)	3895.99	null	AT1G13440.1(219)-AT1G13440.1(302)	AT1G13440	AT1G13440	Intra-Protein	1	E20230523_18.102534.102534.4.0.dta	4	3895.98	1	0.104283	-0.00297	-0.762323	1	1	Chloroplast XL	AASFNIIPSSTGAAKAVGK(15)-SSIFDAKAGIALSDKFVK(7)	AT1G13440-AT1G13440
AASTMALSSPAFAGKAVK(15)-PKGPSGSPWYGSDR(2)	AASTMALSSPAFAGKAVK(15)	PKGPSGSPWYGSDR(2)	3407.58	null	AT1G29930.1(16)-AT1G29930.1(43)	AT1G29930	AT1G29930	Intra-Protein	1	E20230523_20.36514.36514.4.3.dta	4	3407.59	1	0.232323	0.017124	5.02527	1	1	Chloroplast XL	AASTMALSSPAFAGKAVK(15)-PKGPSGSPWYGSDR(2)	AT1G29930-AT1G29930
AATAQANSLNKEFGSK(11)-VKEDFNKR(2)	AATAQANSLNKEFGSK(11)	VKEDFNKR(2)	2881.35	null	AT1G04750.1(108)-AT1G04750.1(86)	AT1G04750	AT1G04750	Intra-Protein	1	E20230523_19.39021.39021.4.1.dta	4	2881.35	1	0.0260275	-0.000569	-0.197477	1	1	Chloroplast XL	AATAQANSLNKEFGSK(11)-VKEDFNKR(2)	AT1G04750-AT1G04750
AATAQANSLNKEFGSK(11)-VKEDFNKR(2)	AATAQANSLNKEFGSK(11)	VKEDFNKR(2)	2881.35	null	AT1G04750.1(108)-AT1G04750.1(86)	AT1G04750	AT1G04750	Intra-Protein	2	E20230523_18.38271.38271.4.0.dta	4	2881.35	1	0.119192	-0.001754	-0.608742	1	1	Chloroplast XL	AATAQANSLNKEFGSK(11)-VKEDFNKR(2)	AT1G04750-AT1G04750
AATAQANSLNKEFGSK(11)-VKEDFNKR(7)	AATAQANSLNKEFGSK(11)	VKEDFNKR(7)	2881.35	null	AT1G04750.1(108)-AT1G04750.1(91)	AT1G04750	AT1G04750	Intra-Protein	1	E20230523_18.38941.38941.4.0.dta	4	2881.35	1	0.170497	9.5e-05	0.032971	1	1	Chloroplast XL	AATAQANSLNKEFGSK(11)-VKEDFNKR(7)	AT1G04750-AT1G04750
AAVAAPMASKPR(10)-GSKAESFVDNK(3)	AAVAAPMASKPR(10)	GSKAESFVDNK(3)	2618.2	Acetyl[ProteinN-term](0);Oxidation[M](7)	AT3G18190.1(11)-AT3G18190.1(16)	AT3G18190	AT3G18190	Intra-Protein	1	E20230523_18.51441.51441.3.0.dta	3	2618.2	1	0.0198154	-0.000104	-0.039722	1	1	Chloroplast XL	AAVAAPMASKPR(10)-GSKAESFVDNK(3)	AT3G18190-AT3G18190
AAVAAPMASKPR(10)-GSKAESFVDNK(3)	AAVAAPMASKPR(10)	GSKAESFVDNK(3)	2618.2	Acetyl[ProteinN-term](0);Oxidation[M](7)	AT3G18190.1(11)-AT3G18190.1(16)	AT3G18190	AT3G18190	Intra-Protein	2	E20230523_22.60661.60661.3.0.dta	3	2602.2	1	0.0211212	-0.000289	-0.11106	1	1	Chloroplast XL	AAVAAPMASKPR(10)-GSKAESFVDNK(3)	AT3G18190-AT3G18190
AAVAAPMASKPR(10)-GSKAESFVDNK(3)	AAVAAPMASKPR(10)	GSKAESFVDNK(3)	2618.2	Acetyl[ProteinN-term](0);Oxidation[M](7)	AT3G18190.1(11)-AT3G18190.1(16)	AT3G18190	AT3G18190	Intra-Protein	3	E20230523_18.51484.51484.3.0.dta	3	2618.19	1	0.0228355	-0.000814	-0.310901	1	1	Chloroplast XL	AAVAAPMASKPR(10)-GSKAESFVDNK(3)	AT3G18190-AT3G18190
AAVAAPMASKPR(10)-GSKAESFVDNK(3)	AAVAAPMASKPR(10)	GSKAESFVDNK(3)	2618.2	Acetyl[ProteinN-term](0);Oxidation[M](7)	AT3G18190.1(11)-AT3G18190.1(16)	AT3G18190	AT3G18190	Intra-Protein	4	E20230523_19.62157.62157.3.0.dta	3	2602.2	1	0.0343722	-0.00125	-0.480363	1	1	Chloroplast XL	AAVAAPMASKPR(10)-GSKAESFVDNK(3)	AT3G18190-AT3G18190
AAVAAPMASKPR(10)-GSKAESFVDNK(3)	AAVAAPMASKPR(10)	GSKAESFVDNK(3)	2618.2	Acetyl[ProteinN-term](0);Oxidation[M](7)	AT3G18190.1(11)-AT3G18190.1(16)	AT3G18190	AT3G18190	Intra-Protein	5	E20230523_22.60650.60650.3.0.dta	3	2602.2	1	0.0371423	-0.00037	-0.142187	1	1	Chloroplast XL	AAVAAPMASKPR(10)-GSKAESFVDNK(3)	AT3G18190-AT3G18190
AAVAAPMASKPR(10)-GSKAESFVDNK(3)	AAVAAPMASKPR(10)	GSKAESFVDNK(3)	2618.2	Acetyl[ProteinN-term](0);Oxidation[M](7)	AT3G18190.1(11)-AT3G18190.1(16)	AT3G18190	AT3G18190	Intra-Protein	6	E20230523_17.51938.51938.3.0.dta	3	2618.19	1	0.0471317	-0.002766	-1.05645	1	1	Chloroplast XL	AAVAAPMASKPR(10)-GSKAESFVDNK(3)	AT3G18190-AT3G18190
AAVAAPMASKPR(10)-GSKAESFVDNK(3)	AAVAAPMASKPR(10)	GSKAESFVDNK(3)	2618.2	Acetyl[ProteinN-term](0);Oxidation[M](7)	AT3G18190.1(11)-AT3G18190.1(16)	AT3G18190	AT3G18190	Intra-Protein	7	E20230523_19.52617.52617.3.0.dta	3	2618.2	1	0.0526287	0.000678	0.258957	1	1	Chloroplast XL	AAVAAPMASKPR(10)-GSKAESFVDNK(3)	AT3G18190-AT3G18190
AAVAAPMASKPR(10)-GSKAESFVDNK(3)	AAVAAPMASKPR(10)	GSKAESFVDNK(3)	2618.2	Acetyl[ProteinN-term](0);Oxidation[M](7)	AT3G18190.1(11)-AT3G18190.1(16)	AT3G18190	AT3G18190	Intra-Protein	8	E20230523_20.60282.60282.3.0.dta	3	2602.2	1	0.0865948	0.000428	0.164476	1	1	Chloroplast XL	AAVAAPMASKPR(10)-GSKAESFVDNK(3)	AT3G18190-AT3G18190
AAVAAPMASKPR(10)-GSKAESFVDNK(3)	AAVAAPMASKPR(10)	GSKAESFVDNK(3)	2618.2	Acetyl[ProteinN-term](0);Oxidation[M](7)	AT3G18190.1(11)-AT3G18190.1(16)	AT3G18190	AT3G18190	Intra-Protein	9	E20230523_20.60204.60204.3.0.dta	3	2602.2	1	0.10176	0.000393	0.151026	1	1	Chloroplast XL	AAVAAPMASKPR(10)-GSKAESFVDNK(3)	AT3G18190-AT3G18190
AAVAAPMASKPR(10)-GSKAESFVDNK(3)	AAVAAPMASKPR(10)	GSKAESFVDNK(3)	2618.2	Acetyl[ProteinN-term](0);Oxidation[M](7)	AT3G18190.1(11)-AT3G18190.1(16)	AT3G18190	AT3G18190	Intra-Protein	10	E20230523_19.52637.52637.3.0.dta	3	2618.2	1	0.108076	0.000602	0.229929	1	1	Chloroplast XL	AAVAAPMASKPR(10)-GSKAESFVDNK(3)	AT3G18190-AT3G18190
AAVAAPMASKPR(10)-GSKAESFVDNK(3)	AAVAAPMASKPR(10)	GSKAESFVDNK(3)	2618.2	Acetyl[ProteinN-term](0);Oxidation[M](7)	AT3G18190.1(11)-AT3G18190.1(16)	AT3G18190	AT3G18190	Intra-Protein	11	E20230523_18.60957.60957.3.0.dta	3	2602.2	1	0.109454	-0.003324	-1.27738	1	1	Chloroplast XL	AAVAAPMASKPR(10)-GSKAESFVDNK(3)	AT3G18190-AT3G18190
AAVAAPMASKPR(10)-GSKAESFVDNK(3)	AAVAAPMASKPR(10)	GSKAESFVDNK(3)	2618.2	Acetyl[ProteinN-term](0);Oxidation[M](7)	AT3G18190.1(11)-AT3G18190.1(16)	AT3G18190	AT3G18190	Intra-Protein	12	E20230523_22.51569.51569.3.1.dta	3	2618.2	1	0.178784	0.00038	0.145138	1	1	Chloroplast XL	AAVAAPMASKPR(10)-GSKAESFVDNK(3)	AT3G18190-AT3G18190
AAVAAPMASKPR(10)-GSKAESFVDNK(3)	AAVAAPMASKPR(10)	GSKAESFVDNK(3)	2618.2	Acetyl[ProteinN-term](0);Oxidation[M](7)	AT3G18190.1(11)-AT3G18190.1(16)	AT3G18190	AT3G18190	Intra-Protein	13	E20230523_18.61002.61002.3.0.dta	3	2602.2	1	0.209782	-0.003324	-1.27738	1	1	Chloroplast XL	AAVAAPMASKPR(10)-GSKAESFVDNK(3)	AT3G18190-AT3G18190
AAVAAPMASKPR(10)-GSKAESFVDNK(3)	AAVAAPMASKPR(10)	GSKAESFVDNK(3)	2618.2	Acetyl[ProteinN-term](0);Oxidation[M](7)	AT3G18190.1(11)-AT3G18190.1(16)	AT3G18190	AT3G18190	Intra-Protein	14	E20230523_20.50990.50990.3.1.dta	3	2618.2	1	0.243418	0.001233	0.470935	1	1	Chloroplast XL	AAVAAPMASKPR(10)-GSKAESFVDNK(3)	AT3G18190-AT3G18190
AAVAAPMASKPR(10)-GSKAESFVDNK(3)	AAVAAPMASKPR(10)	GSKAESFVDNK(3)	2618.2	Acetyl[ProteinN-term](0);Oxidation[M](7)	AT3G18190.1(11)-AT3G18190.1(16)	AT3G18190	AT3G18190	Intra-Protein	15	E20230523_22.51530.51530.3.1.dta	3	2618.2	1	0.260864	0.000461	0.176075	1	1	Chloroplast XL	AAVAAPMASKPR(10)-GSKAESFVDNK(3)	AT3G18190-AT3G18190
AAVAAPMASKPR(10)-GSKAESFVDNK(3)	AAVAAPMASKPR(10)	GSKAESFVDNK(3)	2618.2	Acetyl[ProteinN-term](0);Oxidation[M](7)	AT3G18190.1(11)-AT3G18190.1(16)	AT3G18190	AT3G18190	Intra-Protein	16	E20230523_22.51513.51513.3.1.dta	3	2618.2	1	0.287764	0.000454	0.173402	1	1	Chloroplast XL	AAVAAPMASKPR(10)-GSKAESFVDNK(3)	AT3G18190-AT3G18190
AAVHAKAQKK(9)-KADVQTR(1)	AAVHAKAQKK(9)	KADVQTR(1)	2078.05	null	AT4G00670.1(85)-AT4G00670.1(87)	AT4G00670	AT4G00670	Intra-Protein	1	E20230523_19.3810.3810.4.0.dta	4	2078.05	1	0.167064	0.000263	0.126561	1	1	Chloroplast XL	AAVHAKAQKK(9)-KADVQTR(1)	AT4G00670-AT4G00670
AAWKEVSAK(4)-AHLIKDR(5)	AAWKEVSAK(4)	AHLIKDR(5)	2051.01	null	AT2G30870.1(205)-AT2G30870.1(186)	AT2G30870	AT2G30870	Intra-Protein	1	E20230523_19.39314.39314.4.1.dta	4	2051.01	1	0.280151	-0.001168	-0.569475	1	1	Chloroplast XL	AAWKEVSAK(4)-AHLIKDR(5)	AT2G30870-AT2G30870
AAWKEVSAK(4)-YIAEKYR(5)	AAWKEVSAK(4)	YIAEKYR(5)	2141.01	null	AT2G30870.1(205)-AT2G30870.1(76)	AT2G30870	AT2G30870	Intra-Protein	1	E20230523_20.46214.46214.3.0.dta	3	2141.01	1	0.097907	-0.000344	-0.160672	1	1	Chloroplast XL	AAWKEVSAK(4)-YIAEKYR(5)	AT2G30870-AT2G30870
ACITFCNKCCRK(8)-TQEGGPKCP(7)	ACITFCNKCCRK(8)	TQEGGPKCP(7)	2800.12	Carbamidomethyl[C](2);Carbamidomethyl[C](6);Carbamidomethyl[C](9);Carbamidomethyl[C](10);Carbamidomethyl[C](23)	AT5G15230.1(71)-AT5G15230.1(104)	AT5G15230	AT5G15230	Intra-Protein	1	E20230523_18.36858.36858.3.0.dta	3	2800.12	1	0.218254	-0.000674	-0.240704	1	1	Chloroplast XL	ACITFCNKCCRK(8)-TQEGGPKCP(7)	AT5G15230-AT5G15230
ACITFCNKCCRK(8)-TQEGGPKCP(7)	ACITFCNKCCRK(8)	TQEGGPKCP(7)	2800.12	Carbamidomethyl[C](2);Carbamidomethyl[C](6);Carbamidomethyl[C](9);Carbamidomethyl[C](10);Carbamidomethyl[C](23)	AT5G15230.1(71)-AT5G15230.1(104)	AT5G15230	AT5G15230	Intra-Protein	2	E20230523_18.36728.36728.3.0.dta	3	2800.11	1	0.348853	-0.001969	-0.703185	1	1	Chloroplast XL	ACITFCNKCCRK(8)-TQEGGPKCP(7)	AT5G15230-AT5G15230
ACKYAIR(3)-KSPIAK(1)	ACKYAIR(3)	KSPIAK(1)	1733.84	Carbamidomethyl[C](2)	AT3G09840.1(700)-AT3G09840.1(667)	AT3G09840	AT3G09840	Intra-Protein	1	E20230523_22.31503.31503.3.0.dta	3	1733.84	1	0.0137419	0.000542	0.3126	1	1	Chloroplast XL	ACKYAIR(3)-KSPIAK(1)	AT3G09840-AT3G09840
ACKYAIR(3)-KSPIAK(1)	ACKYAIR(3)	KSPIAK(1)	1733.84	Carbamidomethyl[C](2)	AT3G09840.1(700)-AT3G09840.1(667)	AT3G09840	AT3G09840	Intra-Protein	2	E20230523_22.31513.31513.3.0.dta	3	1733.84	1	0.0175673	0.000542	0.3126	1	1	Chloroplast XL	ACKYAIR(3)-KSPIAK(1)	AT3G09840-AT3G09840
ACKYAIR(3)-KSPIAK(1)	ACKYAIR(3)	KSPIAK(1)	1733.84	Carbamidomethyl[C](2)	AT3G09840.1(700)-AT3G09840.1(667)	AT3G09840	AT3G09840	Intra-Protein	3	E20230523_20.30915.30915.3.0.dta	3	1733.84	1	0.0612256	-0.000527	-0.303949	1	1	Chloroplast XL	ACKYAIR(3)-KSPIAK(1)	AT3G09840-AT3G09840
ACKYAIR(3)-KSPIAK(1)	ACKYAIR(3)	KSPIAK(1)	1733.84	Carbamidomethyl[C](2)	AT3G09840.1(700)-AT3G09840.1(667)	AT3G09840	AT3G09840	Intra-Protein	4	E20230523_22.31512.31512.3.2.dta	3	1733.84	1	0.385171	0.000542	0.3126	1	1	Chloroplast XL	ACKYAIR(3)-KSPIAK(1)	AT3G09840-AT3G09840
ACPTDVLEMIPWDGCKAK(16)-TEDCVGCKR(8)	ACPTDVLEMIPWDGCKAK(16)	TEDCVGCKR(8)	3440.41	Carbamidomethyl[C](2);Carbamidomethyl[C](15);Oxidation[M](9);Carbamidomethyl[C](25);Carbamidomethyl[C](28)	ATCG01060.1(35)-ATCG01060.1(52)	ATCG01060	ATCG01060	Intra-Protein	1	E20230523_19.80267.80267.4.0.dta	4	3440.41	1	0.174504	-0.002005	-0.582779	1	1	Chloroplast XL	ACPTDVLEMIPWDGCKAK(16)-TEDCVGCKR(8)	ATCG01060-ATCG01060
ACPTDVLEMIPWDGCKAK(16)-TEDCVGCKR(8)	ACPTDVLEMIPWDGCKAK(16)	TEDCVGCKR(8)	3440.41	Carbamidomethyl[C](2);Carbamidomethyl[C](15);Oxidation[M](9);Carbamidomethyl[C](25);Carbamidomethyl[C](28)	ATCG01060.1(35)-ATCG01060.1(52)	ATCG01060	ATCG01060	Intra-Protein	2	E20230523_20.78442.78442.4.0.dta	4	3440.41	1	0.270103	0.000589	0.1712	1	1	Chloroplast XL	ACPTDVLEMIPWDGCKAK(16)-TEDCVGCKR(8)	ATCG01060-ATCG01060
ACPTDVLEMIPWDGCKAK(16)-TEDCVGCKR(8)	ACPTDVLEMIPWDGCKAK(16)	TEDCVGCKR(8)	3440.41	Carbamidomethyl[C](2);Carbamidomethyl[C](15);Oxidation[M](9);Carbamidomethyl[C](25);Carbamidomethyl[C](28)	ATCG01060.1(35)-ATCG01060.1(52)	ATCG01060	ATCG01060	Intra-Protein	3	E20230523_20.78484.78484.4.0.dta	4	3440.41	1	0.29991	0.000589	0.1712	1	1	Chloroplast XL	ACPTDVLEMIPWDGCKAK(16)-TEDCVGCKR(8)	ATCG01060-ATCG01060
ACPTDVLEMIPWDGCKAK(16)-TEDCVGCKR(8)	ACPTDVLEMIPWDGCKAK(16)	TEDCVGCKR(8)	3440.41	Carbamidomethyl[C](2);Carbamidomethyl[C](15);Oxidation[M](9);Carbamidomethyl[C](25);Carbamidomethyl[C](28)	ATCG01060.1(35)-ATCG01060.1(52)	ATCG01060	ATCG01060	Intra-Protein	4	E20230523_20.78398.78398.3.0.dta	3	3440.41	1	0.31952	-0.002788	-0.810368	1	1	Chloroplast XL	ACPTDVLEMIPWDGCKAK(16)-TEDCVGCKR(8)	ATCG01060-ATCG01060
ACPTDVLEMIPWDGCKAK(16)-TEDCVGCKR(8)	ACPTDVLEMIPWDGCKAK(16)	TEDCVGCKR(8)	3440.41	Carbamidomethyl[C](2);Carbamidomethyl[C](15);Oxidation[M](9);Carbamidomethyl[C](25);Carbamidomethyl[C](28)	ATCG01060.1(35)-ATCG01060.1(52)	ATCG01060	ATCG01060	Intra-Protein	5	E20230523_19.80324.80324.4.0.dta	4	3440.41	1	0.336887	-0.002005	-0.582779	1	1	Chloroplast XL	ACPTDVLEMIPWDGCKAK(16)-TEDCVGCKR(8)	ATCG01060-ATCG01060
ACPTDVLEMIPWDGCKAK(16)-TEDCVGCKR(8)	ACPTDVLEMIPWDGCKAK(16)	TEDCVGCKR(8)	3440.41	Carbamidomethyl[C](2);Carbamidomethyl[C](15);Oxidation[M](9);Carbamidomethyl[C](25);Carbamidomethyl[C](28)	ATCG01060.1(35)-ATCG01060.1(52)	ATCG01060	ATCG01060	Intra-Protein	6	E20230523_20.79139.79139.4.0.dta	4	3440.41	1	0.336936	0.002267	0.658933	1	1	Chloroplast XL	ACPTDVLEMIPWDGCKAK(16)-TEDCVGCKR(8)	ATCG01060-ATCG01060
ACPTDVLEMIPWDGCKAK(16)-TEDCVGCKR(8)	ACPTDVLEMIPWDGCKAK(16)	TEDCVGCKR(8)	3440.41	Carbamidomethyl[C](2);Carbamidomethyl[C](15);Oxidation[M](9);Carbamidomethyl[C](25);Carbamidomethyl[C](28)	ATCG01060.1(35)-ATCG01060.1(52)	ATCG01060	ATCG01060	Intra-Protein	7	E20230523_22.79744.79744.4.3.dta	4	3440.41	1	0.378015	-0.003381	-0.982731	1	1	Chloroplast XL	ACPTDVLEMIPWDGCKAK(16)-TEDCVGCKR(8)	ATCG01060-ATCG01060
ADAWKDLASGTVGGAAQLVVGHPFDTIK(5)-VKLQSQPTPAPGQLPR(2)	ADAWKDLASGTVGGAAQLVVGHPFDTIK(5)	VKLQSQPTPAPGQLPR(2)	4792.41	Acetyl[ProteinN-term](0)	AT5G46800.1(6)-AT5G46800.1(31)	AT5G46800	AT5G46800	Intra-Protein	1	E20230523_17.126018.126018.4.2.dta	4	4792.41	1	0.0430252	0.001581	0.329896	1	1	Chloroplast XL	ADAWKDLASGTVGGAAQLVVGHPFDTIK(5)-VKLQSQPTPAPGQLPR(2)	AT5G46800-AT5G46800
ADAWKDLASGTVGGAAQLVVGHPFDTIK(5)-VKLQSQPTPAPGQLPR(2)	ADAWKDLASGTVGGAAQLVVGHPFDTIK(5)	VKLQSQPTPAPGQLPR(2)	4792.41	Acetyl[ProteinN-term](0)	AT5G46800.1(6)-AT5G46800.1(31)	AT5G46800	AT5G46800	Intra-Protein	2	E20230523_17.126046.126046.4.3.dta	4	4792.41	1	0.134819	0.001581	0.329896	1	1	Chloroplast XL	ADAWKDLASGTVGGAAQLVVGHPFDTIK(5)-VKLQSQPTPAPGQLPR(2)	AT5G46800-AT5G46800
ADAWKDLASGTVGGAAQLVVGHPFDTIKVK(28)-YTGAIDAVKQTVASEGTK(9)	ADAWKDLASGTVGGAAQLVVGHPFDTIKVK(28)	YTGAIDAVKQTVASEGTK(9)	5141.55	Acetyl[ProteinN-term](0)	AT5G46800.1(29)-AT5G46800.1(54)	AT5G46800	AT5G46800	Intra-Protein	1	E20230523_19.128198.128198.4.0.dta	4	5141.56	1	0.0176821	0.00836	1.62597	1	1	Chloroplast XL	ADAWKDLASGTVGGAAQLVVGHPFDTIKVK(28)-YTGAIDAVKQTVASEGTK(9)	AT5G46800-AT5G46800
ADAWKDLASGTVGGAAQLVVGHPFDTIKVK(28)-YTGAIDAVKQTVASEGTK(9)	ADAWKDLASGTVGGAAQLVVGHPFDTIKVK(28)	YTGAIDAVKQTVASEGTK(9)	5141.55	Acetyl[ProteinN-term](0)	AT5G46800.1(29)-AT5G46800.1(54)	AT5G46800	AT5G46800	Intra-Protein	2	E20230523_19.128202.128202.4.1.dta	4	5141.53	1	0.0463136	-0.020951	-4.07484	1	1	Chloroplast XL	ADAWKDLASGTVGGAAQLVVGHPFDTIKVK(28)-YTGAIDAVKQTVASEGTK(9)	AT5G46800-AT5G46800
ADAWKDLASGTVGGAAQLVVGHPFDTIKVK(28)-YTGAIDAVKQTVASEGTK(9)	ADAWKDLASGTVGGAAQLVVGHPFDTIKVK(28)	YTGAIDAVKQTVASEGTK(9)	5141.55	Acetyl[ProteinN-term](0)	AT5G46800.1(29)-AT5G46800.1(54)	AT5G46800	AT5G46800	Intra-Protein	3	E20230523_19.128129.128129.5.1.dta	5	5141.55	1	0.168095	-0.002179	-0.423802	1	1	Chloroplast XL	ADAWKDLASGTVGGAAQLVVGHPFDTIKVK(28)-YTGAIDAVKQTVASEGTK(9)	AT5G46800-AT5G46800
ADFTKLRQEKR(5)-AKFKFPGR(2)	ADFTKLRQEKR(5)	AKFKFPGR(2)	2551.3	null	AT1G14320.1(183)-AT1G14320.1(156)	AT1G14320	AT1G14320	Intra-Protein	1	E20230523_17.48440.48440.5.0.dta	5	2551.3	1	0.152762	-0.001166	-0.457022	1	1	Chloroplast XL	ADFTKLRQEKR(5)-AKFKFPGR(2)	AT1G14320-AT1G14320
ADGGKVAPVSSASVASTSVK(5)-AAKAAAK(3)	ADGGKVAPVSSASVASTSVK(5)	AAKAAAK(3)	2657.32	null	AT5G38640.1(207)-AT5G38640.1(198)	AT5G38640	AT5G38640	Intra-Protein	1	E20230523_18.34261.34261.3.0.dta	3	2657.32	1	0.125221	-0.001272	-0.478678	1	1	Chloroplast XL	AAKAAAK(3)-ADGGKVAPVSSASVASTSVK(5)	AT5G38640-AT5G38640
ADGGKVAPVSSASVASTSVK(5)-AAKAAAK(3)	ADGGKVAPVSSASVASTSVK(5)	AAKAAAK(3)	2657.32	null	AT5G38640.1(207)-AT5G38640.1(198)	AT5G38640	AT5G38640	Intra-Protein	2	E20230523_17.34629.34629.3.0.dta	3	2657.32	1	0.351443	2.1e-05	0.007903	1	1	Chloroplast XL	AAKAAAK(3)-ADGGKVAPVSSASVASTSVK(5)	AT5G38640-AT5G38640
ADGGKVAPVSSASVASTSVK(5)-AAKAAAK(3)	ADGGKVAPVSSASVASTSVK(5)	AAKAAAK(3)	2657.32	null	AT5G38640.1(207)-AT5G38640.1(198)	AT5G38640	AT5G38640	Intra-Protein	3	E20230523_19.34744.34744.3.0.dta	3	2657.32	1	0.398572	0.001291	0.485828	1	1	Chloroplast XL	AAKAAAK(3)-ADGGKVAPVSSASVASTSVK(5)	AT5G38640-AT5G38640
ADIDKMATGLIK(5)-VAIEPKTK(6)	ADIDKMATGLIK(5)	VAIEPKTK(6)	2370.2	null	AT1G62750.1(509)-AT1G62750.1(502)	AT1G62750	AT1G62750	Intra-Protein	1	E20230523_22.70540.70540.3.0.dta	3	2370.2	1	0.0257095	7.8e-05	0.032909	1	1	Chloroplast XL	ADIDKMATGLIK(5)-VAIEPKTK(6)	AT1G62750-AT1G62750
ADIDKMATGLIK(5)-VAIEPKTK(6)	ADIDKMATGLIK(5)	VAIEPKTK(6)	2370.2	null	AT1G62750.1(509)-AT1G62750.1(502)	AT1G62750	AT1G62750	Intra-Protein	2	E20230523_22.70519.70519.3.0.dta	3	2370.2	1	0.0307361	0.000211	0.089022	1	1	Chloroplast XL	ADIDKMATGLIK(5)-VAIEPKTK(6)	AT1G62750-AT1G62750
ADIDKMATGLIK(5)-VAIEPKTK(6)	ADIDKMATGLIK(5)	VAIEPKTK(6)	2370.2	null	AT1G62750.1(509)-AT1G62750.1(502)	AT1G62750	AT1G62750	Intra-Protein	3	E20230523_22.70439.70439.3.0.dta	3	2370.2	1	0.0394016	0.000998	0.421061	1	1	Chloroplast XL	ADIDKMATGLIK(5)-VAIEPKTK(6)	AT1G62750-AT1G62750
ADIDKMATGLIK(5)-VAIEPKTK(6)	ADIDKMATGLIK(5)	VAIEPKTK(6)	2370.2	null	AT1G62750.1(509)-AT1G62750.1(502)	AT1G62750	AT1G62750	Intra-Protein	4	E20230523_22.70414.70414.3.0.dta	3	2370.2	1	0.0824587	0.001252	0.528225	1	1	Chloroplast XL	ADIDKMATGLIK(5)-VAIEPKTK(6)	AT1G62750-AT1G62750
ADIDKMATGLIK(5)-VAIEPKTK(6)	ADIDKMATGLIK(5)	VAIEPKTK(6)	2370.2	null	AT1G62750.1(509)-AT1G62750.1(502)	AT1G62750	AT1G62750	Intra-Protein	5	E20230523_22.70721.70721.3.1.dta	3	2370.2	1	0.15174	-0.000616	-0.259893	1	1	Chloroplast XL	ADIDKMATGLIK(5)-VAIEPKTK(6)	AT1G62750-AT1G62750
ADKTGIVHIPFGK(3)-VAGLGKILGPR(6)	ADKTGIVHIPFGK(3)	VAGLGKILGPR(6)	2672.43	null	AT3G63490.1(275)-AT3G63490.1(237)	AT3G63490	AT3G63490	Intra-Protein	1	E20230523_18.93944.93944.4.0.dta	4	2672.43	1	0.0116482	-0.001468	-0.549312	1	1	Chloroplast XL	ADKTGIVHIPFGK(3)-VAGLGKILGPR(6)	AT3G63490-AT3G63490
ADSVSKNAPPDFQNTK(6)-DVKIQGVWYGQIE(3)	ADSVSKNAPPDFQNTK(6)	DVKIQGVWYGQIE(3)	3462.59	null	AT3G50820.1(151)-AT3G50820.1(321)	AT3G50820	AT3G50820	Intra-Protein	1	E20230523_22.88033.88033.3.0.dta	3	3462.59	1	0.088429	-0.00143	-0.412986	1	1	Chloroplast XL	ADSVSKNAPPDFQNTK(6)-DVKIQGVWYGQIE(3)	AT3G50820-AT3G50820
ADSVSKNAPPDFQNTK(6)-DVKIQGVWYGQIE(3)	ADSVSKNAPPDFQNTK(6)	DVKIQGVWYGQIE(3)	3462.59	null	AT3G50820.1(151)-AT3G50820.1(321)	AT3G50820	AT3G50820	Intra-Protein	2	E20230523_20.86185.86185.3.0.dta	3	3462.59	1	0.127625	-0.000516	-0.149021	1	1	Chloroplast XL	ADSVSKNAPPDFQNTK(6)-DVKIQGVWYGQIE(3)	AT3G50820-AT3G50820
ADSVSKNAPPDFQNTK(6)-DVKIQGVWYGQIE(3)	ADSVSKNAPPDFQNTK(6)	DVKIQGVWYGQIE(3)	3462.59	null	AT3G50820.1(151)-AT3G50820.1(321)	AT3G50820	AT3G50820	Intra-Protein	3	E20230523_20.87751.87751.3.0.dta	3	3462.59	1	0.151718	0.001665	0.480854	1	1	Chloroplast XL	ADSVSKNAPPDFQNTK(6)-DVKIQGVWYGQIE(3)	AT3G50820-AT3G50820
ADSVSKNAPPDFQNTK(6)-DVKIQGVWYGQIE(3)	ADSVSKNAPPDFQNTK(6)	DVKIQGVWYGQIE(3)	3462.59	null	AT3G50820.1(151)-AT3G50820.1(321)	AT3G50820	AT3G50820	Intra-Protein	4	E20230523_20.86205.86205.3.0.dta	3	3462.59	1	0.153908	0.001049	0.302953	1	1	Chloroplast XL	ADSVSKNAPPDFQNTK(6)-DVKIQGVWYGQIE(3)	AT3G50820-AT3G50820
ADSVSKNAPPDFQNTK(6)-DVKIQGVWYGQIE(3)	ADSVSKNAPPDFQNTK(6)	DVKIQGVWYGQIE(3)	3462.59	null	AT3G50820.1(151)-AT3G50820.1(321)	AT3G50820	AT3G50820	Intra-Protein	5	E20230523_20.86095.86095.3.0.dta	3	3462.58	1	0.161373	-0.00593	-1.71259	1	1	Chloroplast XL	ADSVSKNAPPDFQNTK(6)-DVKIQGVWYGQIE(3)	AT3G50820-AT3G50820
ADSVSKNAPPDFQNTK(6)-DVKIQGVWYGQIE(3)	ADSVSKNAPPDFQNTK(6)	DVKIQGVWYGQIE(3)	3462.59	null	AT3G50820.1(151)-AT3G50820.1(321)	AT3G50820	AT3G50820	Intra-Protein	6	E20230523_22.87791.87791.3.1.dta	3	3462.59	1	0.173449	-0.002416	-0.697744	1	1	Chloroplast XL	ADSVSKNAPPDFQNTK(6)-DVKIQGVWYGQIE(3)	AT3G50820-AT3G50820
ADSVSKNAPPDFQNTK(6)-ENVKNTAASVGEITLK(4)	ADSVSKNAPPDFQNTK(6)	ENVKNTAASVGEITLK(4)	3601.71	null	AT3G50820.1(151)-AT3G50820.1(275)	AT3G50820	AT3G50820	Intra-Protein	1	E20230523_22.67225.67225.3.0.dta	3	3601.71	1	0.00554378	0.001354	0.375933	1	1	Chloroplast XL	ADSVSKNAPPDFQNTK(6)-ENVKNTAASVGEITLK(4)	AT3G50820-AT3G50820
ADSVSKNAPPDFQNTK(6)-ENVKNTAASVGEITLK(4)	ADSVSKNAPPDFQNTK(6)	ENVKNTAASVGEITLK(4)	3601.71	null	AT3G50820.1(151)-AT3G50820.1(275)	AT3G50820	AT3G50820	Intra-Protein	2	E20230523_22.67155.67155.3.0.dta	3	3601.71	1	0.00586046	0.001354	0.375933	1	1	Chloroplast XL	ADSVSKNAPPDFQNTK(6)-ENVKNTAASVGEITLK(4)	AT3G50820-AT3G50820
ADSVSKNAPPDFQNTK(6)-ENVKNTAASVGEITLK(4)	ADSVSKNAPPDFQNTK(6)	ENVKNTAASVGEITLK(4)	3601.71	null	AT3G50820.1(151)-AT3G50820.1(275)	AT3G50820	AT3G50820	Intra-Protein	3	E20230523_22.67260.67260.4.2.dta	4	3601.71	1	0.0108592	0.000558	0.154927	1	1	Chloroplast XL	ADSVSKNAPPDFQNTK(6)-ENVKNTAASVGEITLK(4)	AT3G50820-AT3G50820
ADSVSKNAPPDFQNTK(6)-ENVKNTAASVGEITLK(4)	ADSVSKNAPPDFQNTK(6)	ENVKNTAASVGEITLK(4)	3601.71	null	AT3G50820.1(151)-AT3G50820.1(275)	AT3G50820	AT3G50820	Intra-Protein	4	E20230523_22.67108.67108.4.0.dta	4	3601.7	1	0.0153626	-0.001593	-0.44229	1	1	Chloroplast XL	ADSVSKNAPPDFQNTK(6)-ENVKNTAASVGEITLK(4)	AT3G50820-AT3G50820
ADSVSKNAPPDFQNTK(6)-ENVKNTAASVGEITLK(4)	ADSVSKNAPPDFQNTK(6)	ENVKNTAASVGEITLK(4)	3601.71	null	AT3G50820.1(151)-AT3G50820.1(275)	AT3G50820	AT3G50820	Intra-Protein	5	E20230523_22.67181.67181.4.2.dta	4	3601.7	1	0.0182868	-0.000854	-0.23711	1	1	Chloroplast XL	ADSVSKNAPPDFQNTK(6)-ENVKNTAASVGEITLK(4)	AT3G50820-AT3G50820
ADSVSKNAPPDFQNTK(6)-ENVKNTAASVGEITLK(4)	ADSVSKNAPPDFQNTK(6)	ENVKNTAASVGEITLK(4)	3601.71	null	AT3G50820.1(151)-AT3G50820.1(275)	AT3G50820	AT3G50820	Intra-Protein	6	E20230523_22.67145.67145.4.2.dta	4	3601.7	1	0.0192254	-0.000975	-0.270705	1	1	Chloroplast XL	ADSVSKNAPPDFQNTK(6)-ENVKNTAASVGEITLK(4)	AT3G50820-AT3G50820
ADSVSKNAPPDFQNTK(6)-GSSFLDPKGR(8)	ADSVSKNAPPDFQNTK(6)	GSSFLDPKGR(8)	2991.35	null	AT3G50820.1(151)-AT3G50820.1(244)	AT3G50820	AT3G50820	Intra-Protein	1	E20230523_19.58831.58831.3.0.dta	3	2991.35	1	0.0303161	-0.001443	-0.482391	1	1	Chloroplast XL	ADSVSKNAPPDFQNTK(6)-GSSFLDPKGR(8)	AT3G50820-AT3G50820
ADSVSKNAPPDFQNTK(6)-GSSFLDPKGR(8)	ADSVSKNAPPDFQNTK(6)	GSSFLDPKGR(8)	2991.35	null	AT3G50820.1(151)-AT3G50820.1(244)	AT3G50820	AT3G50820	Intra-Protein	2	E20230523_18.57471.57471.3.0.dta	3	2991.35	1	0.0382368	-0.001189	-0.397479	1	1	Chloroplast XL	ADSVSKNAPPDFQNTK(6)-GSSFLDPKGR(8)	AT3G50820-AT3G50820
ADSVSKNAPPDFQNTK(6)-GSSFLDPKGR(8)	ADSVSKNAPPDFQNTK(6)	GSSFLDPKGR(8)	2991.35	null	AT3G50820.1(151)-AT3G50820.1(244)	AT3G50820	AT3G50820	Intra-Protein	3	E20230523_19.59524.59524.3.0.dta	3	2991.35	1	0.0432614	0.00101	0.33764	1	1	Chloroplast XL	ADSVSKNAPPDFQNTK(6)-GSSFLDPKGR(8)	AT3G50820-AT3G50820
ADSVSKNAPPDFQNTK(6)-GSSFLDPKGR(8)	ADSVSKNAPPDFQNTK(6)	GSSFLDPKGR(8)	2991.35	null	AT3G50820.1(151)-AT3G50820.1(244)	AT3G50820	AT3G50820	Intra-Protein	4	E20230523_19.58924.58924.4.0.dta	4	2991.35	1	0.0498932	-0.00085	-0.284152	1	1	Chloroplast XL	ADSVSKNAPPDFQNTK(6)-GSSFLDPKGR(8)	AT3G50820-AT3G50820
ADSVSKNAPPDFQNTK(6)-GSSFLDPKGR(8)	ADSVSKNAPPDFQNTK(6)	GSSFLDPKGR(8)	2991.35	null	AT3G50820.1(151)-AT3G50820.1(244)	AT3G50820	AT3G50820	Intra-Protein	5	E20230523_19.59438.59438.3.0.dta	3	2991.35	1	0.0528911	-0.000136	-0.045464	1	1	Chloroplast XL	ADSVSKNAPPDFQNTK(6)-GSSFLDPKGR(8)	AT3G50820-AT3G50820
ADSVSKNAPPDFQNTK(6)-GSSFLDPKGR(8)	ADSVSKNAPPDFQNTK(6)	GSSFLDPKGR(8)	2991.35	null	AT3G50820.1(151)-AT3G50820.1(244)	AT3G50820	AT3G50820	Intra-Protein	6	E20230523_19.59031.59031.4.0.dta	4	2991.35	1	0.0603011	-0.001005	-0.335968	1	1	Chloroplast XL	ADSVSKNAPPDFQNTK(6)-GSSFLDPKGR(8)	AT3G50820-AT3G50820
ADSVSKNAPPDFQNTK(6)-GSSFLDPKGR(8)	ADSVSKNAPPDFQNTK(6)	GSSFLDPKGR(8)	2991.35	null	AT3G50820.1(151)-AT3G50820.1(244)	AT3G50820	AT3G50820	Intra-Protein	7	E20230523_19.59568.59568.3.0.dta	3	2991.35	1	0.065	0.001828	0.611095	1	1	Chloroplast XL	ADSVSKNAPPDFQNTK(6)-GSSFLDPKGR(8)	AT3G50820-AT3G50820
ADSVSKNAPPDFQNTK(6)-GSSFLDPKGR(8)	ADSVSKNAPPDFQNTK(6)	GSSFLDPKGR(8)	2991.35	null	AT3G50820.1(151)-AT3G50820.1(244)	AT3G50820	AT3G50820	Intra-Protein	8	E20230523_19.59181.59181.4.1.dta	4	2991.35	1	0.093578	-0.001308	-0.43726	1	1	Chloroplast XL	ADSVSKNAPPDFQNTK(6)-GSSFLDPKGR(8)	AT3G50820-AT3G50820
ADSVSKNAPPDFQNTK(6)-GSSFLDPKGR(8)	ADSVSKNAPPDFQNTK(6)	GSSFLDPKGR(8)	2991.35	null	AT3G50820.1(151)-AT3G50820.1(244)	AT3G50820	AT3G50820	Intra-Protein	9	E20230523_19.59401.59401.3.0.dta	3	2991.35	1	0.140235	-0.000594	-0.198572	1	1	Chloroplast XL	ADSVSKNAPPDFQNTK(6)-GSSFLDPKGR(8)	AT3G50820-AT3G50820
ADSVSKNAPPDFQNTK(6)-GSSFLDPKGR(8)	ADSVSKNAPPDFQNTK(6)	GSSFLDPKGR(8)	2991.35	null	AT3G50820.1(151)-AT3G50820.1(244)	AT3G50820	AT3G50820	Intra-Protein	10	E20230523_18.57877.57877.4.1.dta	4	2991.35	1	0.157714	-0.003426	-1.1453	1	1	Chloroplast XL	ADSVSKNAPPDFQNTK(6)-GSSFLDPKGR(8)	AT3G50820-AT3G50820
ADSVSKNAPPDFQNTK(6)-GSSFLDPKGR(8)	ADSVSKNAPPDFQNTK(6)	GSSFLDPKGR(8)	2991.35	null	AT3G50820.1(151)-AT3G50820.1(244)	AT3G50820	AT3G50820	Intra-Protein	11	E20230523_19.58969.58969.4.0.dta	4	2991.35	1	0.163438	-0.000904	-0.302204	1	1	Chloroplast XL	ADSVSKNAPPDFQNTK(6)-GSSFLDPKGR(8)	AT3G50820-AT3G50820
ADSVSKNAPPDFQNTK(6)-GSSFLDPKGR(8)	ADSVSKNAPPDFQNTK(6)	GSSFLDPKGR(8)	2991.35	null	AT3G50820.1(151)-AT3G50820.1(244)	AT3G50820	AT3G50820	Intra-Protein	12	E20230523_18.58147.58147.3.0.dta	3	2991.35	1	0.171775	-0.003277	-1.09549	1	1	Chloroplast XL	ADSVSKNAPPDFQNTK(6)-GSSFLDPKGR(8)	AT3G50820-AT3G50820
ADSVSKNAPPDFQNTK(6)-GSSFLDPKGR(8)	ADSVSKNAPPDFQNTK(6)	GSSFLDPKGR(8)	2991.35	null	AT3G50820.1(151)-AT3G50820.1(244)	AT3G50820	AT3G50820	Intra-Protein	13	E20230523_18.57440.57440.3.0.dta	3	2991.35	1	0.171909	-0.001116	-0.373075	1	1	Chloroplast XL	ADSVSKNAPPDFQNTK(6)-GSSFLDPKGR(8)	AT3G50820-AT3G50820
ADSVSKNAPPDFQNTK(6)-GSSFLDPKGR(8)	ADSVSKNAPPDFQNTK(6)	GSSFLDPKGR(8)	2991.35	null	AT3G50820.1(151)-AT3G50820.1(244)	AT3G50820	AT3G50820	Intra-Protein	14	E20230523_18.58117.58117.3.0.dta	3	2991.35	1	0.187058	-0.003191	-1.06674	1	1	Chloroplast XL	ADSVSKNAPPDFQNTK(6)-GSSFLDPKGR(8)	AT3G50820-AT3G50820
ADSVSKNAPPDFQNTK(6)-GSSFLDPKGR(8)	ADSVSKNAPPDFQNTK(6)	GSSFLDPKGR(8)	2991.35	null	AT3G50820.1(151)-AT3G50820.1(244)	AT3G50820	AT3G50820	Intra-Protein	15	E20230523_18.57890.57890.3.0.dta	3	2991.35	1	0.208132	-0.002891	-0.966453	1	1	Chloroplast XL	ADSVSKNAPPDFQNTK(6)-GSSFLDPKGR(8)	AT3G50820-AT3G50820
ADSVSKNAPPDFQNTK(6)-GSSFLDPKGR(8)	ADSVSKNAPPDFQNTK(6)	GSSFLDPKGR(8)	2991.35	null	AT3G50820.1(151)-AT3G50820.1(244)	AT3G50820	AT3G50820	Intra-Protein	16	E20230523_18.57588.57588.3.0.dta	3	2991.35	1	0.22133	-0.002026	-0.677286	1	1	Chloroplast XL	ADSVSKNAPPDFQNTK(6)-GSSFLDPKGR(8)	AT3G50820-AT3G50820
ADSVSKNAPPDFQNTK(6)-LTYDEIQSKTYMEVK(9)	ADSVSKNAPPDFQNTK(6)	LTYDEIQSKTYMEVK(9)	3775.71	null	AT3G50820.1(151)-AT3G50820.1(99)	AT3G50820	AT3G50820	Intra-Protein	1	E20230523_22.72860.72860.3.1.dta	3	3775.71	1	0.0361137	0.00569	1.507	1	1	Chloroplast XL	ADSVSKNAPPDFQNTK(6)-LTYDEIQSKTYMEVK(9)	AT3G50820-AT3G50820
ADSVSKNAPPDFQNTK(6)-LTYDEIQSKTYMEVK(9)	ADSVSKNAPPDFQNTK(6)	LTYDEIQSKTYMEVK(9)	3775.71	null	AT3G50820.1(151)-AT3G50820.1(99)	AT3G50820	AT3G50820	Intra-Protein	2	E20230523_22.72893.72893.4.1.dta	4	3775.71	1	0.0386951	0.001445	0.38271	1	1	Chloroplast XL	ADSVSKNAPPDFQNTK(6)-LTYDEIQSKTYMEVK(9)	AT3G50820-AT3G50820
ADSVSKNAPPDFQNTK(6)-LTYDEIQSKTYMEVK(9)	ADSVSKNAPPDFQNTK(6)	LTYDEIQSKTYMEVK(9)	3775.71	null	AT3G50820.1(151)-AT3G50820.1(99)	AT3G50820	AT3G50820	Intra-Protein	3	E20230523_22.72917.72917.3.1.dta	3	3775.71	1	0.0436413	0.00569	1.507	1	1	Chloroplast XL	ADSVSKNAPPDFQNTK(6)-LTYDEIQSKTYMEVK(9)	AT3G50820-AT3G50820
ADSVSKNAPPEFQNTK(6)-DVKIQGVWYGQLE(3)	ADSVSKNAPPEFQNTK(6)	DVKIQGVWYGQLE(3)	3476.6	null	AT5G66570.1(152)-AT5G66570.1(322)	AT5G66570	AT5G66570	Intra-Protein	1	E20230523_22.88935.88935.3.0.dta	3	3476.6	1	0.0227508	-0.00177	-0.509117	1	1	Chloroplast XL	ADSVSKNAPPEFQNTK(6)-DVKIQGVWYGQLE(3)	AT5G66570-AT5G66570
ADSVSKNAPPEFQNTK(6)-DVKIQGVWYGQLE(3)	ADSVSKNAPPEFQNTK(6)	DVKIQGVWYGQLE(3)	3476.6	null	AT5G66570.1(152)-AT5G66570.1(322)	AT5G66570	AT5G66570	Intra-Protein	2	E20230523_22.90189.90189.3.1.dta	3	3476.6	1	0.0241852	-0.005251	-1.51038	1	1	Chloroplast XL	ADSVSKNAPPEFQNTK(6)-DVKIQGVWYGQLE(3)	AT5G66570-AT5G66570
ADSVSKNAPPEFQNTK(6)-DVKIQGVWYGQLE(3)	ADSVSKNAPPEFQNTK(6)	DVKIQGVWYGQLE(3)	3476.6	null	AT5G66570.1(152)-AT5G66570.1(322)	AT5G66570	AT5G66570	Intra-Protein	3	E20230523_22.90356.90356.3.0.dta	3	3476.6	1	0.0541047	-0.003827	-1.10079	1	1	Chloroplast XL	ADSVSKNAPPEFQNTK(6)-DVKIQGVWYGQLE(3)	AT5G66570-AT5G66570
ADSVSKNAPPEFQNTK(6)-DVKIQGVWYGQLE(3)	ADSVSKNAPPEFQNTK(6)	DVKIQGVWYGQLE(3)	3476.6	null	AT5G66570.1(152)-AT5G66570.1(322)	AT5G66570	AT5G66570	Intra-Protein	4	E20230523_22.88241.88241.3.0.dta	3	3476.6	1	0.0730944	-0.001029	-0.295978	1	1	Chloroplast XL	ADSVSKNAPPEFQNTK(6)-DVKIQGVWYGQLE(3)	AT5G66570-AT5G66570
ADSVSKNAPPEFQNTK(6)-DVKIQGVWYGQLE(3)	ADSVSKNAPPEFQNTK(6)	DVKIQGVWYGQLE(3)	3476.6	null	AT5G66570.1(152)-AT5G66570.1(322)	AT5G66570	AT5G66570	Intra-Protein	5	E20230523_22.87562.87562.3.1.dta	3	3476.6	1	0.0843824	0.000465	0.133751	1	1	Chloroplast XL	ADSVSKNAPPEFQNTK(6)-DVKIQGVWYGQLE(3)	AT5G66570-AT5G66570
ADSVSKNAPPEFQNTK(6)-DVKIQGVWYGQLE(3)	ADSVSKNAPPEFQNTK(6)	DVKIQGVWYGQLE(3)	3476.6	null	AT5G66570.1(152)-AT5G66570.1(322)	AT5G66570	AT5G66570	Intra-Protein	6	E20230523_22.90954.90954.3.1.dta	3	3476.6	1	0.0922832	-0.002379	-0.684288	1	1	Chloroplast XL	ADSVSKNAPPEFQNTK(6)-DVKIQGVWYGQLE(3)	AT5G66570-AT5G66570
ADSVSKNAPPEFQNTK(6)-DVKIQGVWYGQLE(3)	ADSVSKNAPPEFQNTK(6)	DVKIQGVWYGQLE(3)	3476.6	null	AT5G66570.1(152)-AT5G66570.1(322)	AT5G66570	AT5G66570	Intra-Protein	7	E20230523_19.89269.89269.3.1.dta	3	3476.6	1	0.0941444	-0.001658	-0.476902	1	1	Chloroplast XL	ADSVSKNAPPEFQNTK(6)-DVKIQGVWYGQLE(3)	AT5G66570-AT5G66570
ADSVSKNAPPEFQNTK(6)-DVKIQGVWYGQLE(3)	ADSVSKNAPPEFQNTK(6)	DVKIQGVWYGQLE(3)	3476.6	null	AT5G66570.1(152)-AT5G66570.1(322)	AT5G66570	AT5G66570	Intra-Protein	8	E20230523_20.89565.89565.3.0.dta	3	3476.61	1	0.109663	0.002884	0.829545	1	1	Chloroplast XL	ADSVSKNAPPEFQNTK(6)-DVKIQGVWYGQLE(3)	AT5G66570-AT5G66570
ADSVSKNAPPEFQNTK(6)-DVKIQGVWYGQLE(3)	ADSVSKNAPPEFQNTK(6)	DVKIQGVWYGQLE(3)	3476.6	null	AT5G66570.1(152)-AT5G66570.1(322)	AT5G66570	AT5G66570	Intra-Protein	9	E20230523_22.89830.89830.3.2.dta	3	3476.59	1	0.11493	-0.010261	-2.95144	1	1	Chloroplast XL	ADSVSKNAPPEFQNTK(6)-DVKIQGVWYGQLE(3)	AT5G66570-AT5G66570
ADSVSKNAPPEFQNTK(6)-DVKIQGVWYGQLE(3)	ADSVSKNAPPEFQNTK(6)	DVKIQGVWYGQLE(3)	3476.6	null	AT5G66570.1(152)-AT5G66570.1(322)	AT5G66570	AT5G66570	Intra-Protein	10	E20230523_22.87495.87495.3.1.dta	3	3476.61	1	0.132287	0.002393	0.688315	1	1	Chloroplast XL	ADSVSKNAPPEFQNTK(6)-DVKIQGVWYGQLE(3)	AT5G66570-AT5G66570
ADSVSKNAPPEFQNTK(6)-DVKIQGVWYGQLE(3)	ADSVSKNAPPEFQNTK(6)	DVKIQGVWYGQLE(3)	3476.6	null	AT5G66570.1(152)-AT5G66570.1(322)	AT5G66570	AT5G66570	Intra-Protein	11	E20230523_20.87003.87003.3.0.dta	3	3476.61	1	0.138859	0.002181	0.627336	1	1	Chloroplast XL	ADSVSKNAPPEFQNTK(6)-DVKIQGVWYGQLE(3)	AT5G66570-AT5G66570
ADSVSKNAPPEFQNTK(6)-DVKIQGVWYGQLE(3)	ADSVSKNAPPEFQNTK(6)	DVKIQGVWYGQLE(3)	3476.6	null	AT5G66570.1(152)-AT5G66570.1(322)	AT5G66570	AT5G66570	Intra-Protein	12	E20230523_22.89550.89550.3.4.dta	3	3476.6	1	0.139234	-0.000816	-0.234712	1	1	Chloroplast XL	ADSVSKNAPPEFQNTK(6)-DVKIQGVWYGQLE(3)	AT5G66570-AT5G66570
ADSVSKNAPPEFQNTK(6)-DVKIQGVWYGQLE(3)	ADSVSKNAPPEFQNTK(6)	DVKIQGVWYGQLE(3)	3476.6	null	AT5G66570.1(152)-AT5G66570.1(322)	AT5G66570	AT5G66570	Intra-Protein	13	E20230523_20.90055.90055.3.1.dta	3	3476.6	1	0.144846	-8.2e-05	-0.023586	1	1	Chloroplast XL	ADSVSKNAPPEFQNTK(6)-DVKIQGVWYGQLE(3)	AT5G66570-AT5G66570
ADSVSKNAPPEFQNTK(6)-DVKIQGVWYGQLE(3)	ADSVSKNAPPEFQNTK(6)	DVKIQGVWYGQLE(3)	3476.6	null	AT5G66570.1(152)-AT5G66570.1(322)	AT5G66570	AT5G66570	Intra-Protein	14	E20230523_22.93007.93007.3.0.dta	3	3476.61	1	0.149789	0.001403	0.403555	1	1	Chloroplast XL	ADSVSKNAPPEFQNTK(6)-DVKIQGVWYGQLE(3)	AT5G66570-AT5G66570
ADSVSKNAPPEFQNTK(6)-DVKIQGVWYGQLE(3)	ADSVSKNAPPEFQNTK(6)	DVKIQGVWYGQLE(3)	3476.6	null	AT5G66570.1(152)-AT5G66570.1(322)	AT5G66570	AT5G66570	Intra-Protein	15	E20230523_20.88375.88375.3.0.dta	3	3476.61	1	0.170593	0.000807	0.232123	1	1	Chloroplast XL	ADSVSKNAPPEFQNTK(6)-DVKIQGVWYGQLE(3)	AT5G66570-AT5G66570
ADSVSKNAPPEFQNTK(6)-DVKIQGVWYGQLE(3)	ADSVSKNAPPEFQNTK(6)	DVKIQGVWYGQLE(3)	3476.6	null	AT5G66570.1(152)-AT5G66570.1(322)	AT5G66570	AT5G66570	Intra-Protein	16	E20230523_20.89846.89846.3.1.dta	3	3476.6	1	0.195318	-0.003714	-1.06828	1	1	Chloroplast XL	ADSVSKNAPPEFQNTK(6)-DVKIQGVWYGQLE(3)	AT5G66570-AT5G66570
ADSVSKNAPPEFQNTK(6)-DVKIQGVWYGQLE(3)	ADSVSKNAPPEFQNTK(6)	DVKIQGVWYGQLE(3)	3476.6	null	AT5G66570.1(152)-AT5G66570.1(322)	AT5G66570	AT5G66570	Intra-Protein	17	E20230523_20.88342.88342.3.0.dta	3	3476.61	1	0.210433	0.001825	0.524937	1	1	Chloroplast XL	ADSVSKNAPPEFQNTK(6)-DVKIQGVWYGQLE(3)	AT5G66570-AT5G66570
ADSVSKNAPPEFQNTK(6)-DVKIQGVWYGQLE(3)	ADSVSKNAPPEFQNTK(6)	DVKIQGVWYGQLE(3)	3476.6	null	AT5G66570.1(152)-AT5G66570.1(322)	AT5G66570	AT5G66570	Intra-Protein	18	E20230523_20.87690.87690.3.0.dta	3	3476.61	1	0.212106	0.001487	0.427716	1	1	Chloroplast XL	ADSVSKNAPPEFQNTK(6)-DVKIQGVWYGQLE(3)	AT5G66570-AT5G66570
ADSVSKNAPPEFQNTK(6)-DVKIQGVWYGQLE(3)	ADSVSKNAPPEFQNTK(6)	DVKIQGVWYGQLE(3)	3476.6	null	AT5G66570.1(152)-AT5G66570.1(322)	AT5G66570	AT5G66570	Intra-Protein	19	E20230523_22.89628.89628.3.3.dta	3	3476.6	1	0.218495	-0.000408	-0.117356	1	1	Chloroplast XL	ADSVSKNAPPEFQNTK(6)-DVKIQGVWYGQLE(3)	AT5G66570-AT5G66570
ADSVSKNAPPEFQNTK(6)-DVKIQGVWYGQLE(3)	ADSVSKNAPPEFQNTK(6)	DVKIQGVWYGQLE(3)	3476.6	null	AT5G66570.1(152)-AT5G66570.1(322)	AT5G66570	AT5G66570	Intra-Protein	20	E20230523_20.91975.91975.3.1.dta	3	3476.61	1	0.223655	0.00669	1.92429	1	1	Chloroplast XL	ADSVSKNAPPEFQNTK(6)-DVKIQGVWYGQLE(3)	AT5G66570-AT5G66570
ADSVSKNAPPEFQNTK(6)-DVKIQGVWYGQLE(3)	ADSVSKNAPPEFQNTK(6)	DVKIQGVWYGQLE(3)	3476.6	null	AT5G66570.1(152)-AT5G66570.1(322)	AT5G66570	AT5G66570	Intra-Protein	21	E20230523_20.89770.89770.3.1.dta	3	3476.6	1	0.22612	-0.002751	-0.791289	1	1	Chloroplast XL	ADSVSKNAPPEFQNTK(6)-DVKIQGVWYGQLE(3)	AT5G66570-AT5G66570
ADSVSKNAPPEFQNTK(6)-DVKIQGVWYGQLE(3)	ADSVSKNAPPEFQNTK(6)	DVKIQGVWYGQLE(3)	3476.6	null	AT5G66570.1(152)-AT5G66570.1(322)	AT5G66570	AT5G66570	Intra-Protein	22	E20230523_20.86875.86875.3.1.dta	3	3476.61	1	0.235461	0.006558	1.88632	1	1	Chloroplast XL	ADSVSKNAPPEFQNTK(6)-DVKIQGVWYGQLE(3)	AT5G66570-AT5G66570
ADSVSKNAPPEFQNTK(6)-DVKIQGVWYGQLE(3)	ADSVSKNAPPEFQNTK(6)	DVKIQGVWYGQLE(3)	3476.6	null	AT5G66570.1(152)-AT5G66570.1(322)	AT5G66570	AT5G66570	Intra-Protein	23	E20230523_20.89334.89334.3.1.dta	3	3476.61	1	0.246486	0.005331	1.53339	1	1	Chloroplast XL	ADSVSKNAPPEFQNTK(6)-DVKIQGVWYGQLE(3)	AT5G66570-AT5G66570
ADSVSKNAPPEFQNTK(6)-ENVKNTAASVGEITLK(4)	ADSVSKNAPPEFQNTK(6)	ENVKNTAASVGEITLK(4)	3615.72	null	AT5G66570.1(152)-AT5G66570.1(276)	AT5G66570	AT5G66570	Intra-Protein	1	E20230523_22.67571.67571.4.0.dta	4	3615.72	1	0.00286871	-0.000274	-0.07578	1	1	Chloroplast XL	ADSVSKNAPPEFQNTK(6)-ENVKNTAASVGEITLK(4)	AT5G66570-AT5G66570
ADSVSKNAPPEFQNTK(6)-ENVKNTAASVGEITLK(4)	ADSVSKNAPPEFQNTK(6)	ENVKNTAASVGEITLK(4)	3615.72	null	AT5G66570.1(152)-AT5G66570.1(276)	AT5G66570	AT5G66570	Intra-Protein	2	E20230523_22.67528.67528.4.0.dta	4	3615.72	1	0.01739	-4.4e-05	-0.012169	1	1	Chloroplast XL	ADSVSKNAPPEFQNTK(6)-ENVKNTAASVGEITLK(4)	AT5G66570-AT5G66570
ADSVSKNAPPEFQNTK(6)-ENVKNTAASVGEITLK(4)	ADSVSKNAPPEFQNTK(6)	ENVKNTAASVGEITLK(4)	3615.72	null	AT5G66570.1(152)-AT5G66570.1(276)	AT5G66570	AT5G66570	Intra-Protein	3	E20230523_22.67996.67996.3.0.dta	3	3615.72	1	0.0275968	0.001463	0.404622	1	1	Chloroplast XL	ADSVSKNAPPEFQNTK(6)-ENVKNTAASVGEITLK(4)	AT5G66570-AT5G66570
ADSVSKNAPPEFQNTK(6)-ENVKNTAASVGEITLK(4)	ADSVSKNAPPEFQNTK(6)	ENVKNTAASVGEITLK(4)	3615.72	null	AT5G66570.1(152)-AT5G66570.1(276)	AT5G66570	AT5G66570	Intra-Protein	4	E20230523_22.67810.67810.4.0.dta	4	3615.72	1	0.0301718	-0.000616	-0.170367	1	1	Chloroplast XL	ADSVSKNAPPEFQNTK(6)-ENVKNTAASVGEITLK(4)	AT5G66570-AT5G66570
ADSVSKNAPPEFQNTK(6)-ENVKNTAASVGEITLK(4)	ADSVSKNAPPEFQNTK(6)	ENVKNTAASVGEITLK(4)	3615.72	null	AT5G66570.1(152)-AT5G66570.1(276)	AT5G66570	AT5G66570	Intra-Protein	5	E20230523_20.67162.67162.4.2.dta	4	3615.72	1	0.0374824	0.001128	0.311971	1	1	Chloroplast XL	ADSVSKNAPPEFQNTK(6)-ENVKNTAASVGEITLK(4)	AT5G66570-AT5G66570
ADSVSKNAPPEFQNTK(6)-ENVKNTAASVGEITLK(4)	ADSVSKNAPPEFQNTK(6)	ENVKNTAASVGEITLK(4)	3615.72	null	AT5G66570.1(152)-AT5G66570.1(276)	AT5G66570	AT5G66570	Intra-Protein	6	E20230523_22.68345.68345.4.2.dta	4	3615.73	1	0.16325	0.008279	2.28972	1	1	Chloroplast XL	ADSVSKNAPPEFQNTK(6)-ENVKNTAASVGEITLK(4)	AT5G66570-AT5G66570
ADSVSKNAPPEFQNTK(6)-GSSFLDPKGR(8)	ADSVSKNAPPEFQNTK(6)	GSSFLDPKGR(8)	3005.37	null	AT5G66570.1(152)-AT5G66570.1(245)	AT5G66570	AT5G66570	Intra-Protein	1	E20230523_19.59494.59494.3.0.dta	3	3005.37	1	0.00787434	-0.001218	-0.405275	1	1	Chloroplast XL	ADSVSKNAPPEFQNTK(6)-GSSFLDPKGR(8)	AT5G66570-AT5G66570
ADSVSKNAPPEFQNTK(6)-GSSFLDPKGR(8)	ADSVSKNAPPEFQNTK(6)	GSSFLDPKGR(8)	3005.37	null	AT5G66570.1(152)-AT5G66570.1(245)	AT5G66570	AT5G66570	Intra-Protein	2	E20230523_19.59675.59675.3.0.dta	3	3005.37	1	0.0088884	-0.001459	-0.485465	1	1	Chloroplast XL	ADSVSKNAPPEFQNTK(6)-GSSFLDPKGR(8)	AT5G66570-AT5G66570
ADSVSKNAPPEFQNTK(6)-GSSFLDPKGR(8)	ADSVSKNAPPEFQNTK(6)	GSSFLDPKGR(8)	3005.37	null	AT5G66570.1(152)-AT5G66570.1(245)	AT5G66570	AT5G66570	Intra-Protein	3	E20230523_19.59603.59603.3.0.dta	3	3005.37	1	0.0107041	-0.001162	-0.386642	1	1	Chloroplast XL	ADSVSKNAPPEFQNTK(6)-GSSFLDPKGR(8)	AT5G66570-AT5G66570
ADSVSKNAPPEFQNTK(6)-GSSFLDPKGR(8)	ADSVSKNAPPEFQNTK(6)	GSSFLDPKGR(8)	3005.37	null	AT5G66570.1(152)-AT5G66570.1(245)	AT5G66570	AT5G66570	Intra-Protein	4	E20230523_18.58268.58268.3.0.dta	3	3005.37	1	0.0182312	-0.000884	-0.29414	1	1	Chloroplast XL	ADSVSKNAPPEFQNTK(6)-GSSFLDPKGR(8)	AT5G66570-AT5G66570
ADSVSKNAPPEFQNTK(6)-GSSFLDPKGR(8)	ADSVSKNAPPEFQNTK(6)	GSSFLDPKGR(8)	3005.37	null	AT5G66570.1(152)-AT5G66570.1(245)	AT5G66570	AT5G66570	Intra-Protein	5	E20230523_18.58189.58189.4.0.dta	4	3005.37	1	0.0202306	-0.001008	-0.3354	1	1	Chloroplast XL	ADSVSKNAPPEFQNTK(6)-GSSFLDPKGR(8)	AT5G66570-AT5G66570
ADSVSKNAPPEFQNTK(6)-GSSFLDPKGR(8)	ADSVSKNAPPEFQNTK(6)	GSSFLDPKGR(8)	3005.37	null	AT5G66570.1(152)-AT5G66570.1(245)	AT5G66570	AT5G66570	Intra-Protein	6	E20230523_18.58190.58190.3.0.dta	3	3005.37	1	0.0277853	-0.000751	-0.249886	1	1	Chloroplast XL	ADSVSKNAPPEFQNTK(6)-GSSFLDPKGR(8)	AT5G66570-AT5G66570
ADSVSKNAPPEFQNTK(6)-GSSFLDPKGR(8)	ADSVSKNAPPEFQNTK(6)	GSSFLDPKGR(8)	3005.37	null	AT5G66570.1(152)-AT5G66570.1(245)	AT5G66570	AT5G66570	Intra-Protein	7	E20230523_19.59519.59519.4.0.dta	4	3005.37	1	0.0348429	-0.0013	-0.432559	1	1	Chloroplast XL	ADSVSKNAPPEFQNTK(6)-GSSFLDPKGR(8)	AT5G66570-AT5G66570
ADSVSKNAPPEFQNTK(6)-GSSFLDPKGR(8)	ADSVSKNAPPEFQNTK(6)	GSSFLDPKGR(8)	3005.37	null	AT5G66570.1(152)-AT5G66570.1(245)	AT5G66570	AT5G66570	Intra-Protein	8	E20230523_19.59735.59735.4.0.dta	4	3005.37	1	0.0389641	-0.001539	-0.512084	1	1	Chloroplast XL	ADSVSKNAPPEFQNTK(6)-GSSFLDPKGR(8)	AT5G66570-AT5G66570
ADSVSKNAPPEFQNTK(6)-GSSFLDPKGR(8)	ADSVSKNAPPEFQNTK(6)	GSSFLDPKGR(8)	3005.37	null	AT5G66570.1(152)-AT5G66570.1(245)	AT5G66570	AT5G66570	Intra-Protein	9	E20230523_18.58156.58156.4.0.dta	4	3005.37	1	0.0392226	-0.001106	-0.368008	1	1	Chloroplast XL	ADSVSKNAPPEFQNTK(6)-GSSFLDPKGR(8)	AT5G66570-AT5G66570
ADSVSKNAPPEFQNTK(6)-GSSFLDPKGR(8)	ADSVSKNAPPEFQNTK(6)	GSSFLDPKGR(8)	3005.37	null	AT5G66570.1(152)-AT5G66570.1(245)	AT5G66570	AT5G66570	Intra-Protein	10	E20230523_19.59781.59781.4.0.dta	4	3005.37	1	0.0399119	-0.001519	-0.505429	1	1	Chloroplast XL	ADSVSKNAPPEFQNTK(6)-GSSFLDPKGR(8)	AT5G66570-AT5G66570
ADSVSKNAPPEFQNTK(6)-GSSFLDPKGR(8)	ADSVSKNAPPEFQNTK(6)	GSSFLDPKGR(8)	3005.37	null	AT5G66570.1(152)-AT5G66570.1(245)	AT5G66570	AT5G66570	Intra-Protein	11	E20230523_18.58382.58382.4.0.dta	4	3005.37	1	0.0401725	-0.001249	-0.41559	1	1	Chloroplast XL	ADSVSKNAPPEFQNTK(6)-GSSFLDPKGR(8)	AT5G66570-AT5G66570
ADSVSKNAPPEFQNTK(6)-GSSFLDPKGR(8)	ADSVSKNAPPEFQNTK(6)	GSSFLDPKGR(8)	3005.37	null	AT5G66570.1(152)-AT5G66570.1(245)	AT5G66570	AT5G66570	Intra-Protein	12	E20230523_18.58345.58345.4.0.dta	4	3005.37	1	0.0799578	-0.00117	-0.389303	1	1	Chloroplast XL	ADSVSKNAPPEFQNTK(6)-GSSFLDPKGR(8)	AT5G66570-AT5G66570
ADSVSKNAPPEFQNTK(6)-GSSFLDPKGR(8)	ADSVSKNAPPEFQNTK(6)	GSSFLDPKGR(8)	3005.37	null	AT5G66570.1(152)-AT5G66570.1(245)	AT5G66570	AT5G66570	Intra-Protein	13	E20230523_17.58871.58871.4.1.dta	4	3005.37	1	0.14614	0.001401	0.466166	1	1	Chloroplast XL	ADSVSKNAPPEFQNTK(6)-GSSFLDPKGR(8)	AT5G66570-AT5G66570
ADSVSKNAPPEFQNTK(6)-GSSFLDPKGR(8)	ADSVSKNAPPEFQNTK(6)	GSSFLDPKGR(8)	3005.37	null	AT5G66570.1(152)-AT5G66570.1(245)	AT5G66570	AT5G66570	Intra-Protein	14	E20230523_20.57954.57954.3.0.dta	3	3005.37	1	0.149068	0.000121	0.040261	1	1	Chloroplast XL	ADSVSKNAPPEFQNTK(6)-GSSFLDPKGR(8)	AT5G66570-AT5G66570
ADSVSKNAPPEFQNTK(6)-GSSFLDPKGR(8)	ADSVSKNAPPEFQNTK(6)	GSSFLDPKGR(8)	3005.37	null	AT5G66570.1(152)-AT5G66570.1(245)	AT5G66570	AT5G66570	Intra-Protein	15	E20230523_20.57700.57700.4.0.dta	4	3005.37	1	0.178884	0.00273	0.908375	1	1	Chloroplast XL	ADSVSKNAPPEFQNTK(6)-GSSFLDPKGR(8)	AT5G66570-AT5G66570
ADSVSKNAPPEFQNTK(6)-GSSFLDPKGR(8)	ADSVSKNAPPEFQNTK(6)	GSSFLDPKGR(8)	3005.37	null	AT5G66570.1(152)-AT5G66570.1(245)	AT5G66570	AT5G66570	Intra-Protein	16	E20230523_20.57602.57602.4.2.dta	4	3005.37	1	0.188395	0.002337	0.777609	1	1	Chloroplast XL	ADSVSKNAPPEFQNTK(6)-GSSFLDPKGR(8)	AT5G66570-AT5G66570
ADSVSKNAPPEFQNTK(6)-GSSFLDPKGR(8)	ADSVSKNAPPEFQNTK(6)	GSSFLDPKGR(8)	3005.37	null	AT5G66570.1(152)-AT5G66570.1(245)	AT5G66570	AT5G66570	Intra-Protein	17	E20230523_20.57279.57279.3.0.dta	3	3005.37	1	0.197659	0.001898	0.631537	1	1	Chloroplast XL	ADSVSKNAPPEFQNTK(6)-GSSFLDPKGR(8)	AT5G66570-AT5G66570
ADSVSKNAPPEFQNTK(6)-GSSFLDPKGR(8)	ADSVSKNAPPEFQNTK(6)	GSSFLDPKGR(8)	3005.37	null	AT5G66570.1(152)-AT5G66570.1(245)	AT5G66570	AT5G66570	Intra-Protein	18	E20230523_20.57839.57839.4.0.dta	4	3005.37	1	0.199636	0.001818	0.604918	1	1	Chloroplast XL	ADSVSKNAPPEFQNTK(6)-GSSFLDPKGR(8)	AT5G66570-AT5G66570
ADSVSKNAPPEFQNTK(6)-GSSFLDPKGR(8)	ADSVSKNAPPEFQNTK(6)	GSSFLDPKGR(8)	3005.37	null	AT5G66570.1(152)-AT5G66570.1(245)	AT5G66570	AT5G66570	Intra-Protein	19	E20230523_20.57986.57986.3.1.dta	3	3005.37	1	0.223267	3.9e-05	0.012977	1	1	Chloroplast XL	ADSVSKNAPPEFQNTK(6)-GSSFLDPKGR(8)	AT5G66570-AT5G66570
ADSVSKNAPPEFQNTK(6)-GSSFLDPKGR(8)	ADSVSKNAPPEFQNTK(6)	GSSFLDPKGR(8)	3005.37	null	AT5G66570.1(152)-AT5G66570.1(245)	AT5G66570	AT5G66570	Intra-Protein	20	E20230523_20.57308.57308.3.1.dta	3	3005.37	1	0.230697	0.003231	1.07508	1	1	Chloroplast XL	ADSVSKNAPPEFQNTK(6)-GSSFLDPKGR(8)	AT5G66570-AT5G66570
ADSVSKNAPPEFQNTK(6)-GSSFLDPKGR(8)	ADSVSKNAPPEFQNTK(6)	GSSFLDPKGR(8)	3005.37	null	AT5G66570.1(152)-AT5G66570.1(245)	AT5G66570	AT5G66570	Intra-Protein	21	E20230523_17.58930.58930.4.1.dta	4	3005.37	1	0.233631	0.001182	0.393296	1	1	Chloroplast XL	ADSVSKNAPPEFQNTK(6)-GSSFLDPKGR(8)	AT5G66570-AT5G66570
ADSVSKNAPPEFQNTK(6)-LTYDEIQSKTYMEVK(9)	ADSVSKNAPPEFQNTK(6)	LTYDEIQSKTYMEVK(9)	3789.72	null	AT5G66570.1(152)-AT5G66570.1(100)	AT5G66570	AT5G66570	Intra-Protein	1	E20230523_22.73505.73505.3.0.dta	3	3789.73	1	0.00736891	0.001669	0.440401	1	1	Chloroplast XL	ADSVSKNAPPEFQNTK(6)-LTYDEIQSKTYMEVK(9)	AT5G66570-AT5G66570
ADSVSKNAPPEFQNTK(6)-LTYDEIQSKTYMEVK(9)	ADSVSKNAPPEFQNTK(6)	LTYDEIQSKTYMEVK(9)	3789.72	null	AT5G66570.1(152)-AT5G66570.1(100)	AT5G66570	AT5G66570	Intra-Protein	2	E20230523_22.73259.73259.3.0.dta	3	3789.73	1	0.0091203	0.002281	0.601891	1	1	Chloroplast XL	ADSVSKNAPPEFQNTK(6)-LTYDEIQSKTYMEVK(9)	AT5G66570-AT5G66570
ADSVSKNAPPEFQNTK(6)-LTYDEIQSKTYMEVK(9)	ADSVSKNAPPEFQNTK(6)	LTYDEIQSKTYMEVK(9)	3789.72	null	AT5G66570.1(152)-AT5G66570.1(100)	AT5G66570	AT5G66570	Intra-Protein	3	E20230523_22.73418.73418.3.0.dta	3	3789.73	1	0.0135374	0.002671	0.704801	1	1	Chloroplast XL	ADSVSKNAPPEFQNTK(6)-LTYDEIQSKTYMEVK(9)	AT5G66570-AT5G66570
ADSVSKNAPPEFQNTK(6)-LTYDEIQSKTYMEVK(9)	ADSVSKNAPPEFQNTK(6)	LTYDEIQSKTYMEVK(9)	3789.72	null	AT5G66570.1(152)-AT5G66570.1(100)	AT5G66570	AT5G66570	Intra-Protein	4	E20230523_22.73414.73414.4.1.dta	4	3789.73	1	0.0150527	0.001049	0.276801	1	1	Chloroplast XL	ADSVSKNAPPEFQNTK(6)-LTYDEIQSKTYMEVK(9)	AT5G66570-AT5G66570
ADSVSKNAPPEFQNTK(6)-LTYDEIQSKTYMEVK(9)	ADSVSKNAPPEFQNTK(6)	LTYDEIQSKTYMEVK(9)	3789.72	null	AT5G66570.1(152)-AT5G66570.1(100)	AT5G66570	AT5G66570	Intra-Protein	5	E20230523_22.73226.73226.4.1.dta	4	3789.72	1	0.0237973	0.00087	0.229568	1	1	Chloroplast XL	ADSVSKNAPPEFQNTK(6)-LTYDEIQSKTYMEVK(9)	AT5G66570-AT5G66570
ADSVSKNAPPEFQNTK(6)-LTYDEIQSKTYMEVK(9)	ADSVSKNAPPEFQNTK(6)	LTYDEIQSKTYMEVK(9)	3789.72	null	AT5G66570.1(152)-AT5G66570.1(100)	AT5G66570	AT5G66570	Intra-Protein	6	E20230523_22.69195.69195.4.1.dta	4	3805.71	1	0.0862813	-0.003989	-1.04816	1	1	Chloroplast XL	ADSVSKNAPPEFQNTK(6)-LTYDEIQSKTYMEVK(9)	AT5G66570-AT5G66570
ADSVSKNAPPEFQNTK(6)-LTYDEIQSKTYMEVK(9)	ADSVSKNAPPEFQNTK(6)	LTYDEIQSKTYMEVK(9)	3789.72	null	AT5G66570.1(152)-AT5G66570.1(100)	AT5G66570	AT5G66570	Intra-Protein	7	E20230523_22.69302.69302.4.2.dta	4	3805.71	1	0.107223	-0.006248	-1.64174	1	1	Chloroplast XL	ADSVSKNAPPEFQNTK(6)-LTYDEIQSKTYMEVK(9)	AT5G66570-AT5G66570
ADSVSKNAPPEFQNTK(6)-LTYDEIQSKTYMEVK(9)	ADSVSKNAPPEFQNTK(6)	LTYDEIQSKTYMEVK(9)	3789.72	null	AT5G66570.1(152)-AT5G66570.1(100)	AT5G66570	AT5G66570	Intra-Protein	8	E20230523_22.68779.68779.4.2.dta	4	3805.72	1	0.12136	-0.000563	-0.147935	1	1	Chloroplast XL	ADSVSKNAPPEFQNTK(6)-LTYDEIQSKTYMEVK(9)	AT5G66570-AT5G66570
ADSVSKNAPPEFQNTK(6)-LTYDEIQSKTYMEVK(9)	ADSVSKNAPPEFQNTK(6)	LTYDEIQSKTYMEVK(9)	3789.72	null	AT5G66570.1(152)-AT5G66570.1(100)	AT5G66570	AT5G66570	Intra-Protein	9	E20230523_19.70546.70546.4.0.dta	4	3805.72	1	0.300207	0.003434	0.902326	1	1	Chloroplast XL	ADSVSKNAPPEFQNTK(6)-LTYDEIQSKTYMEVK(9)	AT5G66570-AT5G66570
ADSVSKNAPPEFQNTK(6)-QLDASGKPDSFTGK(7)	ADSVSKNAPPEFQNTK(6)	QLDASGKPDSFTGK(7)	3392.53	null	AT5G66570.1(152)-AT5G66570.1(223)	AT5G66570	AT5G66570	Intra-Protein	1	E20230523_17.51669.51669.3.0.dta	3	3392.53	1	0.0102215	-0.001399	-0.412376	1	1	Chloroplast XL	ADSVSKNAPPEFQNTK(6)-QLDASGKPDSFTGK(7)	AT5G66570-AT5G66570
ADSVSKNAPPEFQNTK(6)-QLDASGKPDSFTGK(7)	ADSVSKNAPPEFQNTK(6)	QLDASGKPDSFTGK(7)	3392.53	null	AT5G66570.1(152)-AT5G66570.1(223)	AT5G66570	AT5G66570	Intra-Protein	2	E20230523_17.51704.51704.3.0.dta	3	3392.53	1	0.0107525	-0.00138	-0.406776	1	1	Chloroplast XL	ADSVSKNAPPEFQNTK(6)-QLDASGKPDSFTGK(7)	AT5G66570-AT5G66570
ADSVSKNAPPEFQNTK(6)-QLDASGKPDSFTGK(7)	ADSVSKNAPPEFQNTK(6)	QLDASGKPDSFTGK(7)	3392.53	null	AT5G66570.1(152)-AT5G66570.1(223)	AT5G66570	AT5G66570	Intra-Protein	3	E20230523_17.51702.51702.4.0.dta	4	3392.53	1	0.0138221	-0.000341	-0.100515	1	1	Chloroplast XL	ADSVSKNAPPEFQNTK(6)-QLDASGKPDSFTGK(7)	AT5G66570-AT5G66570
ADSVSKNAPPEFQNTK(6)-QLDASGKPDSFTGK(7)	ADSVSKNAPPEFQNTK(6)	QLDASGKPDSFTGK(7)	3392.53	null	AT5G66570.1(152)-AT5G66570.1(223)	AT5G66570	AT5G66570	Intra-Protein	4	E20230523_18.51483.51483.3.1.dta	3	3392.53	1	0.0168222	0.001999	0.589235	1	1	Chloroplast XL	ADSVSKNAPPEFQNTK(6)-QLDASGKPDSFTGK(7)	AT5G66570-AT5G66570
ADSVSKNAPPEFQNTK(6)-QLDASGKPDSFTGK(7)	ADSVSKNAPPEFQNTK(6)	QLDASGKPDSFTGK(7)	3392.53	null	AT5G66570.1(152)-AT5G66570.1(223)	AT5G66570	AT5G66570	Intra-Protein	5	E20230523_18.51463.51463.4.0.dta	4	3392.53	1	0.0228478	-0.001451	-0.427704	1	1	Chloroplast XL	ADSVSKNAPPEFQNTK(6)-QLDASGKPDSFTGK(7)	AT5G66570-AT5G66570
ADSVSKNAPPEFQNTK(6)-QLDASGKPDSFTGK(7)	ADSVSKNAPPEFQNTK(6)	QLDASGKPDSFTGK(7)	3392.53	null	AT5G66570.1(152)-AT5G66570.1(223)	AT5G66570	AT5G66570	Intra-Protein	6	E20230523_17.51675.51675.4.0.dta	4	3392.53	1	0.0231964	-0.000887	-0.261457	1	1	Chloroplast XL	ADSVSKNAPPEFQNTK(6)-QLDASGKPDSFTGK(7)	AT5G66570-AT5G66570
ADSVSKNAPPEFQNTK(6)-QLDASGKPDSFTGK(7)	ADSVSKNAPPEFQNTK(6)	QLDASGKPDSFTGK(7)	3392.53	null	AT5G66570.1(152)-AT5G66570.1(223)	AT5G66570	AT5G66570	Intra-Protein	7	E20230523_17.51996.51996.3.1.dta	3	3392.53	1	0.0250137	-0.000665	-0.196019	1	1	Chloroplast XL	ADSVSKNAPPEFQNTK(6)-QLDASGKPDSFTGK(7)	AT5G66570-AT5G66570
ADSVSKNAPPEFQNTK(6)-QLDASGKPDSFTGK(7)	ADSVSKNAPPEFQNTK(6)	QLDASGKPDSFTGK(7)	3392.53	null	AT5G66570.1(152)-AT5G66570.1(223)	AT5G66570	AT5G66570	Intra-Protein	8	E20230523_18.51433.51433.3.1.dta	3	3392.53	1	0.0263273	-0.00061	-0.179807	1	1	Chloroplast XL	ADSVSKNAPPEFQNTK(6)-QLDASGKPDSFTGK(7)	AT5G66570-AT5G66570
ADSVSKNAPPEFQNTK(6)-QLDASGKPDSFTGK(7)	ADSVSKNAPPEFQNTK(6)	QLDASGKPDSFTGK(7)	3392.53	null	AT5G66570.1(152)-AT5G66570.1(223)	AT5G66570	AT5G66570	Intra-Protein	9	E20230523_18.51552.51552.4.3.dta	4	3392.53	1	0.0336303	-0.001682	-0.495795	1	1	Chloroplast XL	ADSVSKNAPPEFQNTK(6)-QLDASGKPDSFTGK(7)	AT5G66570-AT5G66570
ADVDMNKR(7)-LANIVCKK(7)	ADVDMNKR(7)	LANIVCKK(7)	2102.98	Carbamidomethyl[C](17)	AT1G22780.1(54)-AT1G22780.1(46)	AT1G22780	AT1G22780	Intra-Protein	1	E20230523_17.41491.41491.3.0.dta	3	2102.98	1	0.00259081	-0.000495	-0.235381	1	1	Chloroplast XL	ADVDMNKR(7)-LANIVCKK(7)	AT1G22780-AT1G22780
ADVDMNKR(7)-LANIVCKK(7)	ADVDMNKR(7)	LANIVCKK(7)	2102.98	Carbamidomethyl[C](17)	AT1G22780.1(54)-AT1G22780.1(46)	AT1G22780	AT1G22780	Intra-Protein	2	E20230523_18.40602.40602.3.0.dta	3	2102.97	1	0.00360626	-0.001319	-0.627206	1	1	Chloroplast XL	ADVDMNKR(7)-LANIVCKK(7)	AT1G22780-AT1G22780
ADVDMNKR(7)-LANIVCKK(7)	ADVDMNKR(7)	LANIVCKK(7)	2102.98	Carbamidomethyl[C](17)	AT1G22780.1(54)-AT1G22780.1(46)	AT1G22780	AT1G22780	Intra-Protein	3	E20230523_18.40622.40622.3.0.dta	3	2102.97	1	0.00615418	-0.001319	-0.627206	1	1	Chloroplast XL	ADVDMNKR(7)-LANIVCKK(7)	AT1G22780-AT1G22780
ADVDMNKR(7)-LANIVCKK(7)	ADVDMNKR(7)	LANIVCKK(7)	2102.98	Carbamidomethyl[C](17)	AT1G22780.1(54)-AT1G22780.1(46)	AT1G22780	AT1G22780	Intra-Protein	4	E20230523_17.32441.32441.3.0.dta	3	2118.97	1	0.011992	-0.000778	-0.367159	1	1	Chloroplast XL	ADVDMNKR(7)-LANIVCKK(7)	AT1G22780-AT1G22780
ADVDMNKR(7)-LANIVCKK(7)	ADVDMNKR(7)	LANIVCKK(7)	2102.98	Carbamidomethyl[C](17)	AT1G22780.1(54)-AT1G22780.1(46)	AT1G22780	AT1G22780	Intra-Protein	5	E20230523_18.32156.32156.3.0.dta	3	2118.97	1	0.0236206	-0.001215	-0.573391	1	1	Chloroplast XL	ADVDMNKR(7)-LANIVCKK(7)	AT1G22780-AT1G22780
ADVDMNKR(7)-LANIVCKK(7)	ADVDMNKR(7)	LANIVCKK(7)	2102.98	Carbamidomethyl[C](17)	AT1G22780.1(54)-AT1G22780.1(46)	AT1G22780	AT1G22780	Intra-Protein	6	E20230523_19.41555.41555.3.0.dta	3	2102.98	1	0.0243076	-0.000123	-0.058489	1	1	Chloroplast XL	ADVDMNKR(7)-LANIVCKK(7)	AT1G22780-AT1G22780
ADVDMNKR(7)-LANIVCKK(7)	ADVDMNKR(7)	LANIVCKK(7)	2102.98	Carbamidomethyl[C](17)	AT1G22780.1(54)-AT1G22780.1(46)	AT1G22780	AT1G22780	Intra-Protein	7	E20230523_22.40974.40974.3.0.dta	3	2102.98	1	0.0249625	-0.000377	-0.17927	1	1	Chloroplast XL	ADVDMNKR(7)-LANIVCKK(7)	AT1G22780-AT1G22780
ADVDMNKR(7)-LANIVCKK(7)	ADVDMNKR(7)	LANIVCKK(7)	2102.98	Carbamidomethyl[C](17)	AT1G22780.1(54)-AT1G22780.1(46)	AT1G22780	AT1G22780	Intra-Protein	8	E20230523_17.32426.32426.3.0.dta	3	2118.97	1	0.0349379	-0.000778	-0.367159	1	1	Chloroplast XL	ADVDMNKR(7)-LANIVCKK(7)	AT1G22780-AT1G22780
ADVDMNKR(7)-LANIVCKK(7)	ADVDMNKR(7)	LANIVCKK(7)	2102.98	Carbamidomethyl[C](17)	AT1G22780.1(54)-AT1G22780.1(46)	AT1G22780	AT1G22780	Intra-Protein	9	E20230523_18.40656.40656.4.2.dta	4	2102.98	1	0.109865	-0.000868	-0.412748	1	1	Chloroplast XL	ADVDMNKR(7)-LANIVCKK(7)	AT1G22780-AT1G22780
ADVDMNKR(7)-LANIVCKK(7)	ADVDMNKR(7)	LANIVCKK(7)	2102.98	Carbamidomethyl[C](17)	AT1G22780.1(54)-AT1G22780.1(46)	AT1G22780	AT1G22780	Intra-Protein	10	E20230523_20.40393.40393.3.0.dta	3	2102.98	1	0.1318	0.000298	0.141704	1	1	Chloroplast XL	ADVDMNKR(7)-LANIVCKK(7)	AT1G22780-AT1G22780
ADVDMNKR(7)-LANIVCKK(7)	ADVDMNKR(7)	LANIVCKK(7)	2102.98	Carbamidomethyl[C](17)	AT1G22780.1(54)-AT1G22780.1(46)	AT1G22780	AT1G22780	Intra-Protein	11	E20230523_17.41517.41517.3.0.dta	3	2102.98	1	0.159222	-0.000495	-0.235381	1	1	Chloroplast XL	ADVDMNKR(7)-LANIVCKK(7)	AT1G22780-AT1G22780
ADVKNKWEK(4)-KLIVQK(1)	ADVKNKWEK(4)	KLIVQK(1)	2055.07	null	AT2G20450.1(81)-AT2G20450.1(92)	AT2G20450	AT2G20450	Intra-Protein	1	E20230523_19.35007.35007.3.0.dta	3	2055.07	1	0.00606607	-0.000655	-0.318724	1	1	Chloroplast XL	ADVKNKWEK(4)-KLIVQK(1)	AT2G20450-AT2G20450
ADVKNKWEK(4)-KLIVQK(1)	ADVKNKWEK(4)	KLIVQK(1)	2055.07	null	AT2G20450.1(81)-AT2G20450.1(92)	AT2G20450	AT2G20450	Intra-Protein	2	E20230523_19.34989.34989.3.0.dta	3	2055.07	1	0.0112357	-0.000655	-0.318724	1	1	Chloroplast XL	ADVKNKWEK(4)-KLIVQK(1)	AT2G20450-AT2G20450
ADVKNKWEK(4)-KLIVQK(1)	ADVKNKWEK(4)	KLIVQK(1)	2055.07	null	AT2G20450.1(81)-AT2G20450.1(92)	AT2G20450	AT2G20450	Intra-Protein	3	E20230523_19.34993.34993.4.0.dta	4	2055.07	1	0.0181241	-0.001021	-0.496821	1	1	Chloroplast XL	ADVKNKWEK(4)-KLIVQK(1)	AT2G20450-AT2G20450
ADVKNKWEK(4)-KLIVQK(1)	ADVKNKWEK(4)	KLIVQK(1)	2055.07	null	AT2G20450.1(81)-AT2G20450.1(92)	AT2G20450	AT2G20450	Intra-Protein	4	E20230523_20.33769.33769.3.0.dta	3	2055.07	1	0.0359557	4.8e-05	0.023357	1	1	Chloroplast XL	ADVKNKWEK(4)-KLIVQK(1)	AT2G20450-AT2G20450
ADVKNKWEK(4)-KLIVQK(1)	ADVKNKWEK(4)	KLIVQK(1)	2055.07	null	AT2G20450.1(81)-AT2G20450.1(92)	AT2G20450	AT2G20450	Intra-Protein	5	E20230523_20.33745.33745.4.1.dta	4	2055.07	1	0.0821008	0.000448	0.217998	1	1	Chloroplast XL	ADVKNKWEK(4)-KLIVQK(1)	AT2G20450-AT2G20450
ADVKNKWEK(4)-KLIVQK(1)	ADVKNKWEK(4)	KLIVQK(1)	2055.07	null	AT2G20450.1(81)-AT2G20450.1(92)	AT2G20450	AT2G20450	Intra-Protein	6	E20230523_18.34513.34513.4.0.dta	4	2055.07	1	0.138485	0.001002	0.487575	1	1	Chloroplast XL	ADVKNKWEK(4)-KLIVQK(1)	AT2G20450-AT2G20450
ADVKNKWEK(4)-KLIVQK(1)	ADVKNKWEK(4)	KLIVQK(1)	2055.07	null	AT2G20450.1(81)-AT2G20450.1(92)	AT2G20450	AT2G20450	Intra-Protein	7	E20230523_18.34545.34545.3.0.dta	3	2055.07	1	0.284059	-0.002078	-1.01116	1	1	Chloroplast XL	ADVKNKWEK(4)-KLIVQK(1)	AT2G20450-AT2G20450
ADVKNKWEK(4)-LIVQKR(5)	ADVKNKWEK(4)	LIVQKR(5)	2083.07	null	AT2G20450.1(81)-AT2G20450.1(97)	AT2G20450	AT2G20450	Intra-Protein	1	E20230523_22.36574.36574.3.0.dta	3	2083.07	1	0.0645354	0.000395	0.189624	1	1	Chloroplast XL	ADVKNKWEK(4)-LIVQKR(5)	AT2G20450-AT2G20450
ADVKNKWEK(4)-LIVQKR(5)	ADVKNKWEK(4)	LIVQKR(5)	2083.07	null	AT2G20450.1(81)-AT2G20450.1(97)	AT2G20450	AT2G20450	Intra-Protein	2	E20230523_22.36566.36566.3.0.dta	3	2083.07	1	0.176107	0.000395	0.189624	1	1	Chloroplast XL	ADVKNKWEK(4)-LIVQKR(5)	AT2G20450-AT2G20450
ADVKNKWEK(6)-KLIVQK(1)	ADVKNKWEK(6)	KLIVQK(1)	2055.07	null	AT2G20450.1(83)-AT2G20450.1(92)	AT2G20450	AT2G20450	Intra-Protein	1	E20230523_22.36936.36936.4.0.dta	4	2055.07	1	0.0332469	0.000207	0.100727	1	1	Chloroplast XL	ADVKNKWEK(6)-KLIVQK(1)	AT2G20450-AT2G20450
ADVKNKWEK(6)-KLIVQK(1)	ADVKNKWEK(6)	KLIVQK(1)	2055.07	null	AT2G20450.1(83)-AT2G20450.1(92)	AT2G20450	AT2G20450	Intra-Protein	2	E20230523_22.36938.36938.3.0.dta	3	2055.07	1	0.039366	0.001179	0.573704	1	1	Chloroplast XL	ADVKNKWEK(6)-KLIVQK(1)	AT2G20450-AT2G20450
ADVKNKWEK(6)-KLIVQK(1)	ADVKNKWEK(6)	KLIVQK(1)	2055.07	null	AT2G20450.1(83)-AT2G20450.1(92)	AT2G20450	AT2G20450	Intra-Protein	3	E20230523_22.36976.36976.4.0.dta	4	2055.07	1	0.287239	0.000207	0.100727	1	1	Chloroplast XL	ADVKNKWEK(6)-KLIVQK(1)	AT2G20450-AT2G20450
ADVLLHKIGVHVRPLSN(7)-FISNKK(5)	ADVLLHKIGVHVRPLSN(7)	FISNKK(5)	2813.49	null	AT3G16420.1(288)-AT3G16420.1(99)	AT3G16420	AT3G16420	Intra-Protein	1	E20230523_20.69438.69438.4.1.dta	4	2813.49	1	0.189482	0.000215	0.076418	1	1	Chloroplast XL	ADVLLHKIGVHVRPLSN(7)-FISNKK(5)	AT3G16420-AT3G16420
ADVLLHKIGVHVRPLSN(7)-FISNKK(5)	ADVLLHKIGVHVRPLSN(7)	FISNKK(5)	2813.49	null	AT3G16420.1(288)-AT3G16420.1(99)	AT3G16420	AT3G16420	Intra-Protein	2	E20230523_20.69429.69429.4.1.dta	4	2813.49	1	0.228539	0.000281	0.099876	1	1	Chloroplast XL	ADVLLHKIGVHVRPLSN(7)-FISNKK(5)	AT3G16420-AT3G16420
ADVYKPQLGYISTLNSYDLPILR(5)-LSFVAKGR(6)	ADVYKPQLGYISTLNSYDLPILR(5)	LSFVAKGR(6)	3725.9	null	AT5G44120.3(307)-AT5G44120.3(100)	AT5G44120	AT5G44120	Intra-Protein	1	E20230523_19.120884.120884.3.0.dta	3	3725.9	1	0.0437073	0.003104	0.833088	1	1	Chloroplast XL	ADVYKPQLGYISTLNSYDLPILR(5)-LSFVAKGR(6)	AT5G44120-AT5G44120
ADVYKPQLGYISTLNSYDLPILR(5)-LSFVAKGR(6)	ADVYKPQLGYISTLNSYDLPILR(5)	LSFVAKGR(6)	3725.9	null	AT5G44120.3(307)-AT5G44120.3(100)	AT5G44120	AT5G44120	Intra-Protein	2	E20230523_19.120798.120798.4.0.dta	4	3725.9	1	0.257757	0.001929	0.517728	1	1	Chloroplast XL	ADVYKPQLGYISTLNSYDLPILR(5)-LSFVAKGR(6)	AT5G44120-AT5G44120
AEAEKADNSGPAATKR(5)-SIVEDLKVDLK(7)	AEAEKADNSGPAATKR(5)	SIVEDLKVDLK(7)	3083.49	null	AT1G18080.1(282)-AT1G18080.1(273)	AT1G18080	AT1G18080	Intra-Protein	1	E20230523_22.99781.99781.3.1.dta	3	3083.49	1	0.0282609	-0.002103	-0.682019	1	1	Chloroplast XL	AEAEKADNSGPAATKR(5)-SIVEDLKVDLK(7)	AT1G18080-AT1G18080
AEAEKADNSGPAATKR(5)-SIVEDLKVDLK(7)	AEAEKADNSGPAATKR(5)	SIVEDLKVDLK(7)	3083.49	null	AT1G18080.1(282)-AT1G18080.1(273)	AT1G18080	AT1G18080	Intra-Protein	2	E20230523_19.93183.93183.4.0.dta	4	3083.49	1	0.0541877	-0.000384	-0.124534	1	1	Chloroplast XL	AEAEKADNSGPAATKR(5)-SIVEDLKVDLK(7)	AT1G18080-AT1G18080
AEAEKADNSGPAATKR(5)-SIVEDLKVDLK(7)	AEAEKADNSGPAATKR(5)	SIVEDLKVDLK(7)	3083.49	null	AT1G18080.1(282)-AT1G18080.1(273)	AT1G18080	AT1G18080	Intra-Protein	3	E20230523_22.99744.99744.4.2.dta	4	3083.49	1	0.069468	0.000835	0.270797	1	1	Chloroplast XL	AEAEKADNSGPAATKR(5)-SIVEDLKVDLK(7)	AT1G18080-AT1G18080
AEAEKADNSGPAATKR(5)-SIVEDLKVDLK(7)	AEAEKADNSGPAATKR(5)	SIVEDLKVDLK(7)	3083.49	null	AT1G18080.1(282)-AT1G18080.1(273)	AT1G18080	AT1G18080	Intra-Protein	4	E20230523_20.99140.99140.3.0.dta	3	3083.49	1	0.103767	-0.00096	-0.311335	1	1	Chloroplast XL	AEAEKADNSGPAATKR(5)-SIVEDLKVDLK(7)	AT1G18080-AT1G18080
AEAEKADNSGPAATKR(5)-SIVEDLKVDLK(7)	AEAEKADNSGPAATKR(5)	SIVEDLKVDLK(7)	3083.49	null	AT1G18080.1(282)-AT1G18080.1(273)	AT1G18080	AT1G18080	Intra-Protein	5	E20230523_19.100631.100631.4.0.dta	4	3083.49	1	0.116082	-0.001571	-0.509487	1	1	Chloroplast XL	AEAEKADNSGPAATKR(5)-SIVEDLKVDLK(7)	AT1G18080-AT1G18080
AEAEKADNSGPAATKR(5)-SIVEDLKVDLK(7)	AEAEKADNSGPAATKR(5)	SIVEDLKVDLK(7)	3083.49	null	AT1G18080.1(282)-AT1G18080.1(273)	AT1G18080	AT1G18080	Intra-Protein	6	E20230523_20.91574.91574.4.0.dta	4	3083.49	1	0.128444	0.000402	0.130372	1	1	Chloroplast XL	AEAEKADNSGPAATKR(5)-SIVEDLKVDLK(7)	AT1G18080-AT1G18080
AEAEKADNSGPAATKR(5)-SIVEDLKVDLK(7)	AEAEKADNSGPAATKR(5)	SIVEDLKVDLK(7)	3083.49	null	AT1G18080.1(282)-AT1G18080.1(273)	AT1G18080	AT1G18080	Intra-Protein	7	E20230523_20.99089.99089.4.1.dta	4	3083.49	1	0.130661	-0.000403	-0.130696	1	1	Chloroplast XL	AEAEKADNSGPAATKR(5)-SIVEDLKVDLK(7)	AT1G18080-AT1G18080
AEAEKADNSGPAATKR(5)-SIVEDLKVDLK(7)	AEAEKADNSGPAATKR(5)	SIVEDLKVDLK(7)	3083.49	null	AT1G18080.1(282)-AT1G18080.1(273)	AT1G18080	AT1G18080	Intra-Protein	8	E20230523_20.99160.99160.3.0.dta	3	3083.49	1	0.132055	-0.001846	-0.598672	1	1	Chloroplast XL	AEAEKADNSGPAATKR(5)-SIVEDLKVDLK(7)	AT1G18080-AT1G18080
AEAEKADNSGPAATKR(5)-SIVEDLKVDLK(7)	AEAEKADNSGPAATKR(5)	SIVEDLKVDLK(7)	3083.49	null	AT1G18080.1(282)-AT1G18080.1(273)	AT1G18080	AT1G18080	Intra-Protein	9	E20230523_22.92264.92264.4.1.dta	4	3083.49	1	0.166042	-0.00182	-0.59024	1	1	Chloroplast XL	AEAEKADNSGPAATKR(5)-SIVEDLKVDLK(7)	AT1G18080-AT1G18080
AEAEKADNSGPAATKR(5)-SIVEDLKVDLK(7)	AEAEKADNSGPAATKR(5)	SIVEDLKVDLK(7)	3083.49	null	AT1G18080.1(282)-AT1G18080.1(273)	AT1G18080	AT1G18080	Intra-Protein	10	E20230523_22.92451.92451.4.3.dta	4	3083.49	1	0.257057	-0.000999	-0.323983	1	1	Chloroplast XL	AEAEKADNSGPAATKR(5)-SIVEDLKVDLK(7)	AT1G18080-AT1G18080
AEARIKELKGLGLEYTVISVGK(9)-ELKGLGLEYTVISVGK(3)	AEARIKELKGLGLEYTVISVGK(9)	ELKGLGLEYTVISVGK(3)	4289.31	null	AT4G04640.1(158)-AT4G04640.1(158)	AT4G04640	AT4G04640	Intra-Protein	1	E20230523_22.106610.106610.5.2.dta	5	4289.3	1	0.10049	-0.0119	-2.77434	1	1	Chloroplast XL	AEARIKELKGLGLEYTVISVGK(9)-ELKGLGLEYTVISVGK(3)	AT4G04640-AT4G04640
AEDAWAKSIDGHATGK(7)-TVIDSKHPLSK(6)	AEDAWAKSIDGHATGK(7)	TVIDSKHPLSK(6)	3090.46	null	AT4G13010.1(315)-AT4G13010.1(303)	AT4G13010	AT4G13010	Intra-Protein	1	E20230523_18.50202.50202.4.0.dta	4	3090.46	1	0.224971	0.005017	1.62339	1	1	Chloroplast XL	AEDAWAKSIDGHATGK(7)-TVIDSKHPLSK(6)	AT4G13010-AT4G13010
AEDKASGKSEKITITNEK(11)-NTVIPTKK(7)	AEDKASGKSEKITITNEK(11)	NTVIPTKK(7)	3058.53	null	AT5G42020.1(531)-AT5G42020.1(454)	AT5G42020	AT5G42020	Intra-Protein	1	E20230523_17.38800.38800.4.0.dta	4	3058.53	1	0.172659	0.000388	0.126858	1	1	Chloroplast XL	AEDKASGKSEKITITNEK(11)-NTVIPTKK(7)	AT5G42020-AT5G42020
AEDKASGKSEKITITNEK(11)-NTVIPTKK(7)	AEDKASGKSEKITITNEK(11)	NTVIPTKK(7)	3058.53	null	AT5G42020.1(531)-AT5G42020.1(454)	AT5G42020	AT5G42020	Intra-Protein	2	E20230523_17.38817.38817.3.1.dta	3	3058.54	1	0.328263	0.001676	0.547975	1	1	Chloroplast XL	AEDKASGKSEKITITNEK(11)-NTVIPTKK(7)	AT5G42020-AT5G42020
AEGEAESKYLSGLGIAR(8)-AEAEKIIQIK(5)	AEGEAESKYLSGLGIAR(8)	AEAEKIIQIK(5)	3102.54	null	AT3G01290.1(196)-AT3G01290.1(182)	AT3G01290	AT3G01290	Intra-Protein	1	E20230523_22.86434.86434.3.0.dta	3	3102.54	1	0.0645976	0.000613	0.19758	1	1	Chloroplast XL	AEAEKIIQIK(5)-AEGEAESKYLSGLGIAR(8)	AT3G01290-AT3G01290
AEGEAESKYLSGLGIAR(8)-AEAEKILQIK(5)	AEGEAESKYLSGLGIAR(8)	AEAEKILQIK(5)	3102.54	null	AT5G62740.1(196)-AT5G62740.1(182)	AT5G62740	AT5G62740	Intra-Protein	1	E20230523_22.86496.86496.3.0.dta	3	3102.54	1	0.0963774	0.000613	0.19758	1	1	Chloroplast XL	AEAEKILQIK(5)-AEGEAESKYLSGLGIAR(8)	AT5G62740-AT5G62740
AEIAAALNKMK(9)-KETQVEVEEK(1)	AEIAAALNKMK(9)	KETQVEVEEK(1)	2587.24	null	AT4G32260.1(159)-AT4G32260.1(162)	AT4G32260	AT4G32260	Intra-Protein	1	E20230523_19.83727.83727.4.0.dta	4	2587.24	1	0.0526716	-0.00087	-0.336266	1	1	Chloroplast XL	AEIAAALNKMK(9)-KETQVEVEEK(1)	AT4G32260-AT4G32260
AEKAPAEKK(8)-PKAGKKLPK(5)	AEKAPAEKK(8)	PKAGKKLPK(5)	2147.16	null	AT3G45980.1(33)-AT3G45980.1(39)	AT3G45980	AT3G45980	Intra-Protein	1	E20230523_17.4083.4083.4.0.dta	4	2147.16	1	0.156325	-3e-05	-0.013972	1	1	Chloroplast XL	AEKAPAEKK(8)-PKAGKKLPK(5)	AT3G45980-AT3G45980
AEKAPAEKK(8)-PKAGKKLPK(6)	AEKAPAEKK(8)	PKAGKKLPK(6)	2147.16	null	AT3G45980.1(33)-AT3G45980.1(40)	AT3G45980	AT3G45980	Intra-Protein	1	E20230523_17.4079.4079.5.0.dta	5	2147.16	1	0.153681	-0.000128	-0.059614	1	1	Chloroplast XL	AEKAPAEKK(8)-PKAGKKLPK(6)	AT3G45980-AT3G45980
AEKAPAEKKPK(8)-YNKKPTITSR(3)	AEKAPAEKKPK(8)	YNKKPTITSR(3)	2613.34	null	AT3G45980.1(33)-AT3G45980.1(111)	AT3G45980	AT3G45980	Intra-Protein	1	E20230523_22.14049.14049.5.1.dta	5	2613.34	1	0.0553546	-0.001787	-0.683798	1	1	Chloroplast XL	AEKAPAEKKPK(8)-YNKKPTITSR(3)	AT3G45980-AT3G45980
AEKAVTIR(3)-KFEPKYR(5)	AEKAVTIR(3)	KFEPKYR(5)	2106.04	Acetyl[ProteinN-term](0)	AT3G04920.1(4)-AT3G04920.1(90)	AT3G04920	AT3G04920	Intra-Protein	1	E20230523_20.48200.48200.4.0.dta	4	2106.04	1	0.333118	0.001141	0.541775	1	1	Chloroplast XL	AEKAVTIR(3)-KFEPKYR(5)	AT3G04920-AT3G04920
AEKAVTIR(3)-KFMTNR(1)	AEKAVTIR(3)	KFMTNR(1)	1934.92	Acetyl[ProteinN-term](0)	AT3G04920.1(4)-AT3G04920.1(12)	AT3G04920	AT3G04920	Intra-Protein	1	E20230523_22.53879.53879.3.0.dta	3	1934.92	1	0.00794599	0.000578	0.29872	1	1	Chloroplast XL	AEKAVTIR(3)-KFMTNR(1)	AT3G04920-AT3G04920
AEKAVTIR(3)-KFMTNR(1)	AEKAVTIR(3)	KFMTNR(1)	1934.92	Acetyl[ProteinN-term](0)	AT3G04920.1(4)-AT3G04920.1(12)	AT3G04920	AT3G04920	Intra-Protein	2	E20230523_19.46086.46086.3.0.dta	3	1950.91	1	0.0115076	-6.9e-05	-0.035368	1	1	Chloroplast XL	AEKAVTIR(3)-KFMTNR(1)	AT3G04920-AT3G04920
AEKAVTIR(3)-KFMTNR(1)	AEKAVTIR(3)	KFMTNR(1)	1934.92	Acetyl[ProteinN-term](0)	AT3G04920.1(4)-AT3G04920.1(12)	AT3G04920	AT3G04920	Intra-Protein	3	E20230523_18.44976.44976.3.0.dta	3	1950.91	1	0.0131768	-0.000732	-0.375209	1	1	Chloroplast XL	AEKAVTIR(3)-KFMTNR(1)	AT3G04920-AT3G04920
AEKAVTIR(3)-KFMTNR(1)	AEKAVTIR(3)	KFMTNR(1)	1934.92	Acetyl[ProteinN-term](0)	AT3G04920.1(4)-AT3G04920.1(12)	AT3G04920	AT3G04920	Intra-Protein	4	E20230523_22.44951.44951.3.0.dta	3	1950.92	1	0.015915	0.000813	0.416728	1	1	Chloroplast XL	AEKAVTIR(3)-KFMTNR(1)	AT3G04920-AT3G04920
AEKAVTIR(3)-KFMTNR(1)	AEKAVTIR(3)	KFMTNR(1)	1934.92	Acetyl[ProteinN-term](0)	AT3G04920.1(4)-AT3G04920.1(12)	AT3G04920	AT3G04920	Intra-Protein	5	E20230523_18.44912.44912.3.0.dta	3	1950.91	1	0.0164972	-0.000739	-0.378797	1	1	Chloroplast XL	AEKAVTIR(3)-KFMTNR(1)	AT3G04920-AT3G04920
AEKAVTIR(3)-KFMTNR(1)	AEKAVTIR(3)	KFMTNR(1)	1934.92	Acetyl[ProteinN-term](0)	AT3G04920.1(4)-AT3G04920.1(12)	AT3G04920	AT3G04920	Intra-Protein	6	E20230523_19.46269.46269.3.0.dta	3	1950.91	1	0.0246736	-0.000188	-0.096365	1	1	Chloroplast XL	AEKAVTIR(3)-KFMTNR(1)	AT3G04920-AT3G04920
AEKAVTIR(3)-KFMTNR(1)	AEKAVTIR(3)	KFMTNR(1)	1934.92	Acetyl[ProteinN-term](0)	AT3G04920.1(4)-AT3G04920.1(12)	AT3G04920	AT3G04920	Intra-Protein	7	E20230523_18.44992.44992.3.0.dta	3	1950.91	1	0.0298493	-0.000732	-0.375209	1	1	Chloroplast XL	AEKAVTIR(3)-KFMTNR(1)	AT3G04920-AT3G04920
AEKAVTIR(3)-KFMTNR(1)	AEKAVTIR(3)	KFMTNR(1)	1934.92	Acetyl[ProteinN-term](0)	AT3G04920.1(4)-AT3G04920.1(12)	AT3G04920	AT3G04920	Intra-Protein	8	E20230523_20.53431.53431.3.0.dta	3	1934.92	1	0.0585428	0.001183	0.611395	1	1	Chloroplast XL	AEKAVTIR(3)-KFMTNR(1)	AT3G04920-AT3G04920
AEKAVTIR(3)-KFMTNR(1)	AEKAVTIR(3)	KFMTNR(1)	1934.92	Acetyl[ProteinN-term](0)	AT3G04920.1(4)-AT3G04920.1(12)	AT3G04920	AT3G04920	Intra-Protein	9	E20230523_20.44572.44572.3.1.dta	3	1950.92	1	0.0709445	0.000855	0.438256	1	1	Chloroplast XL	AEKAVTIR(3)-KFMTNR(1)	AT3G04920-AT3G04920
AEKAVTIR(3)-KFMTNR(1)	AEKAVTIR(3)	KFMTNR(1)	1934.92	Acetyl[ProteinN-term](0)	AT3G04920.1(4)-AT3G04920.1(12)	AT3G04920	AT3G04920	Intra-Protein	10	E20230523_20.44677.44677.3.0.dta	3	1950.92	1	0.097816	0.000855	0.438256	1	1	Chloroplast XL	AEKAVTIR(3)-KFMTNR(1)	AT3G04920-AT3G04920
AEKAVTIR(3)-KFMTNR(1)	AEKAVTIR(3)	KFMTNR(1)	1934.92	Acetyl[ProteinN-term](0)	AT3G04920.1(4)-AT3G04920.1(12)	AT3G04920	AT3G04920	Intra-Protein	11	E20230523_17.45466.45466.3.1.dta	3	1950.91	1	0.118138	0.00054	0.276793	1	1	Chloroplast XL	AEKAVTIR(3)-KFMTNR(1)	AT3G04920-AT3G04920
AEKAVTIR(3)-KFMTNR(1)	AEKAVTIR(3)	KFMTNR(1)	1934.92	Acetyl[ProteinN-term](0)	AT3G04920.1(4)-AT3G04920.1(12)	AT3G04920	AT3G04920	Intra-Protein	12	E20230523_22.45122.45122.3.0.dta	3	1950.91	1	0.186592	7.4e-05	0.037931	1	1	Chloroplast XL	AEKAVTIR(3)-KFMTNR(1)	AT3G04920-AT3G04920
AEKAVTIR(3)-KFMTNR(1)	AEKAVTIR(3)	KFMTNR(1)	1934.92	Acetyl[ProteinN-term](0)	AT3G04920.1(4)-AT3G04920.1(12)	AT3G04920	AT3G04920	Intra-Protein	13	E20230523_22.53932.53932.2.0.dta	2	1934.92	1	0.236115	0.000291	0.150394	1	1	Chloroplast XL	AEKAVTIR(3)-KFMTNR(1)	AT3G04920-AT3G04920
AEKTDSSAAAAAAPATK(3)-EGPNLLKLAR(7)	AEKTDSSAAAAAAPATK(3)	EGPNLLKLAR(7)	2880.41	null	AT4G02770.1(47)-AT4G02770.1(128)	AT4G02770	AT4G02770	Intra-Protein	1	E20230523_22.62664.62664.3.0.dta	3	2880.41	1	0.0560769	-0.000607	-0.210734	1	1	Chloroplast XL	AEKTDSSAAAAAAPATK(3)-EGPNLLKLAR(7)	AT4G02770-AT4G02770
AEKTDSSAAAAAAPATK(3)-EGPNLLKLAR(7)	AEKTDSSAAAAAAPATK(3)	EGPNLLKLAR(7)	2880.41	null	AT4G02770.1(47)-AT4G02770.1(128)	AT4G02770	AT4G02770	Intra-Protein	2	E20230523_22.62633.62633.3.0.dta	3	2880.41	1	0.0814827	-0.000607	-0.210734	1	1	Chloroplast XL	AEKTDSSAAAAAAPATK(3)-EGPNLLKLAR(7)	AT4G02770-AT4G02770
AEKTDSSAAAAAAPATK(3)-EGPNLLKLAR(7)	AEKTDSSAAAAAAPATK(3)	EGPNLLKLAR(7)	2880.41	null	AT4G02770.1(47)-AT4G02770.1(128)	AT4G02770	AT4G02770	Intra-Protein	3	E20230523_22.62678.62678.4.0.dta	4	2880.42	1	0.173175	0.001715	0.595401	1	1	Chloroplast XL	AEKTDSSAAAAAAPATK(3)-EGPNLLKLAR(7)	AT4G02770-AT4G02770
AEKTDSSAAAAAAPATK(3)-EGPNLLKLAR(7)	AEKTDSSAAAAAAPATK(3)	EGPNLLKLAR(7)	2880.41	null	AT4G02770.1(47)-AT4G02770.1(128)	AT4G02770	AT4G02770	Intra-Protein	4	E20230523_22.62591.62591.3.0.dta	3	2880.41	1	0.204764	-0.000681	-0.236424	1	1	Chloroplast XL	AEKTDSSAAAAAAPATK(3)-EGPNLLKLAR(7)	AT4G02770-AT4G02770
AEKTDSSAAAAAAPATK(3)-NVSPIEVKFTGK(8)	AEKTDSSAAAAAAPATK(3)	NVSPIEVKFTGK(8)	3088.49	null	AT4G02770.1(47)-AT4G02770.1(199)	AT4G02770	AT4G02770	Intra-Protein	1	E20230523_19.57979.57979.3.0.dta	3	3088.49	1	0.00445865	-0.001285	-0.416061	1	1	Chloroplast XL	AEKTDSSAAAAAAPATK(3)-NVSPIEVKFTGK(8)	AT4G02770-AT4G02770
AEKTDSSAAAAAAPATK(3)-NVSPIEVKFTGK(8)	AEKTDSSAAAAAAPATK(3)	NVSPIEVKFTGK(8)	3088.49	null	AT4G02770.1(47)-AT4G02770.1(199)	AT4G02770	AT4G02770	Intra-Protein	2	E20230523_22.56692.56692.3.0.dta	3	3088.49	1	0.0655773	-0.000265	-0.085803	1	1	Chloroplast XL	AEKTDSSAAAAAAPATK(3)-NVSPIEVKFTGK(8)	AT4G02770-AT4G02770
AEKTDSSAAAAAAPATK(3)-SIGKNVSPIEVK(4)	AEKTDSSAAAAAAPATK(3)	SIGKNVSPIEVK(4)	3040.49	null	AT4G02770.1(47)-AT4G02770.1(191)	AT4G02770	AT4G02770	Intra-Protein	1	E20230523_17.47626.47626.3.0.dta	3	3040.49	1	0.0110845	-0.000799	-0.262787	1	1	Chloroplast XL	AEKTDSSAAAAAAPATK(3)-SIGKNVSPIEVK(4)	AT4G02770-AT4G02770
AEKTDSSAAAAAAPATK(3)-SIGKNVSPIEVK(4)	AEKTDSSAAAAAAPATK(3)	SIGKNVSPIEVK(4)	3040.49	null	AT4G02770.1(47)-AT4G02770.1(191)	AT4G02770	AT4G02770	Intra-Protein	2	E20230523_19.48447.48447.3.0.dta	3	3040.48	1	0.0118504	-0.002319	-0.762707	1	1	Chloroplast XL	AEKTDSSAAAAAAPATK(3)-SIGKNVSPIEVK(4)	AT4G02770-AT4G02770
AEKTDSSAAAAAAPATK(3)-SIGKNVSPIEVK(4)	AEKTDSSAAAAAAPATK(3)	SIGKNVSPIEVK(4)	3040.49	null	AT4G02770.1(47)-AT4G02770.1(191)	AT4G02770	AT4G02770	Intra-Protein	3	E20230523_17.47596.47596.3.0.dta	3	3040.49	1	0.0127986	-0.000799	-0.262787	1	1	Chloroplast XL	AEKTDSSAAAAAAPATK(3)-SIGKNVSPIEVK(4)	AT4G02770-AT4G02770
AEKTDSSAAAAAAPATK(3)-SIGKNVSPIEVK(4)	AEKTDSSAAAAAAPATK(3)	SIGKNVSPIEVK(4)	3040.49	null	AT4G02770.1(47)-AT4G02770.1(191)	AT4G02770	AT4G02770	Intra-Protein	4	E20230523_18.47478.47478.3.0.dta	3	3040.49	1	0.0325474	-0.001821	-0.598917	1	1	Chloroplast XL	AEKTDSSAAAAAAPATK(3)-SIGKNVSPIEVK(4)	AT4G02770-AT4G02770
AEKTDSSAAAAAAPATK(3)-SIGKNVSPIEVK(4)	AEKTDSSAAAAAAPATK(3)	SIGKNVSPIEVK(4)	3040.49	null	AT4G02770.1(47)-AT4G02770.1(191)	AT4G02770	AT4G02770	Intra-Protein	5	E20230523_18.47487.47487.4.0.dta	4	3040.48	1	0.0330221	-0.002647	-0.870584	1	1	Chloroplast XL	AEKTDSSAAAAAAPATK(3)-SIGKNVSPIEVK(4)	AT4G02770-AT4G02770
AEKTDSSAAAAAAPATK(3)-SIGKNVSPIEVK(4)	AEKTDSSAAAAAAPATK(3)	SIGKNVSPIEVK(4)	3040.49	null	AT4G02770.1(47)-AT4G02770.1(191)	AT4G02770	AT4G02770	Intra-Protein	6	E20230523_17.47629.47629.4.1.dta	4	3040.49	1	0.0367498	-0.000765	-0.251604	1	1	Chloroplast XL	AEKTDSSAAAAAAPATK(3)-SIGKNVSPIEVK(4)	AT4G02770-AT4G02770
AEKTDSSAAAAAAPATK(3)-SIGKNVSPIEVK(4)	AEKTDSSAAAAAAPATK(3)	SIGKNVSPIEVK(4)	3040.49	null	AT4G02770.1(47)-AT4G02770.1(191)	AT4G02770	AT4G02770	Intra-Protein	7	E20230523_19.48395.48395.3.0.dta	3	3040.49	1	0.0449811	-0.002262	-0.74396	1	1	Chloroplast XL	AEKTDSSAAAAAAPATK(3)-SIGKNVSPIEVK(4)	AT4G02770-AT4G02770
AEKTDSSAAAAAAPATK(3)-SIGKNVSPIEVK(4)	AEKTDSSAAAAAAPATK(3)	SIGKNVSPIEVK(4)	3040.49	null	AT4G02770.1(47)-AT4G02770.1(191)	AT4G02770	AT4G02770	Intra-Protein	8	E20230523_19.48422.48422.4.0.dta	4	3040.49	1	0.0861702	0.002986	0.982079	1	1	Chloroplast XL	AEKTDSSAAAAAAPATK(3)-SIGKNVSPIEVK(4)	AT4G02770-AT4G02770
AEKTDSSAAAAAAPATK(3)-SIGKNVSPIEVK(4)	AEKTDSSAAAAAAPATK(3)	SIGKNVSPIEVK(4)	3040.49	null	AT4G02770.1(47)-AT4G02770.1(191)	AT4G02770	AT4G02770	Intra-Protein	9	E20230523_17.47656.47656.4.1.dta	4	3040.49	1	0.136353	-0.001633	-0.537085	1	1	Chloroplast XL	AEKTDSSAAAAAAPATK(3)-SIGKNVSPIEVK(4)	AT4G02770-AT4G02770
AEKVEPLPTEQLNEHSFAE(3)-EGGYGLIIPKKDGK(10)	AEKVEPLPTEQLNEHSFAE(3)	EGGYGLIIPKKDGK(10)	3851.84	null	AT5G24490.1(292)-AT5G24490.1(285)	AT5G24490	AT5G24490	Intra-Protein	1	E20230523_18.79947.79947.4.0.dta	4	3851.84	1	0.235223	8.1e-05	0.021029	1	1	Chloroplast XL	AEKVEPLPTEQLNEHSFAE(3)-EGGYGLIIPKKDGK(10)	AT5G24490-AT5G24490
AEKVEPLPTEQLNEHSFAE(3)-KEGGYGLIIPKKDGK(11)	AEKVEPLPTEQLNEHSFAE(3)	KEGGYGLIIPKKDGK(11)	3979.94	null	AT5G24490.1(292)-AT5G24490.1(285)	AT5G24490	AT5G24490	Intra-Protein	1	E20230523_20.72803.72803.4.2.dta	4	3979.94	1	0.154784	-0.000129	-0.032413	1	1	Chloroplast XL	AEKVEPLPTEQLNEHSFAE(3)-KEGGYGLIIPKKDGK(11)	AT5G24490-AT5G24490
AEKVEPLPTEQLNEHSFAE(3)-KEGGYGLIIPKKDGK(11)	AEKVEPLPTEQLNEHSFAE(3)	KEGGYGLIIPKKDGK(11)	3979.94	null	AT5G24490.1(292)-AT5G24490.1(285)	AT5G24490	AT5G24490	Intra-Protein	2	E20230523_20.72838.72838.5.1.dta	5	3979.94	1	0.204349	-1.6e-05	-0.00402	1	1	Chloroplast XL	AEKVEPLPTEQLNEHSFAE(3)-KEGGYGLIIPKKDGK(11)	AT5G24490-AT5G24490
AEKVEPLPTEQLNEHSFAE(3)-KEGGYGLIIPKKDGK(12)	AEKVEPLPTEQLNEHSFAE(3)	KEGGYGLIIPKKDGK(12)	3979.94	null	AT5G24490.1(292)-AT5G24490.1(286)	AT5G24490	AT5G24490	Intra-Protein	1	E20230523_20.72840.72840.4.1.dta	4	3979.94	1	0.222019	-0.000129	-0.032413	1	1	Chloroplast XL	AEKVEPLPTEQLNEHSFAE(3)-KEGGYGLIIPKKDGK(12)	AT5G24490-AT5G24490
AEKVEPLPTEQLNEHSFAE(3)-KEGGYGLIIPKKDGK(12)	AEKVEPLPTEQLNEHSFAE(3)	KEGGYGLIIPKKDGK(12)	3979.94	null	AT5G24490.1(292)-AT5G24490.1(286)	AT5G24490	AT5G24490	Intra-Protein	2	E20230523_20.72879.72879.5.1.dta	5	3979.93	1	0.244276	-0.00365	-0.9171	1	1	Chloroplast XL	AEKVEPLPTEQLNEHSFAE(3)-KEGGYGLIIPKKDGK(12)	AT5G24490-AT5G24490
AELKEKLAR(6)-AEKAVTIR(3)	AELKEKLAR(6)	AEKAVTIR(3)	2196.14	Acetyl[ProteinN-term](12)	AT3G04920.1(44)-AT3G04920.1(4)	AT3G04920	AT3G04920	Intra-Protein	1	E20230523_19.53337.53337.3.0.dta	3	2196.14	1	0.0166035	-0.000379	-0.172575	1	1	Chloroplast XL	AEKAVTIR(3)-AELKEKLAR(6)	AT3G04920-AT3G04920
AELKEKLAR(6)-AEKAVTIR(3)	AELKEKLAR(6)	AEKAVTIR(3)	2196.14	Acetyl[ProteinN-term](12)	AT3G04920.1(44)-AT3G04920.1(4)	AT3G04920	AT3G04920	Intra-Protein	2	E20230523_17.52585.52585.3.0.dta	3	2196.14	1	0.0303544	-0.000234	-0.10655	1	1	Chloroplast XL	AEKAVTIR(3)-AELKEKLAR(6)	AT3G04920-AT3G04920
AELKEKLAR(6)-AEKAVTIR(3)	AELKEKLAR(6)	AEKAVTIR(3)	2196.14	Acetyl[ProteinN-term](12)	AT3G04920.1(44)-AT3G04920.1(4)	AT3G04920	AT3G04920	Intra-Protein	3	E20230523_17.52579.52579.3.0.dta	3	2196.14	1	0.0356134	-0.000187	-0.085149	1	1	Chloroplast XL	AEKAVTIR(3)-AELKEKLAR(6)	AT3G04920-AT3G04920
AELKEKLAR(6)-AEKAVTIR(3)	AELKEKLAR(6)	AEKAVTIR(3)	2196.14	Acetyl[ProteinN-term](12)	AT3G04920.1(44)-AT3G04920.1(4)	AT3G04920	AT3G04920	Intra-Protein	4	E20230523_18.51869.51869.4.0.dta	4	2196.14	1	0.0838485	-0.000844	-0.38431	1	1	Chloroplast XL	AEKAVTIR(3)-AELKEKLAR(6)	AT3G04920-AT3G04920
AELKEKLAR(6)-AEKAVTIR(3)	AELKEKLAR(6)	AEKAVTIR(3)	2196.14	Acetyl[ProteinN-term](12)	AT3G04920.1(44)-AT3G04920.1(4)	AT3G04920	AT3G04920	Intra-Protein	5	E20230523_17.52596.52596.4.0.dta	4	2196.14	1	0.092161	0.000643	0.292786	1	1	Chloroplast XL	AEKAVTIR(3)-AELKEKLAR(6)	AT3G04920-AT3G04920
AELKEKLAR(6)-AEKAVTIR(3)	AELKEKLAR(6)	AEKAVTIR(3)	2196.14	Acetyl[ProteinN-term](12)	AT3G04920.1(44)-AT3G04920.1(4)	AT3G04920	AT3G04920	Intra-Protein	6	E20230523_17.52613.52613.4.0.dta	4	2196.14	1	0.11909	0.000643	0.292786	1	1	Chloroplast XL	AEKAVTIR(3)-AELKEKLAR(6)	AT3G04920-AT3G04920
AELKEKLAR(6)-AEKAVTIR(3)	AELKEKLAR(6)	AEKAVTIR(3)	2196.14	Acetyl[ProteinN-term](12)	AT3G04920.1(44)-AT3G04920.1(4)	AT3G04920	AT3G04920	Intra-Protein	7	E20230523_18.51809.51809.3.0.dta	3	2196.14	1	0.155144	-0.000909	-0.413908	1	1	Chloroplast XL	AEKAVTIR(3)-AELKEKLAR(6)	AT3G04920-AT3G04920
AELKEKLAR(6)-AEKAVTIR(3)	AELKEKLAR(6)	AEKAVTIR(3)	2196.14	Acetyl[ProteinN-term](12)	AT3G04920.1(44)-AT3G04920.1(4)	AT3G04920	AT3G04920	Intra-Protein	8	E20230523_18.51927.51927.3.0.dta	3	2196.14	1	0.222913	-0.001002	-0.456255	1	1	Chloroplast XL	AEKAVTIR(3)-AELKEKLAR(6)	AT3G04920-AT3G04920
AELLHKAAAILK(6)-TPLWKR(5)	AELLHKAAAILK(6)	TPLWKR(5)	2287.24	null	AT2G24270.1(83)-AT2G24270.1(76)	AT2G24270	AT2G24270	Intra-Protein	1	E20230523_17.86965.86965.3.0.dta	3	2287.24	1	0.0340185	-0.000133	-0.058149	1	1	Chloroplast XL	AELLHKAAAILK(6)-TPLWKR(5)	AT2G24270-AT2G24270
AELLHKAAAILK(6)-TPLWKR(5)	AELLHKAAAILK(6)	TPLWKR(5)	2287.24	null	AT2G24270.1(83)-AT2G24270.1(76)	AT2G24270	AT2G24270	Intra-Protein	2	E20230523_18.86176.86176.3.0.dta	3	2287.23	1	0.0820209	-0.001202	-0.525525	1	1	Chloroplast XL	AELLHKAAAILK(6)-TPLWKR(5)	AT2G24270-AT2G24270
AELLHKAAAILK(6)-TPLWKR(5)	AELLHKAAAILK(6)	TPLWKR(5)	2287.24	null	AT2G24270.1(83)-AT2G24270.1(76)	AT2G24270	AT2G24270	Intra-Protein	3	E20230523_17.86964.86964.4.0.dta	4	2287.24	1	0.134317	-0.000444	-0.194121	1	1	Chloroplast XL	AELLHKAAAILK(6)-TPLWKR(5)	AT2G24270-AT2G24270
AELLHKAAAILK(6)-TPLWKR(5)	AELLHKAAAILK(6)	TPLWKR(5)	2287.24	null	AT2G24270.1(83)-AT2G24270.1(76)	AT2G24270	AT2G24270	Intra-Protein	4	E20230523_18.86236.86236.3.0.dta	3	2287.23	1	0.181008	-0.001505	-0.657999	1	1	Chloroplast XL	AELLHKAAAILK(6)-TPLWKR(5)	AT2G24270-AT2G24270
AELLHKAAAILK(6)-TPLWKR(5)	AELLHKAAAILK(6)	TPLWKR(5)	2287.24	null	AT2G24270.1(83)-AT2G24270.1(76)	AT2G24270	AT2G24270	Intra-Protein	5	E20230523_18.86284.86284.4.0.dta	4	2287.24	1	0.236833	-0.000969	-0.423655	1	1	Chloroplast XL	AELLHKAAAILK(6)-TPLWKR(5)	AT2G24270-AT2G24270
AELLHKAAAILKDNK(6)-TPLWKR(5)	AELLHKAAAILKDNK(6)	TPLWKR(5)	2644.4	null	AT2G24270.1(83)-AT2G24270.1(76)	AT2G24270	AT2G24270	Intra-Protein	1	E20230523_19.83192.83192.4.0.dta	4	2644.4	1	0.0694415	-0.000904	-0.341854	1	1	Chloroplast XL	AELLHKAAAILKDNK(6)-TPLWKR(5)	AT2G24270-AT2G24270
AELLHKAAAILKDNK(6)-TPLWKR(5)	AELLHKAAAILKDNK(6)	TPLWKR(5)	2644.4	null	AT2G24270.1(83)-AT2G24270.1(76)	AT2G24270	AT2G24270	Intra-Protein	2	E20230523_18.81747.81747.4.0.dta	4	2644.4	1	0.0956985	-0.001691	-0.639464	1	1	Chloroplast XL	AELLHKAAAILKDNK(6)-TPLWKR(5)	AT2G24270-AT2G24270
AELWREELIEEIEQKVGGLR(15)-ELEEAVTK(8)	AELWREELIEEIEQKVGGLR(15)	ELEEAVTK(8)	3524.72	null	AT1G18730.1(162)-AT1G18730.1(175)	AT1G18730	AT1G18730	Intra-Protein	1	E20230523_22.124945.124945.4.0.dta	4	3524.72	1	0.00461164	0.001651	0.468406	1	1	Chloroplast XL	AELWREELIEEIEQKVGGLR(15)-ELEEAVTK(8)	AT1G18730-AT1G18730
AELWREELIEEIEQKVGGLR(15)-ELEEAVTK(8)	AELWREELIEEIEQKVGGLR(15)	ELEEAVTK(8)	3524.72	null	AT1G18730.1(162)-AT1G18730.1(175)	AT1G18730	AT1G18730	Intra-Protein	2	E20230523_22.124998.124998.3.0.dta	3	3524.72	1	0.0165973	-0.002698	-0.765451	1	1	Chloroplast XL	AELWREELIEEIEQKVGGLR(15)-ELEEAVTK(8)	AT1G18730-AT1G18730
AELWREELIEEIEQKVGGLR(15)-ELEEAVTK(8)	AELWREELIEEIEQKVGGLR(15)	ELEEAVTK(8)	3524.72	null	AT1G18730.1(162)-AT1G18730.1(175)	AT1G18730	AT1G18730	Intra-Protein	3	E20230523_20.123902.123902.3.0.dta	3	3524.72	1	0.0751935	0.003982	1.12973	1	1	Chloroplast XL	AELWREELIEEIEQKVGGLR(15)-ELEEAVTK(8)	AT1G18730-AT1G18730
AELWREELIEEIEQKVGGLR(15)-ELEEAVTK(8)	AELWREELIEEIEQKVGGLR(15)	ELEEAVTK(8)	3524.72	null	AT1G18730.1(162)-AT1G18730.1(175)	AT1G18730	AT1G18730	Intra-Protein	4	E20230523_20.124000.124000.4.0.dta	4	3524.72	1	0.0761088	0.000173	0.049082	1	1	Chloroplast XL	AELWREELIEEIEQKVGGLR(15)-ELEEAVTK(8)	AT1G18730-AT1G18730
AELWREELIEEIEQKVGGLR(15)-ELEEAVTK(8)	AELWREELIEEIEQKVGGLR(15)	ELEEAVTK(8)	3524.72	null	AT1G18730.1(162)-AT1G18730.1(175)	AT1G18730	AT1G18730	Intra-Protein	5	E20230523_20.123966.123966.4.1.dta	4	3524.72	1	0.150497	0.000173	0.049082	1	1	Chloroplast XL	AELWREELIEEIEQKVGGLR(15)-ELEEAVTK(8)	AT1G18730-AT1G18730
AELWREELIEEIEQKVGGLR(15)-ELEEAVTK(8)	AELWREELIEEIEQKVGGLR(15)	ELEEAVTK(8)	3524.72	null	AT1G18730.1(162)-AT1G18730.1(175)	AT1G18730	AT1G18730	Intra-Protein	6	E20230523_20.123956.123956.3.0.dta	3	3524.72	1	0.17844	0.003982	1.12973	1	1	Chloroplast XL	AELWREELIEEIEQKVGGLR(15)-ELEEAVTK(8)	AT1G18730-AT1G18730
AELWREELIEEIEQKVGGLR(15)-ELEEAVTK(8)	AELWREELIEEIEQKVGGLR(15)	ELEEAVTK(8)	3524.72	null	AT1G18730.1(162)-AT1G18730.1(175)	AT1G18730	AT1G18730	Intra-Protein	7	E20230523_22.125117.125117.4.0.dta	4	3524.72	1	0.253478	0.00162	0.459611	1	1	Chloroplast XL	AELWREELIEEIEQKVGGLR(15)-ELEEAVTK(8)	AT1G18730-AT1G18730
AENEGLSDGLSLIEEVKKEIDSISKGGPISYADIIQLAGQSAVK(25)-SEFQSKIK(6)	AENEGLSDGLSLIEEVKKEIDSISKGGPISYADIIQLAGQSAVK(25)	SEFQSKIK(6)	5747.88	null	AT4G09010.1(173)-AT4G09010.1(97)	AT4G09010	AT4G09010	Intra-Protein	1	E20230523_19.136885.136885.5.0.dta	5	5747.88	1	0.300553	9.6e-05	0.016702	1	1	Chloroplast XL	AENEGLSDGLSLIEEVKKEIDSISKGGPISYADIIQLAGQSAVK(25)-SEFQSKIK(6)	AT4G09010-AT4G09010
AENYHQQYLAKGGR(11)-GCKDPIR(3)	AENYHQQYLAKGGR(11)	GCKDPIR(3)	2689.2	Carbamidomethyl[C](19)	AT4G25130.1(236)-AT4G25130.1(251)	AT4G25130	AT4G25130	Intra-Protein	1	E20230523_19.35695.35695.4.2.dta	4	2689.2	1	0.206306	0.002944	1.09475	1	1	Chloroplast XL	AENYHQQYLAKGGR(11)-GCKDPIR(3)	AT4G25130-AT4G25130
AENYHQQYLAKGGR(11)-QSAEKGCKDPIR(5)	AENYHQQYLAKGGR(11)	QSAEKGCKDPIR(5)	3232.46	Carbamidomethyl[C](24)	AT4G25130.1(236)-AT4G25130.1(248)	AT4G25130	AT4G25130	Intra-Protein	1	E20230523_18.29414.29414.4.2.dta	4	3232.46	1	0.327046	-0.001012	-0.313074	1	1	Chloroplast XL	AENYHQQYLAKGGR(11)-QSAEKGCKDPIR(5)	AT4G25130-AT4G25130
AENYHQQYLAKGGR(11)-QSAEKGCKDPIR(5)	AENYHQQYLAKGGR(11)	QSAEKGCKDPIR(5)	3232.46	Carbamidomethyl[C](24)	AT4G25130.1(236)-AT4G25130.1(248)	AT4G25130	AT4G25130	Intra-Protein	2	E20230523_17.29677.29677.5.2.dta	5	3232.47	1	0.404243	0.006982	2.15996	1	1	Chloroplast XL	AENYHQQYLAKGGR(11)-QSAEKGCKDPIR(5)	AT4G25130-AT4G25130
AEQYAKEYAEKDNELIR(6)-KLIFKR(5)	AEQYAKEYAEKDNELIR(6)	KLIFKR(5)	3083.52	null	AT2G44120.1(53)-AT2G44120.1(46)	AT2G44120	AT2G44120	Intra-Protein	1	E20230523_22.59138.59138.4.2.dta	4	3083.52	1	0.144657	-0.000511	-0.16572	1	1	Chloroplast XL	AEQYAKEYAEKDNELIR(6)-KLIFKR(5)	AT2G44120-AT2G44120
AEQYAKEYAEKDNELIR(6)-KLIFKR(5)	AEQYAKEYAEKDNELIR(6)	KLIFKR(5)	3083.52	null	AT2G44120.1(53)-AT2G44120.1(46)	AT2G44120	AT2G44120	Intra-Protein	2	E20230523_22.59127.59127.4.1.dta	4	3083.52	1	0.203013	-0.000511	-0.16572	1	1	Chloroplast XL	AEQYAKEYAEKDNELIR(6)-KLIFKR(5)	AT2G44120-AT2G44120
AEQYAKEYAEKDNELIR(6)-KLIFKR(5)	AEQYAKEYAEKDNELIR(6)	KLIFKR(5)	3083.52	null	AT2G44120.1(53)-AT2G44120.1(46)	AT2G44120	AT2G44120	Intra-Protein	3	E20230523_22.59182.59182.5.0.dta	5	3083.52	1	0.235994	0.000404	0.131019	1	1	Chloroplast XL	AEQYAKEYAEKDNELIR(6)-KLIFKR(5)	AT2G44120-AT2G44120
AEQYAKEYAEKDNELIR(6)-KLIFKR(5)	AEQYAKEYAEKDNELIR(6)	KLIFKR(5)	3083.52	null	AT2G44120.1(53)-AT2G44120.1(46)	AT2G44120	AT2G44120	Intra-Protein	4	E20230523_22.59078.59078.4.1.dta	4	3083.52	1	0.300131	-0.000511	-0.16572	1	1	Chloroplast XL	AEQYAKEYAEKDNELIR(6)-KLIFKR(5)	AT2G44120-AT2G44120
AEQYAKEYAEKDNELIR(6)-KLIFKR(5)	AEQYAKEYAEKDNELIR(6)	KLIFKR(5)	3083.52	null	AT2G44120.1(53)-AT2G44120.1(46)	AT2G44120	AT2G44120	Intra-Protein	5	E20230523_22.59181.59181.4.0.dta	4	3083.52	1	0.303451	-0.000511	-0.16572	1	1	Chloroplast XL	AEQYAKEYAEKDNELIR(6)-KLIFKR(5)	AT2G44120-AT2G44120
AEQYAKEYAEKDNELIR(6)-KLIFKR(5)	AEQYAKEYAEKDNELIR(6)	KLIFKR(5)	3083.52	null	AT2G44120.1(53)-AT2G44120.1(46)	AT2G44120	AT2G44120	Intra-Protein	6	E20230523_22.59142.59142.4.2.dta	4	3083.52	1	0.410907	-0.000511	-0.16572	1	1	Chloroplast XL	AEQYAKEYAEKDNELIR(6)-KLIFKR(5)	AT2G44120-AT2G44120
AEQYSKEYAEK(6)-EKELISLKR(2)	AEQYSKEYAEK(6)	EKELISLKR(2)	2670.27	null	AT2G01250.1(53)-AT2G01250.1(60)	AT2G01250	AT2G01250	Intra-Protein	1	E20230523_18.56225.56225.4.1.dta	4	2670.27	1	0.0243669	0.00037	0.138563	1	1	Chloroplast XL	AEQYSKEYAEK(6)-EKELISLKR(2)	AT2G01250-AT2G01250
AEQYSKEYAEK(6)-EKELISLKR(2)	AEQYSKEYAEK(6)	EKELISLKR(2)	2670.27	null	AT2G01250.1(53)-AT2G01250.1(60)	AT2G01250	AT2G01250	Intra-Protein	2	E20230523_17.56700.56700.3.0.dta	3	2670.27	1	0.0332164	-0.000912	-0.341539	1	1	Chloroplast XL	AEQYSKEYAEK(6)-EKELISLKR(2)	AT2G01250-AT2G01250
AEQYSKEYAEK(6)-EKELISLKR(2)	AEQYSKEYAEK(6)	EKELISLKR(2)	2670.27	null	AT2G01250.1(53)-AT2G01250.1(60)	AT2G01250	AT2G01250	Intra-Protein	3	E20230523_17.56680.56680.3.0.dta	3	2670.27	1	0.0770337	-0.001082	-0.405203	1	1	Chloroplast XL	AEQYSKEYAEK(6)-EKELISLKR(2)	AT2G01250-AT2G01250
AEQYSKEYAEK(6)-EKELISLKR(2)	AEQYSKEYAEK(6)	EKELISLKR(2)	2670.27	null	AT2G01250.1(53)-AT2G01250.1(60)	AT2G01250	AT2G01250	Intra-Protein	4	E20230523_18.56279.56279.3.0.dta	3	2670.26	1	0.321855	-0.005699	-2.13424	1	1	Chloroplast XL	AEQYSKEYAEK(6)-EKELISLKR(2)	AT2G01250-AT2G01250
AEQYSKEYAEK(6)-KLIFKR(5)	AEQYSKEYAEK(6)	KLIFKR(5)	2359.14	null	AT2G01250.1(53)-AT2G01250.1(46)	AT2G01250	AT2G01250	Intra-Protein	1	E20230523_18.43107.43107.4.1.dta	4	2359.14	1	0.309247	-0.000408	-0.172945	1	1	Chloroplast XL	AEQYSKEYAEK(6)-KLIFKR(5)	AT2G01250-AT2G01250
AEQYSKEYAEK(6)-KLIFKR(5)	AEQYSKEYAEK(6)	KLIFKR(5)	2359.14	null	AT2G01250.1(53)-AT2G01250.1(46)	AT2G01250	AT2G01250	Intra-Protein	2	E20230523_17.43778.43778.4.0.dta	4	2359.14	1	0.366307	-0.001358	-0.575634	1	1	Chloroplast XL	AEQYSKEYAEK(6)-KLIFKR(5)	AT2G01250-AT2G01250
AEQYSKEYAEK(6)-KLIFKR(5)	AEQYSKEYAEK(6)	KLIFKR(5)	2359.14	null	AT2G01250.1(53)-AT2G01250.1(46)	AT2G01250	AT2G01250	Intra-Protein	3	E20230523_18.43198.43198.4.3.dta	4	2359.14	1	0.399184	-0.000408	-0.172945	1	1	Chloroplast XL	AEQYSKEYAEK(6)-KLIFKR(5)	AT2G01250-AT2G01250
AEQYSKEYAEK(6)-KLIFKR(5)	AEQYSKEYAEK(6)	KLIFKR(5)	2359.14	null	AT2G01250.1(53)-AT2G01250.1(46)	AT2G01250	AT2G01250	Intra-Protein	4	E20230523_17.43794.43794.3.2.dta	3	2359.14	1	0.404471	-0.00188	-0.796902	1	1	Chloroplast XL	AEQYSKEYAEK(6)-KLIFKR(5)	AT2G01250-AT2G01250
AEQYSKEYAEKEK(6)-KLIFKR(5)	AEQYSKEYAEKEK(6)	KLIFKR(5)	2616.27	null	AT2G01250.1(53)-AT2G01250.1(46)	AT2G01250	AT2G01250	Intra-Protein	1	E20230523_17.39580.39580.5.0.dta	5	2616.27	1	0.109058	-0.00045	-0.172	1	1	Chloroplast XL	AEQYSKEYAEKEK(6)-KLIFKR(5)	AT2G01250-AT2G01250
AEQYSKEYAEKEK(6)-KLIFKR(5)	AEQYSKEYAEKEK(6)	KLIFKR(5)	2616.27	null	AT2G01250.1(53)-AT2G01250.1(46)	AT2G01250	AT2G01250	Intra-Protein	2	E20230523_18.38862.38862.4.0.dta	4	2616.27	1	0.153169	0.000299	0.114285	1	1	Chloroplast XL	AEQYSKEYAEKEK(6)-KLIFKR(5)	AT2G01250-AT2G01250
AEQYSKEYAEKEK(6)-KLIFKR(5)	AEQYSKEYAEKEK(6)	KLIFKR(5)	2616.27	null	AT2G01250.1(53)-AT2G01250.1(46)	AT2G01250	AT2G01250	Intra-Protein	3	E20230523_17.39577.39577.4.0.dta	4	2616.27	1	0.175778	-2.2e-05	-0.008409	1	1	Chloroplast XL	AEQYSKEYAEKEK(6)-KLIFKR(5)	AT2G01250-AT2G01250
AEQYSKEYAEKEK(6)-KLIFKR(5)	AEQYSKEYAEKEK(6)	KLIFKR(5)	2616.27	null	AT2G01250.1(53)-AT2G01250.1(46)	AT2G01250	AT2G01250	Intra-Protein	4	E20230523_18.38829.38829.4.1.dta	4	2616.27	1	0.269853	0.000299	0.114285	1	1	Chloroplast XL	AEQYSKEYAEKEK(6)-KLIFKR(5)	AT2G01250-AT2G01250
AEQYSKEYAEKEK(6)-KLIFKR(5)	AEQYSKEYAEKEK(6)	KLIFKR(5)	2616.27	null	AT2G01250.1(53)-AT2G01250.1(46)	AT2G01250	AT2G01250	Intra-Protein	5	E20230523_18.38863.38863.5.0.dta	5	2616.27	1	0.274587	0.000149	0.056951	1	1	Chloroplast XL	AEQYSKEYAEKEK(6)-KLIFKR(5)	AT2G01250-AT2G01250
AEYTKLR(5)-QKIIVSR(2)	AEYTKLR(5)	QKIIVSR(2)	1932.99	null	AT1G66580.1(183)-AT1G66580.1(164)	AT1G66580	AT1G66580	Intra-Protein	1	E20230523_19.42529.42529.3.0.dta	3	1932.99	1	0.198371	-0.00127	-0.657012	1	1	Chloroplast XL	AEYTKLR(5)-QKIIVSR(2)	AT1G66580-AT1G66580
AEYTKLR(5)-QKIIVSR(2)	AEYTKLR(5)	QKIIVSR(2)	1932.99	null	AT1G66580.1(183)-AT1G66580.1(164)	AT1G66580	AT1G66580	Intra-Protein	2	E20230523_19.42485.42485.3.1.dta	3	1932.99	1	0.247037	-0.00228	-1.17952	1	1	Chloroplast XL	AEYTKLR(5)-QKIIVSR(2)	AT1G66580-AT1G66580
AEYTKLR(5)-QKIIVSR(2)	AEYTKLR(5)	QKIIVSR(2)	1932.99	null	AT1G66580.1(183)-AT1G66580.1(164)	AT1G66580	AT1G66580	Intra-Protein	3	E20230523_19.42518.42518.3.0.dta	3	1932.99	1	0.26473	-0.002227	-1.1521	1	1	Chloroplast XL	AEYTKLR(5)-QKIIVSR(2)	AT1G66580-AT1G66580
AFDLGSKPEGTSTPTK(7)-DFKALFSQVTSRF(3)	AFDLGSKPEGTSTPTK(7)	DFKALFSQVTSRF(3)	3390.59	null	AT5G02240.1(231)-AT5G02240.1(243)	AT5G02240	AT5G02240	Intra-Protein	1	E20230523_22.131482.131482.4.0.dta	4	3390.59	1	0.0262927	0.001393	0.410843	1	1	Chloroplast XL	AFDLGSKPEGTSTPTK(7)-DFKALFSQVTSRF(3)	AT5G02240-AT5G02240
AFDLGSKPEGTSTPTK(7)-DFKALFSQVTSRF(3)	AFDLGSKPEGTSTPTK(7)	DFKALFSQVTSRF(3)	3390.59	null	AT5G02240.1(231)-AT5G02240.1(243)	AT5G02240	AT5G02240	Intra-Protein	2	E20230523_22.131480.131480.3.0.dta	3	3390.59	1	0.0298632	0.001966	0.57984	1	1	Chloroplast XL	AFDLGSKPEGTSTPTK(7)-DFKALFSQVTSRF(3)	AT5G02240-AT5G02240
AFDLGSKPEGTSTPTK(7)-DFKALFSQVTSRF(3)	AFDLGSKPEGTSTPTK(7)	DFKALFSQVTSRF(3)	3390.59	null	AT5G02240.1(231)-AT5G02240.1(243)	AT5G02240	AT5G02240	Intra-Protein	3	E20230523_20.131243.131243.4.0.dta	4	3390.59	1	0.0837625	-0.000116	-0.034212	1	1	Chloroplast XL	AFDLGSKPEGTSTPTK(7)-DFKALFSQVTSRF(3)	AT5G02240-AT5G02240
AFDLGSKPEGTSTPTK(7)-DFKALFSQVTSRF(3)	AFDLGSKPEGTSTPTK(7)	DFKALFSQVTSRF(3)	3390.59	null	AT5G02240.1(231)-AT5G02240.1(243)	AT5G02240	AT5G02240	Intra-Protein	4	E20230523_20.131249.131249.3.0.dta	3	3390.59	1	0.110087	0.001616	0.476613	1	1	Chloroplast XL	AFDLGSKPEGTSTPTK(7)-DFKALFSQVTSRF(3)	AT5G02240-AT5G02240
AFDLGSKPEGTSTPTK(7)-DFKALFSQVTSRF(3)	AFDLGSKPEGTSTPTK(7)	DFKALFSQVTSRF(3)	3390.59	null	AT5G02240.1(231)-AT5G02240.1(243)	AT5G02240	AT5G02240	Intra-Protein	5	E20230523_20.131227.131227.3.0.dta	3	3390.59	1	0.110229	0.001616	0.476613	1	1	Chloroplast XL	AFDLGSKPEGTSTPTK(7)-DFKALFSQVTSRF(3)	AT5G02240-AT5G02240
AFDLGSKPEGTSTPTK(7)-DFKALFSQVTSRF(3)	AFDLGSKPEGTSTPTK(7)	DFKALFSQVTSRF(3)	3390.59	null	AT5G02240.1(231)-AT5G02240.1(243)	AT5G02240	AT5G02240	Intra-Protein	6	E20230523_20.131210.131210.3.0.dta	3	3390.59	1	0.158208	0.001616	0.476613	1	1	Chloroplast XL	AFDLGSKPEGTSTPTK(7)-DFKALFSQVTSRF(3)	AT5G02240-AT5G02240
AFDPVETIKQGFIKFK(14)-KEKYETNPALYGELAK(3)	AFDPVETIKQGFIKFK(14)	KEKYETNPALYGELAK(3)	3930.96	null	AT3G01500.1(61)-AT3G01500.1(66)	AT3G01500	AT3G01500	Intra-Protein	1	E20230523_20.110113.110113.5.0.dta	5	3930.96	1	0.224911	0.002514	0.639538	1	1	Chloroplast XL	AFDPVETIKQGFIKFK(14)-KEKYETNPALYGELAK(3)	AT3G01500-AT3G01500
AFDPVETIKQGFIKFK(9)-KEKYETNPALYGELAK(3)	AFDPVETIKQGFIKFK(9)	KEKYETNPALYGELAK(3)	3930.96	null	AT3G01500.1(56)-AT3G01500.1(66)	AT3G01500	AT3G01500	Intra-Protein	1	E20230523_22.110926.110926.5.0.dta	5	3930.96	1	0.21414	0.001681	0.427631	1	1	Chloroplast XL	AFDPVETIKQGFIKFK(9)-KEKYETNPALYGELAK(3)	AT3G01500-AT3G01500
AFDPVETIKQGFIKFKK(9)-EKYETNPALYGELAK(2)	AFDPVETIKQGFIKFKK(9)	EKYETNPALYGELAK(2)	3930.96	null	AT3G01500.1(56)-AT3G01500.1(66)	AT3G01500	AT3G01500	Intra-Protein	1	E20230523_20.116237.116237.5.1.dta	5	3930.96	1	0.220862	0.001505	0.382858	1	1	Chloroplast XL	AFDPVETIKQGFIKFKK(9)-EKYETNPALYGELAK(2)	AT3G01500-AT3G01500
AFGDFQKATPEER(7)-IAVTKR(5)	AFGDFQKATPEER(7)	IAVTKR(5)	2392.13	null	AT3G60750.1(474)-AT3G60750.1(587)	AT3G60750	AT3G60750	Intra-Protein	1	E20230523_19.51947.51947.3.0.dta	3	2392.13	1	0.13122	0.000353	0.147567	1	1	Chloroplast XL	AFGDFQKATPEER(7)-IAVTKR(5)	AT3G60750-AT3G60750
AFIDPKKNFLAR(6)-MHMKAISTR(4)	AFIDPKKNFLAR(6)	MHMKAISTR(4)	2703.33	null	AT4G32470.1(12)-AT4G32470.1(22)	AT4G32470	AT4G32470	Intra-Protein	1	E20230523_17.68340.68340.4.0.dta	4	2703.33	1	0.0167768	-0.000529	-0.195685	1	1	Chloroplast XL	AFIDPKKNFLAR(6)-MHMKAISTR(4)	AT4G32470-AT4G32470
AFIDPKKNFLAR(6)-MHMKAISTR(4)	AFIDPKKNFLAR(6)	MHMKAISTR(4)	2703.33	null	AT4G32470.1(12)-AT4G32470.1(22)	AT4G32470	AT4G32470	Intra-Protein	2	E20230523_17.68332.68332.4.0.dta	4	2703.33	1	0.028966	-0.000363	-0.134279	1	1	Chloroplast XL	AFIDPKKNFLAR(6)-MHMKAISTR(4)	AT4G32470-AT4G32470
AFIDPKKNFLAR(6)-MHMKAISTR(4)	AFIDPKKNFLAR(6)	MHMKAISTR(4)	2703.33	null	AT4G32470.1(12)-AT4G32470.1(22)	AT4G32470	AT4G32470	Intra-Protein	3	E20230523_17.68271.68271.5.0.dta	5	2703.33	1	0.0425783	0.000587	0.21714	1	1	Chloroplast XL	AFIDPKKNFLAR(6)-MHMKAISTR(4)	AT4G32470-AT4G32470
AFIDPKKNFLAR(6)-MHMKAISTR(4)	AFIDPKKNFLAR(6)	MHMKAISTR(4)	2703.33	null	AT4G32470.1(12)-AT4G32470.1(22)	AT4G32470	AT4G32470	Intra-Protein	4	E20230523_17.68417.68417.5.0.dta	5	2703.33	1	0.112354	0.000856	0.316647	1	1	Chloroplast XL	AFIDPKKNFLAR(6)-MHMKAISTR(4)	AT4G32470-AT4G32470
AFKEKIDDEYR(5)-VNKLTSIK(3)	AFKEKIDDEYR(5)	VNKLTSIK(3)	2525.23	null	AT5G25100.1(123)-AT5G25100.1(50)	AT5G25100	AT5G25100	Intra-Protein	1	E20230523_19.53227.53227.4.0.dta	4	2525.23	1	0.0717196	0.000704	0.278786	1	1	Chloroplast XL	AFKEKIDDEYR(5)-VNKLTSIK(3)	AT5G25100-AT5G25100
AFPKEAAMR(4)-VTELKK(5)	AFPKEAAMR(4)	VTELKK(5)	1946.94	null	AT5G45420.1(269)-AT5G45420.1(298)	AT5G45420	AT5G45420	Intra-Protein	1	E20230523_19.43720.43720.3.0.dta	3	1946.94	1	0.386768	-0.00039	-0.200314	1	1	Chloroplast XL	AFPKEAAMR(4)-VTELKK(5)	AT5G45420-AT5G45420
AFSTQAKEK(7)-LTFKAR(4)	AFSTQAKEK(7)	LTFKAR(4)	1953.95	null	AT3G25920.1(223)-AT3G25920.1(214)	AT3G25920	AT3G25920	Intra-Protein	1	E20230523_22.38427.38427.3.0.dta	3	1953.94	1	0.175289	-0.002952	-1.51079	1	1	Chloroplast XL	AFSTQAKEK(7)-LTFKAR(4)	AT3G25920-AT3G25920
AGDLLHKFGVHVAPITK(17)-FTTNKR(5)	AGDLLHKFGVHVAPITK(17)	FTTNKR(5)	2778.41	null	AT3G16460.1(705)-AT3G16460.1(659)	AT3G16460	AT3G16460	Intra-Protein	1	E20230523_18.68985.68985.4.0.dta	4	2778.41	1	0.409743	-0.001831	-0.659009	1	1	Chloroplast XL	AGDLLHKFGVHVAPITK(17)-FTTNKR(5)	AT3G16460-AT3G16460
AGEGLATWVKQNR(10)-AAFLKHNLWVTR(5)	AGEGLATWVKQNR(10)	AAFLKHNLWVTR(5)	3094.54	null	AT2G42490.1(692)-AT2G42490.1(657)	AT2G42490	AT2G42490	Intra-Protein	1	E20230523_19.89536.89536.4.2.dta	4	3094.54	1	0.012168	0.00186	0.601058	1	1	Chloroplast XL	AAFLKHNLWVTR(5)-AGEGLATWVKQNR(10)	AT2G42490-AT2G42490
AGEGLATWVKQNR(10)-AAFLKHNLWVTR(5)	AGEGLATWVKQNR(10)	AAFLKHNLWVTR(5)	3094.54	null	AT2G42490.1(692)-AT2G42490.1(657)	AT2G42490	AT2G42490	Intra-Protein	2	E20230523_18.88128.88128.4.1.dta	4	3094.55	1	0.013001	0.005443	1.7589	1	1	Chloroplast XL	AAFLKHNLWVTR(5)-AGEGLATWVKQNR(10)	AT2G42490-AT2G42490
AGEGLATWVKQNR(10)-AAFLKHNLWVTR(5)	AGEGLATWVKQNR(10)	AAFLKHNLWVTR(5)	3094.54	null	AT2G42490.1(692)-AT2G42490.1(657)	AT2G42490	AT2G42490	Intra-Protein	3	E20230523_19.89489.89489.4.2.dta	4	3094.54	1	0.111468	0.003132	1.01211	1	1	Chloroplast XL	AAFLKHNLWVTR(5)-AGEGLATWVKQNR(10)	AT2G42490-AT2G42490
AGEGLATWVKQNR(10)-AAFLKHNLWVTR(5)	AGEGLATWVKQNR(10)	AAFLKHNLWVTR(5)	3094.54	null	AT2G42490.1(692)-AT2G42490.1(657)	AT2G42490	AT2G42490	Intra-Protein	4	E20230523_19.89595.89595.3.0.dta	3	3094.54	1	0.143089	0.000211	0.068185	1	1	Chloroplast XL	AAFLKHNLWVTR(5)-AGEGLATWVKQNR(10)	AT2G42490-AT2G42490
AGFKAIALTVDTPR(4)-ESDIKNR(5)	AGFKAIALTVDTPR(4)	ESDIKNR(5)	2530.23	null	AT3G14420.1(150)-AT3G14420.1(169)	AT3G14420	AT3G14420	Intra-Protein	1	E20230523_22.70373.70373.3.0.dta	3	2530.23	1	0.121213	-0.000907	-0.358465	1	1	Chloroplast XL	AGFKAIALTVDTPR(4)-ESDIKNR(5)	AT3G14420-AT3G14420
AGFKAIALTVDTPR(4)-ESDIKNR(5)	AGFKAIALTVDTPR(4)	ESDIKNR(5)	2530.23	null	AT3G14420.1(150)-AT3G14420.1(169)	AT3G14420	AT3G14420	Intra-Protein	2	E20230523_20.69957.69957.3.0.dta	3	2530.24	1	0.265885	0.003715	1.46824	1	1	Chloroplast XL	AGFKAIALTVDTPR(4)-ESDIKNR(5)	AT3G14420-AT3G14420
AGFKAIALTVDTPR(4)-ESDIKNR(5)	AGFKAIALTVDTPR(4)	ESDIKNR(5)	2530.23	null	AT3G14420.1(150)-AT3G14420.1(169)	AT3G14420	AT3G14420	Intra-Protein	3	E20230523_20.70006.70006.3.1.dta	3	2530.24	1	0.268085	0.003715	1.46824	1	1	Chloroplast XL	AGFKAIALTVDTPR(4)-ESDIKNR(5)	AT3G14420-AT3G14420
AGGFGDILTDQKVDK(12)-KQLVDDVR(1)	AGGFGDILTDQKVDK(12)	KQLVDDVR(1)	2745.31	null	AT3G02360.1(322)-AT3G02360.1(326)	AT3G02360	AT3G02360	Intra-Protein	1	E20230523_22.89118.89118.3.0.dta	3	2745.31	1	0.125463	-0.002525	-0.919749	1	1	Chloroplast XL	AGGFGDILTDQKVDK(12)-KQLVDDVR(1)	AT3G02360-AT3G02360
AGIALSDKFVK(8)-AATYDEIKK(8)	AGIALSDKFVK(8)	AATYDEIKK(8)	2396.18	null	AT1G13440.1(310)-AT1G13440.1(263)	AT1G13440	AT1G13440	Intra-Protein	1	E20230523_22.68343.68343.3.0.dta	3	2396.18	1	0.0046697	0.000391	0.163176	1	1	Chloroplast XL	AATYDEIKK(8)-AGIALSDKFVK(8)	AT1G13440-AT1G13440
AGLEEPLEQIHKIR(12)-VKGPVR(2)	AGLEEPLEQIHKIR(12)	VKGPVR(2)	2497.3	null	AT3G45030.1(24)-AT3G45030.1(56)	AT3G45030	AT3G45030	Intra-Protein	1	E20230523_22.60457.60457.4.0.dta	4	2497.3	1	0.221039	0.000898	0.359589	1	1	Chloroplast XL	AGLEEPLEQIHKIR(12)-VKGPVR(2)	AT3G45030-AT3G45030
AGLEEPLEQIHKIR(12)-VKGPVR(2)	AGLEEPLEQIHKIR(12)	VKGPVR(2)	2497.3	null	AT3G45030.1(24)-AT3G45030.1(56)	AT3G45030	AT3G45030	Intra-Protein	2	E20230523_22.60491.60491.4.0.dta	4	2497.3	1	0.22965	0.000908	0.363593	1	1	Chloroplast XL	AGLEEPLEQIHKIR(12)-VKGPVR(2)	AT3G45030-AT3G45030
AGLEEPLEQIHKIR(12)-VKGPVR(2)	AGLEEPLEQIHKIR(12)	VKGPVR(2)	2497.3	null	AT3G45030.1(24)-AT3G45030.1(56)	AT3G45030	AT3G45030	Intra-Protein	3	E20230523_22.60417.60417.4.0.dta	4	2497.3	1	0.245091	0.000987	0.395227	1	1	Chloroplast XL	AGLEEPLEQIHKIR(12)-VKGPVR(2)	AT3G45030-AT3G45030
AGNAYHKYR(7)-TEKPMLK(3)	AGNAYHKYR(7)	TEKPMLK(3)	2134.98	null	AT2G18020.1(188)-AT2G18020.1(177)	AT2G18020	AT2G18020	Intra-Protein	1	E20230523_17.31204.31204.4.0.dta	4	2134.98	1	0.0277845	0.000236	0.11054	1	1	Chloroplast XL	AGNAYHKYR(7)-TEKPMLK(3)	AT2G18020-AT2G18020
AGNAYHKYR(7)-TEKPMLK(3)	AGNAYHKYR(7)	TEKPMLK(3)	2134.98	null	AT2G18020.1(188)-AT2G18020.1(177)	AT2G18020	AT2G18020	Intra-Protein	2	E20230523_18.30940.30940.4.0.dta	4	2134.98	1	0.0511519	-0.001515	-0.709609	1	1	Chloroplast XL	AGNAYHKYR(7)-TEKPMLK(3)	AT2G18020-AT2G18020
AGNAYHKYR(7)-TEKPMLK(3)	AGNAYHKYR(7)	TEKPMLK(3)	2134.98	null	AT2G18020.1(188)-AT2G18020.1(177)	AT2G18020	AT2G18020	Intra-Protein	3	E20230523_17.27043.27043.4.0.dta	4	2150.97	1	0.0997729	0.000985	0.457932	1	1	Chloroplast XL	AGNAYHKYR(7)-TEKPMLK(3)	AT2G18020-AT2G18020
AGNAYHKYR(7)-TEKPMLK(3)	AGNAYHKYR(7)	TEKPMLK(3)	2134.98	null	AT2G18020.1(188)-AT2G18020.1(177)	AT2G18020	AT2G18020	Intra-Protein	4	E20230523_17.31122.31122.4.1.dta	4	2134.98	1	0.117214	0.000236	0.11054	1	1	Chloroplast XL	AGNAYHKYR(7)-TEKPMLK(3)	AT2G18020-AT2G18020
AGNAYHKYR(7)-TEKPMLK(3)	AGNAYHKYR(7)	TEKPMLK(3)	2134.98	null	AT2G18020.1(188)-AT2G18020.1(177)	AT2G18020	AT2G18020	Intra-Protein	5	E20230523_19.31375.31375.4.0.dta	4	2134.98	1	0.153213	-0.001189	-0.556914	1	1	Chloroplast XL	AGNAYHKYR(7)-TEKPMLK(3)	AT2G18020-AT2G18020
AGSKEGFSYSR(4)-YKKTYR(3)	AGSKEGFSYSR(4)	YKKTYR(3)	2256.01	null	AT2G20890.1(194)-AT2G20890.1(104)	AT2G20890	AT2G20890	Intra-Protein	1	E20230523_22.28637.28637.4.0.dta	4	2256.01	1	0.0952322	0.002113	0.936608	1	1	Chloroplast XL	AGSKEGFSYSR(4)-YKKTYR(3)	AT2G20890-AT2G20890
AGWDPKLVK(6)-ADAAFVKR(7)	AGWDPKLVK(6)	ADAAFVKR(7)	2100.03	null	AT1G72970.1(165)-AT1G72970.1(158)	AT1G72970	AT1G72970	Intra-Protein	1	E20230523_22.61582.61582.3.0.dta	3	2100.03	1	0.0359304	0.00165	0.785703	1	1	Chloroplast XL	ADAAFVKR(7)-AGWDPKLVK(6)	AT1G72970-AT1G72970
AGWDPKLVK(6)-ADAAFVKR(7)	AGWDPKLVK(6)	ADAAFVKR(7)	2100.03	null	AT1G72970.1(165)-AT1G72970.1(158)	AT1G72970	AT1G72970	Intra-Protein	2	E20230523_22.61596.61596.3.0.dta	3	2100.03	1	0.0448733	0.001537	0.731894	1	1	Chloroplast XL	ADAAFVKR(7)-AGWDPKLVK(6)	AT1G72970-AT1G72970
AGWDPKLVK(6)-ADAAFVKR(7)	AGWDPKLVK(6)	ADAAFVKR(7)	2100.03	null	AT1G72970.1(165)-AT1G72970.1(158)	AT1G72970	AT1G72970	Intra-Protein	3	E20230523_20.61281.61281.3.0.dta	3	2100.03	1	0.113982	0.000896	0.42666	1	1	Chloroplast XL	ADAAFVKR(7)-AGWDPKLVK(6)	AT1G72970-AT1G72970
AGWDPKLVK(6)-ADAAFVKR(7)	AGWDPKLVK(6)	ADAAFVKR(7)	2100.03	null	AT1G72970.1(165)-AT1G72970.1(158)	AT1G72970	AT1G72970	Intra-Protein	4	E20230523_20.61251.61251.3.0.dta	3	2100.04	1	0.1804	0.004222	2.01045	1	1	Chloroplast XL	ADAAFVKR(7)-AGWDPKLVK(6)	AT1G72970-AT1G72970
AHEWNIPKNIPNDDDLETST(8)-KPKNWR(3)	AHEWNIPKNIPNDDDLETST(8)	KPKNWR(3)	3346.52	null	AT3G16250.1(192)-AT3G16250.1(156)	AT3G16250	AT3G16250	Intra-Protein	1	E20230523_20.63934.63934.4.0.dta	4	3346.52	1	0.258832	0.001267	0.378603	1	1	Chloroplast XL	AHEWNIPKNIPNDDDLETST(8)-KPKNWR(3)	AT3G16250-AT3G16250
AIAAAEAEKK(9)-KKNKNK(2)	AIAAAEAEKK(9)	KKNKNK(2)	1970.01	null	AT5G62390.1(195)-AT5G62390.1(197)	AT5G62390	AT5G62390	Intra-Protein	1	E20230523_18.5255.5255.4.1.dta	4	1970.01	1	0.389045	-0.001186	-0.602027	1	1	Chloroplast XL	AIAAAEAEKK(9)-KKNKNK(2)	AT5G62390-AT5G62390
AIAAAEAEKK(9)-KNKNKK(1)	AIAAAEAEKK(9)	KNKNKK(1)	1970.01	null	AT5G62390.1(195)-AT5G62390.1(197)	AT5G62390	AT5G62390	Intra-Protein	1	E20230523_17.5507.5507.3.0.dta	3	1970.01	1	0.109408	-9e-05	-0.045685	1	1	Chloroplast XL	AIAAAEAEKK(9)-KNKNKK(1)	AT5G62390-AT5G62390
AIAAAEAEKKK(10)-KSYNWTTEVK(1)	AIAAAEAEKKK(10)	KSYNWTTEVK(1)	2594.25	null	AT5G62390.1(196)-AT5G62390.1(203)	AT5G62390	AT5G62390	Intra-Protein	1	E20230523_17.41142.41142.4.0.dta	4	2594.26	1	0.240566	0.001832	0.706176	1	1	Chloroplast XL	AIAAAEAEKKK(10)-KSYNWTTEVK(1)	AT5G62390-AT5G62390
AIAAKVNER(5)-NKGKDWAK(2)	AIAAKVNER(5)	NKGKDWAK(2)	2127.04	null	AT1G74920.1(84)-AT1G74920.1(62)	AT1G74920	AT1G74920	Intra-Protein	1	E20230523_17.28840.28840.4.0.dta	4	2127.04	1	0.149458	-0.000603	-0.283493	1	1	Chloroplast XL	AIAAKVNER(5)-NKGKDWAK(2)	AT1G74920-AT1G74920
AIAIAKQK(6)-DKAALSR(2)	AIAIAKQK(6)	DKAALSR(2)	1811.94	null	AT1G73990.1(590)-AT1G73990.1(544)	AT1G73990	AT1G73990	Intra-Protein	1	E20230523_18.35831.35831.3.0.dta	3	1811.94	1	0.0425685	-0.001276	-0.704217	1	1	Chloroplast XL	AIAIAKQK(6)-DKAALSR(2)	AT1G73990-AT1G73990
AIAIAKQK(6)-DKAALSR(2)	AIAIAKQK(6)	DKAALSR(2)	1811.94	null	AT1G73990.1(590)-AT1G73990.1(544)	AT1G73990	AT1G73990	Intra-Protein	2	E20230523_19.36365.36365.3.0.dta	3	1811.94	1	0.0831056	-0.000379	-0.209168	1	1	Chloroplast XL	AIAIAKQK(6)-DKAALSR(2)	AT1G73990-AT1G73990
AIGKDVDYEK(4)-VQILKVHSR(5)	AIGKDVDYEK(4)	VQILKVHSR(5)	2426.21	null	AT5G42270.1(440)-AT5G42270.1(430)	AT5G42270	AT5G42270	Intra-Protein	1	E20230523_22.46736.46736.3.0.dta	3	2426.21	1	0.00714466	-0.000635	-0.261725	1	1	Chloroplast XL	AIGKDVDYEK(4)-VQILKVHSR(5)	AT5G42270-AT5G42270
AIGKDVDYEK(4)-VQILKVHSR(5)	AIGKDVDYEK(4)	VQILKVHSR(5)	2426.21	null	AT5G42270.1(440)-AT5G42270.1(430)	AT5G42270	AT5G42270	Intra-Protein	2	E20230523_19.47936.47936.3.0.dta	3	2426.21	1	0.0105299	-0.00017	-0.070068	1	1	Chloroplast XL	AIGKDVDYEK(4)-VQILKVHSR(5)	AT5G42270-AT5G42270
AIGKDVDYEK(4)-VQILKVHSR(5)	AIGKDVDYEK(4)	VQILKVHSR(5)	2426.21	null	AT5G42270.1(440)-AT5G42270.1(430)	AT5G42270	AT5G42270	Intra-Protein	3	E20230523_22.46735.46735.4.0.dta	4	2426.21	1	0.0251526	0.000248	0.102217	1	1	Chloroplast XL	AIGKDVDYEK(4)-VQILKVHSR(5)	AT5G42270-AT5G42270
AIGKDVDYEK(4)-VQILKVHSR(5)	AIGKDVDYEK(4)	VQILKVHSR(5)	2426.21	null	AT5G42270.1(440)-AT5G42270.1(430)	AT5G42270	AT5G42270	Intra-Protein	4	E20230523_22.46679.46679.4.0.dta	4	2426.21	1	0.0398702	0.000233	0.096034	1	1	Chloroplast XL	AIGKDVDYEK(4)-VQILKVHSR(5)	AT5G42270-AT5G42270
AIGKDVDYEK(4)-VQILKVHSR(5)	AIGKDVDYEK(4)	VQILKVHSR(5)	2426.21	null	AT5G42270.1(440)-AT5G42270.1(430)	AT5G42270	AT5G42270	Intra-Protein	5	E20230523_19.47924.47924.4.0.dta	4	2426.21	1	0.0513298	-0.000241	-0.099332	1	1	Chloroplast XL	AIGKDVDYEK(4)-VQILKVHSR(5)	AT5G42270-AT5G42270
AIGKDVDYEK(4)-VQILKVHSR(5)	AIGKDVDYEK(4)	VQILKVHSR(5)	2426.21	null	AT5G42270.1(440)-AT5G42270.1(430)	AT5G42270	AT5G42270	Intra-Protein	6	E20230523_20.46255.46255.3.0.dta	3	2426.21	1	0.0966844	0.000621	0.255955	1	1	Chloroplast XL	AIGKDVDYEK(4)-VQILKVHSR(5)	AT5G42270-AT5G42270
AIGKDVDYEK(4)-VQILKVHSR(5)	AIGKDVDYEK(4)	VQILKVHSR(5)	2426.21	null	AT5G42270.1(440)-AT5G42270.1(430)	AT5G42270	AT5G42270	Intra-Protein	7	E20230523_22.46640.46640.4.0.dta	4	2426.21	1	0.136448	0.000246	0.101393	1	1	Chloroplast XL	AIGKDVDYEK(4)-VQILKVHSR(5)	AT5G42270-AT5G42270
AIGKDVDYEK(4)-VQILKVHSR(5)	AIGKDVDYEK(4)	VQILKVHSR(5)	2426.21	null	AT5G42270.1(440)-AT5G42270.1(430)	AT5G42270	AT5G42270	Intra-Protein	8	E20230523_20.46241.46241.2.0.dta	2	2426.21	1	0.149112	0.001788	0.736951	1	1	Chloroplast XL	AIGKDVDYEK(4)-VQILKVHSR(5)	AT5G42270-AT5G42270
AIGKDVDYEK(4)-VQILKVHSR(5)	AIGKDVDYEK(4)	VQILKVHSR(5)	2426.21	null	AT5G42270.1(440)-AT5G42270.1(430)	AT5G42270	AT5G42270	Intra-Protein	9	E20230523_20.46384.46384.3.0.dta	3	2426.21	1	0.155705	0.000621	0.255955	1	1	Chloroplast XL	AIGKDVDYEK(4)-VQILKVHSR(5)	AT5G42270-AT5G42270
AIGKDVDYEK(4)-VQILKVHSR(5)	AIGKDVDYEK(4)	VQILKVHSR(5)	2426.21	null	AT5G42270.1(440)-AT5G42270.1(430)	AT5G42270	AT5G42270	Intra-Protein	10	E20230523_20.46463.46463.4.1.dta	4	2426.21	1	0.227778	0.001165	0.480172	1	1	Chloroplast XL	AIGKDVDYEK(4)-VQILKVHSR(5)	AT5G42270-AT5G42270
AIGKDVDYEK(4)-VRDLFEKAK(7)	AIGKDVDYEK(4)	VRDLFEKAK(7)	2452.18	null	AT5G42270.1(440)-AT5G42270.1(337)	AT5G42270	AT5G42270	Intra-Protein	1	E20230523_17.52753.52753.4.0.dta	4	2452.18	1	0.279374	-0.001479	-0.603137	1	1	Chloroplast XL	AIGKDVDYEK(4)-VRDLFEKAK(7)	AT5G42270-AT5G42270
AIGKDVDYEKVAR(10)-IIAGPEKK(7)	AIGKDVDYEKVAR(10)	IIAGPEKK(7)	2528.28	null	AT5G42270.1(446)-AT5G42270.1(496)	AT5G42270	AT5G42270	Intra-Protein	1	E20230523_19.43367.43367.3.0.dta	3	2528.28	1	0.0226258	-0.000726	-0.287152	1	1	Chloroplast XL	AIGKDVDYEKVAR(10)-IIAGPEKK(7)	AT5G42270-AT5G42270
AIGKDVDYEKVAR(10)-IIAGPEKK(7)	AIGKDVDYEKVAR(10)	IIAGPEKK(7)	2528.28	null	AT5G42270.1(446)-AT5G42270.1(496)	AT5G42270	AT5G42270	Intra-Protein	2	E20230523_19.43326.43326.3.0.dta	3	2528.28	1	0.080308	-0.000686	-0.271331	1	1	Chloroplast XL	AIGKDVDYEKVAR(10)-IIAGPEKK(7)	AT5G42270-AT5G42270
AIGKDVDYEKVAR(10)-IIAGPEKK(7)	AIGKDVDYEKVAR(10)	IIAGPEKK(7)	2528.28	null	AT5G42270.1(446)-AT5G42270.1(496)	AT5G42270	AT5G42270	Intra-Protein	3	E20230523_19.43360.43360.4.0.dta	4	2528.28	1	0.119283	-0.001654	-0.6542	1	1	Chloroplast XL	AIGKDVDYEKVAR(10)-IIAGPEKK(7)	AT5G42270-AT5G42270
AIGKDVDYEKVAR(10)-IIAGPEKK(7)	AIGKDVDYEKVAR(10)	IIAGPEKK(7)	2528.28	null	AT5G42270.1(446)-AT5G42270.1(496)	AT5G42270	AT5G42270	Intra-Protein	4	E20230523_18.42549.42549.3.0.dta	3	2528.28	1	0.199145	0.002411	0.953613	1	1	Chloroplast XL	AIGKDVDYEKVAR(10)-IIAGPEKK(7)	AT5G42270-AT5G42270
AIGKDVDYEKVAR(10)-IIAGPEKK(7)	AIGKDVDYEKVAR(10)	IIAGPEKK(7)	2528.28	null	AT5G42270.1(446)-AT5G42270.1(496)	AT5G42270	AT5G42270	Intra-Protein	5	E20230523_20.41776.41776.4.0.dta	4	2528.28	1	0.207406	0.0009	0.355973	1	1	Chloroplast XL	AIGKDVDYEKVAR(10)-IIAGPEKK(7)	AT5G42270-AT5G42270
AIGKDVDYEKVAR(10)-IIAGPEKK(7)	AIGKDVDYEKVAR(10)	IIAGPEKK(7)	2528.28	null	AT5G42270.1(446)-AT5G42270.1(496)	AT5G42270	AT5G42270	Intra-Protein	6	E20230523_18.42492.42492.4.0.dta	4	2528.28	1	0.220707	-0.001981	-0.783537	1	1	Chloroplast XL	AIGKDVDYEKVAR(10)-IIAGPEKK(7)	AT5G42270-AT5G42270
AIGKDVDYEKVARR(10)-EISKDEISDALER(4)	AIGKDVDYEKVARR(10)	EISKDEISDALER(4)	3333.6	null	AT5G42270.1(446)-AT5G42270.1(480)	AT5G42270	AT5G42270	Intra-Protein	1	E20230523_18.62100.62100.5.0.dta	5	3333.6	1	0.0188717	-0.00058	-0.173986	1	1	Chloroplast XL	AIGKDVDYEKVARR(10)-EISKDEISDALER(4)	AT5G42270-AT5G42270
AIGKDVDYEKVARR(10)-EISKDEISDALER(4)	AIGKDVDYEKVARR(10)	EISKDEISDALER(4)	3333.6	null	AT5G42270.1(446)-AT5G42270.1(480)	AT5G42270	AT5G42270	Intra-Protein	2	E20230523_19.63362.63362.4.0.dta	4	3333.6	1	0.0301604	-0.001648	-0.49436	1	1	Chloroplast XL	AIGKDVDYEKVARR(10)-EISKDEISDALER(4)	AT5G42270-AT5G42270
AIGKDVDYEKVARR(10)-EISKDEISDALER(4)	AIGKDVDYEKVARR(10)	EISKDEISDALER(4)	3333.6	null	AT5G42270.1(446)-AT5G42270.1(480)	AT5G42270	AT5G42270	Intra-Protein	3	E20230523_19.63329.63329.4.0.dta	4	3333.6	1	0.0373625	-0.001648	-0.49436	1	1	Chloroplast XL	AIGKDVDYEKVARR(10)-EISKDEISDALER(4)	AT5G42270-AT5G42270
AIGKDVDYEKVARR(10)-EISKDEISDALER(4)	AIGKDVDYEKVARR(10)	EISKDEISDALER(4)	3333.6	null	AT5G42270.1(446)-AT5G42270.1(480)	AT5G42270	AT5G42270	Intra-Protein	4	E20230523_19.63361.63361.5.0.dta	5	3333.6	1	0.052312	-0.001129	-0.338673	1	1	Chloroplast XL	AIGKDVDYEKVARR(10)-EISKDEISDALER(4)	AT5G42270-AT5G42270
AIGKDVDYEKVARR(10)-EISKDEISDALER(4)	AIGKDVDYEKVARR(10)	EISKDEISDALER(4)	3333.6	null	AT5G42270.1(446)-AT5G42270.1(480)	AT5G42270	AT5G42270	Intra-Protein	5	E20230523_20.61366.61366.5.0.dta	5	3333.6	1	0.0809343	0.002827	0.848032	1	1	Chloroplast XL	AIGKDVDYEKVARR(10)-EISKDEISDALER(4)	AT5G42270-AT5G42270
AIGKDVDYEKVARR(10)-EISKDEISDALER(4)	AIGKDVDYEKVARR(10)	EISKDEISDALER(4)	3333.6	null	AT5G42270.1(446)-AT5G42270.1(480)	AT5G42270	AT5G42270	Intra-Protein	6	E20230523_20.61364.61364.4.0.dta	4	3333.6	1	0.0936968	0.003133	0.939825	1	1	Chloroplast XL	AIGKDVDYEKVARR(10)-EISKDEISDALER(4)	AT5G42270-AT5G42270
AIGKDVDYEKVARR(10)-EISKDEISDALER(4)	AIGKDVDYEKVARR(10)	EISKDEISDALER(4)	3333.6	null	AT5G42270.1(446)-AT5G42270.1(480)	AT5G42270	AT5G42270	Intra-Protein	7	E20230523_18.62101.62101.4.1.dta	4	3333.6	1	0.0967141	-0.000909	-0.272678	1	1	Chloroplast XL	AIGKDVDYEKVARR(10)-EISKDEISDALER(4)	AT5G42270-AT5G42270
AIGKDVDYEKVARR(10)-EISKDEISDALER(4)	AIGKDVDYEKVARR(10)	EISKDEISDALER(4)	3333.6	null	AT5G42270.1(446)-AT5G42270.1(480)	AT5G42270	AT5G42270	Intra-Protein	8	E20230523_22.61872.61872.4.0.dta	4	3333.6	1	0.118056	0.001409	0.422666	1	1	Chloroplast XL	AIGKDVDYEKVARR(10)-EISKDEISDALER(4)	AT5G42270-AT5G42270
AIGKDVDYEKVARR(10)-EISKDEISDALER(4)	AIGKDVDYEKVARR(10)	EISKDEISDALER(4)	3333.6	null	AT5G42270.1(446)-AT5G42270.1(480)	AT5G42270	AT5G42270	Intra-Protein	9	E20230523_22.61870.61870.5.0.dta	5	3333.6	1	0.128037	0.000759	0.227682	1	1	Chloroplast XL	AIGKDVDYEKVARR(10)-EISKDEISDALER(4)	AT5G42270-AT5G42270
AIGKDVDYEKVARR(10)-EISKDEISDALER(4)	AIGKDVDYEKVARR(10)	EISKDEISDALER(4)	3333.6	null	AT5G42270.1(446)-AT5G42270.1(480)	AT5G42270	AT5G42270	Intra-Protein	10	E20230523_18.62190.62190.4.1.dta	4	3333.6	1	0.146959	-0.000909	-0.272678	1	1	Chloroplast XL	AIGKDVDYEKVARR(10)-EISKDEISDALER(4)	AT5G42270-AT5G42270
AIGKDVDYEKVARR(10)-EISKDEISDALER(4)	AIGKDVDYEKVARR(10)	EISKDEISDALER(4)	3333.6	null	AT5G42270.1(446)-AT5G42270.1(480)	AT5G42270	AT5G42270	Intra-Protein	11	E20230523_17.62799.62799.4.1.dta	4	3333.6	1	0.160153	0.000816	0.24478	1	1	Chloroplast XL	AIGKDVDYEKVARR(10)-EISKDEISDALER(4)	AT5G42270-AT5G42270
AIGKDVDYEKVARR(10)-EISKDEISDALER(4)	AIGKDVDYEKVARR(10)	EISKDEISDALER(4)	3333.6	null	AT5G42270.1(446)-AT5G42270.1(480)	AT5G42270	AT5G42270	Intra-Protein	12	E20230523_17.62796.62796.5.0.dta	5	3333.6	1	0.166583	0.002307	0.692045	1	1	Chloroplast XL	AIGKDVDYEKVARR(10)-EISKDEISDALER(4)	AT5G42270-AT5G42270
AIGKDVDYEKVARR(10)-EISKDEISDALER(4)	AIGKDVDYEKVARR(10)	EISKDEISDALER(4)	3333.6	null	AT5G42270.1(446)-AT5G42270.1(480)	AT5G42270	AT5G42270	Intra-Protein	13	E20230523_18.62134.62134.4.1.dta	4	3333.6	1	0.207232	-0.000909	-0.272678	1	1	Chloroplast XL	AIGKDVDYEKVARR(10)-EISKDEISDALER(4)	AT5G42270-AT5G42270
AIGKDVDYEKVARR(10)-EISKDEISDALER(4)	AIGKDVDYEKVARR(10)	EISKDEISDALER(4)	3333.6	null	AT5G42270.1(446)-AT5G42270.1(480)	AT5G42270	AT5G42270	Intra-Protein	14	E20230523_20.61426.61426.3.0.dta	3	3333.59	1	0.218017	-0.006266	-1.87965	1	1	Chloroplast XL	AIGKDVDYEKVARR(10)-EISKDEISDALER(4)	AT5G42270-AT5G42270
AIGKDVDYEKVARR(10)-EISKDEISDALER(4)	AIGKDVDYEKVARR(10)	EISKDEISDALER(4)	3333.6	null	AT5G42270.1(446)-AT5G42270.1(480)	AT5G42270	AT5G42270	Intra-Protein	15	E20230523_19.63419.63419.3.0.dta	3	3333.6	1	0.301717	-0.000307	-0.092093	1	1	Chloroplast XL	AIGKDVDYEKVARR(10)-EISKDEISDALER(4)	AT5G42270-AT5G42270
AIKDPEKLK(3)-YTGKPR(4)	AIKDPEKLK(3)	YTGKPR(4)	1971.99	null	AT1G52760.1(215)-AT1G52760.1(233)	AT1G52760	AT1G52760	Intra-Protein	1	E20230523_17.28606.28606.4.0.dta	4	1971.99	1	0.140363	0.000202	0.102434	1	1	Chloroplast XL	AIKDPEKLK(3)-YTGKPR(4)	AT1G52760-AT1G52760
AIKDPEKLK(3)-YTGKPR(4)	AIKDPEKLK(3)	YTGKPR(4)	1971.99	null	AT1G52760.1(215)-AT1G52760.1(233)	AT1G52760	AT1G52760	Intra-Protein	2	E20230523_17.28551.28551.4.1.dta	4	1971.99	1	0.155424	0.000163	0.082657	1	1	Chloroplast XL	AIKDPEKLK(3)-YTGKPR(4)	AT1G52760-AT1G52760
AIKEESEGKLK(3)-AATYDEIKK(8)	AIKEESEGKLK(3)	AATYDEIKK(8)	2479.2	null	AT3G04120.1(267)-AT3G04120.1(263)	AT3G04120	AT3G04120	Intra-Protein	1	E20230523_22.69964.69964.4.1.dta	4	2479.2	1	0.0583612	-0.000324	-0.130687	1	1	Chloroplast XL	AATYDEIKK(8)-AIKEESEGKLK(3)	AT3G04120-AT3G04120
AIKEESEGKLK(3)-AATYDEIKK(8)	AIKEESEGKLK(3)	AATYDEIKK(8)	2479.2	null	AT3G04120.1(267)-AT3G04120.1(263)	AT3G04120	AT3G04120	Intra-Protein	2	E20230523_22.69880.69880.4.1.dta	4	2479.2	1	0.0821272	-0.000359	-0.144805	1	1	Chloroplast XL	AATYDEIKK(8)-AIKEESEGKLK(3)	AT3G04120-AT3G04120
AIKEESEGKLK(3)-AATYDEIKK(8)	AIKEESEGKLK(3)	AATYDEIKK(8)	2479.2	null	AT3G04120.1(267)-AT3G04120.1(263)	AT3G04120	AT3G04120	Intra-Protein	3	E20230523_22.69809.69809.3.1.dta	3	2479.2	1	0.20172	1e-05	0.004034	1	1	Chloroplast XL	AATYDEIKK(8)-AIKEESEGKLK(3)	AT3G04120-AT3G04120
AIKEESEGKMK(3)-AATYDEIKK(8)	AIKEESEGKMK(3)	AATYDEIKK(8)	2497.16	null	AT1G13440.1(267)-AT1G13440.1(263)	AT1G13440	AT1G13440	Intra-Protein	1	E20230523_22.65459.65459.4.1.dta	4	2497.16	1	0.0481815	-0.000856	-0.34279	1	1	Chloroplast XL	AATYDEIKK(8)-AIKEESEGKMK(3)	AT1G13440-AT1G13440
AIKEESEGKMK(3)-AATYDEIKK(8)	AIKEESEGKMK(3)	AATYDEIKK(8)	2497.16	null	AT1G13440.1(267)-AT1G13440.1(263)	AT1G13440	AT1G13440	Intra-Protein	2	E20230523_19.67106.67106.4.0.dta	4	2497.16	1	0.069415	-0.000402	-0.160983	1	1	Chloroplast XL	AATYDEIKK(8)-AIKEESEGKMK(3)	AT1G13440-AT1G13440
AIKEESEGKMK(3)-AATYDEIKK(8)	AIKEESEGKMK(3)	AATYDEIKK(8)	2497.16	null	AT1G13440.1(267)-AT1G13440.1(263)	AT1G13440	AT1G13440	Intra-Protein	3	E20230523_20.65067.65067.4.1.dta	4	2497.16	1	0.156197	0.00034	0.136155	1	1	Chloroplast XL	AATYDEIKK(8)-AIKEESEGKMK(3)	AT1G13440-AT1G13440
AIKEESEGKMK(3)-AATYDEIKK(8)	AIKEESEGKMK(3)	AATYDEIKK(8)	2497.16	null	AT1G13440.1(267)-AT1G13440.1(263)	AT1G13440	AT1G13440	Intra-Protein	4	E20230523_20.65082.65082.3.0.dta	3	2497.16	1	0.178209	0.002211	0.885407	1	1	Chloroplast XL	AATYDEIKK(8)-AIKEESEGKMK(3)	AT1G13440-AT1G13440
AIPSWELSGFVEYIKSGQK(15)-GTQVINKK(7)	AIPSWELSGFVEYIKSGQK(15)	GTQVINKK(7)	3235.61	null	AT5G11420.1(66)-AT5G11420.1(50)	AT5G11420	AT5G11420	Intra-Protein	1	E20230523_17.107352.107352.4.1.dta	4	3235.61	1	0.333505	0.002229	0.688897	1	1	Chloroplast XL	AIPSWELSGFVEYIKSGQK(15)-GTQVINKK(7)	AT5G11420-AT5G11420
AIVITGAKGR(8)-GNVKEPK(4)	AIVITGAKGR(8)	GNVKEPK(4)	1966.02	null	AT3G06860.1(61)-AT3G06860.1(82)	AT3G06860	AT3G06860	Intra-Protein	1	E20230523_17.34290.34290.3.0.dta	3	1966.02	1	0.116393	9.4e-05	0.047812	1	1	Chloroplast XL	AIVITGAKGR(8)-GNVKEPK(4)	AT3G06860-AT3G06860
AKAAEIFSNKK(2)-GKGYLEDR(2)	AKAAEIFSNKK(2)	GKGYLEDR(2)	2353.12	null	AT5G35630.1(167)-AT5G35630.1(384)	AT5G35630	AT5G35630	Intra-Protein	1	E20230523_20.44434.44434.4.0.dta	4	2353.13	1	0.132232	0.003113	1.32292	1	1	Chloroplast XL	AKAAEIFSNKK(2)-GKGYLEDR(2)	AT5G35630-AT5G35630
AKAASLQQGGDKNDSQESYEVQKR(23)-YFKGKDTK(3)	AKAASLQQGGDKNDSQESYEVQKR(23)	YFKGKDTK(3)	3832.78	null	AT3G11560.2(624)-AT3G11560.2(628)	AT3G11560	AT3G11560	Intra-Protein	1	E20230523_19.26087.26087.5.0.dta	5	3832.78	1	0.302316	0.003739	0.975532	1	1	Chloroplast XL	AKAASLQQGGDKNDSQESYEVQKR(23)-YFKGKDTK(3)	AT3G11560-AT3G11560
AKAEKVAEEK(2)-KKQLTKLR(6)	AKAEKVAEEK(2)	KKQLTKLR(6)	2326.25	null	AT3G24830.1(185)-AT3G24830.1(181)	AT3G24830	AT3G24830	Intra-Protein	1	E20230523_19.14890.14890.4.3.dta	4	2326.25	1	0.296279	-0.001855	-0.79742	1	1	Chloroplast XL	AKAEKVAEEK(2)-KKQLTKLR(6)	AT3G24830-AT3G24830
AKAEKVAEEK(5)-KKQLSKLR(6)	AKAEKVAEEK(5)	KKQLSKLR(6)	2312.24	null	AT3G07110.1(188)-AT3G07110.1(181)	AT3G07110	AT3G07110	Intra-Protein	1	E20230523_19.13647.13647.5.0.dta	5	2312.24	1	0.0955437	-0.00052	-0.22489	1	1	Chloroplast XL	AKAEKVAEEK(5)-KKQLSKLR(6)	AT3G07110-AT3G07110
AKAEKVAEEK(5)-KKQLSKLR(6)	AKAEKVAEEK(5)	KKQLSKLR(6)	2312.24	null	AT3G07110.1(188)-AT3G07110.1(181)	AT3G07110	AT3G07110	Intra-Protein	2	E20230523_18.13544.13544.4.0.dta	4	2312.24	1	0.102532	-0.00161	-0.696295	1	1	Chloroplast XL	AKAEKVAEEK(5)-KKQLSKLR(6)	AT3G07110-AT3G07110
AKAEKVAEEK(5)-KKQLSKLR(6)	AKAEKVAEEK(5)	KKQLSKLR(6)	2312.24	null	AT3G07110.1(188)-AT3G07110.1(181)	AT3G07110	AT3G07110	Intra-Protein	3	E20230523_18.13551.13551.5.0.dta	5	2312.23	1	0.208187	-0.00259	-1.12013	1	1	Chloroplast XL	AKAEKVAEEK(5)-KKQLSKLR(6)	AT3G07110-AT3G07110
AKAEKVAEEK(5)-KKQLTKLR(6)	AKAEKVAEEK(5)	KKQLTKLR(6)	2326.25	null	AT3G24830.1(188)-AT3G24830.1(181)	AT3G24830	AT3G24830	Intra-Protein	1	E20230523_19.14119.14119.3.0.dta	3	2326.25	1	0.0019557	-0.000549	-0.236002	1	1	Chloroplast XL	AKAEKVAEEK(5)-KKQLTKLR(6)	AT3G24830-AT3G24830
AKAEKVAEEK(5)-KKQLTKLR(6)	AKAEKVAEEK(5)	KKQLTKLR(6)	2326.25	null	AT3G24830.1(188)-AT3G24830.1(181)	AT3G24830	AT3G24830	Intra-Protein	2	E20230523_19.14115.14115.5.0.dta	5	2326.25	1	0.157024	-0.00133	-0.571735	1	1	Chloroplast XL	AKAEKVAEEK(5)-KKQLTKLR(6)	AT3G24830-AT3G24830
AKAEKVAEEK(5)-KKQLTKLR(6)	AKAEKVAEEK(5)	KKQLTKLR(6)	2326.25	null	AT3G24830.1(188)-AT3G24830.1(181)	AT3G24830	AT3G24830	Intra-Protein	3	E20230523_22.14346.14346.4.0.dta	4	2326.25	1	0.165213	0.000768	0.330145	1	1	Chloroplast XL	AKAEKVAEEK(5)-KKQLTKLR(6)	AT3G24830-AT3G24830
AKAEKVAEEK(5)-KKQLTKLR(6)	AKAEKVAEEK(5)	KKQLTKLR(6)	2326.25	null	AT3G24830.1(188)-AT3G24830.1(181)	AT3G24830	AT3G24830	Intra-Protein	4	E20230523_20.13721.13721.4.0.dta	4	2326.25	1	0.17113	0.000607	0.260935	1	1	Chloroplast XL	AKAEKVAEEK(5)-KKQLTKLR(6)	AT3G24830-AT3G24830
AKAEKVAEEK(5)-KKQLTKLR(6)	AKAEKVAEEK(5)	KKQLTKLR(6)	2326.25	null	AT3G24830.1(188)-AT3G24830.1(181)	AT3G24830	AT3G24830	Intra-Protein	5	E20230523_18.13992.13992.5.0.dta	5	2326.25	1	0.181043	-0.0022	-0.945727	1	1	Chloroplast XL	AKAEKVAEEK(5)-KKQLTKLR(6)	AT3G24830-AT3G24830
AKAIAAAEAEKK(2)-LAALKK(5)	AKAIAAAEAEKK(2)	LAALKK(5)	2053.11	null	AT5G62390.1(186)-AT5G62390.1(179)	AT5G62390	AT5G62390	Intra-Protein	1	E20230523_19.34005.34005.4.1.dta	4	2053.11	1	0.246832	-0.000241	-0.117383	1	1	Chloroplast XL	AKAIAAAEAEKK(2)-LAALKK(5)	AT5G62390-AT5G62390
AKAIAAAEAEKK(2)-LAALKKEK(5)	AKAIAAAEAEKK(2)	LAALKKEK(5)	2310.25	null	AT5G62390.1(186)-AT5G62390.1(179)	AT5G62390	AT5G62390	Intra-Protein	1	E20230523_19.28213.28213.5.0.dta	5	2310.25	1	0.284204	-0.000514	-0.222487	1	1	Chloroplast XL	AKAIAAAEAEKK(2)-LAALKKEK(5)	AT5G62390-AT5G62390
AKAKAIAAAEAEK(2)-LAALKKEK(5)	AKAKAIAAAEAEK(2)	LAALKKEK(5)	2381.28	null	AT5G62390.1(184)-AT5G62390.1(179)	AT5G62390	AT5G62390	Intra-Protein	1	E20230523_22.31427.31427.4.1.dta	4	2381.28	1	0.0377583	0.000103	0.043254	1	1	Chloroplast XL	AKAKAIAAAEAEK(2)-LAALKKEK(5)	AT5G62390-AT5G62390
AKAKAIAAAEAEK(4)-LAALKK(5)	AKAKAIAAAEAEK(4)	LAALKK(5)	2124.15	null	AT5G62390.1(186)-AT5G62390.1(179)	AT5G62390	AT5G62390	Intra-Protein	1	E20230523_22.37016.37016.3.1.dta	3	2124.15	1	0.280785	-0.000478	-0.225032	1	1	Chloroplast XL	AKAKAIAAAEAEK(4)-LAALKK(5)	AT5G62390-AT5G62390
AKAKAIAAAEAEK(4)-LAALKKEK(5)	AKAKAIAAAEAEK(4)	LAALKKEK(5)	2381.28	null	AT5G62390.1(186)-AT5G62390.1(179)	AT5G62390	AT5G62390	Intra-Protein	1	E20230523_22.31441.31441.3.0.dta	3	2381.28	1	0.0437993	-0.000139	-0.058372	1	1	Chloroplast XL	AKAKAIAAAEAEK(4)-LAALKKEK(5)	AT5G62390-AT5G62390
AKAKPVPR(2)-ATAAATKR(7)	AKAKPVPR(2)	ATAAATKR(7)	1864.98	null	AT1G06760.1(191)-AT1G06760.1(204)	AT1G06760	AT1G06760	Intra-Protein	1	E20230523_17.8966.8966.4.0.dta	4	1864.98	1	0.146775	-0.000548	-0.293837	1	1	Chloroplast XL	AKAKPVPR(2)-ATAAATKR(7)	AT1G06760-AT1G06760
AKAKPVPR(2)-ATAAATKR(7)	AKAKPVPR(2)	ATAAATKR(7)	1864.98	null	AT1G06760.1(191)-AT1G06760.1(204)	AT1G06760	AT1G06760	Intra-Protein	2	E20230523_18.8688.8688.4.0.dta	4	1864.98	1	0.188321	-0.002091	-1.12119	1	1	Chloroplast XL	AKAKPVPR(2)-ATAAATKR(7)	AT1G06760-AT1G06760
AKAKPVPR(2)-ATAAATKR(7)	AKAKPVPR(2)	ATAAATKR(7)	1864.98	null	AT1G06760.1(191)-AT1G06760.1(204)	AT1G06760	AT1G06760	Intra-Protein	3	E20230523_17.9057.9057.4.0.dta	4	1864.98	1	0.188512	-0.000715	-0.383382	1	1	Chloroplast XL	AKAKPVPR(2)-ATAAATKR(7)	AT1G06760-AT1G06760
AKAKPVPR(2)-ATAAATKR(7)	AKAKPVPR(2)	ATAAATKR(7)	1864.98	null	AT1G06760.1(191)-AT1G06760.1(204)	AT1G06760	AT1G06760	Intra-Protein	4	E20230523_18.8737.8737.3.0.dta	3	1864.98	1	0.226087	-0.001733	-0.929233	1	1	Chloroplast XL	AKAKPVPR(2)-ATAAATKR(7)	AT1G06760-AT1G06760
AKAKPVPR(2)-ATAAATKR(7)	AKAKPVPR(2)	ATAAATKR(7)	1864.98	null	AT1G06760.1(191)-AT1G06760.1(204)	AT1G06760	AT1G06760	Intra-Protein	5	E20230523_19.8499.8499.4.3.dta	4	1864.98	1	0.228255	-0.000895	-0.479898	1	1	Chloroplast XL	AKAKPVPR(2)-ATAAATKR(7)	AT1G06760-AT1G06760
AKAKPVPR(2)-KAVDAKPK(1)	AKAKPVPR(2)	KAVDAKPK(1)	1932.05	null	AT1G06760.1(191)-AT1G06760.1(206)	AT1G06760	AT1G06760	Intra-Protein	1	E20230523_19.9817.9817.4.0.dta	4	1932.05	1	0.00340782	-0.000655	-0.339019	1	1	Chloroplast XL	AKAKPVPR(2)-KAVDAKPK(1)	AT1G06760-AT1G06760
AKAKPVPR(2)-KAVDAKPK(1)	AKAKPVPR(2)	KAVDAKPK(1)	1932.05	null	AT1G06760.1(191)-AT1G06760.1(206)	AT1G06760	AT1G06760	Intra-Protein	2	E20230523_20.9776.9776.5.0.dta	5	1932.05	1	0.199853	0.000688	0.356099	1	1	Chloroplast XL	AKAKPVPR(2)-KAVDAKPK(1)	AT1G06760-AT1G06760
AKAKPVPR(2)-KVAAASK(1)	AKAKPVPR(2)	KVAAASK(1)	1749.94	null	AT1G06760.1(191)-AT1G06760.1(163)	AT1G06760	AT1G06760	Intra-Protein	1	E20230523_19.6569.6569.4.0.dta	4	1749.94	1	0.0274384	-0.001257	-0.71831	1	1	Chloroplast XL	AKAKPVPR(2)-KVAAASK(1)	AT1G06760-AT1G06760
AKAKPVPR(2)-KVAAASK(1)	AKAKPVPR(2)	KVAAASK(1)	1749.94	null	AT1G06760.1(191)-AT1G06760.1(163)	AT1G06760	AT1G06760	Intra-Protein	2	E20230523_19.6593.6593.4.0.dta	4	1749.94	1	0.130546	-0.001257	-0.71831	1	1	Chloroplast XL	AKAKPVPR(2)-KVAAASK(1)	AT1G06760-AT1G06760
AKAKPVPR(2)-KVAAASK(1)	AKAKPVPR(2)	KVAAASK(1)	1749.94	null	AT1G06760.1(191)-AT1G06760.1(163)	AT1G06760	AT1G06760	Intra-Protein	3	E20230523_19.6619.6619.4.0.dta	4	1749.94	1	0.292933	-0.001571	-0.897745	1	1	Chloroplast XL	AKAKPVPR(2)-KVAAASK(1)	AT1G06760-AT1G06760
AKAKPVPR(4)-ATAAATKR(7)	AKAKPVPR(4)	ATAAATKR(7)	1864.98	null	AT1G06760.1(193)-AT1G06760.1(204)	AT1G06760	AT1G06760	Intra-Protein	1	E20230523_19.12368.12368.4.0.dta	4	1864.98	1	0.171939	-0.00128	-0.686335	1	1	Chloroplast XL	AKAKPVPR(4)-ATAAATKR(7)	AT1G06760-AT1G06760
AKANSLAQLGK(2)-TWGGKEENVK(5)	AKANSLAQLGK(2)	TWGGKEENVK(5)	2457.18	null	AT2G21330.1(369)-AT2G21330.1(353)	AT2G21330	AT2G21330	Intra-Protein	1	E20230523_19.48662.48662.3.0.dta	3	2457.18	1	0.00577291	-0.000587	-0.238892	1	1	Chloroplast XL	AKANSLAQLGK(2)-TWGGKEENVK(5)	AT2G21330-AT2G21330
AKANSLAQLGK(2)-TWGGKEENVK(5)	AKANSLAQLGK(2)	TWGGKEENVK(5)	2457.18	null	AT2G21330.1(369)-AT2G21330.1(353)	AT2G21330	AT2G21330	Intra-Protein	2	E20230523_19.48629.48629.3.0.dta	3	2457.18	1	0.00678886	-0.000715	-0.290984	1	1	Chloroplast XL	AKANSLAQLGK(2)-TWGGKEENVK(5)	AT2G21330-AT2G21330
AKANSLAQLGK(2)-TWGGKEENVK(5)	AKANSLAQLGK(2)	TWGGKEENVK(5)	2457.18	null	AT2G21330.1(369)-AT2G21330.1(353)	AT2G21330	AT2G21330	Intra-Protein	3	E20230523_20.47057.47057.3.0.dta	3	2457.18	1	0.0232476	0.000562	0.228717	1	1	Chloroplast XL	AKANSLAQLGK(2)-TWGGKEENVK(5)	AT2G21330-AT2G21330
AKANSLAQLGK(2)-TWGGKEENVK(5)	AKANSLAQLGK(2)	TWGGKEENVK(5)	2457.18	null	AT2G21330.1(369)-AT2G21330.1(353)	AT2G21330	AT2G21330	Intra-Protein	4	E20230523_20.47036.47036.3.0.dta	3	2457.18	1	0.0554917	0.000562	0.228717	1	1	Chloroplast XL	AKANSLAQLGK(2)-TWGGKEENVK(5)	AT2G21330-AT2G21330
AKANSLAQLGK(2)-TWGGKEENVK(5)	AKANSLAQLGK(2)	TWGGKEENVK(5)	2457.18	null	AT2G21330.1(369)-AT2G21330.1(353)	AT2G21330	AT2G21330	Intra-Protein	5	E20230523_19.48817.48817.4.0.dta	4	2457.18	1	0.0860647	-0.000315	-0.128196	1	1	Chloroplast XL	AKANSLAQLGK(2)-TWGGKEENVK(5)	AT2G21330-AT2G21330
AKANSLAQLGK(2)-TWGGKEENVK(5)	AKANSLAQLGK(2)	TWGGKEENVK(5)	2457.18	null	AT2G21330.1(369)-AT2G21330.1(353)	AT2G21330	AT2G21330	Intra-Protein	6	E20230523_20.47091.47091.3.0.dta	3	2457.18	1	0.131079	0.000562	0.228717	1	1	Chloroplast XL	AKANSLAQLGK(2)-TWGGKEENVK(5)	AT2G21330-AT2G21330
AKANSLAQLGK(2)-TWGGKEENVK(5)	AKANSLAQLGK(2)	TWGGKEENVK(5)	2457.18	null	AT2G21330.1(369)-AT2G21330.1(353)	AT2G21330	AT2G21330	Intra-Protein	7	E20230523_18.47771.47771.3.1.dta	3	2457.18	1	0.175053	-0.000394	-0.160346	1	1	Chloroplast XL	AKANSLAQLGK(2)-TWGGKEENVK(5)	AT2G21330-AT2G21330
AKANSLAQLGKYTGEGESEEAK(2)-TWGGKEENVK(5)	AKANSLAQLGKYTGEGESEEAK(2)	TWGGKEENVK(5)	3637.67	null	AT2G21330.1(369)-AT2G21330.1(353)	AT2G21330	AT2G21330	Intra-Protein	1	E20230523_18.56138.56138.4.1.dta	4	3637.67	1	0.161607	0.004022	1.10565	1	1	Chloroplast XL	AKANSLAQLGKYTGEGESEEAK(2)-TWGGKEENVK(5)	AT2G21330-AT2G21330
AKANSLAQLGKYTGEGESEEAK(2)-TWGGKEENVK(5)	AKANSLAQLGKYTGEGESEEAK(2)	TWGGKEENVK(5)	3637.67	null	AT2G21330.1(369)-AT2G21330.1(353)	AT2G21330	AT2G21330	Intra-Protein	2	E20230523_17.56583.56583.4.1.dta	4	3637.67	1	0.194624	0.004772	1.31183	1	1	Chloroplast XL	AKANSLAQLGKYTGEGESEEAK(2)-TWGGKEENVK(5)	AT2G21330-AT2G21330
AKARPAK(2)-AKPVPR(2)	AKARPAK(2)	AKPVPR(2)	1617.86	null	AT1G06760.1(215)-AT1G06760.1(193)	AT1G06760	AT1G06760	Intra-Protein	1	E20230523_18.9751.9751.4.0.dta	4	1617.86	1	0.28409	6.5e-05	0.040176	1	1	Chloroplast XL	AKARPAK(2)-AKPVPR(2)	AT1G06760-AT1G06760
AKDDSHHLQGQR(2)-KWLASSR(1)	AKDDSHHLQGQR(2)	KWLASSR(1)	2448.12	null	AT2G34660.1(1497)-AT2G34660.1(1508)	AT2G34660	AT2G34660	Intra-Protein	1	E20230523_17.24369.24369.4.0.dta	4	2448.12	1	0.385575	0.003829	1.56406	1	1	Chloroplast XL	AKDDSHHLQGQR(2)-KWLASSR(1)	AT2G34660-AT2G34660
AKDELAGSIQK(2)-GVEFIRK(7)	AKDELAGSIQK(2)	GVEFIRK(7)	2217.1	null	AT5G09660.1(338)-AT5G09660.1(354)	AT5G09660	AT5G09660	Intra-Protein	1	E20230523_19.59293.59293.3.0.dta	3	2217.09	1	0.00132546	-0.00016	-0.072167	1	1	Chloroplast XL	AKDELAGSIQK(2)-GVEFIRK(7)	AT5G09660-AT5G09660
AKDELAGSIQK(2)-GVEFIRK(7)	AKDELAGSIQK(2)	GVEFIRK(7)	2217.1	null	AT5G09660.1(338)-AT5G09660.1(354)	AT5G09660	AT5G09660	Intra-Protein	2	E20230523_20.56451.56451.3.0.dta	3	2217.1	1	0.0188088	0.002247	1.01349	1	1	Chloroplast XL	AKDELAGSIQK(2)-GVEFIRK(7)	AT5G09660-AT5G09660
AKDELAGSIQK(2)-GVEFIRK(7)	AKDELAGSIQK(2)	GVEFIRK(7)	2217.1	null	AT5G09660.1(338)-AT5G09660.1(354)	AT5G09660	AT5G09660	Intra-Protein	3	E20230523_20.56434.56434.3.0.dta	3	2217.1	1	0.0217686	0.002247	1.01349	1	1	Chloroplast XL	AKDELAGSIQK(2)-GVEFIRK(7)	AT5G09660-AT5G09660
AKDELAGSIQK(2)-GVEFIRK(7)	AKDELAGSIQK(2)	GVEFIRK(7)	2217.1	null	AT5G09660.1(338)-AT5G09660.1(354)	AT5G09660	AT5G09660	Intra-Protein	4	E20230523_19.59263.59263.3.0.dta	3	2217.09	1	0.0349797	-0.00016	-0.072167	1	1	Chloroplast XL	AKDELAGSIQK(2)-GVEFIRK(7)	AT5G09660-AT5G09660
AKDELAGSIQK(2)-GVEFIRK(7)	AKDELAGSIQK(2)	GVEFIRK(7)	2217.1	null	AT5G09660.1(338)-AT5G09660.1(354)	AT5G09660	AT5G09660	Intra-Protein	5	E20230523_18.57864.57864.3.0.dta	3	2217.09	1	0.0481925	-0.001368	-0.617024	1	1	Chloroplast XL	AKDELAGSIQK(2)-GVEFIRK(7)	AT5G09660-AT5G09660
AKDELAGSIQK(2)-GVEFIRK(7)	AKDELAGSIQK(2)	GVEFIRK(7)	2217.1	null	AT5G09660.1(338)-AT5G09660.1(354)	AT5G09660	AT5G09660	Intra-Protein	6	E20230523_19.59411.59411.3.0.dta	3	2217.09	1	0.152974	-0.00016	-0.072167	1	1	Chloroplast XL	AKDELAGSIQK(2)-GVEFIRK(7)	AT5G09660-AT5G09660
AKDELAGSIQK(2)-GVEFIRK(7)	AKDELAGSIQK(2)	GVEFIRK(7)	2217.1	null	AT5G09660.1(338)-AT5G09660.1(354)	AT5G09660	AT5G09660	Intra-Protein	7	E20230523_20.56477.56477.3.0.dta	3	2217.1	1	0.175998	0.002247	1.01349	1	1	Chloroplast XL	AKDELAGSIQK(2)-GVEFIRK(7)	AT5G09660-AT5G09660
AKDISSGLSWNK(2)-GQAKAR(4)	AKDISSGLSWNK(2)	GQAKAR(4)	2145.01	null	AT3G46780.1(419)-AT3G46780.1(457)	AT3G46780	AT3G46780	Intra-Protein	1	E20230523_22.41259.41259.3.0.dta	3	2145.01	1	0.0241645	0.000219	0.102097	1	1	Chloroplast XL	AKDISSGLSWNK(2)-GQAKAR(4)	AT3G46780-AT3G46780
AKDISSGLSWNK(2)-GQAKAR(4)	AKDISSGLSWNK(2)	GQAKAR(4)	2145.01	null	AT3G46780.1(419)-AT3G46780.1(457)	AT3G46780	AT3G46780	Intra-Protein	2	E20230523_22.41174.41174.3.0.dta	3	2145.01	1	0.0242782	0.000241	0.112354	1	1	Chloroplast XL	AKDISSGLSWNK(2)-GQAKAR(4)	AT3G46780-AT3G46780
AKDISSGLSWNK(2)-GQAKAR(4)	AKDISSGLSWNK(2)	GQAKAR(4)	2145.01	null	AT3G46780.1(419)-AT3G46780.1(457)	AT3G46780	AT3G46780	Intra-Protein	3	E20230523_20.40558.40558.3.0.dta	3	2145.01	1	0.0796494	0.000314	0.146386	1	1	Chloroplast XL	AKDISSGLSWNK(2)-GQAKAR(4)	AT3G46780-AT3G46780
AKDISSGLSWNK(2)-GQAKAR(4)	AKDISSGLSWNK(2)	GQAKAR(4)	2145.01	null	AT3G46780.1(419)-AT3G46780.1(457)	AT3G46780	AT3G46780	Intra-Protein	4	E20230523_20.40697.40697.3.0.dta	3	2145.01	1	0.257994	0.000161	0.075058	1	1	Chloroplast XL	AKDISSGLSWNK(2)-GQAKAR(4)	AT3G46780-AT3G46780
AKDISSGLSWNK(2)-GQAKAR(4)	AKDISSGLSWNK(2)	GQAKAR(4)	2145.01	null	AT3G46780.1(419)-AT3G46780.1(457)	AT3G46780	AT3G46780	Intra-Protein	5	E20230523_20.40539.40539.3.0.dta	3	2145.01	1	0.262817	0.000314	0.146386	1	1	Chloroplast XL	AKDISSGLSWNK(2)-GQAKAR(4)	AT3G46780-AT3G46780
AKDISSGLSWNK(2)-GQAKAR(4)	AKDISSGLSWNK(2)	GQAKAR(4)	2145.01	null	AT3G46780.1(419)-AT3G46780.1(457)	AT3G46780	AT3G46780	Intra-Protein	6	E20230523_22.41170.41170.3.0.dta	3	2145.01	1	0.404744	0.000241	0.112354	1	1	Chloroplast XL	AKDISSGLSWNK(2)-GQAKAR(4)	AT3G46780-AT3G46780
AKDISSGLSWNK(2)-VAADKAR(5)	AKDISSGLSWNK(2)	VAADKAR(5)	2245.06	null	AT3G46780.1(419)-AT3G46780.1(368)	AT3G46780	AT3G46780	Intra-Protein	1	E20230523_20.45391.45391.3.0.dta	3	2245.07	1	0.152106	0.00022	0.097993	1	1	Chloroplast XL	AKDISSGLSWNK(2)-VAADKAR(5)	AT3G46780-AT3G46780
AKDISSGLSWNKLGSQFATAIQNASETPK(12)-GQAKAR(4)	AKDISSGLSWNKLGSQFATAIQNASETPK(12)	GQAKAR(4)	3888.89	null	AT3G46780.1(429)-AT3G46780.1(457)	AT3G46780	AT3G46780	Intra-Protein	1	E20230523_20.101612.101612.4.0.dta	4	3888.89	1	0.243256	0.002748	0.706628	1	1	Chloroplast XL	AKDISSGLSWNKLGSQFATAIQNASETPK(12)-GQAKAR(4)	AT3G46780-AT3G46780
AKDISSGLSWNKLGSQFATAIQNASETPK(2)-GQAKAR(4)	AKDISSGLSWNKLGSQFATAIQNASETPK(2)	GQAKAR(4)	3888.89	null	AT3G46780.1(419)-AT3G46780.1(457)	AT3G46780	AT3G46780	Intra-Protein	1	E20230523_19.101553.101553.4.1.dta	4	3888.89	1	0.111975	-0.0013	-0.334285	1	1	Chloroplast XL	AKDISSGLSWNKLGSQFATAIQNASETPK(2)-GQAKAR(4)	AT3G46780-AT3G46780
AKDISSGLSWNKLGSQFATAIQNASETPK(2)-GQAKAR(4)	AKDISSGLSWNKLGSQFATAIQNASETPK(2)	GQAKAR(4)	3888.89	null	AT3G46780.1(419)-AT3G46780.1(457)	AT3G46780	AT3G46780	Intra-Protein	2	E20230523_19.101470.101470.4.1.dta	4	3888.89	1	0.171971	-0.001123	-0.288771	1	1	Chloroplast XL	AKDISSGLSWNKLGSQFATAIQNASETPK(2)-GQAKAR(4)	AT3G46780-AT3G46780
AKDISSGLSWNKLGSQFATAIQNASETPK(2)-GQAKAR(4)	AKDISSGLSWNKLGSQFATAIQNASETPK(2)	GQAKAR(4)	3888.89	null	AT3G46780.1(419)-AT3G46780.1(457)	AT3G46780	AT3G46780	Intra-Protein	3	E20230523_19.101578.101578.4.1.dta	4	3888.89	1	0.194594	-0.0013	-0.334285	1	1	Chloroplast XL	AKDISSGLSWNKLGSQFATAIQNASETPK(2)-GQAKAR(4)	AT3G46780-AT3G46780
AKDISSGLSWNKLGSQFATAIQNASETPK(2)-GQAKAR(4)	AKDISSGLSWNKLGSQFATAIQNASETPK(2)	GQAKAR(4)	3888.89	null	AT3G46780.1(419)-AT3G46780.1(457)	AT3G46780	AT3G46780	Intra-Protein	4	E20230523_20.100183.100183.4.0.dta	4	3888.89	1	0.210023	-0.00034	-0.087429	1	1	Chloroplast XL	AKDISSGLSWNKLGSQFATAIQNASETPK(2)-GQAKAR(4)	AT3G46780-AT3G46780
AKDISSGLSWNKLGSQFATAIQNASETPK(2)-GQAKAR(4)	AKDISSGLSWNKLGSQFATAIQNASETPK(2)	GQAKAR(4)	3888.89	null	AT3G46780.1(419)-AT3G46780.1(457)	AT3G46780	AT3G46780	Intra-Protein	5	E20230523_20.100210.100210.4.3.dta	4	3888.89	1	0.233207	-0.00034	-0.087429	1	1	Chloroplast XL	AKDISSGLSWNKLGSQFATAIQNASETPK(2)-GQAKAR(4)	AT3G46780-AT3G46780
AKDSAKEIINVK(6)-SFIDKK(5)	AKDSAKEIINVK(6)	SFIDKK(5)	2262.14	null	AT4G05180.1(138)-AT4G05180.1(149)	AT4G05180	AT4G05180	Intra-Protein	1	E20230523_22.54289.54289.4.0.dta	4	2262.14	1	0.135242	0.000252	0.111399	1	1	Chloroplast XL	AKDSAKEIINVK(6)-SFIDKK(5)	AT4G05180-AT4G05180
AKDSAKEIINVK(6)-SFIDKK(5)	AKDSAKEIINVK(6)	SFIDKK(5)	2262.14	null	AT4G05180.1(138)-AT4G05180.1(149)	AT4G05180	AT4G05180	Intra-Protein	2	E20230523_22.54240.54240.4.0.dta	4	2262.14	1	0.168519	0.000231	0.102116	1	1	Chloroplast XL	AKDSAKEIINVK(6)-SFIDKK(5)	AT4G05180-AT4G05180
AKDSAKEIINVK(6)-SFIDKK(5)	AKDSAKEIINVK(6)	SFIDKK(5)	2262.14	null	AT4G05180.1(138)-AT4G05180.1(149)	AT4G05180	AT4G05180	Intra-Protein	3	E20230523_20.53787.53787.4.2.dta	4	2262.14	1	0.234033	0.001486	0.6569	1	1	Chloroplast XL	AKDSAKEIINVK(6)-SFIDKK(5)	AT4G05180-AT4G05180
AKEEQLSLINQLNSAK(2)-KKEVEK(1)	AKEEQLSLINQLNSAK(2)	KKEVEK(1)	2755.39	null	AT3G16000.1(198)-AT3G16000.1(191)	AT3G16000	AT3G16000	Intra-Protein	1	E20230523_19.55560.55560.3.0.dta	3	2755.39	1	0.0411437	-0.000242	-0.087828	1	1	Chloroplast XL	AKEEQLSLINQLNSAK(2)-KKEVEK(1)	AT3G16000-AT3G16000
AKEEQLSLINQLNSAK(2)-KKEVEK(1)	AKEEQLSLINQLNSAK(2)	KKEVEK(1)	2755.39	null	AT3G16000.1(198)-AT3G16000.1(191)	AT3G16000	AT3G16000	Intra-Protein	2	E20230523_20.53975.53975.3.0.dta	3	2755.39	1	0.176995	0.002296	0.833275	1	1	Chloroplast XL	AKEEQLSLINQLNSAK(2)-KKEVEK(1)	AT3G16000-AT3G16000
AKEEQLSLINQLNSAK(2)-KKEVEK(2)	AKEEQLSLINQLNSAK(2)	KKEVEK(2)	2755.39	null	AT3G16000.1(198)-AT3G16000.1(192)	AT3G16000	AT3G16000	Intra-Protein	1	E20230523_22.54416.54416.4.0.dta	4	2755.39	1	0.0462765	0.000837	0.303768	1	1	Chloroplast XL	AKEEQLSLINQLNSAK(2)-KKEVEK(2)	AT3G16000-AT3G16000
AKEEQLSLINQLNSAK(2)-KKEVEK(2)	AKEEQLSLINQLNSAK(2)	KKEVEK(2)	2755.39	null	AT3G16000.1(198)-AT3G16000.1(192)	AT3G16000	AT3G16000	Intra-Protein	2	E20230523_19.55552.55552.4.0.dta	4	2755.39	1	0.0771518	-0.000862	-0.312841	1	1	Chloroplast XL	AKEEQLSLINQLNSAK(2)-KKEVEK(2)	AT3G16000-AT3G16000
AKEEQLSLINQLNSAK(2)-KKEVEK(2)	AKEEQLSLINQLNSAK(2)	KKEVEK(2)	2755.39	null	AT3G16000.1(198)-AT3G16000.1(192)	AT3G16000	AT3G16000	Intra-Protein	3	E20230523_19.55549.55549.4.0.dta	4	2755.39	1	0.104971	-0.000801	-0.290703	1	1	Chloroplast XL	AKEEQLSLINQLNSAK(2)-KKEVEK(2)	AT3G16000-AT3G16000
AKEEQLSLINQLNSAK(2)-KKEVEK(2)	AKEEQLSLINQLNSAK(2)	KKEVEK(2)	2755.39	null	AT3G16000.1(198)-AT3G16000.1(192)	AT3G16000	AT3G16000	Intra-Protein	4	E20230523_20.53859.53859.4.0.dta	4	2755.39	1	0.130395	0.001733	0.628949	1	1	Chloroplast XL	AKEEQLSLINQLNSAK(2)-KKEVEK(2)	AT3G16000-AT3G16000
AKEEQLSLINQLNSAK(2)-KKEVEK(2)	AKEEQLSLINQLNSAK(2)	KKEVEK(2)	2755.39	null	AT3G16000.1(198)-AT3G16000.1(192)	AT3G16000	AT3G16000	Intra-Protein	5	E20230523_20.53984.53984.4.0.dta	4	2755.39	1	0.134463	0.001733	0.628949	1	1	Chloroplast XL	AKEEQLSLINQLNSAK(2)-KKEVEK(2)	AT3G16000-AT3G16000
AKEEQLSLINQLNSAK(2)-KKEVEK(2)	AKEEQLSLINQLNSAK(2)	KKEVEK(2)	2755.39	null	AT3G16000.1(198)-AT3G16000.1(192)	AT3G16000	AT3G16000	Intra-Protein	6	E20230523_20.53860.53860.3.0.dta	3	2755.39	1	0.142276	0.002296	0.833275	1	1	Chloroplast XL	AKEEQLSLINQLNSAK(2)-KKEVEK(2)	AT3G16000-AT3G16000
AKEFLETFK(2)-QKQELQK(2)	AKEFLETFK(2)	QKQELQK(2)	2223.07	null	AT3G10370.1(609)-AT3G10370.1(602)	AT3G10370	AT3G10370	Intra-Protein	1	E20230523_18.56672.56672.3.0.dta	3	2223.07	1	0.0595176	-0.002239	-1.00716	1	1	Chloroplast XL	AKEFLETFK(2)-QKQELQK(2)	AT3G10370-AT3G10370
AKEFLETFK(2)-QKQELQK(2)	AKEFLETFK(2)	QKQELQK(2)	2223.07	null	AT3G10370.1(609)-AT3G10370.1(602)	AT3G10370	AT3G10370	Intra-Protein	2	E20230523_17.57121.57121.3.0.dta	3	2223.07	1	0.06724	-0.00103	-0.463323	1	1	Chloroplast XL	AKEFLETFK(2)-QKQELQK(2)	AT3G10370-AT3G10370
AKEFLETFK(2)-QKQELQK(2)	AKEFLETFK(2)	QKQELQK(2)	2223.07	null	AT3G10370.1(609)-AT3G10370.1(602)	AT3G10370	AT3G10370	Intra-Protein	3	E20230523_19.58213.58213.3.0.dta	3	2223.07	1	0.083738	-0.00133	-0.598271	1	1	Chloroplast XL	AKEFLETFK(2)-QKQELQK(2)	AT3G10370-AT3G10370
AKEKTAPK(4)-VLKLQK(3)	AKEKTAPK(4)	VLKLQK(3)	1809.99	null	AT3G28900.1(115)-AT3G28900.1(108)	AT3G28900	AT3G28900	Intra-Protein	1	E20230523_19.19847.19847.3.2.dta	3	1809.99	1	0.11832	-0.000367	-0.202764	1	1	Chloroplast XL	AKEKTAPK(4)-VLKLQK(3)	AT3G28900-AT3G28900
AKEKTAPK(4)-VLKLQK(3)	AKEKTAPK(4)	VLKLQK(3)	1809.99	null	AT3G28900.1(115)-AT3G28900.1(108)	AT3G28900	AT3G28900	Intra-Protein	2	E20230523_19.19836.19836.4.0.dta	4	1809.99	1	0.193177	-0.000183	-0.101106	1	1	Chloroplast XL	AKEKTAPK(4)-VLKLQK(3)	AT3G28900-AT3G28900
AKEKTAPKS(4)-VLKLQK(3)	AKEKTAPKS(4)	VLKLQK(3)	1897.02	null	AT3G28900.1(115)-AT3G28900.1(108)	AT3G28900	AT3G28900	Intra-Protein	1	E20230523_19.19702.19702.3.1.dta	3	1897.02	1	0.0921217	-0.00022	-0.115971	1	1	Chloroplast XL	AKEKTAPKS(4)-VLKLQK(3)	AT3G28900-AT3G28900
AKEKTAPKS(4)-VLKLQK(3)	AKEKTAPKS(4)	VLKLQK(3)	1897.02	null	AT3G28900.1(115)-AT3G28900.1(108)	AT3G28900	AT3G28900	Intra-Protein	2	E20230523_19.19667.19667.4.0.dta	4	1897.02	1	0.136892	-0.000823	-0.433838	1	1	Chloroplast XL	AKEKTAPKS(4)-VLKLQK(3)	AT3G28900-AT3G28900
AKEKTAPKS(4)-VLKLQK(3)	AKEKTAPKS(4)	VLKLQK(3)	1897.02	null	AT3G28900.1(115)-AT3G28900.1(108)	AT3G28900	AT3G28900	Intra-Protein	3	E20230523_20.19186.19186.4.0.dta	4	1897.02	1	0.150926	0.000885	0.466521	1	1	Chloroplast XL	AKEKTAPKS(4)-VLKLQK(3)	AT3G28900-AT3G28900
AKEKTAPKS(4)-VLKLQK(3)	AKEKTAPKS(4)	VLKLQK(3)	1897.02	null	AT3G28900.1(115)-AT3G28900.1(108)	AT3G28900	AT3G28900	Intra-Protein	4	E20230523_19.19758.19758.4.0.dta	4	1897.02	1	0.244669	-0.000629	-0.331573	1	1	Chloroplast XL	AKEKTAPKS(4)-VLKLQK(3)	AT3G28900-AT3G28900
AKEKVAPK(2)-VLKLQK(3)	AKEKVAPK(2)	VLKLQK(3)	1808.01	null	AT1G26880.1(113)-AT1G26880.1(108)	AT1G26880	AT1G26880	Intra-Protein	1	E20230523_22.24278.24278.4.0.dta	4	1808.01	1	0.127291	0.000533	0.2948	1	1	Chloroplast XL	AKEKVAPK(2)-VLKLQK(3)	AT1G26880-AT1G26880
AKEKVAPK(4)-VLKLQK(3)	AKEKVAPK(4)	VLKLQK(3)	1808.01	null	AT1G26880.1(115)-AT1G26880.1(108)	AT1G26880	AT1G26880	Intra-Protein	1	E20230523_22.24286.24286.3.0.dta	3	1808.01	1	0.0285237	0.000812	0.449113	1	1	Chloroplast XL	AKEKVAPK(4)-VLKLQK(3)	AT1G26880-AT1G26880
AKEKVAPK(4)-VLKLQK(3)	AKEKVAPK(4)	VLKLQK(3)	1808.01	null	AT1G26880.1(115)-AT1G26880.1(108)	AT1G26880	AT1G26880	Intra-Protein	2	E20230523_22.24248.24248.3.0.dta	3	1808.01	1	0.0306317	0.000812	0.449113	1	1	Chloroplast XL	AKEKVAPK(4)-VLKLQK(3)	AT1G26880-AT1G26880
AKEKVAPK(4)-VLKLQK(3)	AKEKVAPK(4)	VLKLQK(3)	1808.01	null	AT1G26880.1(115)-AT1G26880.1(108)	AT1G26880	AT1G26880	Intra-Protein	3	E20230523_22.24196.24196.3.0.dta	3	1808.01	1	0.231413	0.000812	0.449113	1	1	Chloroplast XL	AKEKVAPK(4)-VLKLQK(3)	AT1G26880-AT1G26880
AKELLGWEPK(2)-KPDITK(1)	AKELLGWEPK(2)	KPDITK(1)	2081.04	null	AT2G47650.1(401)-AT2G47650.1(394)	AT2G47650	AT2G47650	Intra-Protein	1	E20230523_22.64147.64147.3.0.dta	3	2081.04	1	0.0434052	0.001064	0.511284	1	1	Chloroplast XL	AKELLGWEPK(2)-KPDITK(1)	AT2G47650-AT2G47650
AKELLGWEPK(2)-KPDITK(1)	AKELLGWEPK(2)	KPDITK(1)	2081.04	null	AT2G47650.1(401)-AT2G47650.1(394)	AT2G47650	AT2G47650	Intra-Protein	2	E20230523_20.63652.63652.3.0.dta	3	2081.03	1	0.0560494	-0.00136	-0.653521	1	1	Chloroplast XL	AKELLGWEPK(2)-KPDITK(1)	AT2G47650-AT2G47650
AKELLGWEPK(2)-KPDITK(1)	AKELLGWEPK(2)	KPDITK(1)	2081.04	null	AT2G47650.1(401)-AT2G47650.1(394)	AT2G47650	AT2G47650	Intra-Protein	3	E20230523_20.63804.63804.3.0.dta	3	2081.03	1	0.0696979	-0.001049	-0.504076	1	1	Chloroplast XL	AKELLGWEPK(2)-KPDITK(1)	AT2G47650-AT2G47650
AKERPAKASR(2)-AVAAKPK(5)	AKERPAKASR(2)	AVAAKPK(5)	2007.05	null	AT2G30620.1(220)-AT2G30620.1(216)	AT2G30620	AT2G30620	Intra-Protein	1	E20230523_19.5828.5828.5.0.dta	5	2007.05	1	0.16521	-0.000673	-0.335317	1	1	Chloroplast XL	AKERPAKASR(2)-AVAAKPK(5)	AT2G30620-AT2G30620
AKERPAKASR(2)-AVAAKPK(5)	AKERPAKASR(2)	AVAAKPK(5)	2007.05	null	AT2G30620.1(220)-AT2G30620.1(216)	AT2G30620	AT2G30620	Intra-Protein	2	E20230523_18.6023.6023.5.0.dta	5	2007.05	1	0.199007	-0.001006	-0.501232	1	1	Chloroplast XL	AKERPAKASR(2)-AVAAKPK(5)	AT2G30620-AT2G30620
AKERPAKASR(2)-AVAAKPK(5)	AKERPAKASR(2)	AVAAKPK(5)	2007.05	null	AT2G30620.1(220)-AT2G30620.1(216)	AT2G30620	AT2G30620	Intra-Protein	3	E20230523_19.5867.5867.5.0.dta	5	2007.05	1	0.222024	-0.000702	-0.349766	1	1	Chloroplast XL	AKERPAKASR(2)-AVAAKPK(5)	AT2G30620-AT2G30620
AKERPAKASR(2)-AVAAKPK(5)	AKERPAKASR(2)	AVAAKPK(5)	2007.05	null	AT2G30620.1(220)-AT2G30620.1(216)	AT2G30620	AT2G30620	Intra-Protein	4	E20230523_19.5911.5911.4.0.dta	4	2007.05	1	0.304615	-0.000817	-0.407064	1	1	Chloroplast XL	AKERPAKASR(2)-AVAAKPK(5)	AT2G30620-AT2G30620
AKERPAKASR(7)-KVAVTK(1)	AKERPAKASR(7)	KVAVTK(1)	1968.04	null	AT2G30620.1(225)-AT2G30620.1(245)	AT2G30620	AT2G30620	Intra-Protein	1	E20230523_19.5064.5064.4.0.dta	4	1968.04	1	0.00944247	-0.000379	-0.192577	1	1	Chloroplast XL	AKERPAKASR(7)-KVAVTK(1)	AT2G30620-AT2G30620
AKERPAKASR(7)-KVAVTK(1)	AKERPAKASR(7)	KVAVTK(1)	1968.04	null	AT2G30620.1(225)-AT2G30620.1(245)	AT2G30620	AT2G30620	Intra-Protein	2	E20230523_20.5102.5102.4.0.dta	4	1968.04	1	0.149096	0.0002	0.101624	1	1	Chloroplast XL	AKERPAKASR(7)-KVAVTK(1)	AT2G30620-AT2G30620
AKEVEEFFATR(2)-SKPSMAR(2)	AKEVEEFFATR(2)	SKPSMAR(2)	2312.04	null	AT4G33090.1(828)-AT4G33090.1(839)	AT4G33090	AT4G33090	Intra-Protein	1	E20230523_18.64592.64592.3.0.dta	3	2312.04	1	0.272563	-0.005872	-2.53975	1	1	Chloroplast XL	AKEVEEFFATR(2)-SKPSMAR(2)	AT4G33090-AT4G33090
AKEVLGWEPK(2)-QRKPDISK(3)	AKEVLGWEPK(2)	QRKPDISK(3)	2337.16	null	AT2G28760.1(312)-AT2G28760.1(305)	AT2G28760	AT2G28760	Intra-Protein	1	E20230523_22.50082.50082.4.0.dta	4	2337.16	1	0.282698	-0.001274	-0.545105	1	1	Chloroplast XL	AKEVLGWEPK(2)-QRKPDISK(3)	AT2G28760-AT2G28760
AKEVLGWEPK(2)-QRKPDITK(3)	AKEVLGWEPK(2)	QRKPDITK(3)	2351.18	null	AT3G46440.1(310)-AT3G46440.1(303)	AT3G46440	AT3G46440	Intra-Protein	1	E20230523_22.51501.51501.4.0.dta	4	2351.18	1	0.187245	0.000521	0.221591	1	1	Chloroplast XL	AKEVLGWEPK(2)-QRKPDITK(3)	AT3G46440-AT3G46440
AKFKFPGR(2)-QKIIVSR(2)	AKFKFPGR(2)	QKIIVSR(2)	2003.06	null	AT1G26910.1(156)-AT1G26910.1(164)	AT1G26910	AT1G26910	Intra-Protein	1	E20230523_17.54293.54293.4.0.dta	4	2003.06	1	0.00782551	0.000116	0.057911	1	1	Chloroplast XL	AKFKFPGR(2)-QKIIVSR(2)	AT1G26910-AT1G26910
AKFKFPGR(2)-QKIIVSR(2)	AKFKFPGR(2)	QKIIVSR(2)	2003.06	null	AT1G26910.1(156)-AT1G26910.1(164)	AT1G26910	AT1G26910	Intra-Protein	2	E20230523_18.53803.53803.4.0.dta	4	2003.06	1	0.0145821	-0.000621	-0.310025	1	1	Chloroplast XL	AKFKFPGR(2)-QKIIVSR(2)	AT1G26910-AT1G26910
AKFSKPEPK(2)-SKSSSKR(2)	AKFSKPEPK(2)	SKSSSKR(2)	2019.99	null	AT5G26210.1(172)-AT5G26210.1(160)	AT5G26210	AT5G26210	Intra-Protein	1	E20230523_19.7319.7319.5.0.dta	5	2019.99	1	0.00736569	-0.000493	-0.244061	1	1	Chloroplast XL	AKFSKPEPK(2)-SKSSSKR(2)	AT5G26210-AT5G26210
AKFSKPEPK(2)-SKSSSKR(2)	AKFSKPEPK(2)	SKSSSKR(2)	2019.99	null	AT5G26210.1(172)-AT5G26210.1(160)	AT5G26210	AT5G26210	Intra-Protein	2	E20230523_20.7363.7363.5.0.dta	5	2019.99	1	0.257503	9.3e-05	0.04604	1	1	Chloroplast XL	AKFSKPEPK(2)-SKSSSKR(2)	AT5G26210-AT5G26210
AKGENPYPHK(2)-LKYLAAEK(2)	AKGENPYPHK(2)	LKYLAAEK(2)	2285.1	null	AT3G11710.1(104)-AT3G11710.1(96)	AT3G11710	AT3G11710	Intra-Protein	1	E20230523_17.35437.35437.4.0.dta	4	2285.1	1	0.0763532	0.000857	0.375038	1	1	Chloroplast XL	AKGENPYPHK(2)-LKYLAAEK(2)	AT3G11710-AT3G11710
AKIQDKEGIPPDQQR(2)-LIFAGKQLEDGR(6)	AKIQDKEGIPPDQQR(2)	LIFAGKQLEDGR(6)	3278.62	null	AT1G31340.1(29)-AT1G31340.1(48)	AT1G31340	AT1G31340	Intra-Protein	1	E20230523_19.60503.60503.4.0.dta	4	3278.62	1	0.174042	0.001757	0.535896	1	1	Chloroplast XL	AKIQDKEGIPPDQQR(2)-LIFAGKQLEDGR(6)	AT1G31340-AT1G31340
AKIQDKEGIPPDQQR(6)-LIFAGKQLEDGR(6)	AKIQDKEGIPPDQQR(6)	LIFAGKQLEDGR(6)	3278.62	null	AT1G31340.1(33)-AT1G31340.1(48)	AT1G31340	AT1G31340	Intra-Protein	1	E20230523_19.60555.60555.4.0.dta	4	3278.62	1	0.27346	-0.002563	-0.781731	1	1	Chloroplast XL	AKIQDKEGIPPDQQR(6)-LIFAGKQLEDGR(6)	AT1G31340-AT1G31340
AKKDTLLAR(2)-TAKTATK(3)	AKKDTLLAR(2)	TAKTATK(3)	1945.02	null	AT1G65260.1(206)-AT1G65260.1(218)	AT1G65260	AT1G65260	Intra-Protein	1	E20230523_18.20998.20998.4.0.dta	4	1945.01	1	0.0168378	-0.00054	-0.277633	1	1	Chloroplast XL	AKKDTLLAR(2)-TAKTATK(3)	AT1G65260-AT1G65260
AKKDTLLAR(2)-TAKTATK(3)	AKKDTLLAR(2)	TAKTATK(3)	1945.02	null	AT1G65260.1(206)-AT1G65260.1(218)	AT1G65260	AT1G65260	Intra-Protein	2	E20230523_17.21133.21133.4.0.dta	4	1945.02	1	0.0201464	0.000114	0.058611	1	1	Chloroplast XL	AKKDTLLAR(2)-TAKTATK(3)	AT1G65260-AT1G65260
AKKDTLLAR(2)-TAKTATK(3)	AKKDTLLAR(2)	TAKTATK(3)	1945.02	null	AT1G65260.1(206)-AT1G65260.1(218)	AT1G65260	AT1G65260	Intra-Protein	3	E20230523_17.21197.21197.3.0.dta	3	1945.02	1	0.0222133	0.000489	0.251412	1	1	Chloroplast XL	AKKDTLLAR(2)-TAKTATK(3)	AT1G65260-AT1G65260
AKKDTLLAR(2)-TAKTATK(3)	AKKDTLLAR(2)	TAKTATK(3)	1945.02	null	AT1G65260.1(206)-AT1G65260.1(218)	AT1G65260	AT1G65260	Intra-Protein	4	E20230523_17.21198.21198.4.0.dta	4	1945.02	1	0.0267749	0.000114	0.058611	1	1	Chloroplast XL	AKKDTLLAR(2)-TAKTATK(3)	AT1G65260-AT1G65260
AKKDTLLAR(2)-TAKTATK(3)	AKKDTLLAR(2)	TAKTATK(3)	1945.02	null	AT1G65260.1(206)-AT1G65260.1(218)	AT1G65260	AT1G65260	Intra-Protein	5	E20230523_18.22857.22857.4.0.dta	4	1945.01	1	0.0278375	-0.000893	-0.459122	1	1	Chloroplast XL	AKKDTLLAR(2)-TAKTATK(3)	AT1G65260-AT1G65260
AKKDTLLAR(2)-TAKTATK(3)	AKKDTLLAR(2)	TAKTATK(3)	1945.02	null	AT1G65260.1(206)-AT1G65260.1(218)	AT1G65260	AT1G65260	Intra-Protein	6	E20230523_17.23064.23064.4.0.dta	4	1945.01	1	0.0502561	-0.000928	-0.477117	1	1	Chloroplast XL	AKKDTLLAR(2)-TAKTATK(3)	AT1G65260-AT1G65260
AKKDTLLAR(2)-TAKTATK(3)	AKKDTLLAR(2)	TAKTATK(3)	1945.02	null	AT1G65260.1(206)-AT1G65260.1(218)	AT1G65260	AT1G65260	Intra-Protein	7	E20230523_20.20423.20423.4.0.dta	4	1945.02	1	0.136985	0.000271	0.139331	1	1	Chloroplast XL	AKKDTLLAR(2)-TAKTATK(3)	AT1G65260-AT1G65260
AKKDTLLAR(2)-TAKTATK(3)	AKKDTLLAR(2)	TAKTATK(3)	1945.02	null	AT1G65260.1(206)-AT1G65260.1(218)	AT1G65260	AT1G65260	Intra-Protein	8	E20230523_18.20916.20916.4.0.dta	4	1945.01	1	0.184461	-0.00054	-0.277633	1	1	Chloroplast XL	AKKDTLLAR(2)-TAKTATK(3)	AT1G65260-AT1G65260
AKKDTLLAR(3)-TAKTATK(3)	AKKDTLLAR(3)	TAKTATK(3)	1945.02	null	AT1G65260.1(207)-AT1G65260.1(218)	AT1G65260	AT1G65260	Intra-Protein	1	E20230523_18.22840.22840.3.0.dta	3	1945.02	1	0.0245009	-5.1e-05	-0.026221	1	1	Chloroplast XL	AKKDTLLAR(3)-TAKTATK(3)	AT1G65260-AT1G65260
AKKDTLLAR(3)-TAKTATK(3)	AKKDTLLAR(3)	TAKTATK(3)	1945.02	null	AT1G65260.1(207)-AT1G65260.1(218)	AT1G65260	AT1G65260	Intra-Protein	2	E20230523_17.23071.23071.3.0.dta	3	1945.01	1	0.368491	-0.000401	-0.206168	1	1	Chloroplast XL	AKKDTLLAR(3)-TAKTATK(3)	AT1G65260-AT1G65260
AKKVEYASK(3)-SQVKGNIPK(4)	AKKVEYASK(3)	SQVKGNIPK(4)	2203.12	null	AT2G36620.1(130)-AT2G36620.1(143)	AT2G36620	AT2G36620	Intra-Protein	1	E20230523_19.26145.26145.4.3.dta	4	2203.12	1	0.189863	0.000251	0.11393	1	1	Chloroplast XL	AKKVEYASK(3)-SQVKGNIPK(4)	AT2G36620-AT2G36620
AKLAQVAKR(8)-LEKTSR(3)	AKLAQVAKR(8)	LEKTSR(3)	1927.02	null	AT2G15290.1(108)-AT2G15290.1(112)	AT2G15290	AT2G15290	Intra-Protein	1	E20230523_22.21253.21253.4.1.dta	4	1927.01	1	0.159394	-0.00156	-0.809542	1	1	Chloroplast XL	AKLAQVAKR(8)-LEKTSR(3)	AT2G15290-AT2G15290
AKLDLADKELEKLNK(2)-SYADPKIK(6)	AKLDLADKELEKLNK(2)	SYADPKIK(6)	2858.46	null	AT4G27500.1(95)-AT4G27500.1(91)	AT4G27500	AT4G27500	Intra-Protein	1	E20230523_22.64185.64185.5.0.dta	5	2858.46	1	0.0479221	-0.0004	-0.139936	1	1	Chloroplast XL	AKLDLADKELEKLNK(2)-SYADPKIK(6)	AT4G27500-AT4G27500
AKLDLADKELEKLNK(2)-SYADPKIK(6)	AKLDLADKELEKLNK(2)	SYADPKIK(6)	2858.46	null	AT4G27500.1(95)-AT4G27500.1(91)	AT4G27500	AT4G27500	Intra-Protein	2	E20230523_22.64232.64232.4.0.dta	4	2858.46	1	0.0558809	-6e-05	-0.02099	1	1	Chloroplast XL	AKLDLADKELEKLNK(2)-SYADPKIK(6)	AT4G27500-AT4G27500
AKLDLADKELEKLNK(2)-SYADPKIK(6)	AKLDLADKELEKLNK(2)	SYADPKIK(6)	2858.46	null	AT4G27500.1(95)-AT4G27500.1(91)	AT4G27500	AT4G27500	Intra-Protein	3	E20230523_22.64187.64187.4.0.dta	4	2858.46	1	0.0562875	-6e-05	-0.02099	1	1	Chloroplast XL	AKLDLADKELEKLNK(2)-SYADPKIK(6)	AT4G27500-AT4G27500
AKLDLADKELEKLNK(2)-SYADPKIK(6)	AKLDLADKELEKLNK(2)	SYADPKIK(6)	2858.46	null	AT4G27500.1(95)-AT4G27500.1(91)	AT4G27500	AT4G27500	Intra-Protein	4	E20230523_22.64192.64192.5.0.dta	5	2858.46	1	0.0743825	-0.0004	-0.139936	1	1	Chloroplast XL	AKLDLADKELEKLNK(2)-SYADPKIK(6)	AT4G27500-AT4G27500
AKLDLADKELEKLNK(2)-SYADPKIK(6)	AKLDLADKELEKLNK(2)	SYADPKIK(6)	2858.46	null	AT4G27500.1(95)-AT4G27500.1(91)	AT4G27500	AT4G27500	Intra-Protein	5	E20230523_20.63743.63743.5.0.dta	5	2858.46	1	0.144503	0.000745	0.26063	1	1	Chloroplast XL	AKLDLADKELEKLNK(2)-SYADPKIK(6)	AT4G27500-AT4G27500
AKLDLADKELEKLNK(2)-SYADPKIK(6)	AKLDLADKELEKLNK(2)	SYADPKIK(6)	2858.46	null	AT4G27500.1(95)-AT4G27500.1(91)	AT4G27500	AT4G27500	Intra-Protein	6	E20230523_20.63737.63737.4.2.dta	4	2858.46	1	0.235832	-3.3e-05	-0.011545	1	1	Chloroplast XL	AKLDLADKELEKLNK(2)-SYADPKIK(6)	AT4G27500-AT4G27500
AKLDLADKELEKLNK(2)-SYADPKIK(6)	AKLDLADKELEKLNK(2)	SYADPKIK(6)	2858.46	null	AT4G27500.1(95)-AT4G27500.1(91)	AT4G27500	AT4G27500	Intra-Protein	7	E20230523_22.64301.64301.5.0.dta	5	2858.46	1	0.283515	-0.0004	-0.139936	1	1	Chloroplast XL	AKLDLADKELEKLNK(2)-SYADPKIK(6)	AT4G27500-AT4G27500
AKLNNHGTLGALLQHEVLPR(2)-SKGPGLFTDIGKK(2)	AKLNNHGTLGALLQHEVLPR(2)	SKGPGLFTDIGKK(2)	3779.96	Acetyl[ProteinN-term](23)	AT5G67500.1(230)-AT5G67500.1(3)	AT5G67500	AT5G67500	Intra-Protein	1	E20230523_18.91611.91611.5.0.dta	5	3779.96	1	0.0107123	-0.001426	-0.377252	1	1	Chloroplast XL	AKLNNHGTLGALLQHEVLPR(2)-SKGPGLFTDIGKK(2)	AT5G67500-AT5G67500
AKLSNGPAGDTK(2)-LSALPTDKPK(8)	AKLSNGPAGDTK(2)	LSALPTDKPK(8)	2437.2	null	AT4G10320.1(276)-AT4G10320.1(272)	AT4G10320	AT4G10320	Intra-Protein	1	E20230523_18.42274.42274.3.2.dta	3	2437.2	1	0.192332	-0.000543	-0.222797	1	1	Chloroplast XL	AKLSNGPAGDTK(2)-LSALPTDKPK(8)	AT4G10320-AT4G10320
AKLSNGPAGDTK(2)-LSALPTDKPK(8)	AKLSNGPAGDTK(2)	LSALPTDKPK(8)	2437.2	null	AT4G10320.1(276)-AT4G10320.1(272)	AT4G10320	AT4G10320	Intra-Protein	2	E20230523_18.42159.42159.3.0.dta	3	2437.2	1	0.247174	-0.000643	-0.263827	1	1	Chloroplast XL	AKLSNGPAGDTK(2)-LSALPTDKPK(8)	AT4G10320-AT4G10320
AKMTEMAAK(2)-KIKEWR(1)	AKMTEMAAK(2)	KIKEWR(1)	2048.97	null	AT2G20960.1(706)-AT2G20960.1(699)	AT2G20960	AT2G20960	Intra-Protein	1	E20230523_20.32690.32690.3.0.dta	3	2048.97	1	0.0902678	0.001729	0.843839	1	1	Chloroplast XL	AKMTEMAAK(2)-KIKEWR(1)	AT2G20960-AT2G20960
AKMTEMAAK(2)-KIKEWR(1)	AKMTEMAAK(2)	KIKEWR(1)	2048.97	null	AT2G20960.1(706)-AT2G20960.1(699)	AT2G20960	AT2G20960	Intra-Protein	2	E20230523_20.32703.32703.4.0.dta	4	2048.97	1	0.230741	0.002835	1.38362	1	1	Chloroplast XL	AKMTEMAAK(2)-KIKEWR(1)	AT2G20960-AT2G20960
AKMTEMAAK(2)-KIKEWR(1)	AKMTEMAAK(2)	KIKEWR(1)	2048.97	null	AT2G20960.1(706)-AT2G20960.1(699)	AT2G20960	AT2G20960	Intra-Protein	3	E20230523_22.33208.33208.4.0.dta	4	2048.97	1	0.269856	0.001939	0.946329	1	1	Chloroplast XL	AKMTEMAAK(2)-KIKEWR(1)	AT2G20960-AT2G20960
AKNGGVFPR(2)-SQMYHKR(6)	AKNGGVFPR(2)	SQMYHKR(6)	2119.95	Oxidation[M](15)	AT1G18540.1(40)-AT1G18540.1(31)	AT1G18540	AT1G18540	Intra-Protein	1	E20230523_22.25629.25629.4.0.dta	4	2119.96	1	0.207666	0.003561	1.67975	1	1	Chloroplast XL	AKNGGVFPR(2)-SQMYHKR(6)	AT1G18540-AT1G18540
AKPLKQPK(2)-SSKQGGK(3)	AKPLKQPK(2)	SSKQGGK(3)	1851.94	Acetyl[ProteinN-term](11)	AT1G15270.1(10)-AT1G15270.1(4)	AT1G15270	AT1G15270	Intra-Protein	1	E20230523_17.12494.12494.3.1.dta	3	1851.93	1	0.379525	-0.003775	-2.03841	1	1	Chloroplast XL	AKPLKQPK(2)-SSKQGGK(3)	AT1G15270-AT1G15270
AKQALDRDPNCR(2)-KSCPNVETIVR(1)	AKQALDRDPNCR(2)	KSCPNVETIVR(1)	2955.36	Carbamidomethyl[C](11);Carbamidomethyl[C](18)	AT2G18980.1(104)-AT2G18980.1(32)	AT2G18980	AT2G18980	Intra-Protein	1	E20230523_19.41305.41305.4.1.dta	4	2955.36	1	0.0214474	0.000223	0.075456	1	1	Chloroplast XL	AKQALDRDPNCR(2)-KSCPNVETIVR(1)	AT2G18980-AT2G18980
AKQALDRDPNCR(2)-KSCPNVETIVR(1)	AKQALDRDPNCR(2)	KSCPNVETIVR(1)	2955.36	Carbamidomethyl[C](11);Carbamidomethyl[C](18)	AT2G18980.1(104)-AT2G18980.1(32)	AT2G18980	AT2G18980	Intra-Protein	2	E20230523_18.40371.40371.4.1.dta	4	2955.36	1	0.0259182	-0.001299	-0.43954	1	1	Chloroplast XL	AKQALDRDPNCR(2)-KSCPNVETIVR(1)	AT2G18980-AT2G18980
AKQALDRDPNCR(2)-KSCPNVETIVR(1)	AKQALDRDPNCR(2)	KSCPNVETIVR(1)	2955.36	Carbamidomethyl[C](11);Carbamidomethyl[C](18)	AT2G18980.1(104)-AT2G18980.1(32)	AT2G18980	AT2G18980	Intra-Protein	3	E20230523_18.40469.40469.4.3.dta	4	2955.36	1	0.0620038	-0.001299	-0.43954	1	1	Chloroplast XL	AKQALDRDPNCR(2)-KSCPNVETIVR(1)	AT2G18980-AT2G18980
AKQKEPLKECK(2)-FIQHKK(5)	AKQKEPLKECK(2)	FIQHKK(5)	2368.19	Carbamidomethyl[C](10)	AT3G63410.1(151)-AT3G63410.1(70)	AT3G63410	AT3G63410	Intra-Protein	1	E20230523_22.11182.11182.5.0.dta	5	2368.19	1	0.272746	0.00095	0.401151	1	1	Chloroplast XL	AKQKEPLKECK(2)-FIQHKK(5)	AT3G63410-AT3G63410
AKQKEPLKECK(2)-FIQHKK(5)	AKQKEPLKECK(2)	FIQHKK(5)	2368.19	Carbamidomethyl[C](10)	AT3G63410.1(151)-AT3G63410.1(70)	AT3G63410	AT3G63410	Intra-Protein	2	E20230523_22.11126.11126.5.0.dta	5	2368.19	1	0.296534	0.00095	0.401151	1	1	Chloroplast XL	AKQKEPLKECK(2)-FIQHKK(5)	AT3G63410-AT3G63410
AKQVTFHR(2)-VDVKNR(4)	AKQVTFHR(2)	VDVKNR(4)	1925.94	null	AT5G20010.1(137)-AT5G20010.1(130)	AT5G20010	AT5G20010	Intra-Protein	1	E20230523_19.27430.27430.4.1.dta	4	1925.94	1	0.0422509	-0.000751	-0.38994	1	1	Chloroplast XL	AKQVTFHR(2)-VDVKNR(4)	AT5G20010-AT5G20010
AKQVTFHR(2)-VDVKNR(4)	AKQVTFHR(2)	VDVKNR(4)	1925.94	null	AT5G20010.1(137)-AT5G20010.1(130)	AT5G20010	AT5G20010	Intra-Protein	2	E20230523_19.27473.27473.3.0.dta	3	1925.94	1	0.127428	-0.000237	-0.123057	1	1	Chloroplast XL	AKQVTFHR(2)-VDVKNR(4)	AT5G20010-AT5G20010
AKQVTFHR(2)-VDVKNR(4)	AKQVTFHR(2)	VDVKNR(4)	1925.94	null	AT5G20010.1(137)-AT5G20010.1(130)	AT5G20010	AT5G20010	Intra-Protein	3	E20230523_19.27464.27464.4.0.dta	4	1925.94	1	0.149642	-0.000751	-0.38994	1	1	Chloroplast XL	AKQVTFHR(2)-VDVKNR(4)	AT5G20010-AT5G20010
AKQVTFHR(2)-VDVKNR(4)	AKQVTFHR(2)	VDVKNR(4)	1925.94	null	AT5G20010.1(137)-AT5G20010.1(130)	AT5G20010	AT5G20010	Intra-Protein	4	E20230523_20.26343.26343.4.0.dta	4	1925.94	1	0.152166	0.001215	0.630861	1	1	Chloroplast XL	AKQVTFHR(2)-VDVKNR(4)	AT5G20010-AT5G20010
AKQVTFHR(2)-VDVKNR(4)	AKQVTFHR(2)	VDVKNR(4)	1925.94	null	AT5G20010.1(137)-AT5G20010.1(130)	AT5G20010	AT5G20010	Intra-Protein	5	E20230523_19.27390.27390.4.1.dta	4	1925.94	1	0.216824	-0.000751	-0.38994	1	1	Chloroplast XL	AKQVTFHR(2)-VDVKNR(4)	AT5G20010-AT5G20010
AKQVTFHR(2)-VDVKNR(4)	AKQVTFHR(2)	VDVKNR(4)	1925.94	null	AT5G20010.1(137)-AT5G20010.1(130)	AT5G20010	AT5G20010	Intra-Protein	6	E20230523_20.26372.26372.4.0.dta	4	1925.94	1	0.32036	0.001382	0.717572	1	1	Chloroplast XL	AKQVTFHR(2)-VDVKNR(4)	AT5G20010-AT5G20010
AKQYSKEYQEK(2)-KLIFNR(1)	AKQYSKEYQEK(2)	KLIFNR(1)	2401.16	null	AT3G13580.1(51)-AT3G13580.1(44)	AT3G13580	AT3G13580	Intra-Protein	1	E20230523_22.36802.36802.4.0.dta	4	2401.16	1	0.00817805	0.001098	0.457279	1	1	Chloroplast XL	AKQYSKEYQEK(2)-KLIFNR(1)	AT3G13580-AT3G13580
AKQYSKEYQEK(2)-KLIFNR(1)	AKQYSKEYQEK(2)	KLIFNR(1)	2401.16	null	AT3G13580.1(51)-AT3G13580.1(44)	AT3G13580	AT3G13580	Intra-Protein	2	E20230523_22.36810.36810.3.1.dta	3	2401.16	1	0.0393513	-0.000375	-0.156175	1	1	Chloroplast XL	AKQYSKEYQEK(2)-KLIFNR(1)	AT3G13580-AT3G13580
AKSDSSQIGAVSAK(2)-ASTKPSGRPK(4)	AKSDSSQIGAVSAK(2)	ASTKPSGRPK(4)	2586.26	null	AT1G48610.1(55)-AT1G48610.1(71)	AT1G48610	AT1G48610	Intra-Protein	1	E20230523_18.17887.17887.4.0.dta	4	2586.25	1	0.187658	-0.001368	-0.52895	1	1	Chloroplast XL	AKSDSSQIGAVSAK(2)-ASTKPSGRPK(4)	AT1G48610-AT1G48610
AKSDSSQIGAVSAK(2)-ASTKPSGRPK(4)	AKSDSSQIGAVSAK(2)	ASTKPSGRPK(4)	2586.26	null	AT1G48610.1(55)-AT1G48610.1(71)	AT1G48610	AT1G48610	Intra-Protein	2	E20230523_18.17826.17826.4.0.dta	4	2586.25	1	0.191804	-0.001698	-0.656548	1	1	Chloroplast XL	AKSDSSQIGAVSAK(2)-ASTKPSGRPK(4)	AT1G48610-AT1G48610
AKTSDPVLFIANHLKK(2)-SVQEYLDKHMLSR(8)	AKTSDPVLFIANHLKK(2)	SVQEYLDKHMLSR(8)	3638.81	Acetyl[ProteinN-term](19)	AT2G29560.1(27)-AT2G29560.1(9)	AT2G29560	AT2G29560	Intra-Protein	1	E20230523_19.103737.103737.5.0.dta	5	3638.81	1	0.322958	0.00103	0.28306	1	1	Chloroplast XL	AKTSDPVLFIANHLKK(2)-SVQEYLDKHMLSR(8)	AT2G29560-AT2G29560
AKTVISDRPLWFPGAK(2)-FGFGTKK(6)	AKTVISDRPLWFPGAK(2)	FGFGTKK(6)	2779.4	null	AT3G08940.2(46)-AT3G08940.2(38)	AT3G08940	AT3G08940	Intra-Protein	1	E20230523_20.84112.84112.4.0.dta	4	2779.4	1	0.113922	0.000828	0.297906	1	1	Chloroplast XL	AKTVISDRPLWFPGAK(2)-FGFGTKK(6)	AT3G08940-AT3G08940
AKTVISDRPLWFPGAK(2)-FGFGTKK(6)	AKTVISDRPLWFPGAK(2)	FGFGTKK(6)	2779.4	null	AT3G08940.2(46)-AT3G08940.2(38)	AT3G08940	AT3G08940	Intra-Protein	2	E20230523_22.84943.84943.4.0.dta	4	2779.4	1	0.150528	-0.001544	-0.555515	1	1	Chloroplast XL	AKTVISDRPLWFPGAK(2)-FGFGTKK(6)	AT3G08940-AT3G08940
AKTVISDRPLWFPGAK(2)-FGFGTKK(6)	AKTVISDRPLWFPGAK(2)	FGFGTKK(6)	2779.4	null	AT3G08940.2(46)-AT3G08940.2(38)	AT3G08940	AT3G08940	Intra-Protein	3	E20230523_20.84175.84175.3.0.dta	3	2779.4	1	0.252973	-0.002823	-1.01569	1	1	Chloroplast XL	AKTVISDRPLWFPGAK(2)-FGFGTKK(6)	AT3G08940-AT3G08940
AKTVISDRPLWFPGAK(2)-FGFGTKK(6)	AKTVISDRPLWFPGAK(2)	FGFGTKK(6)	2779.4	null	AT3G08940.2(46)-AT3G08940.2(38)	AT3G08940	AT3G08940	Intra-Protein	4	E20230523_19.86108.86108.4.0.dta	4	2779.4	1	0.347798	-0.001795	-0.645823	1	1	Chloroplast XL	AKTVISDRPLWFPGAK(2)-FGFGTKK(6)	AT3G08940-AT3G08940
AKTVISDRPLWFPGAK(2)-KASPKK(1)	AKTVISDRPLWFPGAK(2)	KASPKK(1)	2653.39	null	AT3G08940.2(46)-AT3G08940.2(39)	AT3G08940	AT3G08940	Intra-Protein	1	E20230523_17.58049.58049.4.0.dta	4	2653.39	1	0.0869966	-6.4e-05	-0.02412	1	1	Chloroplast XL	AKTVISDRPLWFPGAK(2)-KASPKK(1)	AT3G08940-AT3G08940
AKTVISDRPLWFPGAK(2)-KASPKK(1)	AKTVISDRPLWFPGAK(2)	KASPKK(1)	2653.39	null	AT3G08940.2(46)-AT3G08940.2(39)	AT3G08940	AT3G08940	Intra-Protein	2	E20230523_18.57682.57682.5.0.dta	5	2653.39	1	0.0932443	-0.001596	-0.601495	1	1	Chloroplast XL	AKTVISDRPLWFPGAK(2)-KASPKK(1)	AT3G08940-AT3G08940
AKTVISDRPLWFPGAK(2)-KASPKK(1)	AKTVISDRPLWFPGAK(2)	KASPKK(1)	2653.39	null	AT3G08940.2(46)-AT3G08940.2(39)	AT3G08940	AT3G08940	Intra-Protein	3	E20230523_17.58048.58048.5.0.dta	5	2653.39	1	0.0935678	0.000157	0.05917	1	1	Chloroplast XL	AKTVISDRPLWFPGAK(2)-KASPKK(1)	AT3G08940-AT3G08940
AKTVISDRPLWFPGAK(2)-KASPKK(1)	AKTVISDRPLWFPGAK(2)	KASPKK(1)	2653.39	null	AT3G08940.2(46)-AT3G08940.2(39)	AT3G08940	AT3G08940	Intra-Protein	4	E20230523_18.57683.57683.4.0.dta	4	2653.39	1	0.100371	-0.001355	-0.510667	1	1	Chloroplast XL	AKTVISDRPLWFPGAK(2)-KASPKK(1)	AT3G08940-AT3G08940
AKTVISDRPLWFPGAK(2)-KASPKK(1)	AKTVISDRPLWFPGAK(2)	KASPKK(1)	2653.39	null	AT3G08940.2(46)-AT3G08940.2(39)	AT3G08940	AT3G08940	Intra-Protein	5	E20230523_18.57559.57559.5.0.dta	5	2653.39	1	0.149021	-0.001428	-0.538179	1	1	Chloroplast XL	AKTVISDRPLWFPGAK(2)-KASPKK(1)	AT3G08940-AT3G08940
AKTVISDRPLWFPGAK(2)-KASPKK(1)	AKTVISDRPLWFPGAK(2)	KASPKK(1)	2653.39	null	AT3G08940.2(46)-AT3G08940.2(39)	AT3G08940	AT3G08940	Intra-Protein	6	E20230523_19.59085.59085.5.0.dta	5	2653.39	1	0.159123	-0.000548	-0.206528	1	1	Chloroplast XL	AKTVISDRPLWFPGAK(2)-KASPKK(1)	AT3G08940-AT3G08940
AKTVISDRPLWFPGAK(2)-KASPKK(1)	AKTVISDRPLWFPGAK(2)	KASPKK(1)	2653.39	null	AT3G08940.2(46)-AT3G08940.2(39)	AT3G08940	AT3G08940	Intra-Protein	7	E20230523_17.57835.57835.3.0.dta	3	2653.39	1	0.165088	0.000359	0.135299	1	1	Chloroplast XL	AKTVISDRPLWFPGAK(2)-KASPKK(1)	AT3G08940-AT3G08940
AKTVISDRPLWFPGAK(2)-KASPKK(1)	AKTVISDRPLWFPGAK(2)	KASPKK(1)	2653.39	null	AT3G08940.2(46)-AT3G08940.2(39)	AT3G08940	AT3G08940	Intra-Protein	8	E20230523_17.57775.57775.4.0.dta	4	2653.39	1	0.170587	-1.9e-05	-0.007161	1	1	Chloroplast XL	AKTVISDRPLWFPGAK(2)-KASPKK(1)	AT3G08940-AT3G08940
AKTVISDRPLWFPGAK(2)-KASPKK(5)	AKTVISDRPLWFPGAK(2)	KASPKK(5)	2653.39	null	AT3G08940.2(46)-AT3G08940.2(43)	AT3G08940	AT3G08940	Intra-Protein	1	E20230523_17.58618.58618.4.0.dta	4	2653.39	1	0.230294	0.000294	0.110802	1	1	Chloroplast XL	AKTVISDRPLWFPGAK(2)-KASPKK(5)	AT3G08940-AT3G08940
AKTVISDRPLWFPGAK(2)-KASPKK(5)	AKTVISDRPLWFPGAK(2)	KASPKK(5)	2653.39	null	AT3G08940.2(46)-AT3G08940.2(43)	AT3G08940	AT3G08940	Intra-Protein	2	E20230523_17.58708.58708.4.0.dta	4	2653.39	1	0.287444	0.000418	0.157534	1	1	Chloroplast XL	AKTVISDRPLWFPGAK(2)-KASPKK(5)	AT3G08940-AT3G08940
AKTVISDRPLWFPGAK(2)-KASPKK(5)	AKTVISDRPLWFPGAK(2)	KASPKK(5)	2653.39	null	AT3G08940.2(46)-AT3G08940.2(43)	AT3G08940	AT3G08940	Intra-Protein	3	E20230523_17.58670.58670.4.0.dta	4	2653.39	1	0.307956	0.000346	0.130399	1	1	Chloroplast XL	AKTVISDRPLWFPGAK(2)-KASPKK(5)	AT3G08940-AT3G08940
AKVTAAKPK(2)-VTAKPK(4)	AKVTAAKPK(2)	VTAKPK(4)	1765.96	null	AT2G30620.1(193)-AT2G30620.1(189)	AT2G30620	AT2G30620	Intra-Protein	1	E20230523_22.12552.12552.3.0.dta	3	1765.96	1	0.246039	0.000135	0.076446	1	1	Chloroplast XL	AKVTAAKPK(2)-VTAKPK(4)	AT2G30620-AT2G30620
AKVTAAKPK(2)-VTAKPK(4)	AKVTAAKPK(2)	VTAKPK(4)	1765.96	null	AT2G30620.1(193)-AT2G30620.1(189)	AT2G30620	AT2G30620	Intra-Protein	2	E20230523_22.12625.12625.4.0.dta	4	1765.96	1	0.274341	-0.000279	-0.157988	1	1	Chloroplast XL	AKVTAAKPK(2)-VTAKPK(4)	AT2G30620-AT2G30620
AKVTAAKPK(2)-VTAKPK(4)	AKVTAAKPK(2)	VTAKPK(4)	1765.96	null	AT2G30620.1(193)-AT2G30620.1(189)	AT2G30620	AT2G30620	Intra-Protein	3	E20230523_22.12608.12608.3.0.dta	3	1765.96	1	0.35581	0.000135	0.076446	1	1	Chloroplast XL	AKVTAAKPK(2)-VTAKPK(4)	AT2G30620-AT2G30620
AKVTAAKPK(2)-VTAKPK(4)	AKVTAAKPK(2)	VTAKPK(4)	1765.96	null	AT2G30620.1(193)-AT2G30620.1(189)	AT2G30620	AT2G30620	Intra-Protein	4	E20230523_22.12526.12526.3.0.dta	3	1765.96	1	0.368171	0.000135	0.076446	1	1	Chloroplast XL	AKVTAAKPK(2)-VTAKPK(4)	AT2G30620-AT2G30620
ALASHPIKASK(8)-KGLGEQR(1)	ALASHPIKASK(8)	KGLGEQR(1)	2119.07	null	AT3G02770.1(124)-AT3G02770.1(128)	AT3G02770	AT3G02770	Intra-Protein	1	E20230523_19.24076.24076.4.0.dta	4	2119.07	1	0.0112144	-0.000883	-0.416692	1	1	Chloroplast XL	ALASHPIKASK(8)-KGLGEQR(1)	AT3G02770-AT3G02770
ALASHPIKASK(8)-KGLGEQR(1)	ALASHPIKASK(8)	KGLGEQR(1)	2119.07	null	AT3G02770.1(124)-AT3G02770.1(128)	AT3G02770	AT3G02770	Intra-Protein	2	E20230523_22.23904.23904.4.1.dta	4	2119.07	1	0.0194499	4.7e-05	0.02218	1	1	Chloroplast XL	ALASHPIKASK(8)-KGLGEQR(1)	AT3G02770-AT3G02770
ALASHPIKASK(8)-KGLGEQR(1)	ALASHPIKASK(8)	KGLGEQR(1)	2119.07	null	AT3G02770.1(124)-AT3G02770.1(128)	AT3G02770	AT3G02770	Intra-Protein	3	E20230523_20.23302.23302.4.0.dta	4	2119.07	1	0.067124	0.001008	0.47568	1	1	Chloroplast XL	ALASHPIKASK(8)-KGLGEQR(1)	AT3G02770-AT3G02770
ALASHPIKASK(8)-KGLGEQR(1)	ALASHPIKASK(8)	KGLGEQR(1)	2119.07	null	AT3G02770.1(124)-AT3G02770.1(128)	AT3G02770	AT3G02770	Intra-Protein	4	E20230523_19.24140.24140.4.0.dta	4	2119.07	1	0.0710652	-0.000878	-0.414333	1	1	Chloroplast XL	ALASHPIKASK(8)-KGLGEQR(1)	AT3G02770-AT3G02770
ALASHPIKASK(8)-KGLGEQR(1)	ALASHPIKASK(8)	KGLGEQR(1)	2119.07	null	AT3G02770.1(124)-AT3G02770.1(128)	AT3G02770	AT3G02770	Intra-Protein	5	E20230523_18.23899.23899.4.1.dta	4	2119.07	1	0.0826177	-0.000761	-0.35912	1	1	Chloroplast XL	ALASHPIKASK(8)-KGLGEQR(1)	AT3G02770-AT3G02770
ALASHPIKASK(8)-KGLGEQR(1)	ALASHPIKASK(8)	KGLGEQR(1)	2119.07	null	AT3G02770.1(124)-AT3G02770.1(128)	AT3G02770	AT3G02770	Intra-Protein	6	E20230523_20.23299.23299.4.0.dta	4	2119.07	1	0.0846377	0.001008	0.47568	1	1	Chloroplast XL	ALASHPIKASK(8)-KGLGEQR(1)	AT3G02770-AT3G02770
ALASHPIKASK(8)-KGLGEQR(1)	ALASHPIKASK(8)	KGLGEQR(1)	2119.07	null	AT3G02770.1(124)-AT3G02770.1(128)	AT3G02770	AT3G02770	Intra-Protein	7	E20230523_18.23847.23847.4.1.dta	4	2119.07	1	0.085322	-0.000761	-0.35912	1	1	Chloroplast XL	ALASHPIKASK(8)-KGLGEQR(1)	AT3G02770-AT3G02770
ALASHPIKASK(8)-KGLGEQR(1)	ALASHPIKASK(8)	KGLGEQR(1)	2119.07	null	AT3G02770.1(124)-AT3G02770.1(128)	AT3G02770	AT3G02770	Intra-Protein	8	E20230523_20.23251.23251.4.1.dta	4	2119.07	1	0.0989015	0.001008	0.47568	1	1	Chloroplast XL	ALASHPIKASK(8)-KGLGEQR(1)	AT3G02770-AT3G02770
ALASHPIKASK(8)-KGLGEQR(1)	ALASHPIKASK(8)	KGLGEQR(1)	2119.07	null	AT3G02770.1(124)-AT3G02770.1(128)	AT3G02770	AT3G02770	Intra-Protein	9	E20230523_19.24081.24081.3.0.dta	3	2119.07	1	0.110884	-0.000762	-0.359592	1	1	Chloroplast XL	ALASHPIKASK(8)-KGLGEQR(1)	AT3G02770-AT3G02770
ALASHPIKASK(8)-KGLGEQR(1)	ALASHPIKASK(8)	KGLGEQR(1)	2119.07	null	AT3G02770.1(124)-AT3G02770.1(128)	AT3G02770	AT3G02770	Intra-Protein	10	E20230523_22.23905.23905.4.2.dta	4	2119.07	1	0.153668	4.7e-05	0.02218	1	1	Chloroplast XL	ALASHPIKASK(8)-KGLGEQR(1)	AT3G02770-AT3G02770
ALASHPIKASK(8)-KGLGEQR(1)	ALASHPIKASK(8)	KGLGEQR(1)	2119.07	null	AT3G02770.1(124)-AT3G02770.1(128)	AT3G02770	AT3G02770	Intra-Protein	11	E20230523_18.23860.23860.4.1.dta	4	2119.07	1	0.222917	-0.000761	-0.35912	1	1	Chloroplast XL	ALASHPIKASK(8)-KGLGEQR(1)	AT3G02770-AT3G02770
ALASHPIKASK(8)-KGLGEQR(1)	ALASHPIKASK(8)	KGLGEQR(1)	2119.07	null	AT3G02770.1(124)-AT3G02770.1(128)	AT3G02770	AT3G02770	Intra-Protein	12	E20230523_22.23882.23882.4.1.dta	4	2119.07	1	0.31274	4.7e-05	0.02218	1	1	Chloroplast XL	ALASHPIKASK(8)-KGLGEQR(1)	AT3G02770-AT3G02770
ALAYGAKEK(7)-GAKVVIANR(3)	ALAYGAKEK(7)	GAKVVIANR(3)	2087.07	null	AT3G06350.1(473)-AT3G06350.1(478)	AT3G06350	AT3G06350	Intra-Protein	1	E20230523_22.39370.39370.3.1.dta	3	2087.07	1	0.00528307	0.000626	0.299942	1	1	Chloroplast XL	ALAYGAKEK(7)-GAKVVIANR(3)	AT3G06350-AT3G06350
ALAYGAKEK(7)-GAKVVIANR(3)	ALAYGAKEK(7)	GAKVVIANR(3)	2087.07	null	AT3G06350.1(473)-AT3G06350.1(478)	AT3G06350	AT3G06350	Intra-Protein	2	E20230523_20.38935.38935.3.1.dta	3	2087.07	1	0.0751587	0.00122	0.584552	1	1	Chloroplast XL	ALAYGAKEK(7)-GAKVVIANR(3)	AT3G06350-AT3G06350
ALAYGAKEK(7)-GAKVVIANR(3)	ALAYGAKEK(7)	GAKVVIANR(3)	2087.07	null	AT3G06350.1(473)-AT3G06350.1(478)	AT3G06350	AT3G06350	Intra-Protein	3	E20230523_20.38988.38988.3.1.dta	3	2087.07	1	0.0904979	-0.002284	-1.09436	1	1	Chloroplast XL	ALAYGAKEK(7)-GAKVVIANR(3)	AT3G06350-AT3G06350
ALCTGEKGIGK(7)-TVPKTVENFR(4)	ALCTGEKGIGK(7)	TVPKTVENFR(4)	2533.22	Carbamidomethyl[C](3)	AT5G58710.1(75)-AT5G58710.1(62)	AT5G58710	AT5G58710	Intra-Protein	1	E20230523_22.50641.50641.3.1.dta	3	2533.21	1	0.173313	-0.00297	-1.17242	1	1	Chloroplast XL	ALCTGEKGIGK(7)-TVPKTVENFR(4)	AT5G58710-AT5G58710
ALCTGEKGVGGTGK(7)-PLHFKGSKFHR(5)	ALCTGEKGVGGTGK(7)	PLHFKGSKFHR(5)	2897.39	Carbamidomethyl[C](3)	AT4G38740.1(44)-AT4G38740.1(56)	AT4G38740	AT4G38740	Intra-Protein	1	E20230523_17.34191.34191.5.0.dta	5	2897.39	1	0.0949603	-0.001811	-0.625045	1	1	Chloroplast XL	ALCTGEKGVGGTGK(7)-PLHFKGSKFHR(5)	AT4G38740-AT4G38740
ALDLASKPEGTGTPTK(7)-DFKALFTQVTTKF(3)	ALDLASKPEGTGTPTK(7)	DFKALFTQVTTKF(3)	3340.64	null	AT2G37660.1(303)-AT2G37660.1(315)	AT2G37660	AT2G37660	Intra-Protein	1	E20230523_17.127670.127670.3.0.dta	3	3340.64	1	0.0155464	0.000595	0.17811	1	1	Chloroplast XL	ALDLASKPEGTGTPTK(7)-DFKALFTQVTTKF(3)	AT2G37660-AT2G37660
ALDLASKPEGTGTPTK(7)-DFKALFTQVTTKF(3)	ALDLASKPEGTGTPTK(7)	DFKALFTQVTTKF(3)	3340.64	null	AT2G37660.1(303)-AT2G37660.1(315)	AT2G37660	AT2G37660	Intra-Protein	2	E20230523_17.127623.127623.4.0.dta	4	3340.64	1	0.0164274	0.001551	0.464282	1	1	Chloroplast XL	ALDLASKPEGTGTPTK(7)-DFKALFTQVTTKF(3)	AT2G37660-AT2G37660
ALDLASKPEGTGTPTK(7)-DFKALFTQVTTKF(3)	ALDLASKPEGTGTPTK(7)	DFKALFTQVTTKF(3)	3340.64	null	AT2G37660.1(303)-AT2G37660.1(315)	AT2G37660	AT2G37660	Intra-Protein	3	E20230523_18.127277.127277.4.0.dta	4	3340.64	1	0.019912	0.001219	0.3649	1	1	Chloroplast XL	ALDLASKPEGTGTPTK(7)-DFKALFTQVTTKF(3)	AT2G37660-AT2G37660
ALDLASKPEGTGTPTK(7)-DFKALFTQVTTKF(3)	ALDLASKPEGTGTPTK(7)	DFKALFTQVTTKF(3)	3340.64	null	AT2G37660.1(303)-AT2G37660.1(315)	AT2G37660	AT2G37660	Intra-Protein	4	E20230523_19.129781.129781.4.0.dta	4	3340.64	1	0.0334478	-0.003109	-0.93066	1	1	Chloroplast XL	ALDLASKPEGTGTPTK(7)-DFKALFTQVTTKF(3)	AT2G37660-AT2G37660
ALDLASKPEGTGTPTK(7)-DFKALFTQVTTKF(3)	ALDLASKPEGTGTPTK(7)	DFKALFTQVTTKF(3)	3340.64	null	AT2G37660.1(303)-AT2G37660.1(315)	AT2G37660	AT2G37660	Intra-Protein	5	E20230523_18.127325.127325.3.0.dta	3	3340.64	1	0.0438215	0.000729	0.218222	1	1	Chloroplast XL	ALDLASKPEGTGTPTK(7)-DFKALFTQVTTKF(3)	AT2G37660-AT2G37660
ALDSQIAALSEDIVKK(15)-EALASLESQKEETIK(10)	ALDSQIAALSEDIVKK(15)	EALASLESQKEETIK(10)	3585.78	null	AT4G32260.1(214)-AT4G32260.1(194)	AT4G32260	AT4G32260	Intra-Protein	1	E20230523_19.97889.97889.4.1.dta	4	3585.78	1	0.0107147	-0.000437	-0.12187	1	1	Chloroplast XL	ALDSQIAALSEDIVKK(15)-EALASLESQKEETIK(10)	AT4G32260-AT4G32260
ALDSQIAALSEDIVKK(15)-EALASLESQKEETIK(10)	ALDSQIAALSEDIVKK(15)	EALASLESQKEETIK(10)	3585.78	null	AT4G32260.1(214)-AT4G32260.1(194)	AT4G32260	AT4G32260	Intra-Protein	2	E20230523_18.96544.96544.4.1.dta	4	3585.78	1	0.0351459	-0.002514	-0.701102	1	1	Chloroplast XL	ALDSQIAALSEDIVKK(15)-EALASLESQKEETIK(10)	AT4G32260-AT4G32260
ALDSQIAALSEDIVKK(15)-EALASLESQKEETIK(10)	ALDSQIAALSEDIVKK(15)	EALASLESQKEETIK(10)	3585.78	null	AT4G32260.1(214)-AT4G32260.1(194)	AT4G32260	AT4G32260	Intra-Protein	3	E20230523_22.97193.97193.4.2.dta	4	3585.78	1	0.0558102	0.001402	0.390989	1	1	Chloroplast XL	ALDSQIAALSEDIVKK(15)-EALASLESQKEETIK(10)	AT4G32260-AT4G32260
ALDSQIAALSEDIVKK(15)-EALASLESQKEETIK(10)	ALDSQIAALSEDIVKK(15)	EALASLESQKEETIK(10)	3585.78	null	AT4G32260.1(214)-AT4G32260.1(194)	AT4G32260	AT4G32260	Intra-Protein	4	E20230523_20.96476.96476.3.0.dta	3	3585.78	1	0.081008	0.002813	0.784487	1	1	Chloroplast XL	ALDSQIAALSEDIVKK(15)-EALASLESQKEETIK(10)	AT4G32260-AT4G32260
ALDSQIAALSEDIVKK(15)-EALASLESQKEETIK(10)	ALDSQIAALSEDIVKK(15)	EALASLESQKEETIK(10)	3585.78	null	AT4G32260.1(214)-AT4G32260.1(194)	AT4G32260	AT4G32260	Intra-Protein	5	E20230523_20.96438.96438.3.0.dta	3	3585.78	1	0.0836674	0.002813	0.784487	1	1	Chloroplast XL	ALDSQIAALSEDIVKK(15)-EALASLESQKEETIK(10)	AT4G32260-AT4G32260
ALDSQIAALSEDIVKK(15)-EALASLESQKEETIK(10)	ALDSQIAALSEDIVKK(15)	EALASLESQKEETIK(10)	3585.78	null	AT4G32260.1(214)-AT4G32260.1(194)	AT4G32260	AT4G32260	Intra-Protein	6	E20230523_20.96371.96371.4.0.dta	4	3585.78	1	0.101849	0.000978	0.272744	1	1	Chloroplast XL	ALDSQIAALSEDIVKK(15)-EALASLESQKEETIK(10)	AT4G32260-AT4G32260
ALDSQIAALSEDIVKK(15)-EALASLESQKEETIK(10)	ALDSQIAALSEDIVKK(15)	EALASLESQKEETIK(10)	3585.78	null	AT4G32260.1(214)-AT4G32260.1(194)	AT4G32260	AT4G32260	Intra-Protein	7	E20230523_20.96472.96472.4.0.dta	4	3585.78	1	0.109164	0.000896	0.249876	1	1	Chloroplast XL	ALDSQIAALSEDIVKK(15)-EALASLESQKEETIK(10)	AT4G32260-AT4G32260
ALDSQIAALSEDIVKK(15)-EALASLESQKEETIK(10)	ALDSQIAALSEDIVKK(15)	EALASLESQKEETIK(10)	3585.78	null	AT4G32260.1(214)-AT4G32260.1(194)	AT4G32260	AT4G32260	Intra-Protein	8	E20230523_17.97119.97119.4.0.dta	4	3585.77	1	0.122294	-0.010479	-2.92238	1	1	Chloroplast XL	ALDSQIAALSEDIVKK(15)-EALASLESQKEETIK(10)	AT4G32260-AT4G32260
ALDSQIAALSEDIVKK(15)-EALASLESQKEETIK(10)	ALDSQIAALSEDIVKK(15)	EALASLESQKEETIK(10)	3585.78	null	AT4G32260.1(214)-AT4G32260.1(194)	AT4G32260	AT4G32260	Intra-Protein	9	E20230523_20.99952.99952.4.0.dta	4	3585.78	1	0.20892	-0.004366	-1.21759	1	1	Chloroplast XL	ALDSQIAALSEDIVKK(15)-EALASLESQKEETIK(10)	AT4G32260-AT4G32260
ALDSQIAALSEDIVKK(15)-EALASLESQKEETIK(10)	ALDSQIAALSEDIVKK(15)	EALASLESQKEETIK(10)	3585.78	null	AT4G32260.1(214)-AT4G32260.1(194)	AT4G32260	AT4G32260	Intra-Protein	10	E20230523_22.97229.97229.4.2.dta	4	3585.78	1	0.219132	0.001402	0.390989	1	1	Chloroplast XL	ALDSQIAALSEDIVKK(15)-EALASLESQKEETIK(10)	AT4G32260-AT4G32260
ALDSQIAALSEDIVKK(15)-EALASLESQKEETIK(10)	ALDSQIAALSEDIVKK(15)	EALASLESQKEETIK(10)	3585.78	null	AT4G32260.1(214)-AT4G32260.1(194)	AT4G32260	AT4G32260	Intra-Protein	11	E20230523_19.97929.97929.3.0.dta	3	3585.78	1	0.23067	-0.001941	-0.541304	1	1	Chloroplast XL	ALDSQIAALSEDIVKK(15)-EALASLESQKEETIK(10)	AT4G32260-AT4G32260
ALDSQIAALSEDIVKK(15)-LASVKDTSTEVK(5)	ALDSQIAALSEDIVKK(15)	LASVKDTSTEVK(5)	3187.6	null	AT4G32260.1(214)-AT4G32260.1(129)	AT4G32260	AT4G32260	Intra-Protein	1	E20230523_22.87439.87439.4.0.dta	4	3187.6	1	0.102944	-0.000699	-0.219287	1	1	Chloroplast XL	ALDSQIAALSEDIVKK(15)-LASVKDTSTEVK(5)	AT4G32260-AT4G32260
ALDSQIAALSEDIVKK(15)-LASVKDTSTEVK(5)	ALDSQIAALSEDIVKK(15)	LASVKDTSTEVK(5)	3187.6	null	AT4G32260.1(214)-AT4G32260.1(129)	AT4G32260	AT4G32260	Intra-Protein	2	E20230523_22.87453.87453.4.0.dta	4	3187.6	1	0.110789	-0.000699	-0.219287	1	1	Chloroplast XL	ALDSQIAALSEDIVKK(15)-LASVKDTSTEVK(5)	AT4G32260-AT4G32260
ALEEFKELVR(6)-EALNKR(5)	ALEEFKELVR(6)	EALNKR(5)	2173.07	null	AT1G72150.1(101)-AT1G72150.1(110)	AT1G72150	AT1G72150	Intra-Protein	1	E20230523_20.72074.72074.3.0.dta	3	2173.07	1	0.142383	-0.002116	-0.973738	1	1	Chloroplast XL	ALEEFKELVR(6)-EALNKR(5)	AT1G72150-AT1G72150
ALEEFKELVR(6)-EALNKR(5)	ALEEFKELVR(6)	EALNKR(5)	2173.07	null	AT1G72150.1(101)-AT1G72150.1(110)	AT1G72150	AT1G72150	Intra-Protein	2	E20230523_22.72150.72150.3.1.dta	3	2173.07	1	0.161662	-0.001179	-0.542551	1	1	Chloroplast XL	ALEEFKELVR(6)-EALNKR(5)	AT1G72150-AT1G72150
ALEEFKELVR(6)-EALNKR(5)	ALEEFKELVR(6)	EALNKR(5)	2173.07	null	AT1G72150.1(101)-AT1G72150.1(110)	AT1G72150	AT1G72150	Intra-Protein	3	E20230523_20.72051.72051.4.1.dta	4	2173.07	1	0.299281	0.000936	0.430727	1	1	Chloroplast XL	ALEEFKELVR(6)-EALNKR(5)	AT1G72150-AT1G72150
ALEKHPR(4)-AKDLLTR(2)	ALEKHPR(4)	AKDLLTR(2)	1875.95	null	AT5G67500.1(264)-AT5G67500.1(16)	AT5G67500	AT5G67500	Intra-Protein	1	E20230523_17.32723.32723.4.0.dta	4	1875.95	1	0.0626361	-0.001157	-0.616755	1	1	Chloroplast XL	AKDLLTR(2)-ALEKHPR(4)	AT5G67500-AT5G67500
ALEKHPR(4)-AKDLLTR(2)	ALEKHPR(4)	AKDLLTR(2)	1875.95	null	AT5G67500.1(264)-AT5G67500.1(16)	AT5G67500	AT5G67500	Intra-Protein	2	E20230523_17.32722.32722.3.1.dta	3	1875.95	1	0.174811	-0.001124	-0.599164	1	1	Chloroplast XL	AKDLLTR(2)-ALEKHPR(4)	AT5G67500-AT5G67500
ALEYEDFDKFDR(9)-VRYPKIR(5)	ALEYEDFDKFDR(9)	VRYPKIR(5)	2688.25	null	AT1G09780.1(303)-AT1G09780.1(311)	AT1G09780	AT1G09780	Intra-Protein	1	E20230523_22.70207.70207.4.2.dta	4	2688.25	1	0.255915	-0.000414	-0.154004	1	1	Chloroplast XL	ALEYEDFDKFDR(9)-VRYPKIR(5)	AT1G09780-AT1G09780
ALGEEIAALKAK(10)-IKTLESESESK(2)	ALGEEIAALKAK(10)	IKTLESESESK(2)	2673.33	null	AT5G42570.1(153)-AT5G42570.1(157)	AT5G42570	AT5G42570	Intra-Protein	1	E20230523_17.69987.69987.3.0.dta	3	2673.33	1	0.0100673	6.4e-05	0.02394	1	1	Chloroplast XL	ALGEEIAALKAK(10)-IKTLESESESK(2)	AT5G42570-AT5G42570
ALGEEIAALKAK(10)-IKTLESESESK(2)	ALGEEIAALKAK(10)	IKTLESESESK(2)	2673.33	null	AT5G42570.1(153)-AT5G42570.1(157)	AT5G42570	AT5G42570	Intra-Protein	2	E20230523_17.70004.70004.4.1.dta	4	2673.33	1	0.0280207	-0.000711	-0.265961	1	1	Chloroplast XL	ALGEEIAALKAK(10)-IKTLESESESK(2)	AT5G42570-AT5G42570
ALGKDVDFDKVARR(10)-EISKDEISDALER(4)	ALGKDVDFDKVARR(10)	EISKDEISDALER(4)	3303.59	null	AT1G50250.1(458)-AT1G50250.1(492)	AT1G50250	AT1G50250	Intra-Protein	1	E20230523_22.69703.69703.5.0.dta	5	3303.59	1	0.0337925	-0.001127	-0.341144	1	1	Chloroplast XL	ALGKDVDFDKVARR(10)-EISKDEISDALER(4)	AT1G50250-AT1G50250
ALGKDVDFDKVARR(10)-EISKDEISDALER(4)	ALGKDVDFDKVARR(10)	EISKDEISDALER(4)	3303.59	null	AT1G50250.1(458)-AT1G50250.1(492)	AT1G50250	AT1G50250	Intra-Protein	2	E20230523_22.69724.69724.4.1.dta	4	3303.59	1	0.137749	0.000936	0.283328	1	1	Chloroplast XL	ALGKDVDFDKVARR(10)-EISKDEISDALER(4)	AT1G50250-AT1G50250
ALGKDVDFDKVARR(10)-EISKDEISDALER(4)	ALGKDVDFDKVARR(10)	EISKDEISDALER(4)	3303.59	null	AT1G50250.1(458)-AT1G50250.1(492)	AT1G50250	AT1G50250	Intra-Protein	3	E20230523_20.69210.69210.4.0.dta	4	3303.59	1	0.270869	0.002263	0.685013	1	1	Chloroplast XL	ALGKDVDFDKVARR(10)-EISKDEISDALER(4)	AT1G50250-AT1G50250
ALHKNTGAR(4)-VYNKSK(4)	ALHKNTGAR(4)	VYNKSK(4)	1914.92	null	AT3G15190.1(161)-AT3G15190.1(105)	AT3G15190	AT3G15190	Intra-Protein	1	E20230523_19.10343.10343.4.0.dta	4	1914.92	1	0.0573274	-0.005336	-2.78654	1	1	Chloroplast XL	ALHKNTGAR(4)-VYNKSK(4)	AT3G15190-AT3G15190
ALKTIEK(3)-KAGIDLR(1)	ALKTIEK(3)	KAGIDLR(1)	1783.94	null	AT2G33450.1(122)-AT2G33450.1(135)	AT2G33450	AT2G33450	Intra-Protein	1	E20230523_17.46295.46295.3.2.dta	3	1783.93	1	0.0299578	-0.000557	-0.312231	1	1	Chloroplast XL	ALKTIEK(3)-KAGIDLR(1)	AT2G33450-AT2G33450
ALKTIEK(3)-KAGIDLR(1)	ALKTIEK(3)	KAGIDLR(1)	1783.94	null	AT2G33450.1(122)-AT2G33450.1(135)	AT2G33450	AT2G33450	Intra-Protein	2	E20230523_17.46273.46273.3.1.dta	3	1783.93	1	0.0319265	-0.000557	-0.312231	1	1	Chloroplast XL	ALKTIEK(3)-KAGIDLR(1)	AT2G33450-AT2G33450
ALLAEDSALKR(10)-FKSHKK(5)	ALLAEDSALKR(10)	FKSHKK(5)	2170.11	null	AT5G62575.1(51)-AT5G62575.1(57)	AT5G62575	AT5G62575	Intra-Protein	1	E20230523_22.31611.31611.4.0.dta	4	2170.11	1	0.21974	0.001304	0.600892	1	1	Chloroplast XL	ALLAEDSALKR(10)-FKSHKK(5)	AT5G62575-AT5G62575
ALLKVSADHR(4)-KEGLLTR(1)	ALLKVSADHR(4)	KEGLLTR(1)	2135.1	null	AT1G74970.1(167)-AT1G74970.1(178)	AT1G74970	AT1G74970	Intra-Protein	1	E20230523_22.49650.49650.4.0.dta	4	2135.1	1	0.00425566	-0.000134	-0.062761	1	1	Chloroplast XL	ALLKVSADHR(4)-KEGLLTR(1)	AT1G74970-AT1G74970
ALLKVSADHR(4)-KEGLLTR(1)	ALLKVSADHR(4)	KEGLLTR(1)	2135.1	null	AT1G74970.1(167)-AT1G74970.1(178)	AT1G74970	AT1G74970	Intra-Protein	2	E20230523_22.49726.49726.4.0.dta	4	2135.1	1	0.146729	-3.7e-05	-0.017329	1	1	Chloroplast XL	ALLKVSADHR(4)-KEGLLTR(1)	AT1G74970-AT1G74970
ALLVEKTSSGR(6)-KYHKMK(4)	ALLVEKTSSGR(6)	KYHKMK(4)	2246.1	Acetyl[ProteinN-term](0)	AT3G23810.1(7)-AT3G23810.1(194)	AT3G23810	AT3G23810	Intra-Protein	1	E20230523_17.71209.71209.3.0.dta	3	2246.1	1	0.393019	-0.000326	-0.14514	1	1	Chloroplast XL	ALLVEKTSSGR(6)-KYHKMK(4)	AT3G23810-AT3G23810
ALPTEKDVQPK(6)-MKLWATNEVR(2)	ALPTEKDVQPK(6)	MKLWATNEVR(2)	2682.3	null	AT2G34480.1(20)-AT2G34480.1(30)	AT2G34480	AT2G34480	Intra-Protein	1	E20230523_22.65060.65060.3.2.dta	3	2682.3	1	0.0195622	0.004505	1.67953	1	1	Chloroplast XL	ALPTEKDVQPK(6)-MKLWATNEVR(2)	AT2G34480-AT2G34480
ALPTEKDVQPK(6)-MKLWATNEVR(2)	ALPTEKDVQPK(6)	MKLWATNEVR(2)	2682.3	null	AT2G34480.1(20)-AT2G34480.1(30)	AT2G34480	AT2G34480	Intra-Protein	2	E20230523_19.59440.59440.3.0.dta	3	2698.29	1	0.144659	-0.001818	-0.673759	1	1	Chloroplast XL	ALPTEKDVQPK(6)-MKLWATNEVR(2)	AT2G34480-AT2G34480
ALQNTCLKTWGGKEENVK(8)-ATPEQVASYTLKLLR(12)	ALQNTCLKTWGGKEENVK(8)	ATPEQVASYTLKLLR(12)	3974.97	Carbamidomethyl[C](6)	AT2G21330.1(348)-AT2G21330.1(293)	AT2G21330	AT2G21330	Intra-Protein	1	E20230523_18.107379.107379.4.1.dta	4	3974.97	1	0.176557	-0.002504	-0.629942	1	1	Chloroplast XL	ALQNTCLKTWGGKEENVK(8)-ATPEQVASYTLKLLR(12)	AT2G21330-AT2G21330
ALQNTCLKTWGGRPENVNAAQTTLLAR(8)-AKANSLAQLGK(2)	ALQNTCLKTWGGRPENVNAAQTTLLAR(8)	AKANSLAQLGK(2)	4293.16	Carbamidomethyl[C](6)	AT4G38970.1(347)-AT4G38970.1(368)	AT4G38970	AT4G38970	Intra-Protein	1	E20230523_17.76207.76207.3.0.dta	3	4293.16	1	0.00595797	-1.8e-05	-0.004193	1	1	Chloroplast XL	AKANSLAQLGK(2)-ALQNTCLKTWGGRPENVNAAQTTLLAR(8)	AT4G38970-AT4G38970
ALQNTCLKTWGGRPENVNAAQTTLLAR(8)-AKANSLAQLGK(2)	ALQNTCLKTWGGRPENVNAAQTTLLAR(8)	AKANSLAQLGK(2)	4293.16	Carbamidomethyl[C](6)	AT4G38970.1(347)-AT4G38970.1(368)	AT4G38970	AT4G38970	Intra-Protein	2	E20230523_17.76193.76193.4.0.dta	4	4293.16	1	0.00679237	-9.8e-05	-0.022827	1	1	Chloroplast XL	AKANSLAQLGK(2)-ALQNTCLKTWGGRPENVNAAQTTLLAR(8)	AT4G38970-AT4G38970
ALQNTCLKTWGGRPENVNAAQTTLLAR(8)-AKANSLAQLGK(2)	ALQNTCLKTWGGRPENVNAAQTTLLAR(8)	AKANSLAQLGK(2)	4293.16	Carbamidomethyl[C](6)	AT4G38970.1(347)-AT4G38970.1(368)	AT4G38970	AT4G38970	Intra-Protein	3	E20230523_17.76161.76161.5.0.dta	5	4293.16	1	0.0107047	-0.000763	-0.177725	1	1	Chloroplast XL	AKANSLAQLGK(2)-ALQNTCLKTWGGRPENVNAAQTTLLAR(8)	AT4G38970-AT4G38970
ALQNTCLKTWGGRPENVNAAQTTLLAR(8)-AKANSLAQLGK(2)	ALQNTCLKTWGGRPENVNAAQTTLLAR(8)	AKANSLAQLGK(2)	4293.16	Carbamidomethyl[C](6)	AT4G38970.1(347)-AT4G38970.1(368)	AT4G38970	AT4G38970	Intra-Protein	4	E20230523_18.75316.75316.4.0.dta	4	4293.16	1	0.0113162	-1.5e-05	-0.003494	1	1	Chloroplast XL	AKANSLAQLGK(2)-ALQNTCLKTWGGRPENVNAAQTTLLAR(8)	AT4G38970-AT4G38970
ALQNTCLKTWGGRPENVNAAQTTLLAR(8)-AKANSLAQLGK(2)	ALQNTCLKTWGGRPENVNAAQTTLLAR(8)	AKANSLAQLGK(2)	4293.16	Carbamidomethyl[C](6)	AT4G38970.1(347)-AT4G38970.1(368)	AT4G38970	AT4G38970	Intra-Protein	5	E20230523_17.76194.76194.5.0.dta	5	4293.16	1	0.0115001	-0.00078	-0.181684	1	1	Chloroplast XL	AKANSLAQLGK(2)-ALQNTCLKTWGGRPENVNAAQTTLLAR(8)	AT4G38970-AT4G38970
ALQNTCLKTWGGRPENVNAAQTTLLAR(8)-AKANSLAQLGK(2)	ALQNTCLKTWGGRPENVNAAQTTLLAR(8)	AKANSLAQLGK(2)	4293.16	Carbamidomethyl[C](6)	AT4G38970.1(347)-AT4G38970.1(368)	AT4G38970	AT4G38970	Intra-Protein	6	E20230523_18.75355.75355.5.0.dta	5	4293.16	1	0.0155407	-0.000814	-0.189604	1	1	Chloroplast XL	AKANSLAQLGK(2)-ALQNTCLKTWGGRPENVNAAQTTLLAR(8)	AT4G38970-AT4G38970
ALQNTCLKTWGGRPENVNAAQTTLLAR(8)-AKANSLAQLGK(2)	ALQNTCLKTWGGRPENVNAAQTTLLAR(8)	AKANSLAQLGK(2)	4293.16	Carbamidomethyl[C](6)	AT4G38970.1(347)-AT4G38970.1(368)	AT4G38970	AT4G38970	Intra-Protein	7	E20230523_17.76343.76343.5.0.dta	5	4293.16	1	0.0182221	-0.001097	-0.255523	1	1	Chloroplast XL	AKANSLAQLGK(2)-ALQNTCLKTWGGRPENVNAAQTTLLAR(8)	AT4G38970-AT4G38970
ALQNTCLKTWGGRPENVNAAQTTLLAR(8)-AKANSLAQLGK(2)	ALQNTCLKTWGGRPENVNAAQTTLLAR(8)	AKANSLAQLGK(2)	4293.16	Carbamidomethyl[C](6)	AT4G38970.1(347)-AT4G38970.1(368)	AT4G38970	AT4G38970	Intra-Protein	8	E20230523_18.75302.75302.5.0.dta	5	4293.16	1	0.0241796	-0.000326	-0.075935	1	1	Chloroplast XL	AKANSLAQLGK(2)-ALQNTCLKTWGGRPENVNAAQTTLLAR(8)	AT4G38970-AT4G38970
ALQNTCLKTWGGRPENVNAAQTTLLAR(8)-AKANSLAQLGK(2)	ALQNTCLKTWGGRPENVNAAQTTLLAR(8)	AKANSLAQLGK(2)	4293.16	Carbamidomethyl[C](6)	AT4G38970.1(347)-AT4G38970.1(368)	AT4G38970	AT4G38970	Intra-Protein	9	E20230523_19.76892.76892.4.0.dta	4	4293.16	1	0.0247966	-0.001336	-0.311193	1	1	Chloroplast XL	AKANSLAQLGK(2)-ALQNTCLKTWGGRPENVNAAQTTLLAR(8)	AT4G38970-AT4G38970
ALQNTCLKTWGGRPENVNAAQTTLLAR(8)-AKANSLAQLGK(2)	ALQNTCLKTWGGRPENVNAAQTTLLAR(8)	AKANSLAQLGK(2)	4293.16	Carbamidomethyl[C](6)	AT4G38970.1(347)-AT4G38970.1(368)	AT4G38970	AT4G38970	Intra-Protein	10	E20230523_18.75353.75353.4.0.dta	4	4293.16	1	0.0327964	3.6e-05	0.008385	1	1	Chloroplast XL	AKANSLAQLGK(2)-ALQNTCLKTWGGRPENVNAAQTTLLAR(8)	AT4G38970-AT4G38970
ALQNTCLKTWGGRPENVNAAQTTLLAR(8)-AKANSLAQLGK(2)	ALQNTCLKTWGGRPENVNAAQTTLLAR(8)	AKANSLAQLGK(2)	4293.16	Carbamidomethyl[C](6)	AT4G38970.1(347)-AT4G38970.1(368)	AT4G38970	AT4G38970	Intra-Protein	11	E20230523_17.76302.76302.3.0.dta	3	4293.16	1	0.0358653	-1.8e-05	-0.004193	1	1	Chloroplast XL	AKANSLAQLGK(2)-ALQNTCLKTWGGRPENVNAAQTTLLAR(8)	AT4G38970-AT4G38970
ALQNTCLKTWGGRPENVNAAQTTLLAR(8)-AKANSLAQLGK(2)	ALQNTCLKTWGGRPENVNAAQTTLLAR(8)	AKANSLAQLGK(2)	4293.16	Carbamidomethyl[C](6)	AT4G38970.1(347)-AT4G38970.1(368)	AT4G38970	AT4G38970	Intra-Protein	12	E20230523_19.76851.76851.4.0.dta	4	4293.16	1	0.0617577	-0.001336	-0.311193	1	1	Chloroplast XL	AKANSLAQLGK(2)-ALQNTCLKTWGGRPENVNAAQTTLLAR(8)	AT4G38970-AT4G38970
ALQNTCLKTWGGRPENVNAAQTTLLAR(8)-AKANSLAQLGK(2)	ALQNTCLKTWGGRPENVNAAQTTLLAR(8)	AKANSLAQLGK(2)	4293.16	Carbamidomethyl[C](6)	AT4G38970.1(347)-AT4G38970.1(368)	AT4G38970	AT4G38970	Intra-Protein	13	E20230523_18.75437.75437.3.0.dta	3	4293.16	1	0.114901	0.000761	0.177259	1	1	Chloroplast XL	AKANSLAQLGK(2)-ALQNTCLKTWGGRPENVNAAQTTLLAR(8)	AT4G38970-AT4G38970
ALQRPKAGK(6)-KSWSER(1)	ALQRPKAGK(6)	KSWSER(1)	1969.96	null	AT5G57210.1(520)-AT5G57210.1(524)	AT5G57210	AT5G57210	Intra-Protein	1	E20230523_20.18937.18937.4.2.dta	4	1969.96	1	0.319345	0.000186	0.094418	1	1	Chloroplast XL	ALQRPKAGK(6)-KSWSER(1)	AT5G57210-AT5G57210
ALSGQPPLKLPFPGNR(9)-GSSWLLTTYLDKDLR(12)	ALSGQPPLKLPFPGNR(9)	GSSWLLTTYLDKDLR(12)	3668.85	null	AT2G35490.1(333)-AT2G35490.1(352)	AT2G35490	AT2G35490	Intra-Protein	1	E20230523_22.126116.126116.4.0.dta	4	3668.85	1	0.0213578	0.000882	0.240402	1	1	Chloroplast XL	ALSGQPPLKLPFPGNR(9)-GSSWLLTTYLDKDLR(12)	AT2G35490-AT2G35490
ALSGQPPLKLPFPGNR(9)-GSSWLLTTYLDKDLR(12)	ALSGQPPLKLPFPGNR(9)	GSSWLLTTYLDKDLR(12)	3668.85	null	AT2G35490.1(333)-AT2G35490.1(352)	AT2G35490	AT2G35490	Intra-Protein	2	E20230523_22.126121.126121.3.0.dta	3	3668.85	1	0.033833	0.000329	0.089674	1	1	Chloroplast XL	ALSGQPPLKLPFPGNR(9)-GSSWLLTTYLDKDLR(12)	AT2G35490-AT2G35490
ALSGQPPLKLPFPGNR(9)-GSSWLLTTYLDKDLR(12)	ALSGQPPLKLPFPGNR(9)	GSSWLLTTYLDKDLR(12)	3668.85	null	AT2G35490.1(333)-AT2G35490.1(352)	AT2G35490	AT2G35490	Intra-Protein	3	E20230523_22.126090.126090.4.0.dta	4	3668.85	1	0.0402605	0.00081	0.220778	1	1	Chloroplast XL	ALSGQPPLKLPFPGNR(9)-GSSWLLTTYLDKDLR(12)	AT2G35490-AT2G35490
ALSGQPPLKLPFPGNR(9)-GSSWLLTTYLDKDLR(12)	ALSGQPPLKLPFPGNR(9)	GSSWLLTTYLDKDLR(12)	3668.85	null	AT2G35490.1(333)-AT2G35490.1(352)	AT2G35490	AT2G35490	Intra-Protein	4	E20230523_20.125163.125163.3.0.dta	3	3668.85	1	0.0672531	0.001856	0.50588	1	1	Chloroplast XL	ALSGQPPLKLPFPGNR(9)-GSSWLLTTYLDKDLR(12)	AT2G35490-AT2G35490
ALSGQPPLKLPFPGNR(9)-GSSWLLTTYLDKDLR(12)	ALSGQPPLKLPFPGNR(9)	GSSWLLTTYLDKDLR(12)	3668.85	null	AT2G35490.1(333)-AT2G35490.1(352)	AT2G35490	AT2G35490	Intra-Protein	5	E20230523_20.125099.125099.4.0.dta	4	3668.85	1	0.0757804	0.000759	0.206877	1	1	Chloroplast XL	ALSGQPPLKLPFPGNR(9)-GSSWLLTTYLDKDLR(12)	AT2G35490-AT2G35490
ALSGQPPLKLPFPGNR(9)-GSSWLLTTYLDKDLR(12)	ALSGQPPLKLPFPGNR(9)	GSSWLLTTYLDKDLR(12)	3668.85	null	AT2G35490.1(333)-AT2G35490.1(352)	AT2G35490	AT2G35490	Intra-Protein	6	E20230523_20.125158.125158.4.0.dta	4	3668.85	1	0.0863128	0.000847	0.230862	1	1	Chloroplast XL	ALSGQPPLKLPFPGNR(9)-GSSWLLTTYLDKDLR(12)	AT2G35490-AT2G35490
ALSGQPPLKLPFPGNR(9)-GSSWLLTTYLDKDLR(12)	ALSGQPPLKLPFPGNR(9)	GSSWLLTTYLDKDLR(12)	3668.85	null	AT2G35490.1(333)-AT2G35490.1(352)	AT2G35490	AT2G35490	Intra-Protein	7	E20230523_20.125124.125124.3.0.dta	3	3668.85	1	0.0876942	0.001856	0.50588	1	1	Chloroplast XL	ALSGQPPLKLPFPGNR(9)-GSSWLLTTYLDKDLR(12)	AT2G35490-AT2G35490
ALSGQPPLKLPFPGNR(9)-GSSWLLTTYLDKDLR(12)	ALSGQPPLKLPFPGNR(9)	GSSWLLTTYLDKDLR(12)	3668.85	null	AT2G35490.1(333)-AT2G35490.1(352)	AT2G35490	AT2G35490	Intra-Protein	8	E20230523_20.125161.125161.4.0.dta	4	3668.85	1	0.0961799	0.000847	0.230862	1	1	Chloroplast XL	ALSGQPPLKLPFPGNR(9)-GSSWLLTTYLDKDLR(12)	AT2G35490-AT2G35490
ALSGQPPLKLPFPGNR(9)-GSSWLLTTYLDKDLR(12)	ALSGQPPLKLPFPGNR(9)	GSSWLLTTYLDKDLR(12)	3668.85	null	AT2G35490.1(333)-AT2G35490.1(352)	AT2G35490	AT2G35490	Intra-Protein	9	E20230523_20.125284.125284.4.0.dta	4	3668.85	1	0.0989791	0.000762	0.207694	1	1	Chloroplast XL	ALSGQPPLKLPFPGNR(9)-GSSWLLTTYLDKDLR(12)	AT2G35490-AT2G35490
ALSGQPPLKLPFPGNR(9)-GSSWLLTTYLDKDLR(12)	ALSGQPPLKLPFPGNR(9)	GSSWLLTTYLDKDLR(12)	3668.85	null	AT2G35490.1(333)-AT2G35490.1(352)	AT2G35490	AT2G35490	Intra-Protein	10	E20230523_20.125329.125329.4.0.dta	4	3668.85	1	0.163253	0.000774	0.210965	1	1	Chloroplast XL	ALSGQPPLKLPFPGNR(9)-GSSWLLTTYLDKDLR(12)	AT2G35490-AT2G35490
ALSTSKPDPVVEDQA(6)-GSTKTLGNFVK(4)	ALSTSKPDPVVEDQA(6)	GSTKTLGNFVK(4)	2917.39	null	AT2G41840.1(276)-AT2G41840.1(225)	AT2G41840	AT2G41840	Intra-Protein	1	E20230523_19.71868.71868.3.0.dta	3	2917.39	1	0.0670145	0.001871	0.641327	1	1	Chloroplast XL	ALSTSKPDPVVEDQA(6)-GSTKTLGNFVK(4)	AT2G41840-AT2G41840
ALSTSKPDPVVEDQA(6)-GSTKTLGNFVK(4)	ALSTSKPDPVVEDQA(6)	GSTKTLGNFVK(4)	2917.39	null	AT2G41840.1(276)-AT2G41840.1(225)	AT2G41840	AT2G41840	Intra-Protein	2	E20230523_18.70496.70496.3.0.dta	3	2917.38	1	0.074098	-0.005879	-2.01516	1	1	Chloroplast XL	ALSTSKPDPVVEDQA(6)-GSTKTLGNFVK(4)	AT2G41840-AT2G41840
ALSTSKPDPVVEDQA(6)-GSTKTLGNFVK(4)	ALSTSKPDPVVEDQA(6)	GSTKTLGNFVK(4)	2917.39	null	AT2G41840.1(276)-AT2G41840.1(225)	AT2G41840	AT2G41840	Intra-Protein	3	E20230523_18.70539.70539.3.0.dta	3	2917.38	1	0.0892603	-0.004824	-1.65353	1	1	Chloroplast XL	ALSTSKPDPVVEDQA(6)-GSTKTLGNFVK(4)	AT2G41840-AT2G41840
ALTAELKELDSSNSDAIER(7)-ADLGNVAAAKIK(10)	ALTAELKELDSSNSDAIER(7)	ADLGNVAAAKIK(10)	3441.68	null	AT1G70410.1(39)-AT1G70410.1(30)	AT1G70410	AT1G70410	Intra-Protein	1	E20230523_20.82090.82090.4.1.dta	4	3441.68	1	0.105486	-0.001165	-0.338498	1	1	Chloroplast XL	ADLGNVAAAKIK(10)-ALTAELKELDSSNSDAIER(7)	AT1G70410-AT1G70410
ALTAELKELDSSNSDAIER(7)-ADLGNVAAAKIK(10)	ALTAELKELDSSNSDAIER(7)	ADLGNVAAAKIK(10)	3441.68	null	AT1G70410.1(39)-AT1G70410.1(30)	AT1G70410	AT1G70410	Intra-Protein	2	E20230523_20.82146.82146.4.1.dta	4	3441.68	1	0.109329	-0.001165	-0.338498	1	1	Chloroplast XL	ADLGNVAAAKIK(10)-ALTAELKELDSSNSDAIER(7)	AT1G70410-AT1G70410
ALTAELKELDSSNSDAIER(7)-ADLGNVAAAKIK(10)	ALTAELKELDSSNSDAIER(7)	ADLGNVAAAKIK(10)	3441.68	null	AT1G70410.1(39)-AT1G70410.1(30)	AT1G70410	AT1G70410	Intra-Protein	3	E20230523_19.83814.83814.4.0.dta	4	3441.68	1	0.184556	0.001087	0.315834	1	1	Chloroplast XL	ADLGNVAAAKIK(10)-ALTAELKELDSSNSDAIER(7)	AT1G70410-AT1G70410
ALTSLALKEAK(8)-KTLEEAGAK(1)	ALTSLALKEAK(8)	KTLEEAGAK(1)	2300.18	null	AT3G27830.1(152)-AT3G27830.1(179)	AT3G27830	AT3G27830	Intra-Protein	1	E20230523_17.54331.54331.3.0.dta	3	2300.18	1	0.0381703	-0.001134	-0.493005	1	1	Chloroplast XL	ALTSLALKEAK(8)-KTLEEAGAK(1)	AT3G27830-AT3G27830
ALTSLALKEAKELIEGLPKK(8)-FKEGITKDEAEEAKK(2)	ALTSLALKEAKELIEGLPKK(8)	FKEGITKDEAEEAKK(2)	4084.15	null	AT3G27830.1(152)-AT3G27830.1(166)	AT3G27830	AT3G27830	Intra-Protein	1	E20230523_19.128999.128999.6.0.dta	6	4084.15	1	0.179479	0.000188	0.046032	1	1	Chloroplast XL	ALTSLALKEAKELIEGLPKK(8)-FKEGITKDEAEEAKK(2)	AT3G27830-AT3G27830
ALTVVEKPVEEPAPAKPASASLDR(16)-DVKLADLSK(3)	ALTVVEKPVEEPAPAKPASASLDR(16)	DVKLADLSK(3)	3672.88	null	AT3G61260.1(83)-AT3G61260.1(94)	AT3G61260	AT3G61260	Intra-Protein	1	E20230523_19.69424.69424.4.0.dta	4	3672.88	1	0.016771	-2.3e-05	-0.006262	1	1	Chloroplast XL	ALTVVEKPVEEPAPAKPASASLDR(16)-DVKLADLSK(3)	AT3G61260-AT3G61260
ALTVVEKPVEEPAPAKPASASLDR(16)-DVKLADLSK(3)	ALTVVEKPVEEPAPAKPASASLDR(16)	DVKLADLSK(3)	3672.88	null	AT3G61260.1(83)-AT3G61260.1(94)	AT3G61260	AT3G61260	Intra-Protein	2	E20230523_19.69512.69512.3.0.dta	3	3672.88	1	0.0205004	0.00211	0.574482	1	1	Chloroplast XL	ALTVVEKPVEEPAPAKPASASLDR(16)-DVKLADLSK(3)	AT3G61260-AT3G61260
ALTVVEKPVEEPAPAKPASASLDR(16)-DVKLADLSK(3)	ALTVVEKPVEEPAPAKPASASLDR(16)	DVKLADLSK(3)	3672.88	null	AT3G61260.1(83)-AT3G61260.1(94)	AT3G61260	AT3G61260	Intra-Protein	3	E20230523_19.69472.69472.3.0.dta	3	3672.88	1	0.0267825	0.00211	0.574482	1	1	Chloroplast XL	ALTVVEKPVEEPAPAKPASASLDR(16)-DVKLADLSK(3)	AT3G61260-AT3G61260
ALTVVEKPVEEPAPAKPASASLDR(16)-DVKLADLSK(3)	ALTVVEKPVEEPAPAKPASASLDR(16)	DVKLADLSK(3)	3672.88	null	AT3G61260.1(83)-AT3G61260.1(94)	AT3G61260	AT3G61260	Intra-Protein	4	E20230523_22.68212.68212.4.0.dta	4	3672.88	1	0.0308492	-0.000147	-0.040023	1	1	Chloroplast XL	ALTVVEKPVEEPAPAKPASASLDR(16)-DVKLADLSK(3)	AT3G61260-AT3G61260
ALTVVEKPVEEPAPAKPASASLDR(16)-DVKLADLSK(3)	ALTVVEKPVEEPAPAKPASASLDR(16)	DVKLADLSK(3)	3672.88	null	AT3G61260.1(83)-AT3G61260.1(94)	AT3G61260	AT3G61260	Intra-Protein	5	E20230523_22.70695.70695.3.0.dta	3	3672.88	1	0.0333235	0.000437	0.11898	1	1	Chloroplast XL	ALTVVEKPVEEPAPAKPASASLDR(16)-DVKLADLSK(3)	AT3G61260-AT3G61260
ALTVVEKPVEEPAPAKPASASLDR(16)-DVKLADLSK(3)	ALTVVEKPVEEPAPAKPASASLDR(16)	DVKLADLSK(3)	3672.88	null	AT3G61260.1(83)-AT3G61260.1(94)	AT3G61260	AT3G61260	Intra-Protein	6	E20230523_19.69674.69674.4.0.dta	4	3672.88	1	0.0387308	0.000487	0.132594	1	1	Chloroplast XL	ALTVVEKPVEEPAPAKPASASLDR(16)-DVKLADLSK(3)	AT3G61260-AT3G61260
ALTVVEKPVEEPAPAKPASASLDR(16)-DVKLADLSK(3)	ALTVVEKPVEEPAPAKPASASLDR(16)	DVKLADLSK(3)	3672.88	null	AT3G61260.1(83)-AT3G61260.1(94)	AT3G61260	AT3G61260	Intra-Protein	7	E20230523_22.70709.70709.3.0.dta	3	3672.88	1	0.0447163	0.000437	0.11898	1	1	Chloroplast XL	ALTVVEKPVEEPAPAKPASASLDR(16)-DVKLADLSK(3)	AT3G61260-AT3G61260
ALTVVEKPVEEPAPAKPASASLDR(16)-DVKLADLSK(3)	ALTVVEKPVEEPAPAKPASASLDR(16)	DVKLADLSK(3)	3672.88	null	AT3G61260.1(83)-AT3G61260.1(94)	AT3G61260	AT3G61260	Intra-Protein	8	E20230523_20.67681.67681.4.0.dta	4	3672.88	1	0.05977	0.000899	0.244767	1	1	Chloroplast XL	ALTVVEKPVEEPAPAKPASASLDR(16)-DVKLADLSK(3)	AT3G61260-AT3G61260
ALTVVEKPVEEPAPAKPASASLDR(16)-DVKLADLSK(3)	ALTVVEKPVEEPAPAKPASASLDR(16)	DVKLADLSK(3)	3672.88	null	AT3G61260.1(83)-AT3G61260.1(94)	AT3G61260	AT3G61260	Intra-Protein	9	E20230523_22.70785.70785.5.0.dta	5	3672.88	1	0.0840254	0.001383	0.376544	1	1	Chloroplast XL	ALTVVEKPVEEPAPAKPASASLDR(16)-DVKLADLSK(3)	AT3G61260-AT3G61260
ALTVVEKPVEEPAPAKPASASLDR(16)-DVKLADLSK(3)	ALTVVEKPVEEPAPAKPASASLDR(16)	DVKLADLSK(3)	3672.88	null	AT3G61260.1(83)-AT3G61260.1(94)	AT3G61260	AT3G61260	Intra-Protein	10	E20230523_22.70708.70708.5.0.dta	5	3672.88	1	0.0879361	0.001132	0.308205	1	1	Chloroplast XL	ALTVVEKPVEEPAPAKPASASLDR(16)-DVKLADLSK(3)	AT3G61260-AT3G61260
ALTVVEKPVEEPAPAKPASASLDR(16)-DVKLADLSK(3)	ALTVVEKPVEEPAPAKPASASLDR(16)	DVKLADLSK(3)	3672.88	null	AT3G61260.1(83)-AT3G61260.1(94)	AT3G61260	AT3G61260	Intra-Protein	11	E20230523_20.67715.67715.3.0.dta	3	3672.88	1	0.102422	-0.000979	-0.266549	1	1	Chloroplast XL	ALTVVEKPVEEPAPAKPASASLDR(16)-DVKLADLSK(3)	AT3G61260-AT3G61260
ALTVVEKPVEEPAPAKPASASLDR(16)-DVKLADLSK(3)	ALTVVEKPVEEPAPAKPASASLDR(16)	DVKLADLSK(3)	3672.88	null	AT3G61260.1(83)-AT3G61260.1(94)	AT3G61260	AT3G61260	Intra-Protein	12	E20230523_18.68202.68202.4.1.dta	4	3672.88	1	0.105552	-0.001136	-0.309294	1	1	Chloroplast XL	ALTVVEKPVEEPAPAKPASASLDR(16)-DVKLADLSK(3)	AT3G61260-AT3G61260
ALTVVEKPVEEPAPAKPASASLDR(16)-DVKLADLSK(3)	ALTVVEKPVEEPAPAKPASASLDR(16)	DVKLADLSK(3)	3672.88	null	AT3G61260.1(83)-AT3G61260.1(94)	AT3G61260	AT3G61260	Intra-Protein	13	E20230523_20.67731.67731.5.1.dta	5	3672.88	1	0.135407	-0.000217	-0.059082	1	1	Chloroplast XL	ALTVVEKPVEEPAPAKPASASLDR(16)-DVKLADLSK(3)	AT3G61260-AT3G61260
ALTVVEKPVEEPAPAKPASASLDR(16)-DVKLADLSK(3)	ALTVVEKPVEEPAPAKPASASLDR(16)	DVKLADLSK(3)	3672.88	null	AT3G61260.1(83)-AT3G61260.1(94)	AT3G61260	AT3G61260	Intra-Protein	14	E20230523_22.70630.70630.4.0.dta	4	3672.88	1	0.145953	0.000249	0.067794	1	1	Chloroplast XL	ALTVVEKPVEEPAPAKPASASLDR(16)-DVKLADLSK(3)	AT3G61260-AT3G61260
ALTVVEKPVEEPAPAKPASASLDR(16)-DVKLADLSK(3)	ALTVVEKPVEEPAPAKPASASLDR(16)	DVKLADLSK(3)	3672.88	null	AT3G61260.1(83)-AT3G61260.1(94)	AT3G61260	AT3G61260	Intra-Protein	15	E20230523_20.70141.70141.4.0.dta	4	3672.88	1	0.149388	0.000612	0.166627	1	1	Chloroplast XL	ALTVVEKPVEEPAPAKPASASLDR(16)-DVKLADLSK(3)	AT3G61260-AT3G61260
ALTVVEKPVEEPAPAKPASASLDR(16)-DVKLADLSK(3)	ALTVVEKPVEEPAPAKPASASLDR(16)	DVKLADLSK(3)	3672.88	null	AT3G61260.1(83)-AT3G61260.1(94)	AT3G61260	AT3G61260	Intra-Protein	16	E20230523_20.70228.70228.4.0.dta	4	3672.88	1	0.165268	0.000642	0.174795	1	1	Chloroplast XL	ALTVVEKPVEEPAPAKPASASLDR(16)-DVKLADLSK(3)	AT3G61260-AT3G61260
ALTVVEKPVEEPAPAKPASASLDR(16)-DVKLADLSK(3)	ALTVVEKPVEEPAPAKPASASLDR(16)	DVKLADLSK(3)	3672.88	null	AT3G61260.1(83)-AT3G61260.1(94)	AT3G61260	AT3G61260	Intra-Protein	17	E20230523_22.68307.68307.3.2.dta	3	3672.88	1	0.252278	-0.001757	-0.478372	1	1	Chloroplast XL	ALTVVEKPVEEPAPAKPASASLDR(16)-DVKLADLSK(3)	AT3G61260-AT3G61260
ALTVVEKPVEEPAPAKPASASLDR(16)-DVKLADLSKEK(3)	ALTVVEKPVEEPAPAKPASASLDR(16)	DVKLADLSKEK(3)	3930.01	null	AT3G61260.1(83)-AT3G61260.1(94)	AT3G61260	AT3G61260	Intra-Protein	1	E20230523_19.64906.64906.4.0.dta	4	3930.01	1	0.0278618	-0.004868	-1.23867	1	1	Chloroplast XL	ALTVVEKPVEEPAPAKPASASLDR(16)-DVKLADLSKEK(3)	AT3G61260-AT3G61260
ALTVVEKPVEEPAPAKPASASLDR(16)-DVKLADLSKEK(3)	ALTVVEKPVEEPAPAKPASASLDR(16)	DVKLADLSKEK(3)	3930.01	null	AT3G61260.1(83)-AT3G61260.1(94)	AT3G61260	AT3G61260	Intra-Protein	2	E20230523_22.65482.65482.4.0.dta	4	3930.01	1	0.0469685	-0.001461	-0.371754	1	1	Chloroplast XL	ALTVVEKPVEEPAPAKPASASLDR(16)-DVKLADLSKEK(3)	AT3G61260-AT3G61260
ALTVVEKPVEEPAPAKPASASLDR(16)-DVKLADLSKEK(3)	ALTVVEKPVEEPAPAKPASASLDR(16)	DVKLADLSKEK(3)	3930.01	null	AT3G61260.1(83)-AT3G61260.1(94)	AT3G61260	AT3G61260	Intra-Protein	3	E20230523_19.64876.64876.5.0.dta	5	3930.01	1	0.0479577	-0.001848	-0.470227	1	1	Chloroplast XL	ALTVVEKPVEEPAPAKPASASLDR(16)-DVKLADLSKEK(3)	AT3G61260-AT3G61260
ALTVVEKPVEEPAPAKPASASLDR(16)-DVKLADLSKEK(3)	ALTVVEKPVEEPAPAKPASASLDR(16)	DVKLADLSKEK(3)	3930.01	null	AT3G61260.1(83)-AT3G61260.1(94)	AT3G61260	AT3G61260	Intra-Protein	4	E20230523_22.65413.65413.5.0.dta	5	3930.01	1	0.0725078	-0.002346	-0.596944	1	1	Chloroplast XL	ALTVVEKPVEEPAPAKPASASLDR(16)-DVKLADLSKEK(3)	AT3G61260-AT3G61260
ALTVVEKPVEEPAPAKPASASLDR(16)-DVKLADLSKEK(3)	ALTVVEKPVEEPAPAKPASASLDR(16)	DVKLADLSKEK(3)	3930.01	null	AT3G61260.1(83)-AT3G61260.1(94)	AT3G61260	AT3G61260	Intra-Protein	5	E20230523_20.62859.62859.4.0.dta	4	3930.02	1	0.0730578	0.003637	0.925442	1	1	Chloroplast XL	ALTVVEKPVEEPAPAKPASASLDR(16)-DVKLADLSKEK(3)	AT3G61260-AT3G61260
ALTVVEKPVEEPAPAKPASASLDR(16)-DVKLADLSKEK(3)	ALTVVEKPVEEPAPAKPASASLDR(16)	DVKLADLSKEK(3)	3930.01	null	AT3G61260.1(83)-AT3G61260.1(94)	AT3G61260	AT3G61260	Intra-Protein	6	E20230523_20.62852.62852.5.0.dta	5	3930.02	1	0.122904	0.001495	0.380406	1	1	Chloroplast XL	ALTVVEKPVEEPAPAKPASASLDR(16)-DVKLADLSKEK(3)	AT3G61260-AT3G61260
ALTVVEKPVEEPAPAKPASASLDR(16)-DVKLADLSKEK(3)	ALTVVEKPVEEPAPAKPASASLDR(16)	DVKLADLSKEK(3)	3930.01	null	AT3G61260.1(83)-AT3G61260.1(94)	AT3G61260	AT3G61260	Intra-Protein	7	E20230523_22.65434.65434.5.0.dta	5	3930.01	1	0.154678	-0.002507	-0.637911	1	1	Chloroplast XL	ALTVVEKPVEEPAPAKPASASLDR(16)-DVKLADLSKEK(3)	AT3G61260-AT3G61260
ALTVVEKPVEEPAPAKPASASLDR(16)-DVKLADLSKEK(3)	ALTVVEKPVEEPAPAKPASASLDR(16)	DVKLADLSKEK(3)	3930.01	null	AT3G61260.1(83)-AT3G61260.1(94)	AT3G61260	AT3G61260	Intra-Protein	8	E20230523_19.64905.64905.5.0.dta	5	3930.01	1	0.16634	-0.001848	-0.470227	1	1	Chloroplast XL	ALTVVEKPVEEPAPAKPASASLDR(16)-DVKLADLSKEK(3)	AT3G61260-AT3G61260
ALTVVEKPVEEPAPAKPASASLDR(16)-DVKLADLSKEK(3)	ALTVVEKPVEEPAPAKPASASLDR(16)	DVKLADLSKEK(3)	3930.01	null	AT3G61260.1(83)-AT3G61260.1(94)	AT3G61260	AT3G61260	Intra-Protein	9	E20230523_20.64905.64905.4.0.dta	4	3930.01	1	0.175623	-0.000721	-0.18346	1	1	Chloroplast XL	ALTVVEKPVEEPAPAKPASASLDR(16)-DVKLADLSKEK(3)	AT3G61260-AT3G61260
ALTVVEKPVEEPAPAKPASASLDR(16)-LADLSKEK(6)	ALTVVEKPVEEPAPAKPASASLDR(16)	LADLSKEK(6)	3587.82	null	AT3G61260.1(83)-AT3G61260.1(100)	AT3G61260	AT3G61260	Intra-Protein	1	E20230523_18.57123.57123.4.0.dta	4	3587.82	1	0.107785	-0.001137	-0.316905	1	1	Chloroplast XL	ALTVVEKPVEEPAPAKPASASLDR(16)-LADLSKEK(6)	AT3G61260-AT3G61260
ALTVVEKPVEEPAPAKPASASLDRDVK(16)-LADLSKEKR(6)	ALTVVEKPVEEPAPAKPASASLDRDVK(16)	LADLSKEKR(6)	4086.12	null	AT3G61260.1(83)-AT3G61260.1(100)	AT3G61260	AT3G61260	Intra-Protein	1	E20230523_22.51833.51833.6.3.dta	6	4086.12	1	0.214686	2e-06	0.000489	1	1	Chloroplast XL	ALTVVEKPVEEPAPAKPASASLDRDVK(16)-LADLSKEKR(6)	AT3G61260-AT3G61260
ALVNELKLMSK(7)-GIEKTAK(4)	ALVNELKLMSK(7)	GIEKTAK(4)	2217.12	Oxidation[M](9)	AT3G13470.1(183)-AT3G13470.1(173)	AT3G13470	AT3G13470	Intra-Protein	1	E20230523_20.53976.53976.3.0.dta	3	2217.12	1	0.285651	-0.001406	-0.634155	1	1	Chloroplast XL	ALVNELKLMSK(7)-GIEKTAK(4)	AT3G13470-AT3G13470
ALVRDPKVAGLK(7)-TKEIPVEEVK(2)	ALVRDPKVAGLK(7)	TKEIPVEEVK(2)	2647.41	null	AT4G20260.1(74)-AT4G20260.1(137)	AT4G20260	AT4G20260	Intra-Protein	1	E20230523_17.58674.58674.4.0.dta	4	2647.41	1	0.0164823	0.000249	0.094054	1	1	Chloroplast XL	ALVRDPKVAGLK(7)-TKEIPVEEVK(2)	AT4G20260-AT4G20260
ALVRDPKVAGLK(7)-TKEIPVEEVK(2)	ALVRDPKVAGLK(7)	TKEIPVEEVK(2)	2647.41	null	AT4G20260.1(74)-AT4G20260.1(137)	AT4G20260	AT4G20260	Intra-Protein	2	E20230523_18.58192.58192.4.0.dta	4	2647.41	1	0.0328993	-0.001151	-0.434764	1	1	Chloroplast XL	ALVRDPKVAGLK(7)-TKEIPVEEVK(2)	AT4G20260-AT4G20260
ALVRDPKVAGLKK(7)-TKEIPVEEVK(2)	ALVRDPKVAGLKK(7)	TKEIPVEEVK(2)	2775.51	null	AT4G20260.1(74)-AT4G20260.1(137)	AT4G20260	AT4G20260	Intra-Protein	1	E20230523_22.50011.50011.4.0.dta	4	2775.51	1	0.034766	-0.000461	-0.166096	1	1	Chloroplast XL	ALVRDPKVAGLKK(7)-TKEIPVEEVK(2)	AT4G20260-AT4G20260
ALVRDPKVAGLKK(7)-TKEIPVEEVK(2)	ALVRDPKVAGLKK(7)	TKEIPVEEVK(2)	2775.51	null	AT4G20260.1(74)-AT4G20260.1(137)	AT4G20260	AT4G20260	Intra-Protein	2	E20230523_22.50046.50046.5.0.dta	5	2775.51	1	0.0486681	-0.000309	-0.111331	1	1	Chloroplast XL	ALVRDPKVAGLKK(7)-TKEIPVEEVK(2)	AT4G20260-AT4G20260
ALVRDPKVAGLKK(7)-TKEIPVEEVK(2)	ALVRDPKVAGLKK(7)	TKEIPVEEVK(2)	2775.51	null	AT4G20260.1(74)-AT4G20260.1(137)	AT4G20260	AT4G20260	Intra-Protein	3	E20230523_20.49380.49380.4.1.dta	4	2775.51	1	0.181592	0.001435	0.517023	1	1	Chloroplast XL	ALVRDPKVAGLKK(7)-TKEIPVEEVK(2)	AT4G20260-AT4G20260
ALVRDPKVAGLKK(7)-TKEIPVEEVK(2)	ALVRDPKVAGLKK(7)	TKEIPVEEVK(2)	2775.51	null	AT4G20260.1(74)-AT4G20260.1(137)	AT4G20260	AT4G20260	Intra-Protein	4	E20230523_20.49379.49379.5.0.dta	5	2775.51	1	0.194181	0.001475	0.531435	1	1	Chloroplast XL	ALVRDPKVAGLKK(7)-TKEIPVEEVK(2)	AT4G20260-AT4G20260
ALVRDPKVAGLKK(7)-TKEIPVEEVK(2)	ALVRDPKVAGLKK(7)	TKEIPVEEVK(2)	2775.51	null	AT4G20260.1(74)-AT4G20260.1(137)	AT4G20260	AT4G20260	Intra-Protein	5	E20230523_22.50101.50101.4.0.dta	4	2775.51	1	0.199175	-0.000461	-0.166096	1	1	Chloroplast XL	ALVRDPKVAGLKK(7)-TKEIPVEEVK(2)	AT4G20260-AT4G20260
ALVTELKK(7)-GIEKTAK(4)	ALVTELKK(7)	GIEKTAK(4)	1856.98	null	AT1G55490.1(187)-AT1G55490.1(177)	AT1G55490	AT1G55490	Intra-Protein	1	E20230523_17.43728.43728.3.0.dta	3	1856.98	1	0.0839369	-0.000121	-0.06516	1	1	Chloroplast XL	ALVTELKK(7)-GIEKTAK(4)	AT1G55490-AT1G55490
AMDDAGLQKSQIDEIVLVGGSTR(9)-TMGPVKK(6)	AMDDAGLQKSQIDEIVLVGGSTR(9)	TMGPVKK(6)	3388.62	Oxidation[M](28)	AT5G42020.1(359)-AT5G42020.1(349)	AT5G42020	AT5G42020	Intra-Protein	1	E20230523_22.80096.80096.3.0.dta	3	3388.62	1	0.147274	0.00486	1.43421	1	1	Chloroplast XL	AMDDAGLQKSQIDEIVLVGGSTR(9)-TMGPVKK(6)	AT5G42020-AT5G42020
AMHAVIDRQKNHGMHFR(10)-DDYVEKDR(6)	AMHAVIDRQKNHGMHFR(10)	DDYVEKDR(6)	3296.45	null	ATCG00490.1(305)-ATCG00490.1(356)	ATCG00490	ATCG00490	Intra-Protein	1	E20230523_19.36168.36168.5.0.dta	5	3296.45	1	0.263926	0.000423	0.12832	1	1	Chloroplast XL	AMHAVIDRQKNHGMHFR(10)-DDYVEKDR(6)	ATCG00490-ATCG00490
AMKDAIEGMNGQDLDGR(3)-GFGFVTFKDEK(8)	AMKDAIEGMNGQDLDGR(3)	GFGFVTFKDEK(8)	3320.43	Oxidation[M](2)	AT2G21660.1(63)-AT2G21660.1(57)	AT2G21660	AT2G21660	Intra-Protein	1	E20230523_19.84758.84758.3.0.dta	3	3320.43	1	0.00783374	0.001993	0.600224	1	1	Chloroplast XL	AMKDAIEGMNGQDLDGR(3)-GFGFVTFKDEK(8)	AT2G21660-AT2G21660
AMKDAIEGMNGQDLDGR(3)-GFGFVTFKDEK(8)	AMKDAIEGMNGQDLDGR(3)	GFGFVTFKDEK(8)	3320.43	Oxidation[M](2)	AT2G21660.1(63)-AT2G21660.1(57)	AT2G21660	AT2G21660	Intra-Protein	2	E20230523_19.84820.84820.3.0.dta	3	3320.43	1	0.0276341	0.001993	0.600224	1	1	Chloroplast XL	AMKDAIEGMNGQDLDGR(3)-GFGFVTFKDEK(8)	AT2G21660-AT2G21660
AMKDAIEGMNGQDLDGR(3)-GFGFVTFKDEK(8)	AMKDAIEGMNGQDLDGR(3)	GFGFVTFKDEK(8)	3320.43	Oxidation[M](2)	AT2G21660.1(63)-AT2G21660.1(57)	AT2G21660	AT2G21660	Intra-Protein	3	E20230523_18.81715.81715.3.0.dta	3	3320.42	1	0.0277063	-0.004391	-1.32242	1	1	Chloroplast XL	AMKDAIEGMNGQDLDGR(3)-GFGFVTFKDEK(8)	AT2G21660-AT2G21660
AMKDAIEGMNGQDLDGR(3)-GFGFVTFKDEK(8)	AMKDAIEGMNGQDLDGR(3)	GFGFVTFKDEK(8)	3320.43	Oxidation[M](2)	AT2G21660.1(63)-AT2G21660.1(57)	AT2G21660	AT2G21660	Intra-Protein	4	E20230523_19.83153.83153.3.0.dta	3	3320.43	1	0.0294494	0.006158	1.85458	1	1	Chloroplast XL	AMKDAIEGMNGQDLDGR(3)-GFGFVTFKDEK(8)	AT2G21660-AT2G21660
AMKDAIEGMNGQDLDGR(3)-GFGFVTFKDEK(8)	AMKDAIEGMNGQDLDGR(3)	GFGFVTFKDEK(8)	3320.43	Oxidation[M](2)	AT2G21660.1(63)-AT2G21660.1(57)	AT2G21660	AT2G21660	Intra-Protein	5	E20230523_19.84749.84749.4.2.dta	4	3320.43	1	0.0339535	0.003825	1.15196	1	1	Chloroplast XL	AMKDAIEGMNGQDLDGR(3)-GFGFVTFKDEK(8)	AT2G21660-AT2G21660
AMKDAIEGMNGQDLDGR(3)-GFGFVTFKDEK(8)	AMKDAIEGMNGQDLDGR(3)	GFGFVTFKDEK(8)	3320.43	Oxidation[M](2)	AT2G21660.1(63)-AT2G21660.1(57)	AT2G21660	AT2G21660	Intra-Protein	6	E20230523_18.81749.81749.4.1.dta	4	3320.42	1	0.039672	-0.004989	-1.50252	1	1	Chloroplast XL	AMKDAIEGMNGQDLDGR(3)-GFGFVTFKDEK(8)	AT2G21660-AT2G21660
AMKDAIEGMNGQDLDGR(3)-GFGFVTFKDEK(8)	AMKDAIEGMNGQDLDGR(3)	GFGFVTFKDEK(8)	3320.43	Oxidation[M](2)	AT2G21660.1(63)-AT2G21660.1(57)	AT2G21660	AT2G21660	Intra-Protein	7	E20230523_18.83419.83419.4.0.dta	4	3320.43	1	0.0682333	-0.000249	-0.07499	1	1	Chloroplast XL	AMKDAIEGMNGQDLDGR(3)-GFGFVTFKDEK(8)	AT2G21660-AT2G21660
AMKDAIEGMNGQDLDGR(3)-GFGFVTFKDEK(8)	AMKDAIEGMNGQDLDGR(3)	GFGFVTFKDEK(8)	3320.43	Oxidation[M](2)	AT2G21660.1(63)-AT2G21660.1(57)	AT2G21660	AT2G21660	Intra-Protein	8	E20230523_19.84722.84722.4.3.dta	4	3320.44	1	0.0705016	0.011215	3.37758	1	1	Chloroplast XL	AMKDAIEGMNGQDLDGR(3)-GFGFVTFKDEK(8)	AT2G21660-AT2G21660
AMKDAIEGMNGQDLDGR(3)-GFGFVTFKDEK(8)	AMKDAIEGMNGQDLDGR(3)	GFGFVTFKDEK(8)	3320.43	Oxidation[M](2)	AT2G21660.1(63)-AT2G21660.1(57)	AT2G21660	AT2G21660	Intra-Protein	9	E20230523_19.84818.84818.4.1.dta	4	3320.43	1	0.0758897	0.003825	1.15196	1	1	Chloroplast XL	AMKDAIEGMNGQDLDGR(3)-GFGFVTFKDEK(8)	AT2G21660-AT2G21660
AMKDAIEGMNGQDLDGR(3)-GFGFVTFKDEK(8)	AMKDAIEGMNGQDLDGR(3)	GFGFVTFKDEK(8)	3320.43	Oxidation[M](2)	AT2G21660.1(63)-AT2G21660.1(57)	AT2G21660	AT2G21660	Intra-Protein	10	E20230523_18.83426.83426.3.0.dta	3	3320.42	1	0.109865	-0.003419	-1.02969	1	1	Chloroplast XL	AMKDAIEGMNGQDLDGR(3)-GFGFVTFKDEK(8)	AT2G21660-AT2G21660
AMKDAIEGMNGQDLDGR(3)-GFGFVTFKDEK(8)	AMKDAIEGMNGQDLDGR(3)	GFGFVTFKDEK(8)	3320.43	Oxidation[M](2)	AT2G21660.1(63)-AT2G21660.1(57)	AT2G21660	AT2G21660	Intra-Protein	11	E20230523_20.83876.83876.4.0.dta	4	3320.43	1	0.164159	0.003208	0.966141	1	1	Chloroplast XL	AMKDAIEGMNGQDLDGR(3)-GFGFVTFKDEK(8)	AT2G21660-AT2G21660
AMKDAIEGMNGQDLDGR(3)-GFGFVTFKDEK(8)	AMKDAIEGMNGQDLDGR(3)	GFGFVTFKDEK(8)	3320.43	Oxidation[M](2)	AT2G21660.1(63)-AT2G21660.1(57)	AT2G21660	AT2G21660	Intra-Protein	12	E20230523_20.83158.83158.3.0.dta	3	3320.44	1	0.170278	0.009661	2.90957	1	1	Chloroplast XL	AMKDAIEGMNGQDLDGR(3)-GFGFVTFKDEK(8)	AT2G21660-AT2G21660
AMKDAIEGMNGQDLDGR(3)-GFGFVTFKDEK(8)	AMKDAIEGMNGQDLDGR(3)	GFGFVTFKDEK(8)	3320.43	Oxidation[M](2)	AT2G21660.1(63)-AT2G21660.1(57)	AT2G21660	AT2G21660	Intra-Protein	13	E20230523_20.83912.83912.4.0.dta	4	3320.43	1	0.213051	0.003208	0.966141	1	1	Chloroplast XL	AMKDAIEGMNGQDLDGR(3)-GFGFVTFKDEK(8)	AT2G21660-AT2G21660
AMKDAIEGMNGQDLDGR(3)-SRGFGFVTFKDEK(10)	AMKDAIEGMNGQDLDGR(3)	SRGFGFVTFKDEK(10)	3579.56	Oxidation[M](2);Oxidation[M](9)	AT2G21660.1(63)-AT2G21660.1(57)	AT2G21660	AT2G21660	Intra-Protein	1	E20230523_19.69603.69603.4.0.dta	4	3579.55	1	0.112183	-0.001476	-0.412342	1	1	Chloroplast XL	AMKDAIEGMNGQDLDGR(3)-SRGFGFVTFKDEK(10)	AT2G21660-AT2G21660
AMKDAIEGMNGQDLDGR(3)-SRGFGFVTFKDEK(10)	AMKDAIEGMNGQDLDGR(3)	SRGFGFVTFKDEK(10)	3579.56	Oxidation[M](2);Oxidation[M](9)	AT2G21660.1(63)-AT2G21660.1(57)	AT2G21660	AT2G21660	Intra-Protein	2	E20230523_19.67741.67741.4.1.dta	4	3579.55	1	0.215134	-0.001103	-0.308139	1	1	Chloroplast XL	AMKDAIEGMNGQDLDGR(3)-SRGFGFVTFKDEK(10)	AT2G21660-AT2G21660
AMKEMYR(3)-VLKPGSR(3)	AMKEMYR(3)	VLKPGSR(3)	1893.88	null	AT1G23360.1(166)-AT1G23360.1(173)	AT1G23360	AT1G23360	Intra-Protein	1	E20230523_22.37021.37021.3.0.dta	3	1893.88	1	0.163472	0.000565	0.29833	1	1	Chloroplast XL	AMKEMYR(3)-VLKPGSR(3)	AT1G23360-AT1G23360
AMKFSVSPVVR(3)-TVIWMGKR(7)	AMKFSVSPVVR(3)	TVIWMGKR(7)	2420.2	null	AT1G56070.1(482)-AT1G56070.1(438)	AT1G56070	AT1G56070	Intra-Protein	1	E20230523_18.86396.86396.3.0.dta	3	2420.2	1	0.0399832	-0.003232	-1.33543	1	1	Chloroplast XL	AMKFSVSPVVR(3)-TVIWMGKR(7)	AT1G56070-AT1G56070
AMKMVAASK(3)-NIQKITK(4)	AMKMVAASK(3)	NIQKITK(4)	2021.98	Oxidation[M](2);Oxidation[M](4)	AT2G33040.1(66)-AT2G33040.1(60)	AT2G33040	AT2G33040	Intra-Protein	1	E20230523_19.24370.24370.3.0.dta	3	2021.98	1	0.02949	-0.002537	-1.25471	1	1	Chloroplast XL	AMKMVAASK(3)-NIQKITK(4)	AT2G33040-AT2G33040
AMKMVAASK(3)-NIQKITK(4)	AMKMVAASK(3)	NIQKITK(4)	2021.98	Oxidation[M](2);Oxidation[M](4)	AT2G33040.1(66)-AT2G33040.1(60)	AT2G33040	AT2G33040	Intra-Protein	2	E20230523_18.24179.24179.3.0.dta	3	2021.98	1	0.0311785	-0.000413	-0.204255	1	1	Chloroplast XL	AMKMVAASK(3)-NIQKITK(4)	AT2G33040-AT2G33040
AMKQVAGK(3)-FLLQEKV(6)	AMKQVAGK(3)	FLLQEKV(6)	1917.95	null	ATCG00120.1(377)-ATCG00120.1(506)	ATCG00120	ATCG00120	Intra-Protein	1	E20230523_22.68267.68267.3.0.dta	3	1917.95	1	0.0317545	-0.000239	-0.124612	1	1	Chloroplast XL	AMKQVAGK(3)-FLLQEKV(6)	ATCG00120-ATCG00120
AMKQVAGK(3)-FLLQEKV(6)	AMKQVAGK(3)	FLLQEKV(6)	1917.95	null	ATCG00120.1(377)-ATCG00120.1(506)	ATCG00120	ATCG00120	Intra-Protein	2	E20230523_22.61470.61470.3.0.dta	3	1933.95	1	0.11218	-9.6e-05	-0.049639	1	1	Chloroplast XL	AMKQVAGK(3)-FLLQEKV(6)	ATCG00120-ATCG00120
AMPNTLMFRPADGNETAGAYKIAVTK(21)-KTPSILALSR(1)	AMPNTLMFRPADGNETAGAYKIAVTK(21)	KTPSILALSR(1)	4062.02	null	AT3G60750.1(582)-AT3G60750.1(589)	AT3G60750	AT3G60750	Intra-Protein	1	E20230523_17.93768.93768.4.1.dta	4	4062.02	1	0.0409901	0.000108	0.026588	1	1	Chloroplast XL	AMPNTLMFRPADGNETAGAYKIAVTK(21)-KTPSILALSR(1)	AT3G60750-AT3G60750
AMPNTLMFRPADGNETAGAYKIAVTK(21)-KTPSILALSR(1)	AMPNTLMFRPADGNETAGAYKIAVTK(21)	KTPSILALSR(1)	4062.02	null	AT3G60750.1(582)-AT3G60750.1(589)	AT3G60750	AT3G60750	Intra-Protein	2	E20230523_17.93813.93813.5.1.dta	5	4062.02	1	0.0983033	0.001098	0.270309	1	1	Chloroplast XL	AMPNTLMFRPADGNETAGAYKIAVTK(21)-KTPSILALSR(1)	AT3G60750-AT3G60750
AMPNTLMFRPADGNETAGAYKIAVTK(21)-KTPSILALSR(1)	AMPNTLMFRPADGNETAGAYKIAVTK(21)	KTPSILALSR(1)	4062.02	null	AT3G60750.1(582)-AT3G60750.1(589)	AT3G60750	AT3G60750	Intra-Protein	3	E20230523_18.93092.93092.4.0.dta	4	4062.02	1	0.189668	-0.004657	-1.14647	1	1	Chloroplast XL	AMPNTLMFRPADGNETAGAYKIAVTK(21)-KTPSILALSR(1)	AT3G60750-AT3G60750
AMPNTLMFRPADGNETAGAYKIAVTKR(21)-KTPSILALSR(1)	AMPNTLMFRPADGNETAGAYKIAVTKR(21)	KTPSILALSR(1)	4250.11	Oxidation[M](2);Oxidation[M](7)	AT3G60750.1(582)-AT3G60750.1(589)	AT3G60750	AT3G60750	Intra-Protein	1	E20230523_17.78201.78201.5.0.dta	5	4250.11	1	0.044619	-1.8e-05	-0.004235	1	1	Chloroplast XL	AMPNTLMFRPADGNETAGAYKIAVTKR(21)-KTPSILALSR(1)	AT3G60750-AT3G60750
AMPNTLMFRPADGNETAGAYKIAVTKR(21)-KTPSILALSR(1)	AMPNTLMFRPADGNETAGAYKIAVTKR(21)	KTPSILALSR(1)	4250.11	Oxidation[M](2);Oxidation[M](7)	AT3G60750.1(582)-AT3G60750.1(589)	AT3G60750	AT3G60750	Intra-Protein	2	E20230523_18.77271.77271.5.0.dta	5	4250.11	1	0.306335	-0.00076	-0.178819	1	1	Chloroplast XL	AMPNTLMFRPADGNETAGAYKIAVTKR(21)-KTPSILALSR(1)	AT3G60750-AT3G60750
AMTDEDKAPYVAKAESR(13)-KEFNLANPNNK(1)	AMTDEDKAPYVAKAESR(13)	KEFNLANPNNK(1)	3379.53	null	AT2G17560.1(88)-AT2G17560.1(51)	AT2G17560	AT2G17560	Intra-Protein	1	E20230523_18.53926.53926.4.0.dta	4	3379.53	1	0.0235704	-0.000805	-0.238199	1	1	Chloroplast XL	AMTDEDKAPYVAKAESR(13)-KEFNLANPNNK(1)	AT2G17560-AT2G17560
AMTDEDKAPYVAKAESR(13)-KEFNLANPNNK(1)	AMTDEDKAPYVAKAESR(13)	KEFNLANPNNK(1)	3379.53	null	AT2G17560.1(88)-AT2G17560.1(51)	AT2G17560	AT2G17560	Intra-Protein	2	E20230523_18.53973.53973.4.0.dta	4	3379.53	1	0.0659699	-0.000791	-0.234056	1	1	Chloroplast XL	AMTDEDKAPYVAKAESR(13)-KEFNLANPNNK(1)	AT2G17560-AT2G17560
AMTVLKETSEQLR(6)-AKEELGTK(2)	AMTVLKETSEQLR(6)	AKEELGTK(2)	2590.25	null	AT2G38550.1(140)-AT2G38550.1(154)	AT2G38550	AT2G38550	Intra-Protein	1	E20230523_17.60109.60109.3.0.dta	3	2590.25	1	0.00984098	-0.000638	-0.246309	1	1	Chloroplast XL	AKEELGTK(2)-AMTVLKETSEQLR(6)	AT2G38550-AT2G38550
AMTVLKETSEQLR(6)-IQAEKAK(5)	AMTVLKETSEQLR(6)	IQAEKAK(5)	2502.23	null	AT2G38550.1(140)-AT2G38550.1(152)	AT2G38550	AT2G38550	Intra-Protein	1	E20230523_19.55745.55745.3.0.dta	3	2502.23	1	0.075463	-0.001476	-0.589874	1	1	Chloroplast XL	AMTVLKETSEQLR(6)-IQAEKAK(5)	AT2G38550-AT2G38550
AMTVLKETSEQLR(6)-IQAEKAK(5)	AMTVLKETSEQLR(6)	IQAEKAK(5)	2502.23	null	AT2G38550.1(140)-AT2G38550.1(152)	AT2G38550	AT2G38550	Intra-Protein	2	E20230523_19.55602.55602.3.0.dta	3	2502.23	1	0.0967656	-0.002716	-1.08543	1	1	Chloroplast XL	AMTVLKETSEQLR(6)-IQAEKAK(5)	AT2G38550-AT2G38550
AMTVLKETSEQLR(6)-IQAEKAK(5)	AMTVLKETSEQLR(6)	IQAEKAK(5)	2502.23	null	AT2G38550.1(140)-AT2G38550.1(152)	AT2G38550	AT2G38550	Intra-Protein	3	E20230523_18.54352.54352.3.0.dta	3	2502.23	1	0.134197	-0.00297	-1.18694	1	1	Chloroplast XL	AMTVLKETSEQLR(6)-IQAEKAK(5)	AT2G38550-AT2G38550
AMTVLKETSEQLR(6)-IQAEKAK(5)	AMTVLKETSEQLR(6)	IQAEKAK(5)	2502.23	null	AT2G38550.1(140)-AT2G38550.1(152)	AT2G38550	AT2G38550	Intra-Protein	4	E20230523_19.55711.55711.3.0.dta	3	2502.23	1	0.178587	-0.002716	-1.08543	1	1	Chloroplast XL	AMTVLKETSEQLR(6)-IQAEKAK(5)	AT2G38550-AT2G38550
AMTVLKETSEQLR(6)-IQAEKAK(5)	AMTVLKETSEQLR(6)	IQAEKAK(5)	2502.23	null	AT2G38550.1(140)-AT2G38550.1(152)	AT2G38550	AT2G38550	Intra-Protein	5	E20230523_19.55575.55575.3.1.dta	3	2502.23	1	0.333593	-0.002935	-1.17295	1	1	Chloroplast XL	AMTVLKETSEQLR(6)-IQAEKAK(5)	AT2G38550-AT2G38550
AMTVLKETSEQLR(6)-IQAEKAKEELGTK(5)	AMTVLKETSEQLR(6)	IQAEKAKEELGTK(5)	3159.56	null	AT2G38550.1(140)-AT2G38550.1(152)	AT2G38550	AT2G38550	Intra-Protein	1	E20230523_22.56501.56501.3.0.dta	3	3159.56	1	0.0016823	-0.000135	-0.042727	1	1	Chloroplast XL	AMTVLKETSEQLR(6)-IQAEKAKEELGTK(5)	AT2G38550-AT2G38550
AMTVLKETSEQLR(6)-IQAEKAKEELGTK(5)	AMTVLKETSEQLR(6)	IQAEKAKEELGTK(5)	3159.56	null	AT2G38550.1(140)-AT2G38550.1(152)	AT2G38550	AT2G38550	Intra-Protein	2	E20230523_19.58916.58916.3.0.dta	3	3159.56	1	0.00338821	-0.000219	-0.069313	1	1	Chloroplast XL	AMTVLKETSEQLR(6)-IQAEKAKEELGTK(5)	AT2G38550-AT2G38550
AMTVLKETSEQLR(6)-IQAEKAKEELGTK(5)	AMTVLKETSEQLR(6)	IQAEKAKEELGTK(5)	3159.56	null	AT2G38550.1(140)-AT2G38550.1(152)	AT2G38550	AT2G38550	Intra-Protein	3	E20230523_19.58872.58872.3.1.dta	3	3159.56	1	0.00548493	-0.000219	-0.069313	1	1	Chloroplast XL	AMTVLKETSEQLR(6)-IQAEKAKEELGTK(5)	AT2G38550-AT2G38550
AMTVLKETSEQLR(6)-IQAEKAKEELGTK(5)	AMTVLKETSEQLR(6)	IQAEKAKEELGTK(5)	3159.56	null	AT2G38550.1(140)-AT2G38550.1(152)	AT2G38550	AT2G38550	Intra-Protein	4	E20230523_20.56199.56199.3.0.dta	3	3159.57	1	0.023526	0.001126	0.356378	1	1	Chloroplast XL	AMTVLKETSEQLR(6)-IQAEKAKEELGTK(5)	AT2G38550-AT2G38550
AMTVLKETSEQLR(6)-IQAEKAKEELGTK(5)	AMTVLKETSEQLR(6)	IQAEKAKEELGTK(5)	3159.56	null	AT2G38550.1(140)-AT2G38550.1(152)	AT2G38550	AT2G38550	Intra-Protein	5	E20230523_19.58913.58913.4.1.dta	4	3159.56	1	0.0270802	-0.000256	-0.081024	1	1	Chloroplast XL	AMTVLKETSEQLR(6)-IQAEKAKEELGTK(5)	AT2G38550-AT2G38550
AMTVLKETSEQLR(6)-IQAEKAKEELGTK(5)	AMTVLKETSEQLR(6)	IQAEKAKEELGTK(5)	3159.56	null	AT2G38550.1(140)-AT2G38550.1(152)	AT2G38550	AT2G38550	Intra-Protein	6	E20230523_20.47944.47944.3.0.dta	3	3175.56	1	0.0588855	0.001341	0.422288	1	1	Chloroplast XL	AMTVLKETSEQLR(6)-IQAEKAKEELGTK(5)	AT2G38550-AT2G38550
AMTVLKETSEQLR(6)-IQAEKAKEELGTK(5)	AMTVLKETSEQLR(6)	IQAEKAKEELGTK(5)	3159.56	null	AT2G38550.1(140)-AT2G38550.1(152)	AT2G38550	AT2G38550	Intra-Protein	7	E20230523_20.47893.47893.4.0.dta	4	3175.56	1	0.117306	0.001581	0.497865	1	1	Chloroplast XL	AMTVLKETSEQLR(6)-IQAEKAKEELGTK(5)	AT2G38550-AT2G38550
AMTVLKETSEQLR(6)-IQAEKAKEELGTK(5)	AMTVLKETSEQLR(6)	IQAEKAKEELGTK(5)	3159.56	null	AT2G38550.1(140)-AT2G38550.1(152)	AT2G38550	AT2G38550	Intra-Protein	8	E20230523_19.59040.59040.3.0.dta	3	3159.56	1	0.182211	-0.000219	-0.069313	1	1	Chloroplast XL	AMTVLKETSEQLR(6)-IQAEKAKEELGTK(5)	AT2G38550-AT2G38550
AMTVLKETSEQLR(6)-IQAEKAKEELGTK(5)	AMTVLKETSEQLR(6)	IQAEKAKEELGTK(5)	3159.56	null	AT2G38550.1(140)-AT2G38550.1(152)	AT2G38550	AT2G38550	Intra-Protein	9	E20230523_20.47948.47948.4.1.dta	4	3175.56	1	0.308721	0.001448	0.455983	1	1	Chloroplast XL	AMTVLKETSEQLR(6)-IQAEKAKEELGTK(5)	AT2G38550-AT2G38550
AMVDAAKLIR(7)-SQLGSAK(7)	AMVDAAKLIR(7)	SQLGSAK(7)	1986.97	null	AT3G03780.1(755)-AT3G03780.1(765)	AT3G03780	AT3G03780	Intra-Protein	1	E20230523_22.69027.69027.3.0.dta	3	1986.97	1	0.0177853	0.000431	0.216913	1	1	Chloroplast XL	AMVDAAKLIR(7)-SQLGSAK(7)	AT3G03780-AT3G03780
AMVDAAKLIR(7)-SQLGSAK(7)	AMVDAAKLIR(7)	SQLGSAK(7)	1986.97	null	AT3G03780.1(755)-AT3G03780.1(765)	AT3G03780	AT3G03780	Intra-Protein	2	E20230523_22.69224.69224.3.0.dta	3	1986.97	1	0.23496	0.000501	0.252142	1	1	Chloroplast XL	AMVDAAKLIR(7)-SQLGSAK(7)	AT3G03780-AT3G03780
AMVDAAKLIR(7)-SQLGSAK(7)	AMVDAAKLIR(7)	SQLGSAK(7)	1986.97	null	AT3G03780.1(755)-AT3G03780.1(765)	AT3G03780	AT3G03780	Intra-Protein	3	E20230523_17.57843.57843.3.0.dta	3	2002.96	1	0.380935	-0.002571	-1.2836	1	1	Chloroplast XL	AMVDAAKLIR(7)-SQLGSAK(7)	AT3G03780-AT3G03780
ANFPKAAAASK(5)-GPKVGGGGGK(3)	ANFPKAAAASK(5)	GPKVGGGGGK(3)	2098.01	null	AT3G53020.1(146)-AT3G53020.1(155)	AT3G53020	AT3G53020	Intra-Protein	1	E20230523_22.27753.27753.3.0.dta	3	2098.01	1	0.0446135	0.001588	0.756907	1	1	Chloroplast XL	ANFPKAAAASK(5)-GPKVGGGGGK(3)	AT3G53020-AT3G53020
ANFPKAAAASK(5)-GPKVGGGGGK(3)	ANFPKAAAASK(5)	GPKVGGGGGK(3)	2098.01	null	AT3G53020.1(146)-AT3G53020.1(155)	AT3G53020	AT3G53020	Intra-Protein	2	E20230523_20.27017.27017.3.0.dta	3	2098.01	1	0.0461896	-3.7e-05	-0.017636	1	1	Chloroplast XL	ANFPKAAAASK(5)-GPKVGGGGGK(3)	AT3G53020-AT3G53020
ANFPKAAAASK(5)-GPKVGGGGGK(3)	ANFPKAAAASK(5)	GPKVGGGGGK(3)	2098.01	null	AT3G53020.1(146)-AT3G53020.1(155)	AT3G53020	AT3G53020	Intra-Protein	3	E20230523_20.26968.26968.3.0.dta	3	2098.01	1	0.0853212	-3.7e-05	-0.017636	1	1	Chloroplast XL	ANFPKAAAASK(5)-GPKVGGGGGK(3)	AT3G53020-AT3G53020
ANFPKAAAASK(5)-GPKVGGGGGK(3)	ANFPKAAAASK(5)	GPKVGGGGGK(3)	2098.01	null	AT3G53020.1(146)-AT3G53020.1(155)	AT3G53020	AT3G53020	Intra-Protein	4	E20230523_20.27180.27180.3.0.dta	3	2098.01	1	0.199732	-0.000174	-0.082936	1	1	Chloroplast XL	ANFPKAAAASK(5)-GPKVGGGGGK(3)	AT3G53020-AT3G53020
ANFPKAAAASK(5)-VGGGGGKR(7)	ANFPKAAAASK(5)	VGGGGGKR(7)	1971.94	null	AT3G53020.1(146)-AT3G53020.1(162)	AT3G53020	AT3G53020	Intra-Protein	1	E20230523_19.23305.23305.3.0.dta	3	1971.94	1	0.0773642	-3.3e-05	-0.016735	1	1	Chloroplast XL	ANFPKAAAASK(5)-VGGGGGKR(7)	AT3G53020-AT3G53020
ANKVSFSNHKTK(10)-KLQFVNLQYK(1)	ANKVSFSNHKTK(10)	KLQFVNLQYK(1)	2850.43	null	AT2G33450.1(89)-AT2G33450.1(92)	AT2G33450	AT2G33450	Intra-Protein	1	E20230523_18.52031.52031.4.0.dta	4	2850.43	1	0.0484495	-0.002181	-0.765147	1	1	Chloroplast XL	ANKVSFSNHKTK(10)-KLQFVNLQYK(1)	AT2G33450-AT2G33450
ANKVSFSNHKTK(10)-KLQFVNLQYK(1)	ANKVSFSNHKTK(10)	KLQFVNLQYK(1)	2850.43	null	AT2G33450.1(89)-AT2G33450.1(92)	AT2G33450	AT2G33450	Intra-Protein	2	E20230523_18.52038.52038.5.0.dta	5	2850.43	1	0.104868	-0.001765	-0.619204	1	1	Chloroplast XL	ANKVSFSNHKTK(10)-KLQFVNLQYK(1)	AT2G33450-AT2G33450
ANKVSFSNHKTK(10)-KLQFVNLQYK(1)	ANKVSFSNHKTK(10)	KLQFVNLQYK(1)	2850.43	null	AT2G33450.1(89)-AT2G33450.1(92)	AT2G33450	AT2G33450	Intra-Protein	3	E20230523_18.52052.52052.5.0.dta	5	2850.43	1	0.164658	-0.001765	-0.619204	1	1	Chloroplast XL	ANKVSFSNHKTK(10)-KLQFVNLQYK(1)	AT2G33450-AT2G33450
ANQVKR(5)-ILKAPK(3)	ANQVKR(5)	ILKAPK(3)	1593.85	null	AT3G04840.1(151)-AT3G04840.1(219)	AT3G04840	AT3G04840	Intra-Protein	1	E20230523_19.20622.20622.3.2.dta	3	1593.85	1	0.0423838	-0.001029	-0.645606	1	1	Chloroplast XL	ANQVKR(5)-ILKAPK(3)	AT3G04840-AT3G04840
ANSPDSSYQKQEISR(10)-FLGNLPEKK(8)	ANSPDSSYQKQEISR(10)	FLGNLPEKK(8)	2964.38	null	AT3G10650.1(484)-AT3G10650.1(473)	AT3G10650	AT3G10650	Intra-Protein	1	E20230523_22.52566.52566.3.0.dta	3	2964.38	1	0.0193074	0.001364	0.46013	1	1	Chloroplast XL	ANSPDSSYQKQEISR(10)-FLGNLPEKK(8)	AT3G10650-AT3G10650
ANSPDSSYQKQEISR(10)-FLGNLPEKK(8)	ANSPDSSYQKQEISR(10)	FLGNLPEKK(8)	2964.38	null	AT3G10650.1(484)-AT3G10650.1(473)	AT3G10650	AT3G10650	Intra-Protein	2	E20230523_22.52627.52627.3.1.dta	3	2964.38	1	0.0703517	0.001364	0.46013	1	1	Chloroplast XL	ANSPDSSYQKQEISR(10)-FLGNLPEKK(8)	AT3G10650-AT3G10650
ANSPDSSYQKQEISR(10)-FLGNLPEKK(8)	ANSPDSSYQKQEISR(10)	FLGNLPEKK(8)	2964.38	null	AT3G10650.1(484)-AT3G10650.1(473)	AT3G10650	AT3G10650	Intra-Protein	3	E20230523_20.52120.52120.3.0.dta	3	2964.38	1	0.0789267	-0.001014	-0.342062	1	1	Chloroplast XL	ANSPDSSYQKQEISR(10)-FLGNLPEKK(8)	AT3G10650-AT3G10650
ANSPDSSYQKQEISR(10)-FLGNLPEKK(8)	ANSPDSSYQKQEISR(10)	FLGNLPEKK(8)	2964.38	null	AT3G10650.1(484)-AT3G10650.1(473)	AT3G10650	AT3G10650	Intra-Protein	4	E20230523_20.52069.52069.3.0.dta	3	2964.38	1	0.0804543	-0.001014	-0.342062	1	1	Chloroplast XL	ANSPDSSYQKQEISR(10)-FLGNLPEKK(8)	AT3G10650-AT3G10650
ANSPDSSYQKQEISR(10)-FLGNLPEKK(8)	ANSPDSSYQKQEISR(10)	FLGNLPEKK(8)	2964.38	null	AT3G10650.1(484)-AT3G10650.1(473)	AT3G10650	AT3G10650	Intra-Protein	5	E20230523_22.52654.52654.3.1.dta	3	2964.38	1	0.149411	0.001364	0.46013	1	1	Chloroplast XL	ANSPDSSYQKQEISR(10)-FLGNLPEKK(8)	AT3G10650-AT3G10650
ANSPDSSYQKQEISR(10)-FLGNLPEKK(8)	ANSPDSSYQKQEISR(10)	FLGNLPEKK(8)	2964.38	null	AT3G10650.1(484)-AT3G10650.1(473)	AT3G10650	AT3G10650	Intra-Protein	6	E20230523_20.52220.52220.3.0.dta	3	2964.38	1	0.242769	-0.001061	-0.357917	1	1	Chloroplast XL	ANSPDSSYQKQEISR(10)-FLGNLPEKK(8)	AT3G10650-AT3G10650
ANTFVSQKK(8)-KPGMTR(1)	ANTFVSQKK(8)	KPGMTR(1)	1920.9	null	AT3G47520.1(242)-AT3G47520.1(163)	AT3G47520	AT3G47520	Intra-Protein	1	E20230523_20.27567.27567.3.0.dta	3	1920.9	1	0.208726	0.000324	0.168671	1	1	Chloroplast XL	ANTFVSQKK(8)-KPGMTR(1)	AT3G47520-AT3G47520
ANTKALAENEGEGLAK(4)-VSIAKTSFK(5)	ANTKALAENEGEGLAK(4)	VSIAKTSFK(5)	2805.37	null	AT4G16155.1(540)-AT4G16155.1(532)	AT4G16155	AT4G16155	Intra-Protein	1	E20230523_18.58272.58272.3.0.dta	3	2805.37	1	0.195498	0.003334	1.18843	1	1	Chloroplast XL	ANTKALAENEGEGLAK(4)-VSIAKTSFK(5)	AT4G16155-AT4G16155
ANTTKKR(5)-MMVKAR(4)	ANTTKKR(5)	MMVKAR(4)	1762.85	null	AT3G63460.1(1024)-AT3G63460.1(1098)	AT3G63460	AT3G63460	Intra-Protein	1	E20230523_22.10643.10643.3.0.dta	3	1762.85	1	0.0170844	0.000227	0.128769	1	1	Chloroplast XL	ANTTKKR(5)-MMVKAR(4)	AT3G63460-AT3G63460
ANTTKKR(5)-MMVKAR(4)	ANTTKKR(5)	MMVKAR(4)	1762.85	null	AT3G63460.1(1024)-AT3G63460.1(1098)	AT3G63460	AT3G63460	Intra-Protein	2	E20230523_20.10056.10056.3.0.dta	3	1762.85	1	0.0524718	0.001031	0.584849	1	1	Chloroplast XL	ANTTKKR(5)-MMVKAR(4)	AT3G63460-AT3G63460
ANTTKKR(5)-MMVKAR(4)	ANTTKKR(5)	MMVKAR(4)	1762.85	null	AT3G63460.1(1024)-AT3G63460.1(1098)	AT3G63460	AT3G63460	Intra-Protein	3	E20230523_22.5523.5523.3.0.dta	3	1778.84	1	0.0574394	0.000683	0.383957	1	1	Chloroplast XL	ANTTKKR(5)-MMVKAR(4)	AT3G63460-AT3G63460
ANTTKKR(5)-MMVKAR(4)	ANTTKKR(5)	MMVKAR(4)	1762.85	null	AT3G63460.1(1024)-AT3G63460.1(1098)	AT3G63460	AT3G63460	Intra-Protein	4	E20230523_22.10699.10699.4.0.dta	4	1762.85	1	0.104936	0.000909	0.515643	1	1	Chloroplast XL	ANTTKKR(5)-MMVKAR(4)	AT3G63460-AT3G63460
ANTTKKR(5)-MMVKAR(4)	ANTTKKR(5)	MMVKAR(4)	1762.85	null	AT3G63460.1(1024)-AT3G63460.1(1098)	AT3G63460	AT3G63460	Intra-Protein	5	E20230523_20.10053.10053.4.0.dta	4	1762.85	1	0.160901	0.001621	0.919534	1	1	Chloroplast XL	ANTTKKR(5)-MMVKAR(4)	AT3G63460-AT3G63460
ANTTKKR(5)-MMVKAR(4)	ANTTKKR(5)	MMVKAR(4)	1762.85	null	AT3G63460.1(1024)-AT3G63460.1(1098)	AT3G63460	AT3G63460	Intra-Protein	6	E20230523_22.5521.5521.4.0.dta	4	1778.84	1	0.212229	0.000513	0.28839	1	1	Chloroplast XL	ANTTKKR(5)-MMVKAR(4)	AT3G63460-AT3G63460
ANTTKKR(5)-MMVKAR(4)	ANTTKKR(5)	MMVKAR(4)	1762.85	null	AT3G63460.1(1024)-AT3G63460.1(1098)	AT3G63460	AT3G63460	Intra-Protein	7	E20230523_22.6367.6367.4.0.dta	4	1778.84	1	0.226129	0.000355	0.199568	1	1	Chloroplast XL	ANTTKKR(5)-MMVKAR(4)	AT3G63460-AT3G63460
ANTTKKR(5)-MMVKAR(4)	ANTTKKR(5)	MMVKAR(4)	1762.85	null	AT3G63460.1(1024)-AT3G63460.1(1098)	AT3G63460	AT3G63460	Intra-Protein	8	E20230523_22.10623.10623.4.0.dta	4	1762.85	1	0.238524	0.000909	0.515643	1	1	Chloroplast XL	ANTTKKR(5)-MMVKAR(4)	AT3G63460-AT3G63460
ANTTKKR(5)-MMVKAR(4)	ANTTKKR(5)	MMVKAR(4)	1762.85	null	AT3G63460.1(1024)-AT3G63460.1(1098)	AT3G63460	AT3G63460	Intra-Protein	9	E20230523_20.5707.5707.4.1.dta	4	1778.84	1	0.25068	0.000303	0.170335	1	1	Chloroplast XL	ANTTKKR(5)-MMVKAR(4)	AT3G63460-AT3G63460
ANTTKKR(5)-MMVKAR(4)	ANTTKKR(5)	MMVKAR(4)	1762.85	null	AT3G63460.1(1024)-AT3G63460.1(1098)	AT3G63460	AT3G63460	Intra-Protein	10	E20230523_22.6331.6331.4.0.dta	4	1778.84	1	0.264226	0.000303	0.170335	1	1	Chloroplast XL	ANTTKKR(5)-MMVKAR(4)	AT3G63460-AT3G63460
ANTTKKR(5)-MMVKAR(4)	ANTTKKR(5)	MMVKAR(4)	1762.85	null	AT3G63460.1(1024)-AT3G63460.1(1098)	AT3G63460	AT3G63460	Intra-Protein	11	E20230523_20.4934.4934.4.0.dta	4	1778.84	1	0.317867	0.00083	0.466595	1	1	Chloroplast XL	ANTTKKR(5)-MMVKAR(4)	AT3G63460-AT3G63460
ANTTKKR(5)-MMVKAR(4)	ANTTKKR(5)	MMVKAR(4)	1762.85	null	AT3G63460.1(1024)-AT3G63460.1(1098)	AT3G63460	AT3G63460	Intra-Protein	12	E20230523_20.4913.4913.3.0.dta	3	1778.84	1	0.335179	0.000675	0.37946	1	1	Chloroplast XL	ANTTKKR(5)-MMVKAR(4)	AT3G63460-AT3G63460
ANTTKKR(5)-MMVKAR(4)	ANTTKKR(5)	MMVKAR(4)	1762.85	null	AT3G63460.1(1024)-AT3G63460.1(1098)	AT3G63460	AT3G63460	Intra-Protein	13	E20230523_22.5513.5513.3.0.dta	3	1778.84	1	0.396371	0.000683	0.383957	1	1	Chloroplast XL	ANTTKKR(5)-MMVKAR(4)	AT3G63460-AT3G63460
ANTTKKR(6)-MMVKAR(4)	ANTTKKR(6)	MMVKAR(4)	1778.84	Oxidation[M](12)	AT3G63460.1(1025)-AT3G63460.1(1098)	AT3G63460	AT3G63460	Intra-Protein	1	E20230523_22.6368.6368.3.0.dta	3	1778.84	1	0.185089	0.00062	0.348541	1	1	Chloroplast XL	ANTTKKR(6)-MMVKAR(4)	AT3G63460-AT3G63460
ANVKKPDTDFEFYK(4)-DFEKGYR(4)	ANVKKPDTDFEFYK(4)	DFEKGYR(4)	2825.25	null	AT5G58290.1(398)-AT5G58290.1(391)	AT5G58290	AT5G58290	Intra-Protein	1	E20230523_19.61407.61407.4.1.dta	4	2825.25	1	0.0686893	-0.001307	-0.462614	1	1	Chloroplast XL	ANVKKPDTDFEFYK(4)-DFEKGYR(4)	AT5G58290-AT5G58290
ANVKKPDTDFEFYK(4)-DFEKGYR(4)	ANVKKPDTDFEFYK(4)	DFEKGYR(4)	2825.25	null	AT5G58290.1(398)-AT5G58290.1(391)	AT5G58290	AT5G58290	Intra-Protein	2	E20230523_19.61420.61420.3.0.dta	3	2825.24	1	0.132058	-0.006724	-2.37997	1	1	Chloroplast XL	ANVKKPDTDFEFYK(4)-DFEKGYR(4)	AT5G58290-AT5G58290
ANVKKPDTDFEFYK(4)-DFEKGYR(4)	ANVKKPDTDFEFYK(4)	DFEKGYR(4)	2825.25	null	AT5G58290.1(398)-AT5G58290.1(391)	AT5G58290	AT5G58290	Intra-Protein	3	E20230523_17.61156.61156.4.3.dta	4	2825.25	1	0.241581	0.000774	0.273958	1	1	Chloroplast XL	ANVKKPDTDFEFYK(4)-DFEKGYR(4)	AT5G58290-AT5G58290
ANVKKPDTDFEFYK(4)-DFEKGYR(4)	ANVKKPDTDFEFYK(4)	DFEKGYR(4)	2825.25	null	AT5G58290.1(398)-AT5G58290.1(391)	AT5G58290	AT5G58290	Intra-Protein	4	E20230523_19.61401.61401.4.0.dta	4	2825.25	1	0.294011	-0.001619	-0.573047	1	1	Chloroplast XL	ANVKKPDTDFEFYK(4)-DFEKGYR(4)	AT5G58290-AT5G58290
ANVSKAELK(5)-KFEPKYR(5)	ANVSKAELK(5)	KFEPKYR(5)	2136.05	null	AT3G04920.1(38)-AT3G04920.1(90)	AT3G04920	AT3G04920	Intra-Protein	1	E20230523_19.36181.36181.3.1.dta	3	2136.05	1	0.119149	-0.001716	-0.803351	1	1	Chloroplast XL	ANVSKAELK(5)-KFEPKYR(5)	AT3G04920-AT3G04920
ANVSKAELK(5)-KFEPKYR(5)	ANVSKAELK(5)	KFEPKYR(5)	2136.05	null	AT3G04920.1(38)-AT3G04920.1(90)	AT3G04920	AT3G04920	Intra-Protein	2	E20230523_19.36179.36179.4.0.dta	4	2136.05	1	0.170046	-0.001211	-0.566934	1	1	Chloroplast XL	ANVSKAELK(5)-KFEPKYR(5)	AT3G04920-AT3G04920
ANVSKAELK(5)-KFEPKYR(5)	ANVSKAELK(5)	KFEPKYR(5)	2136.05	null	AT3G04920.1(38)-AT3G04920.1(90)	AT3G04920	AT3G04920	Intra-Protein	3	E20230523_20.34930.34930.3.0.dta	3	2136.05	1	0.235041	0.000347	0.162449	1	1	Chloroplast XL	ANVSKAELK(5)-KFEPKYR(5)	AT3G04920-AT3G04920
ANVSKAELK(5)-KFMTNR(1)	ANVSKAELK(5)	KFMTNR(1)	1964.93	null	AT3G04920.1(38)-AT3G04920.1(12)	AT3G04920	AT3G04920	Intra-Protein	1	E20230523_22.37864.37864.3.1.dta	3	1964.93	1	0.0655099	0.00017	0.086517	1	1	Chloroplast XL	ANVSKAELK(5)-KFMTNR(1)	AT3G04920-AT3G04920
ANVSKAELK(5)-KFMTNR(1)	ANVSKAELK(5)	KFMTNR(1)	1964.93	null	AT3G04920.1(38)-AT3G04920.1(12)	AT3G04920	AT3G04920	Intra-Protein	2	E20230523_20.37756.37756.3.4.dta	3	1964.93	1	0.0761574	0.002019	1.02752	1	1	Chloroplast XL	ANVSKAELK(5)-KFMTNR(1)	AT3G04920-AT3G04920
ANVSKAELK(5)-KFMTNR(1)	ANVSKAELK(5)	KFMTNR(1)	1964.93	null	AT3G04920.1(38)-AT3G04920.1(12)	AT3G04920	AT3G04920	Intra-Protein	3	E20230523_20.37731.37731.3.1.dta	3	1964.93	1	0.0885096	0.002019	1.02752	1	1	Chloroplast XL	ANVSKAELK(5)-KFMTNR(1)	AT3G04920-AT3G04920
ANVSKAELK(5)-KFMTNR(1)	ANVSKAELK(5)	KFMTNR(1)	1964.93	null	AT3G04920.1(38)-AT3G04920.1(12)	AT3G04920	AT3G04920	Intra-Protein	4	E20230523_20.37793.37793.3.4.dta	3	1964.93	1	0.182893	0.002019	1.02752	1	1	Chloroplast XL	ANVSKAELK(5)-KFMTNR(1)	AT3G04920-AT3G04920
ANVSKAELK(5)-KFMTNR(1)	ANVSKAELK(5)	KFMTNR(1)	1964.93	null	AT3G04920.1(38)-AT3G04920.1(12)	AT3G04920	AT3G04920	Intra-Protein	5	E20230523_18.31324.31324.3.0.dta	3	1980.93	1	0.262792	0.002546	1.28526	1	1	Chloroplast XL	ANVSKAELK(5)-KFMTNR(1)	AT3G04920-AT3G04920
ANVSKAELK(5)-KFMTNR(1)	ANVSKAELK(5)	KFMTNR(1)	1964.93	null	AT3G04920.1(38)-AT3G04920.1(12)	AT3G04920	AT3G04920	Intra-Protein	6	E20230523_20.30588.30588.3.3.dta	3	1980.92	1	0.283456	-0.004919	-2.48318	1	1	Chloroplast XL	ANVSKAELK(5)-KFMTNR(1)	AT3G04920-AT3G04920
ANVSKAELKEK(5)-KFEPKYR(5)	ANVSKAELKEK(5)	KFEPKYR(5)	2393.19	null	AT3G04920.1(38)-AT3G04920.1(90)	AT3G04920	AT3G04920	Intra-Protein	1	E20230523_20.30614.30614.4.1.dta	4	2393.19	1	0.328076	0.002347	0.980699	1	1	Chloroplast XL	ANVSKAELKEK(5)-KFEPKYR(5)	AT3G04920-AT3G04920
ANVSKAELKEK(9)-KFMTNR(1)	ANVSKAELKEK(9)	KFMTNR(1)	2222.07	null	AT3G04920.1(42)-AT3G04920.1(12)	AT3G04920	AT3G04920	Intra-Protein	1	E20230523_19.29522.29522.4.0.dta	4	2222.07	1	0.0132602	-0.000727	-0.327173	1	1	Chloroplast XL	ANVSKAELKEK(9)-KFMTNR(1)	AT3G04920-AT3G04920
ANVSKAELKEK(9)-KFMTNR(1)	ANVSKAELKEK(9)	KFMTNR(1)	2222.07	null	AT3G04920.1(42)-AT3G04920.1(12)	AT3G04920	AT3G04920	Intra-Protein	2	E20230523_19.29567.29567.3.0.dta	3	2222.07	1	0.158514	-0.001353	-0.608892	1	1	Chloroplast XL	ANVSKAELKEK(9)-KFMTNR(1)	AT3G04920-AT3G04920
ANYFGQAKGLASGMR(8)-SLVGSSLYKGK(9)	ANYFGQAKGLASGMR(8)	SLVGSSLYKGK(9)	2918.39	null	AT1G01900.1(248)-AT1G01900.1(373)	AT1G01900	AT1G01900	Intra-Protein	1	E20230523_17.81730.81730.4.1.dta	4	2918.39	1	0.157858	0.002228	0.763434	1	1	Chloroplast XL	ANYFGQAKGLASGMR(8)-SLVGSSLYKGK(9)	AT1G01900-AT1G01900
ANYFGQAKGLASGMR(8)-SLVGSSLYKGK(9)	ANYFGQAKGLASGMR(8)	SLVGSSLYKGK(9)	2918.39	null	AT1G01900.1(248)-AT1G01900.1(373)	AT1G01900	AT1G01900	Intra-Protein	2	E20230523_17.81693.81693.3.0.dta	3	2918.39	1	0.175108	-0.000247	-0.084636	1	1	Chloroplast XL	ANYFGQAKGLASGMR(8)-SLVGSSLYKGK(9)	AT1G01900-AT1G01900
APAKSVK(4)-VAVTKK(5)	APAKSVK(4)	VAVTKK(5)	1554.83	null	AT2G30620.1(255)-AT2G30620.1(250)	AT2G30620	AT2G30620	Intra-Protein	1	E20230523_19.16053.16053.3.0.dta	3	1554.83	1	0.264471	-0.000195	-0.125416	1	1	Chloroplast XL	APAKSVK(4)-VAVTKK(5)	AT2G30620-AT2G30620
APKIQR(3)-GKKVSK(2)	APKIQR(3)	GKKVSK(2)	1567.84	null	AT5G10360.1(179)-AT5G10360.1(172)	AT5G10360	AT5G10360	Intra-Protein	1	E20230523_18.7812.7812.4.2.dta	4	1567.83	1	0.0527555	-0.000916	-0.584245	1	1	Chloroplast XL	APKIQR(3)-GKKVSK(2)	AT5G10360-AT5G10360
APKIQR(3)-GKKVSK(2)	APKIQR(3)	GKKVSK(2)	1567.84	null	AT5G10360.1(179)-AT5G10360.1(172)	AT5G10360	AT5G10360	Intra-Protein	2	E20230523_17.8032.8032.4.1.dta	4	1567.83	1	0.175849	-0.00092	-0.586796	1	1	Chloroplast XL	APKIQR(3)-GKKVSK(2)	AT5G10360-AT5G10360
APKIQR(3)-GKKVSK(3)	APKIQR(3)	GKKVSK(3)	1567.84	null	AT5G10360.1(179)-AT5G10360.1(173)	AT5G10360	AT5G10360	Intra-Protein	1	E20230523_18.7759.7759.3.1.dta	3	1567.83	1	0.215332	-0.002563	-1.63474	1	1	Chloroplast XL	APKIQR(3)-GKKVSK(3)	AT5G10360-AT5G10360
APQPAKPKEEPK(6)-QTEAVPPVPTKK(11)	APQPAKPKEEPK(6)	QTEAVPPVPTKK(11)	2823.43	null	AT1G57720.1(225)-AT1G57720.1(218)	AT1G57720	AT1G57720	Intra-Protein	1	E20230523_17.33454.33454.4.2.dta	4	2823.43	1	0.147313	-0.000591	-0.20932	1	1	Chloroplast XL	APQPAKPKEEPK(6)-QTEAVPPVPTKK(11)	AT1G57720-AT1G57720
APQPAKPKEEPK(6)-QTEAVPPVPTKK(11)	APQPAKPKEEPK(6)	QTEAVPPVPTKK(11)	2823.43	null	AT1G57720.1(225)-AT1G57720.1(218)	AT1G57720	AT1G57720	Intra-Protein	2	E20230523_17.33771.33771.4.1.dta	4	2823.43	1	0.151691	0.000269	0.095274	1	1	Chloroplast XL	APQPAKPKEEPK(6)-QTEAVPPVPTKK(11)	AT1G57720-AT1G57720
APSPKSSDLPEGSQWR(5)-KGKVER(1)	APSPKSSDLPEGSQWR(5)	KGKVER(1)	2667.26	null	AT1G50250.1(124)-AT1G50250.1(145)	AT1G50250	AT1G50250	Intra-Protein	1	E20230523_17.34783.34783.4.0.dta	4	2667.26	1	0.160436	0.001573	0.589745	1	1	Chloroplast XL	APSPKSSDLPEGSQWR(5)-KGKVER(1)	AT1G50250-AT1G50250
APSSPPPPKQSAKEPQLPPKER(9)-VESAPVAEKPK(9)	APSSPPPPKQSAKEPQLPPKER(9)	VESAPVAEKPK(9)	3729.89	null	AT4G26910.1(221)-AT4G26910.1(210)	AT4G26910	AT4G26910	Intra-Protein	1	E20230523_22.33391.33391.5.0.dta	5	3729.89	1	0.208367	-0.003001	-0.804582	1	1	Chloroplast XL	APSSPPPPKQSAKEPQLPPKER(9)-VESAPVAEKPK(9)	AT4G26910-AT4G26910
AQAGDKR(6)-WFKGAR(3)	AQAGDKR(6)	WFKGAR(3)	1718.78	null	AT1G06680.1(243)-AT1G06680.1(247)	AT1G06680	AT1G06680	Intra-Protein	1	E20230523_18.25252.25252.3.0.dta	3	1718.78	1	0.0541831	-0.000177	-0.10298	1	1	Chloroplast XL	AQAGDKR(6)-WFKGAR(3)	AT1G06680-AT1G06680
AQAGDKR(6)-WFKGAR(3)	AQAGDKR(6)	WFKGAR(3)	1718.78	null	AT1G06680.1(243)-AT1G06680.1(247)	AT1G06680	AT1G06680	Intra-Protein	2	E20230523_22.25265.25265.3.0.dta	3	1718.78	1	0.0763574	0.000778	0.452647	1	1	Chloroplast XL	AQAGDKR(6)-WFKGAR(3)	AT1G06680-AT1G06680
AQAGDKR(6)-WFKGAR(3)	AQAGDKR(6)	WFKGAR(3)	1718.78	null	AT1G06680.1(243)-AT1G06680.1(247)	AT1G06680	AT1G06680	Intra-Protein	3	E20230523_22.25241.25241.3.0.dta	3	1718.78	1	0.0911147	0.000782	0.454974	1	1	Chloroplast XL	AQAGDKR(6)-WFKGAR(3)	AT1G06680-AT1G06680
AQAGDKR(6)-WFKGAR(3)	AQAGDKR(6)	WFKGAR(3)	1718.78	null	AT1G06680.1(243)-AT1G06680.1(247)	AT1G06680	AT1G06680	Intra-Protein	4	E20230523_20.24503.24503.3.0.dta	3	1718.78	1	0.091741	0.000494	0.287413	1	1	Chloroplast XL	AQAGDKR(6)-WFKGAR(3)	AT1G06680-AT1G06680
AQAGDKR(6)-WFKGAR(3)	AQAGDKR(6)	WFKGAR(3)	1718.78	null	AT1G06680.1(243)-AT1G06680.1(247)	AT1G06680	AT1G06680	Intra-Protein	5	E20230523_18.25085.25085.3.0.dta	3	1718.78	1	0.0976088	-0.000177	-0.10298	1	1	Chloroplast XL	AQAGDKR(6)-WFKGAR(3)	AT1G06680-AT1G06680
AQAGDKR(6)-WFKGAR(3)	AQAGDKR(6)	WFKGAR(3)	1718.78	null	AT1G06680.1(243)-AT1G06680.1(247)	AT1G06680	AT1G06680	Intra-Protein	6	E20230523_18.25077.25077.3.0.dta	3	1718.78	1	0.102044	-0.000165	-0.095998	1	1	Chloroplast XL	AQAGDKR(6)-WFKGAR(3)	AT1G06680-AT1G06680
AQAGDKR(6)-WFKGAR(3)	AQAGDKR(6)	WFKGAR(3)	1718.78	null	AT1G06680.1(243)-AT1G06680.1(247)	AT1G06680	AT1G06680	Intra-Protein	7	E20230523_19.25359.25359.3.0.dta	3	1718.78	1	0.109343	-0.000693	-0.403193	1	1	Chloroplast XL	AQAGDKR(6)-WFKGAR(3)	AT1G06680-AT1G06680
AQAGDKR(6)-WFKGAR(3)	AQAGDKR(6)	WFKGAR(3)	1718.78	null	AT1G06680.1(243)-AT1G06680.1(247)	AT1G06680	AT1G06680	Intra-Protein	8	E20230523_19.25553.25553.3.0.dta	3	1718.78	1	0.125225	-0.000682	-0.396793	1	1	Chloroplast XL	AQAGDKR(6)-WFKGAR(3)	AT1G06680-AT1G06680
AQAGDKR(6)-WFKGAR(3)	AQAGDKR(6)	WFKGAR(3)	1718.78	null	AT1G06680.1(243)-AT1G06680.1(247)	AT1G06680	AT1G06680	Intra-Protein	9	E20230523_17.26203.26203.3.1.dta	3	1718.78	1	0.217554	-0.00049	-0.285086	1	1	Chloroplast XL	AQAGDKR(6)-WFKGAR(3)	AT1G06680-AT1G06680
AQAGDKR(6)-WFKGAR(3)	AQAGDKR(6)	WFKGAR(3)	1718.78	null	AT1G06680.1(243)-AT1G06680.1(247)	AT1G06680	AT1G06680	Intra-Protein	10	E20230523_17.25405.25405.4.0.dta	4	1718.78	1	0.301961	0.000215	0.125089	1	1	Chloroplast XL	AQAGDKR(6)-WFKGAR(3)	AT1G06680-AT1G06680
AQAGDKR(6)-WFKGAR(3)	AQAGDKR(6)	WFKGAR(3)	1718.78	null	AT1G06680.1(243)-AT1G06680.1(247)	AT1G06680	AT1G06680	Intra-Protein	11	E20230523_18.25365.25365.3.0.dta	3	1718.78	1	0.404456	-4.6e-05	-0.026763	1	1	Chloroplast XL	AQAGDKR(6)-WFKGAR(3)	AT1G06680-AT1G06680
AQEEIQKPTASVPVVKEETPAPVK(16)-EVEVPVTTEKAVAAPAPEATEEK(10)	AQEEIQKPTASVPVVKEETPAPVK(16)	EVEVPVTTEKAVAAPAPEATEEK(10)	5221.6	Acetyl[ProteinN-term](0)	AT1G22530.1(17)-AT1G22530.1(35)	AT1G22530	AT1G22530	Intra-Protein	1	E20230523_17.78648.78648.4.2.dta	4	5221.6	1	0.0283861	0.001092	0.209131	1	1	Chloroplast XL	AQEEIQKPTASVPVVKEETPAPVK(16)-EVEVPVTTEKAVAAPAPEATEEK(10)	AT1G22530-AT1G22530
AQEEIQKPTASVPVVKEETPAPVK(16)-EVEVPVTTEKAVAAPAPEATEEK(10)	AQEEIQKPTASVPVVKEETPAPVK(16)	EVEVPVTTEKAVAAPAPEATEEK(10)	5221.6	Acetyl[ProteinN-term](0)	AT1G22530.1(17)-AT1G22530.1(35)	AT1G22530	AT1G22530	Intra-Protein	2	E20230523_17.78584.78584.4.2.dta	4	5221.6	1	0.0379327	0.001092	0.209131	1	1	Chloroplast XL	AQEEIQKPTASVPVVKEETPAPVK(16)-EVEVPVTTEKAVAAPAPEATEEK(10)	AT1G22530-AT1G22530
AQEEIQKPTASVPVVKEETPAPVK(16)-EVEVPVTTEKAVAAPAPEATEEK(10)	AQEEIQKPTASVPVVKEETPAPVK(16)	EVEVPVTTEKAVAAPAPEATEEK(10)	5221.6	Acetyl[ProteinN-term](0)	AT1G22530.1(17)-AT1G22530.1(35)	AT1G22530	AT1G22530	Intra-Protein	3	E20230523_17.72234.72234.5.0.dta	5	5179.59	1	0.0605031	0.001641	0.316821	1	1	Chloroplast XL	AQEEIQKPTASVPVVKEETPAPVK(16)-EVEVPVTTEKAVAAPAPEATEEK(10)	AT1G22530-AT1G22530
AQKAGLETSQIK(3)-CYCPSTEVAKR(10)	AQKAGLETSQIK(3)	CYCPSTEVAKR(10)	2853.29	Carbamidomethyl[C](16);Carbamidomethyl[C](18)	AT4G31780.2(308)-AT4G31780.2(304)	AT4G31780	AT4G31780	Intra-Protein	1	E20230523_17.42446.42446.3.0.dta	3	2853.29	1	0.0213081	-0.000509	-0.17839	1	1	Chloroplast XL	AQKAGLETSQIK(3)-CYCPSTEVAKR(10)	AT4G31780-AT4G31780
AQKAGLETSQIK(3)-CYCPSTEVAKR(10)	AQKAGLETSQIK(3)	CYCPSTEVAKR(10)	2853.29	Carbamidomethyl[C](16);Carbamidomethyl[C](18)	AT4G31780.2(308)-AT4G31780.2(304)	AT4G31780	AT4G31780	Intra-Protein	2	E20230523_18.42104.42104.3.0.dta	3	2853.29	1	0.0253154	-0.002532	-0.887395	1	1	Chloroplast XL	AQKAGLETSQIK(3)-CYCPSTEVAKR(10)	AT4G31780-AT4G31780
AQKAGLETSQIK(3)-CYCPSTEVAKR(10)	AQKAGLETSQIK(3)	CYCPSTEVAKR(10)	2853.29	Carbamidomethyl[C](16);Carbamidomethyl[C](18)	AT4G31780.2(308)-AT4G31780.2(304)	AT4G31780	AT4G31780	Intra-Protein	3	E20230523_19.42964.42964.3.1.dta	3	2853.29	1	0.177698	0.000321	0.112502	1	1	Chloroplast XL	AQKAGLETSQIK(3)-CYCPSTEVAKR(10)	AT4G31780-AT4G31780
AQKVEAQGGK(3)-FISNKK(5)	AQKVEAQGGK(3)	FISNKK(5)	2002.96	Acetyl[ProteinN-term](0)	AT3G16420.1(4)-AT3G16420.1(99)	AT3G16420	AT3G16420	Intra-Protein	1	E20230523_17.34880.34880.3.0.dta	3	2002.96	1	0.0298418	-0.003421	-1.70797	1	1	Chloroplast XL	AQKVEAQGGK(3)-FISNKK(5)	AT3G16420-AT3G16420
AQKVEAQGGKGANLWDDGSTHDAVTK(10)-FVYDKSPEEVTGEEHGK(5)	AQKVEAQGGKGANLWDDGSTHDAVTK(10)	FVYDKSPEEVTGEEHGK(5)	4885.19	Acetyl[ProteinN-term](0)	AT3G16420.1(11)-AT3G16420.1(195)	AT3G16420	AT3G16420	Intra-Protein	1	E20230523_17.61152.61152.5.0.dta	5	4885.19	1	0.0336091	-0.001447	-0.296201	1	1	Chloroplast XL	AQKVEAQGGKGANLWDDGSTHDAVTK(10)-FVYDKSPEEVTGEEHGK(5)	AT3G16420-AT3G16420
AQKVEAQGGKGANLWDDGSTHDAVTK(10)-NGQPEQAPLRGTKGR(13)	AQKVEAQGGKGANLWDDGSTHDAVTK(10)	NGQPEQAPLRGTKGR(13)	4543.14	Acetyl[ProteinN-term](0)	AT3G16420.1(11)-AT3G16420.1(59)	AT3G16420	AT3G16420	Intra-Protein	1	E20230523_20.46843.46843.4.0.dta	4	4543.14	1	0.211328	0.005107	1.12411	1	1	Chloroplast XL	AQKVEAQGGKGANLWDDGSTHDAVTK(10)-NGQPEQAPLRGTKGR(13)	AT3G16420-AT3G16420
AQKVEAQGGKGANLWDDGSTHDAVTK(10)-NGQPEQAPLRGTKGR(13)	AQKVEAQGGKGANLWDDGSTHDAVTK(10)	NGQPEQAPLRGTKGR(13)	4543.14	Acetyl[ProteinN-term](0)	AT3G16420.1(11)-AT3G16420.1(59)	AT3G16420	AT3G16420	Intra-Protein	2	E20230523_20.46863.46863.4.0.dta	4	4543.14	1	0.215288	0.005107	1.12411	1	1	Chloroplast XL	AQKVEAQGGKGANLWDDGSTHDAVTK(10)-NGQPEQAPLRGTKGR(13)	AT3G16420-AT3G16420
AQKVEAQGGKGANLWDDGSTHDAVTK(10)-NGQPEQAPLRGTKGR(13)	AQKVEAQGGKGANLWDDGSTHDAVTK(10)	NGQPEQAPLRGTKGR(13)	4543.14	Acetyl[ProteinN-term](0)	AT3G16420.1(11)-AT3G16420.1(59)	AT3G16420	AT3G16420	Intra-Protein	3	E20230523_22.47431.47431.5.0.dta	5	4543.14	1	0.244025	0.001257	0.276681	1	1	Chloroplast XL	AQKVEAQGGKGANLWDDGSTHDAVTK(10)-NGQPEQAPLRGTKGR(13)	AT3G16420-AT3G16420
AQKVEAQGGKGANLWDDGSTHDAVTK(10)-NGQPEQAPLRGTKGR(13)	AQKVEAQGGKGANLWDDGSTHDAVTK(10)	NGQPEQAPLRGTKGR(13)	4543.14	Acetyl[ProteinN-term](0)	AT3G16420.1(11)-AT3G16420.1(59)	AT3G16420	AT3G16420	Intra-Protein	4	E20230523_20.46878.46878.4.0.dta	4	4543.14	1	0.270088	0.005107	1.12411	1	1	Chloroplast XL	AQKVEAQGGKGANLWDDGSTHDAVTK(10)-NGQPEQAPLRGTKGR(13)	AT3G16420-AT3G16420
AQKVEAQGGKGANLWDDGSTHDAVTK(10)-VEAQGGKGANLWDDGSTHDAVTK(7)	AQKVEAQGGKGANLWDDGSTHDAVTK(10)	VEAQGGKGANLWDDGSTHDAVTK(7)	5290.4	Acetyl[ProteinN-term](0)	AT3G16420.1(11)-AT3G16420.1(11)	AT3G16420	AT3G16420	Intra-Protein	1	E20230523_19.62740.62740.5.0.dta	5	5290.41	1	0.19975	0.011996	2.2675	1	1	Chloroplast XL	AQKVEAQGGKGANLWDDGSTHDAVTK(10)-VEAQGGKGANLWDDGSTHDAVTK(7)	AT3G16420-AT3G16420
AQLALAKGDEDLAR(7)-KSFADNATALK(1)	AQLALAKGDEDLAR(7)	KSFADNATALK(1)	2845.38	null	AT1G65260.1(152)-AT1G65260.1(166)	AT1G65260	AT1G65260	Intra-Protein	1	E20230523_17.65009.65009.3.0.dta	3	2845.38	1	0.00167118	0.000195	0.068532	1	1	Chloroplast XL	AQLALAKGDEDLAR(7)-KSFADNATALK(1)	AT1G65260-AT1G65260
AQLALAKGDEDLAR(7)-KSFADNATALK(1)	AQLALAKGDEDLAR(7)	KSFADNATALK(1)	2845.38	null	AT1G65260.1(152)-AT1G65260.1(166)	AT1G65260	AT1G65260	Intra-Protein	2	E20230523_18.64376.64376.3.0.dta	3	2845.37	1	0.0031166	-0.002354	-0.827307	1	1	Chloroplast XL	AQLALAKGDEDLAR(7)-KSFADNATALK(1)	AT1G65260-AT1G65260
AQLALAKGDEDLAR(7)-KSFADNATALK(1)	AQLALAKGDEDLAR(7)	KSFADNATALK(1)	2845.38	null	AT1G65260.1(152)-AT1G65260.1(166)	AT1G65260	AT1G65260	Intra-Protein	3	E20230523_17.65042.65042.3.0.dta	3	2845.38	1	0.00328696	0.000195	0.068532	1	1	Chloroplast XL	AQLALAKGDEDLAR(7)-KSFADNATALK(1)	AT1G65260-AT1G65260
AQLALAKGDEDLAR(7)-KSFADNATALK(1)	AQLALAKGDEDLAR(7)	KSFADNATALK(1)	2845.38	null	AT1G65260.1(152)-AT1G65260.1(166)	AT1G65260	AT1G65260	Intra-Protein	4	E20230523_18.64413.64413.4.0.dta	4	2845.38	1	0.00400499	0.000568	0.199622	1	1	Chloroplast XL	AQLALAKGDEDLAR(7)-KSFADNATALK(1)	AT1G65260-AT1G65260
AQLALAKGDEDLAR(7)-KSFADNATALK(1)	AQLALAKGDEDLAR(7)	KSFADNATALK(1)	2845.38	null	AT1G65260.1(152)-AT1G65260.1(166)	AT1G65260	AT1G65260	Intra-Protein	5	E20230523_17.65048.65048.4.1.dta	4	2845.37	1	0.00615798	-0.00617	-2.16843	1	1	Chloroplast XL	AQLALAKGDEDLAR(7)-KSFADNATALK(1)	AT1G65260-AT1G65260
AQLALAKGDEDLAR(7)-KSFADNATALK(1)	AQLALAKGDEDLAR(7)	KSFADNATALK(1)	2845.38	null	AT1G65260.1(152)-AT1G65260.1(166)	AT1G65260	AT1G65260	Intra-Protein	6	E20230523_17.65030.65030.4.0.dta	4	2845.37	1	0.0260772	-0.002984	-1.04872	1	1	Chloroplast XL	AQLALAKGDEDLAR(7)-KSFADNATALK(1)	AT1G65260-AT1G65260
AQLDELKSDAVEAMESQKK(7)-KEEFQDEEMPDVKSLDIR(13)	AQLDELKSDAVEAMESQKK(7)	KEEFQDEEMPDVKSLDIR(13)	4537.07	null	AT2G21870.1(207)-AT2G21870.1(232)	AT2G21870	AT2G21870	Intra-Protein	1	E20230523_22.100064.100064.5.0.dta	5	4537.06	1	0.0927038	-0.005177	-1.14105	1	1	Chloroplast XL	AQLDELKSDAVEAMESQKK(7)-KEEFQDEEMPDVKSLDIR(13)	AT2G21870-AT2G21870
AQSKQSDIYF(4)-KLKDLK(1)	AQSKQSDIYF(4)	KLKDLK(1)	2140.04	null	AT4G35250.1(389)-AT4G35250.1(380)	AT4G35250	AT4G35250	Intra-Protein	1	E20230523_17.54612.54612.3.0.dta	3	2140.04	1	0.219399	-0.000132	-0.061681	1	1	Chloroplast XL	AQSKQSDIYF(4)-KLKDLK(1)	AT4G35250-AT4G35250
AQSKQSDIYF(4)-KLKDLK(1)	AQSKQSDIYF(4)	KLKDLK(1)	2140.04	null	AT4G35250.1(389)-AT4G35250.1(380)	AT4G35250	AT4G35250	Intra-Protein	2	E20230523_18.54167.54167.3.0.dta	3	2140.04	1	0.278653	-0.000296	-0.138315	1	1	Chloroplast XL	AQSKQSDIYF(4)-KLKDLK(1)	AT4G35250-AT4G35250
AQSKQSDIYF(4)-KLKDLK(1)	AQSKQSDIYF(4)	KLKDLK(1)	2140.04	null	AT4G35250.1(389)-AT4G35250.1(380)	AT4G35250	AT4G35250	Intra-Protein	3	E20230523_18.54314.54314.3.0.dta	3	2140.04	1	0.365175	-0.000144	-0.067289	1	1	Chloroplast XL	AQSKQSDIYF(4)-KLKDLK(1)	AT4G35250-AT4G35250
AQSKQSDIYF(4)-KLKDLK(3)	AQSKQSDIYF(4)	KLKDLK(3)	2140.04	null	AT4G35250.1(389)-AT4G35250.1(382)	AT4G35250	AT4G35250	Intra-Protein	1	E20230523_17.57861.57861.3.0.dta	3	2140.04	1	0.257141	-9e-06	-0.004206	1	1	Chloroplast XL	AQSKQSDIYF(4)-KLKDLK(3)	AT4G35250-AT4G35250
AQSKQSDIYF(4)-KLKDLK(3)	AQSKQSDIYF(4)	KLKDLK(3)	2140.04	null	AT4G35250.1(389)-AT4G35250.1(382)	AT4G35250	AT4G35250	Intra-Protein	2	E20230523_17.58007.58007.3.0.dta	3	2140.04	1	0.327214	-5.8e-05	-0.027102	1	1	Chloroplast XL	AQSKQSDIYF(4)-KLKDLK(3)	AT4G35250-AT4G35250
AQSKQSDIYF(4)-KLKDLK(3)	AQSKQSDIYF(4)	KLKDLK(3)	2140.04	null	AT4G35250.1(389)-AT4G35250.1(382)	AT4G35250	AT4G35250	Intra-Protein	3	E20230523_17.57764.57764.3.0.dta	3	2140.04	1	0.33092	-6.7e-05	-0.031308	1	1	Chloroplast XL	AQSKQSDIYF(4)-KLKDLK(3)	AT4G35250-AT4G35250
AQSKQSDIYF(4)-KLKDLK(3)	AQSKQSDIYF(4)	KLKDLK(3)	2140.04	null	AT4G35250.1(389)-AT4G35250.1(382)	AT4G35250	AT4G35250	Intra-Protein	4	E20230523_17.58016.58016.3.0.dta	3	2140.04	1	0.364898	-5.8e-05	-0.027102	1	1	Chloroplast XL	AQSKQSDIYF(4)-KLKDLK(3)	AT4G35250-AT4G35250
AQSKQSDIYF(4)-KLKDLK(3)	AQSKQSDIYF(4)	KLKDLK(3)	2140.04	null	AT4G35250.1(389)-AT4G35250.1(382)	AT4G35250	AT4G35250	Intra-Protein	5	E20230523_18.57383.57383.3.0.dta	3	2140.03	1	0.372888	-0.002142	-1.00092	1	1	Chloroplast XL	AQSKQSDIYF(4)-KLKDLK(3)	AT4G35250-AT4G35250
AQSVVAQSKLK(9)-KTPEIEKK(7)	AQSVVAQSKLK(9)	KTPEIEKK(7)	2340.22	null	AT1G02910.1(378)-AT1G02910.1(346)	AT1G02910	AT1G02910	Intra-Protein	1	E20230523_19.34891.34891.4.0.dta	4	2340.22	1	0.235338	-0.000451	-0.192717	1	1	Chloroplast XL	AQSVVAQSKLK(9)-KTPEIEKK(7)	AT1G02910-AT1G02910
AQTFKTAIEAACMLLR(5)-NIIKNPK(4)	AQTFKTAIEAACMLLR(5)	NIIKNPK(4)	2859.43	Carbamidomethyl[C](12)	AT5G26360.1(507)-AT5G26360.1(403)	AT5G26360	AT5G26360	Intra-Protein	1	E20230523_20.115966.115966.3.0.dta	3	2859.43	1	0.140982	0.000729	0.254946	1	1	Chloroplast XL	AQTFKTAIEAACMLLR(5)-NIIKNPK(4)	AT5G26360-AT5G26360
AQTFKTAIEAACMLLR(5)-NIIKNPK(4)	AQTFKTAIEAACMLLR(5)	NIIKNPK(4)	2859.43	Carbamidomethyl[C](12)	AT5G26360.1(507)-AT5G26360.1(403)	AT5G26360	AT5G26360	Intra-Protein	2	E20230523_20.115956.115956.4.1.dta	4	2859.43	1	0.210122	-9.1e-05	-0.031825	1	1	Chloroplast XL	AQTFKTAIEAACMLLR(5)-NIIKNPK(4)	AT5G26360-AT5G26360
AQTSTKIGSR(6)-KYVVSNK(1)	AQTSTKIGSR(6)	KYVVSNK(1)	2095.02	null	AT3G50370.1(1355)-AT3G50370.1(1360)	AT3G50370	AT3G50370	Intra-Protein	1	E20230523_19.24418.24418.3.0.dta	3	2095.02	1	0.0378354	-0.000525	-0.250594	1	1	Chloroplast XL	AQTSTKIGSR(6)-KYVVSNK(1)	AT3G50370-AT3G50370
AQTSTKIGSR(6)-KYVVSNK(1)	AQTSTKIGSR(6)	KYVVSNK(1)	2095.02	null	AT3G50370.1(1355)-AT3G50370.1(1360)	AT3G50370	AT3G50370	Intra-Protein	2	E20230523_19.24340.24340.3.0.dta	3	2095.02	1	0.0895469	-0.000525	-0.250594	1	1	Chloroplast XL	AQTSTKIGSR(6)-KYVVSNK(1)	AT3G50370-AT3G50370
AQTSTKIGSR(6)-KYVVSNK(1)	AQTSTKIGSR(6)	KYVVSNK(1)	2095.02	null	AT3G50370.1(1355)-AT3G50370.1(1360)	AT3G50370	AT3G50370	Intra-Protein	3	E20230523_20.23602.23602.3.1.dta	3	2095.02	1	0.097519	0.00048	0.229115	1	1	Chloroplast XL	AQTSTKIGSR(6)-KYVVSNK(1)	AT3G50370-AT3G50370
AQTSTKIGSR(6)-KYVVSNK(1)	AQTSTKIGSR(6)	KYVVSNK(1)	2095.02	null	AT3G50370.1(1355)-AT3G50370.1(1360)	AT3G50370	AT3G50370	Intra-Protein	4	E20230523_18.24205.24205.3.0.dta	3	2095.02	1	0.197875	-0.000556	-0.265391	1	1	Chloroplast XL	AQTSTKIGSR(6)-KYVVSNK(1)	AT3G50370-AT3G50370
ARDFKVKEALTMLK(5)-SDVILTKFLR(7)	ARDFKVKEALTMLK(5)	SDVILTKFLR(7)	3050.61	null	AT1G72150.1(269)-AT1G72150.1(261)	AT1G72150	AT1G72150	Intra-Protein	1	E20230523_22.107162.107162.4.0.dta	4	3050.62	1	0.0260323	0.001098	0.359927	1	1	Chloroplast XL	ARDFKVKEALTMLK(5)-SDVILTKFLR(7)	AT1G72150-AT1G72150
ARDFKVKEALTMLK(5)-SDVILTKFLR(7)	ARDFKVKEALTMLK(5)	SDVILTKFLR(7)	3050.61	null	AT1G72150.1(269)-AT1G72150.1(261)	AT1G72150	AT1G72150	Intra-Protein	2	E20230523_20.106289.106289.4.1.dta	4	3050.62	1	0.141316	0.002399	0.786399	1	1	Chloroplast XL	ARDFKVKEALTMLK(5)-SDVILTKFLR(7)	AT1G72150-AT1G72150
AREDPVIVKNVPYYK(9)-KSLEAEVTK(1)	AREDPVIVKNVPYYK(9)	KSLEAEVTK(1)	3004.51	null	AT5G53860.2(297)-AT5G53860.2(306)	AT5G53860	AT5G53860	Intra-Protein	1	E20230523_20.61369.61369.4.2.dta	4	3004.51	1	0.0762806	0.001707	0.568147	1	1	Chloroplast XL	AREDPVIVKNVPYYK(9)-KSLEAEVTK(1)	AT5G53860-AT5G53860
AREKTLSDQFEAK(4)-RAKNKASR(5)	AREKTLSDQFEAK(4)	RAKNKASR(5)	2662.31	null	AT1G02780.1(153)-AT1G02780.1(167)	AT1G02780	AT1G02780	Intra-Protein	1	E20230523_19.16176.16176.5.0.dta	5	2662.31	1	0.248793	-0.00158	-0.59347	1	1	Chloroplast XL	AREKTLSDQFEAK(4)-RAKNKASR(5)	AT1G02780-AT1G02780
AREKTLSDQFEAK(4)-RAKNKASR(5)	AREKTLSDQFEAK(4)	RAKNKASR(5)	2662.31	null	AT1G02780.1(153)-AT1G02780.1(167)	AT1G02780	AT1G02780	Intra-Protein	2	E20230523_19.16185.16185.5.1.dta	5	2662.31	1	0.334801	-0.00158	-0.59347	1	1	Chloroplast XL	AREKTLSDQFEAK(4)-RAKNKASR(5)	AT1G02780-AT1G02780
AREPIPEKQQR(8)-ELFKWMLEEK(4)	AREPIPEKQQR(8)	ELFKWMLEEK(4)	2913.4	null	AT1G55160.1(142)-AT1G55160.1(149)	AT1G55160	AT1G55160	Intra-Protein	1	E20230523_18.77690.77690.4.1.dta	4	2913.4	1	0.0197141	0.000642	0.220361	1	1	Chloroplast XL	AREPIPEKQQR(8)-ELFKWMLEEK(4)	AT1G55160-AT1G55160
AREPIPEKQQR(8)-ELFKWMLEEK(4)	AREPIPEKQQR(8)	ELFKWMLEEK(4)	2913.4	null	AT1G55160.1(142)-AT1G55160.1(149)	AT1G55160	AT1G55160	Intra-Protein	2	E20230523_18.77593.77593.4.1.dta	4	2913.4	1	0.0407968	-2.5e-05	-0.008581	1	1	Chloroplast XL	AREPIPEKQQR(8)-ELFKWMLEEK(4)	AT1G55160-AT1G55160
AREPIPEKQQR(8)-ELFKWMLEEK(4)	AREPIPEKQQR(8)	ELFKWMLEEK(4)	2913.4	null	AT1G55160.1(142)-AT1G55160.1(149)	AT1G55160	AT1G55160	Intra-Protein	3	E20230523_19.79116.79116.4.0.dta	4	2913.4	1	0.0431196	-0.000727	-0.249537	1	1	Chloroplast XL	AREPIPEKQQR(8)-ELFKWMLEEK(4)	AT1G55160-AT1G55160
AREPIPEKQQR(8)-ELFKWMLEEK(4)	AREPIPEKQQR(8)	ELFKWMLEEK(4)	2913.4	null	AT1G55160.1(142)-AT1G55160.1(149)	AT1G55160	AT1G55160	Intra-Protein	4	E20230523_19.78780.78780.4.0.dta	4	2913.4	1	0.0488764	0.000308	0.105718	1	1	Chloroplast XL	AREPIPEKQQR(8)-ELFKWMLEEK(4)	AT1G55160-AT1G55160
AREPIPEKQQR(8)-ELFKWMLEEK(4)	AREPIPEKQQR(8)	ELFKWMLEEK(4)	2913.4	null	AT1G55160.1(142)-AT1G55160.1(149)	AT1G55160	AT1G55160	Intra-Protein	5	E20230523_20.76583.76583.4.0.dta	4	2913.4	1	0.0867365	0.000835	0.286607	1	1	Chloroplast XL	AREPIPEKQQR(8)-ELFKWMLEEK(4)	AT1G55160-AT1G55160
AREPIPEKQQR(8)-ELFKWMLEEK(4)	AREPIPEKQQR(8)	ELFKWMLEEK(4)	2913.4	null	AT1G55160.1(142)-AT1G55160.1(149)	AT1G55160	AT1G55160	Intra-Protein	6	E20230523_19.79067.79067.4.0.dta	4	2913.4	1	0.090294	-0.000608	-0.208691	1	1	Chloroplast XL	AREPIPEKQQR(8)-ELFKWMLEEK(4)	AT1G55160-AT1G55160
AREPIPEKQQR(8)-ELFKWMLEEK(4)	AREPIPEKQQR(8)	ELFKWMLEEK(4)	2913.4	null	AT1G55160.1(142)-AT1G55160.1(149)	AT1G55160	AT1G55160	Intra-Protein	7	E20230523_20.76635.76635.4.0.dta	4	2913.4	1	0.0982608	0.000739	0.253655	1	1	Chloroplast XL	AREPIPEKQQR(8)-ELFKWMLEEK(4)	AT1G55160-AT1G55160
AREPIPEKQQR(8)-ELFKWMLEEK(4)	AREPIPEKQQR(8)	ELFKWMLEEK(4)	2913.4	null	AT1G55160.1(142)-AT1G55160.1(149)	AT1G55160	AT1G55160	Intra-Protein	8	E20230523_20.76613.76613.3.0.dta	3	2913.4	1	0.142395	0.000586	0.20114	1	1	Chloroplast XL	AREPIPEKQQR(8)-ELFKWMLEEK(4)	AT1G55160-AT1G55160
AREPIPEKQQR(8)-ELFKWMLEEK(4)	AREPIPEKQQR(8)	ELFKWMLEEK(4)	2913.4	null	AT1G55160.1(142)-AT1G55160.1(149)	AT1G55160	AT1G55160	Intra-Protein	9	E20230523_20.76638.76638.3.0.dta	3	2913.4	1	0.166084	0.000586	0.20114	1	1	Chloroplast XL	AREPIPEKQQR(8)-ELFKWMLEEK(4)	AT1G55160-AT1G55160
AREPIPEKQQR(8)-ELFKWMLEEK(4)	AREPIPEKQQR(8)	ELFKWMLEEK(4)	2913.4	null	AT1G55160.1(142)-AT1G55160.1(149)	AT1G55160	AT1G55160	Intra-Protein	10	E20230523_20.76659.76659.3.0.dta	3	2913.4	1	0.194452	0.000586	0.20114	1	1	Chloroplast XL	AREPIPEKQQR(8)-ELFKWMLEEK(4)	AT1G55160-AT1G55160
ARLEKACPR(5)-KVTSSR(1)	ARLEKACPR(5)	KVTSSR(1)	1986.96	Carbamidomethyl[C](7)	AT5G64100.1(120)-AT5G64100.1(262)	AT5G64100	AT5G64100	Intra-Protein	1	E20230523_17.13564.13564.4.0.dta	4	1986.96	1	0.0532499	-0.001112	-0.55965	1	1	Chloroplast XL	ARLEKACPR(5)-KVTSSR(1)	AT5G64100-AT5G64100
ARLEKACPR(5)-KVTSSR(1)	ARLEKACPR(5)	KVTSSR(1)	1986.96	Carbamidomethyl[C](7)	AT5G64100.1(120)-AT5G64100.1(262)	AT5G64100	AT5G64100	Intra-Protein	2	E20230523_17.13548.13548.4.0.dta	4	1986.96	1	0.0896978	-0.001112	-0.55965	1	1	Chloroplast XL	ARLEKACPR(5)-KVTSSR(1)	AT5G64100-AT5G64100
ARLEKACPR(5)-KVTSSR(1)	ARLEKACPR(5)	KVTSSR(1)	1986.96	Carbamidomethyl[C](7)	AT5G64100.1(120)-AT5G64100.1(262)	AT5G64100	AT5G64100	Intra-Protein	3	E20230523_18.13186.13186.4.1.dta	4	1986.96	1	0.0933687	-0.001723	-0.867155	1	1	Chloroplast XL	ARLEKACPR(5)-KVTSSR(1)	AT5G64100-AT5G64100
ARPSAESLDELVKQGISFAAKI(13)-ALAKVAK(4)	ARPSAESLDELVKQGISFAAKI(13)	ALAKVAK(4)	3239.71	null	AT3G52880.1(425)-AT3G52880.1(409)	AT3G52880	AT3G52880	Intra-Protein	1	E20230523_18.128068.128068.4.1.dta	4	3239.71	1	0.0610838	0.000801	0.247245	1	1	Chloroplast XL	ALAKVAK(4)-ARPSAESLDELVKQGISFAAKI(13)	AT3G52880-AT3G52880
ARPSAESLDELVKQGISFAAKI(13)-ALAKVAK(4)	ARPSAESLDELVKQGISFAAKI(13)	ALAKVAK(4)	3239.71	null	AT3G52880.1(425)-AT3G52880.1(409)	AT3G52880	AT3G52880	Intra-Protein	2	E20230523_19.130454.130454.4.0.dta	4	3239.71	1	0.0860168	-0.001608	-0.496341	1	1	Chloroplast XL	ALAKVAK(4)-ARPSAESLDELVKQGISFAAKI(13)	AT3G52880-AT3G52880
ARQNSNKYVVLMCSDQSR(7)-SGKQLIQWPVR(3)	ARQNSNKYVVLMCSDQSR(7)	SGKQLIQWPVR(3)	3676.75	Carbamidomethyl[C](13)	AT3G13790.1(485)-AT3G13790.1(372)	AT3G13790	AT3G13790	Intra-Protein	1	E20230523_17.85552.85552.4.1.dta	4	3676.73	1	0.210401	-0.018427	-5.01176	1	1	Chloroplast XL	ARQNSNKYVVLMCSDQSR(7)-SGKQLIQWPVR(3)	AT3G13790-AT3G13790
ARTAKTATK(5)-KDTLLAR(1)	ARTAKTATK(5)	KDTLLAR(1)	1973.02	null	AT1G65260.1(218)-AT1G65260.1(207)	AT1G65260	AT1G65260	Intra-Protein	1	E20230523_17.20651.20651.4.1.dta	4	1973.02	1	0.111287	-0.001543	-0.782049	1	1	Chloroplast XL	ARTAKTATK(5)-KDTLLAR(1)	AT1G65260-AT1G65260
ARTKQTAR(4)-KQLATK(1)	ARTKQTAR(4)	KQLATK(1)	1828.94	null	AT1G09200.1(5)-AT1G09200.1(19)	AT1G09200	AT1G09200	Intra-Protein	1	E20230523_19.5632.5632.4.0.dta	4	1828.94	1	0.0230958	-0.001292	-0.706419	1	1	Chloroplast XL	ARTKQTAR(4)-KQLATK(1)	AT1G09200-AT1G09200
ARTKQTAR(4)-KQLATK(1)	ARTKQTAR(4)	KQLATK(1)	1828.94	null	AT1G09200.1(5)-AT1G09200.1(19)	AT1G09200	AT1G09200	Intra-Protein	2	E20230523_17.5995.5995.4.0.dta	4	1828.94	1	0.0392875	-0.000967	-0.528721	1	1	Chloroplast XL	ARTKQTAR(4)-KQLATK(1)	AT1G09200-AT1G09200
ARTKQTAR(4)-KQLATK(1)	ARTKQTAR(4)	KQLATK(1)	1828.94	null	AT1G09200.1(5)-AT1G09200.1(19)	AT1G09200	AT1G09200	Intra-Protein	3	E20230523_18.5682.5682.4.0.dta	4	1828.94	1	0.0590042	-0.001027	-0.561527	1	1	Chloroplast XL	ARTKQTAR(4)-KQLATK(1)	AT1G09200-AT1G09200
ARTKQTAR(4)-KQLATK(1)	ARTKQTAR(4)	KQLATK(1)	1828.94	null	AT1G09200.1(5)-AT1G09200.1(19)	AT1G09200	AT1G09200	Intra-Protein	4	E20230523_20.5709.5709.4.0.dta	4	1828.94	1	0.0777076	-0.000398	-0.217612	1	1	Chloroplast XL	ARTKQTAR(4)-KQLATK(1)	AT1G09200-AT1G09200
ASAFGLGLVYGNMKLK(14)-IKSMSQK(2)	ASAFGLGLVYGNMKLK(14)	IKSMSQK(2)	2699.33	null	AT5G15320.1(33)-AT5G15320.1(40)	AT5G15320	AT5G15320	Intra-Protein	1	E20230523_20.88690.88690.4.0.dta	4	2699.33	1	0.0570869	2e-06	0.000741	1	1	Chloroplast XL	ASAFGLGLVYGNMKLK(14)-IKSMSQK(2)	AT5G15320-AT5G15320
ASAMGKNVSNAK(6)-TFLEKR(5)	ASAMGKNVSNAK(6)	TFLEKR(5)	2180.02	null	AT1G79210.1(165)-AT1G79210.1(176)	AT1G79210	AT1G79210	Intra-Protein	1	E20230523_20.39930.39930.3.0.dta	3	2180.02	1	0.0538892	3.1e-05	0.01422	1	1	Chloroplast XL	ASAMGKNVSNAK(6)-TFLEKR(5)	AT1G79210-AT1G79210
ASAMGKNVSNAK(6)-TFLEKR(5)	ASAMGKNVSNAK(6)	TFLEKR(5)	2180.02	null	AT1G79210.1(165)-AT1G79210.1(176)	AT1G79210	AT1G79210	Intra-Protein	2	E20230523_19.41267.41267.3.0.dta	3	2180.02	1	0.0578364	-0.000132	-0.06055	1	1	Chloroplast XL	ASAMGKNVSNAK(6)-TFLEKR(5)	AT1G79210-AT1G79210
ASAMGKNVSNAK(6)-TFLEKR(5)	ASAMGKNVSNAK(6)	TFLEKR(5)	2180.02	null	AT1G79210.1(165)-AT1G79210.1(176)	AT1G79210	AT1G79210	Intra-Protein	3	E20230523_20.39948.39948.3.0.dta	3	2180.02	1	0.0966826	3.1e-05	0.01422	1	1	Chloroplast XL	ASAMGKNVSNAK(6)-TFLEKR(5)	AT1G79210-AT1G79210
ASAMGKNVSNAK(6)-TFLEKR(5)	ASAMGKNVSNAK(6)	TFLEKR(5)	2180.02	null	AT1G79210.1(165)-AT1G79210.1(176)	AT1G79210	AT1G79210	Intra-Protein	4	E20230523_20.39876.39876.3.0.dta	3	2180.02	1	0.256781	3.1e-05	0.01422	1	1	Chloroplast XL	ASAMGKNVSNAK(6)-TFLEKR(5)	AT1G79210-AT1G79210
ASAMGKNVSNAK(6)-TFLEKR(5)	ASAMGKNVSNAK(6)	TFLEKR(5)	2180.02	null	AT1G79210.1(165)-AT1G79210.1(176)	AT1G79210	AT1G79210	Intra-Protein	5	E20230523_20.39851.39851.3.0.dta	3	2180.02	1	0.259904	3.1e-05	0.01422	1	1	Chloroplast XL	ASAMGKNVSNAK(6)-TFLEKR(5)	AT1G79210-AT1G79210
ASFKLPSASAK(4)-ASSPKAAAEK(5)	ASFKLPSASAK(4)	ASSPKAAAEK(5)	2275.1	null	AT1G06760.1(127)-AT1G06760.1(139)	AT1G06760	AT1G06760	Intra-Protein	1	E20230523_19.41943.41943.3.0.dta	3	2275.1	1	0.0984604	-0.000325	-0.142851	1	1	Chloroplast XL	ASFKLPSASAK(4)-ASSPKAAAEK(5)	AT1G06760-AT1G06760
ASFKLPSASAK(4)-ASSPKAAAEK(5)	ASFKLPSASAK(4)	ASSPKAAAEK(5)	2275.1	null	AT1G06760.1(127)-AT1G06760.1(139)	AT1G06760	AT1G06760	Intra-Protein	2	E20230523_20.40707.40707.3.0.dta	3	2275.1	1	0.156537	-0.001101	-0.483935	1	1	Chloroplast XL	ASFKLPSASAK(4)-ASSPKAAAEK(5)	AT1G06760-AT1G06760
ASGKSEKITITNEK(7)-NTVIPTKK(7)	ASGKSEKITITNEK(7)	NTVIPTKK(7)	2615.33	null	AT5G42020.1(531)-AT5G42020.1(454)	AT5G42020	AT5G42020	Intra-Protein	1	E20230523_22.40810.40810.3.0.dta	3	2615.33	1	0.057909	-0.002235	-0.854576	1	1	Chloroplast XL	ASGKSEKITITNEK(7)-NTVIPTKK(7)	AT5G42020-AT5G42020
ASGKSEKITITNEK(7)-NTVIPTKK(7)	ASGKSEKITITNEK(7)	NTVIPTKK(7)	2615.33	null	AT5G42020.1(531)-AT5G42020.1(454)	AT5G42020	AT5G42020	Intra-Protein	2	E20230523_20.40029.40029.3.0.dta	3	2615.33	1	0.105014	-0.0005	-0.19118	1	1	Chloroplast XL	ASGKSEKITITNEK(7)-NTVIPTKK(7)	AT5G42020-AT5G42020
ASGKSEKITITNEK(7)-NTVIPTKK(7)	ASGKSEKITITNEK(7)	NTVIPTKK(7)	2615.33	null	AT5G42020.1(531)-AT5G42020.1(454)	AT5G42020	AT5G42020	Intra-Protein	3	E20230523_19.41288.41288.3.0.dta	3	2615.33	1	0.114068	-0.001505	-0.575453	1	1	Chloroplast XL	ASGKSEKITITNEK(7)-NTVIPTKK(7)	AT5G42020-AT5G42020
ASGKSEKITITNEK(7)-NTVIPTKK(7)	ASGKSEKITITNEK(7)	NTVIPTKK(7)	2615.33	null	AT5G42020.1(531)-AT5G42020.1(454)	AT5G42020	AT5G42020	Intra-Protein	4	E20230523_19.41307.41307.3.0.dta	3	2615.33	1	0.123457	-0.001505	-0.575453	1	1	Chloroplast XL	ASGKSEKITITNEK(7)-NTVIPTKK(7)	AT5G42020-AT5G42020
ASGKSEKITITNEK(7)-NTVIPTKK(7)	ASGKSEKITITNEK(7)	NTVIPTKK(7)	2615.33	null	AT5G42020.1(531)-AT5G42020.1(454)	AT5G42020	AT5G42020	Intra-Protein	5	E20230523_20.40004.40004.4.0.dta	4	2615.33	1	0.16848	0.000483	0.18468	1	1	Chloroplast XL	ASGKSEKITITNEK(7)-NTVIPTKK(7)	AT5G42020-AT5G42020
ASGKSEKITITNEK(7)-NTVIPTKK(7)	ASGKSEKITITNEK(7)	NTVIPTKK(7)	2615.33	null	AT5G42020.1(531)-AT5G42020.1(454)	AT5G42020	AT5G42020	Intra-Protein	6	E20230523_20.40059.40059.3.0.dta	3	2615.33	1	0.184396	-0.0005	-0.19118	1	1	Chloroplast XL	ASGKSEKITITNEK(7)-NTVIPTKK(7)	AT5G42020-AT5G42020
ASGPKCPVTGK(5)-IVKTPGGK(3)	ASGPKCPVTGK(5)	IVKTPGGK(3)	2110.04	Carbamidomethyl[C](6)	AT1G26880.1(43)-AT1G26880.1(24)	AT1G26880	AT1G26880	Intra-Protein	1	E20230523_22.24524.24524.3.0.dta	3	2110.04	1	0.230273	0.002125	1.00709	1	1	Chloroplast XL	ASGPKCPVTGK(5)-IVKTPGGK(3)	AT1G26880-AT1G26880
ASGPKCPVTGK(5)-LTYQTTNKR(8)	ASGPKCPVTGK(5)	LTYQTTNKR(8)	2435.14	Carbamidomethyl[C](6)	AT3G28900.1(43)-AT3G28900.1(37)	AT3G28900	AT3G28900	Intra-Protein	1	E20230523_22.27052.27052.3.0.dta	3	2435.14	1	0.128377	0.000754	0.309633	1	1	Chloroplast XL	ASGPKCPVTGK(5)-LTYQTTNKR(8)	AT3G28900-AT3G28900
ASGPKCPVTGK(5)-LTYQTTNKR(8)	ASGPKCPVTGK(5)	LTYQTTNKR(8)	2435.14	Carbamidomethyl[C](6)	AT3G28900.1(43)-AT3G28900.1(37)	AT3G28900	AT3G28900	Intra-Protein	2	E20230523_20.26363.26363.3.3.dta	3	2435.15	1	0.214957	0.004239	1.74076	1	1	Chloroplast XL	ASGPKCPVTGK(5)-LTYQTTNKR(8)	AT3G28900-AT3G28900
ASGPKCPVTGK(5)-LTYQTTNKR(8)	ASGPKCPVTGK(5)	LTYQTTNKR(8)	2435.14	Carbamidomethyl[C](6)	AT3G28900.1(43)-AT3G28900.1(37)	AT3G28900	AT3G28900	Intra-Protein	3	E20230523_20.26345.26345.4.1.dta	4	2435.14	1	0.334096	-0.001322	-0.542884	1	1	Chloroplast XL	ASGPKCPVTGK(5)-LTYQTTNKR(8)	AT3G28900-AT3G28900
ASGWGITGNKGR(10)-IYKEEQR(3)	ASGWGITGNKGR(10)	IYKEEQR(3)	2420.1	Acetyl[ProteinN-term](0)	AT3G62790.1(11)-AT3G62790.1(59)	AT3G62790	AT3G62790	Intra-Protein	1	E20230523_19.53554.53554.3.0.dta	3	2420.11	1	0.0583118	0.003173	1.3111	1	1	Chloroplast XL	ASGWGITGNKGR(10)-IYKEEQR(3)	AT3G62790-AT3G62790
ASGWGITGNKGR(10)-IYKEEQR(3)	ASGWGITGNKGR(10)	IYKEEQR(3)	2420.1	Acetyl[ProteinN-term](0)	AT3G62790.1(11)-AT3G62790.1(59)	AT3G62790	AT3G62790	Intra-Protein	2	E20230523_20.52150.52150.3.0.dta	3	2420.11	1	0.237197	0.007167	2.96144	1	1	Chloroplast XL	ASGWGITGNKGR(10)-IYKEEQR(3)	AT3G62790-AT3G62790
ASKAPKQK(6)-KGHTPK(1)	ASKAPKQK(6)	KGHTPK(1)	1733.87	null	AT4G31210.1(445)-AT4G31210.1(1173)	AT4G31210	AT4G31210	Intra-Protein	1	E20230523_20.10993.10993.4.0.dta	4	1733.87	1	0.327418	-0.001715	-0.989115	1	1	Chloroplast XL	ASKAPKQK(6)-KGHTPK(1)	AT4G31210-AT4G31210
ASKLLQLK(3)-SKACEASK(2)	ASKLLQLK(3)	SKACEASK(2)	2031.98	Acetyl[ProteinN-term](0);Carbamidomethyl[C](15)	AT4G26210.1(4)-AT4G26210.1(11)	AT4G26210	AT4G26210	Intra-Protein	1	E20230523_22.64910.64910.3.0.dta	3	2031.98	1	0.0145482	-0.000599	-0.294786	1	1	Chloroplast XL	ASKLLQLK(3)-SKACEASK(2)	AT4G26210-AT4G26210
ASKLLQLK(3)-SKACEASK(2)	ASKLLQLK(3)	SKACEASK(2)	2031.98	Acetyl[ProteinN-term](0);Carbamidomethyl[C](15)	AT4G26210.1(4)-AT4G26210.1(11)	AT4G26210	AT4G26210	Intra-Protein	2	E20230523_22.64888.64888.2.0.dta	2	2031.98	1	0.224062	-0.002047	-1.00739	1	1	Chloroplast XL	ASKLLQLK(3)-SKACEASK(2)	AT4G26210-AT4G26210
ASKLPESDFTTLPNGLKYYDIK(3)-WKGITFMTSR(2)	ASKLPESDFTTLPNGLKYYDIK(3)	WKGITFMTSR(2)	3935.9	null	AT3G10060.1(94)-AT3G10060.1(135)	AT3G10060	AT3G10060	Intra-Protein	1	E20230523_17.106710.106710.4.0.dta	4	3935.9	1	0.0834736	0.003386	0.860287	1	1	Chloroplast XL	ASKLPESDFTTLPNGLKYYDIK(3)-WKGITFMTSR(2)	AT3G10060-AT3G10060
ASKTPGVTEAYQK(3)-IEALEQQIKQK(9)	ASKTPGVTEAYQK(3)	IEALEQQIKQK(9)	2916.44	null	AT2G38040.1(688)-AT2G38040.1(707)	AT2G38040	AT2G38040	Intra-Protein	1	E20230523_19.51474.51474.4.0.dta	4	2916.43	1	0.191785	-0.004256	-1.45931	1	1	Chloroplast XL	ASKTPGVTEAYQK(3)-IEALEQQIKQK(9)	AT2G38040-AT2G38040
ASKVLEQLSGQTPVFSK(3)-GEKAMQLLESGLKVK(3)	ASKVLEQLSGQTPVFSK(3)	GEKAMQLLESGLKVK(3)	3658.88	null	AT2G42740.1(37)-AT2G42740.1(77)	AT2G42740	AT2G42740	Intra-Protein	1	E20230523_17.100897.100897.4.0.dta	4	3658.87	1	0.182056	-0.006103	-1.668	1	1	Chloroplast XL	ASKVLEQLSGQTPVFSK(3)-GEKAMQLLESGLKVK(3)	AT2G42740-AT2G42740
ASLLKAFIDPK(5)-KNFLAR(1)	ASLLKAFIDPK(5)	KNFLAR(1)	2202.14	Acetyl[ProteinN-term](0)	AT4G32470.1(6)-AT4G32470.1(13)	AT4G32470	AT4G32470	Intra-Protein	1	E20230523_18.129714.129714.3.0.dta	3	2202.13	1	0.0490011	-0.000935	-0.424588	1	1	Chloroplast XL	ASLLKAFIDPK(5)-KNFLAR(1)	AT4G32470-AT4G32470
ASLLKAFIDPK(5)-KNFLAR(1)	ASLLKAFIDPK(5)	KNFLAR(1)	2202.14	Acetyl[ProteinN-term](0)	AT4G32470.1(6)-AT4G32470.1(13)	AT4G32470	AT4G32470	Intra-Protein	2	E20230523_22.131695.131695.3.0.dta	3	2202.14	1	0.0577983	0.001241	0.563544	1	1	Chloroplast XL	ASLLKAFIDPK(5)-KNFLAR(1)	AT4G32470-AT4G32470
ASLLKAFIDPK(5)-KNFLAR(1)	ASLLKAFIDPK(5)	KNFLAR(1)	2202.14	Acetyl[ProteinN-term](0)	AT4G32470.1(6)-AT4G32470.1(13)	AT4G32470	AT4G32470	Intra-Protein	3	E20230523_19.132505.132505.3.0.dta	3	2202.14	1	0.0953374	0.000841	0.381902	1	1	Chloroplast XL	ASLLKAFIDPK(5)-KNFLAR(1)	AT4G32470-AT4G32470
ASLLKAFIDPK(5)-KNFLAR(1)	ASLLKAFIDPK(5)	KNFLAR(1)	2202.14	Acetyl[ProteinN-term](0)	AT4G32470.1(6)-AT4G32470.1(13)	AT4G32470	AT4G32470	Intra-Protein	4	E20230523_20.131360.131360.2.0.dta	2	2202.14	1	0.18718	0.000526	0.238859	1	1	Chloroplast XL	ASLLKAFIDPK(5)-KNFLAR(1)	AT4G32470-AT4G32470
ASLLKAFIDPK(5)-KNFLAR(1)	ASLLKAFIDPK(5)	KNFLAR(1)	2202.14	Acetyl[ProteinN-term](0)	AT4G32470.1(6)-AT4G32470.1(13)	AT4G32470	AT4G32470	Intra-Protein	5	E20230523_20.131303.131303.3.0.dta	3	2202.14	1	0.194679	0.001324	0.601235	1	1	Chloroplast XL	ASLLKAFIDPK(5)-KNFLAR(1)	AT4G32470-AT4G32470
ASLLKAFIDPK(5)-MHMKAISTR(4)	ASLLKAFIDPK(5)	MHMKAISTR(4)	2528.24	Acetyl[ProteinN-term](0)	AT4G32470.1(6)-AT4G32470.1(22)	AT4G32470	AT4G32470	Intra-Protein	1	E20230523_19.121063.121063.3.0.dta	3	2528.24	1	0.00866724	-0.00151	-0.597252	1	1	Chloroplast XL	ASLLKAFIDPK(5)-MHMKAISTR(4)	AT4G32470-AT4G32470
ASLLKAFIDPK(5)-MHMKAISTR(4)	ASLLKAFIDPK(5)	MHMKAISTR(4)	2528.24	Acetyl[ProteinN-term](0)	AT4G32470.1(6)-AT4G32470.1(22)	AT4G32470	AT4G32470	Intra-Protein	2	E20230523_19.121037.121037.3.0.dta	3	2528.24	1	0.00873703	-0.001896	-0.749928	1	1	Chloroplast XL	ASLLKAFIDPK(5)-MHMKAISTR(4)	AT4G32470-AT4G32470
ASLLKAFIDPK(5)-MHMKAISTR(4)	ASLLKAFIDPK(5)	MHMKAISTR(4)	2528.24	Acetyl[ProteinN-term](0)	AT4G32470.1(6)-AT4G32470.1(22)	AT4G32470	AT4G32470	Intra-Protein	3	E20230523_19.121108.121108.3.0.dta	3	2528.24	1	0.00962404	-0.002077	-0.821519	1	1	Chloroplast XL	ASLLKAFIDPK(5)-MHMKAISTR(4)	AT4G32470-AT4G32470
ASLLKAFIDPK(5)-MHMKAISTR(4)	ASLLKAFIDPK(5)	MHMKAISTR(4)	2528.24	Acetyl[ProteinN-term](0)	AT4G32470.1(6)-AT4G32470.1(22)	AT4G32470	AT4G32470	Intra-Protein	4	E20230523_19.121039.121039.3.0.dta	3	2528.24	1	0.0550328	-0.001896	-0.749928	1	1	Chloroplast XL	ASLLKAFIDPK(5)-MHMKAISTR(4)	AT4G32470-AT4G32470
ASLLKAFIDPK(5)-MHMKAISTR(4)	ASLLKAFIDPK(5)	MHMKAISTR(4)	2528.24	Acetyl[ProteinN-term](0)	AT4G32470.1(6)-AT4G32470.1(22)	AT4G32470	AT4G32470	Intra-Protein	5	E20230523_20.119923.119923.3.0.dta	3	2528.25	1	0.142258	0.001815	0.71789	1	1	Chloroplast XL	ASLLKAFIDPK(5)-MHMKAISTR(4)	AT4G32470-AT4G32470
ASLLKAFIDPK(5)-MHMKAISTR(4)	ASLLKAFIDPK(5)	MHMKAISTR(4)	2528.24	Acetyl[ProteinN-term](0)	AT4G32470.1(6)-AT4G32470.1(22)	AT4G32470	AT4G32470	Intra-Protein	6	E20230523_20.120059.120059.3.1.dta	3	2528.25	1	0.179824	0.001967	0.77801	1	1	Chloroplast XL	ASLLKAFIDPK(5)-MHMKAISTR(4)	AT4G32470-AT4G32470
ASLLKAFIDPK(5)-MHMKAISTR(4)	ASLLKAFIDPK(5)	MHMKAISTR(4)	2528.24	Acetyl[ProteinN-term](0)	AT4G32470.1(6)-AT4G32470.1(22)	AT4G32470	AT4G32470	Intra-Protein	7	E20230523_20.120011.120011.4.1.dta	4	2528.24	1	0.213523	0.000849	0.335806	1	1	Chloroplast XL	ASLLKAFIDPK(5)-MHMKAISTR(4)	AT4G32470-AT4G32470
ASNEGKLPVAGQYSPR(6)-TTSKVDETLDR(4)	ASNEGKLPVAGQYSPR(6)	TTSKVDETLDR(4)	3147.46	null	AT5G41670.1(54)-AT5G41670.1(41)	AT5G41670	AT5G41670	Intra-Protein	1	E20230523_17.56866.56866.3.0.dta	3	3147.46	1	0.100209	-0.005192	-1.64958	1	1	Chloroplast XL	ASNEGKLPVAGQYSPR(6)-TTSKVDETLDR(4)	AT5G41670-AT5G41670
ASQKGSFGGSGLK(4)-ALKELR(3)	ASQKGSFGGSGLK(4)	ALKELR(3)	2162.06	null	AT1G15270.1(50)-AT1G15270.1(41)	AT1G15270	AT1G15270	Intra-Protein	1	E20230523_22.45083.45083.3.0.dta	3	2162.07	1	0.302378	0.002623	1.21319	1	1	Chloroplast XL	ALKELR(3)-ASQKGSFGGSGLK(4)	AT1G15270-AT1G15270
ASSGSADRDVILADLEKEK(17)-KTSFIK(1)	ASSGSADRDVILADLEKEK(17)	KTSFIK(1)	2936.43	null	AT2G45820.1(78)-AT2G45820.1(81)	AT2G45820	AT2G45820	Intra-Protein	1	E20230523_17.71645.71645.4.0.dta	4	2936.43	1	0.397585	-0.000665	-0.226466	1	1	Chloroplast XL	ASSGSADRDVILADLEKEK(17)-KTSFIK(1)	AT2G45820-AT2G45820
ASSGSADRDVILADLEKEKK(17)-KTSFIKAWEESEK(6)	ASSGSADRDVILADLEKEKK(17)	KTSFIKAWEESEK(6)	3923.89	null	AT2G45820.1(78)-AT2G45820.1(86)	AT2G45820	AT2G45820	Intra-Protein	1	E20230523_20.78455.78455.5.0.dta	5	3923.9	1	0.221534	0.001768	0.450573	1	1	Chloroplast XL	ASSGSADRDVILADLEKEKK(17)-KTSFIKAWEESEK(6)	AT2G45820-AT2G45820
ASSKGGGKPKPQPAADR(4)-LSDAKKQK(6)	ASSKGGGKPKPQPAADR(4)	LSDAKKQK(6)	2778.39	null	AT4G13780.1(619)-AT4G13780.1(613)	AT4G13780	AT4G13780	Intra-Protein	1	E20230523_20.4127.4127.5.0.dta	5	2778.39	1	0.30642	2e-05	0.007198	1	1	Chloroplast XL	ASSKGGGKPKPQPAADR(4)-LSDAKKQK(6)	AT4G13780-AT4G13780
ASVANVAPWVMTVGAGTLDRDFPAFANLGNGKR(32)-KTGDLLR(1)	ASVANVAPWVMTVGAGTLDRDFPAFANLGNGKR(32)	KTGDLLR(1)	4430.17	Oxidation[M](11)	AT2G05920.1(347)-AT2G05920.1(446)	AT2G05920	AT2G05920	Intra-Protein	1	E20230523_19.117131.117131.5.0.dta	5	4430.18	1	0.375592	0.001531	0.345585	1	1	Chloroplast XL	ASVANVAPWVMTVGAGTLDRDFPAFANLGNGKR(32)-KTGDLLR(1)	AT2G05920-AT2G05920
ASVGFKAGVK(6)-AGVKEYK(4)	ASVGFKAGVK(6)	AGVKEYK(4)	1966.97	null	ATCG00490.1(14)-ATCG00490.1(18)	ATCG00490	ATCG00490	Intra-Protein	1	E20230523_18.39240.39240.3.0.dta	3	1966.97	1	0.0393944	2.2e-05	0.011185	1	1	Chloroplast XL	AGVKEYK(4)-ASVGFKAGVK(6)	ATCG00490-ATCG00490
ASVGFKAGVK(6)-AGVKEYK(4)	ASVGFKAGVK(6)	AGVKEYK(4)	1966.97	null	ATCG00490.1(14)-ATCG00490.1(18)	ATCG00490	ATCG00490	Intra-Protein	2	E20230523_18.39219.39219.3.0.dta	3	1966.97	1	0.0508291	2.2e-05	0.011185	1	1	Chloroplast XL	AGVKEYK(4)-ASVGFKAGVK(6)	ATCG00490-ATCG00490
ASVGFKAGVK(6)-AGVKEYK(4)	ASVGFKAGVK(6)	AGVKEYK(4)	1966.97	null	ATCG00490.1(14)-ATCG00490.1(18)	ATCG00490	ATCG00490	Intra-Protein	3	E20230523_19.40050.40050.3.0.dta	3	1966.97	1	0.0646139	0.000198	0.100663	1	1	Chloroplast XL	AGVKEYK(4)-ASVGFKAGVK(6)	ATCG00490-ATCG00490
ASVGFKAGVKEYK(6)-AGVKEYK(4)	ASVGFKAGVKEYK(6)	AGVKEYK(4)	2387.17	null	ATCG00490.1(14)-ATCG00490.1(18)	ATCG00490	ATCG00490	Intra-Protein	1	E20230523_22.39475.39475.3.0.dta	3	2387.17	1	0.0482544	-0.000305	-0.127766	1	1	Chloroplast XL	AGVKEYK(4)-ASVGFKAGVKEYK(6)	ATCG00490-ATCG00490
ASVGFKAGVKEYK(6)-AGVKEYK(4)	ASVGFKAGVKEYK(6)	AGVKEYK(4)	2387.17	null	ATCG00490.1(14)-ATCG00490.1(18)	ATCG00490	ATCG00490	Intra-Protein	2	E20230523_22.39622.39622.4.0.dta	4	2387.17	1	0.207895	0.001041	0.436082	1	1	Chloroplast XL	AGVKEYK(4)-ASVGFKAGVKEYK(6)	ATCG00490-ATCG00490
ATASTQVKR(8)-ASKFIK(3)	ATASTQVKR(8)	ASKFIK(3)	1863.94	null	AT1G22530.1(282)-AT1G22530.1(286)	AT1G22530	AT1G22530	Intra-Protein	1	E20230523_22.29647.29647.4.0.dta	4	1863.94	1	0.0997765	0.000348	0.186702	1	1	Chloroplast XL	ASKFIK(3)-ATASTQVKR(8)	AT1G22530-AT1G22530
ATASTQVKR(8)-ASKFIK(3)	ATASTQVKR(8)	ASKFIK(3)	1863.94	null	AT1G22530.1(282)-AT1G22530.1(286)	AT1G22530	AT1G22530	Intra-Protein	2	E20230523_20.28930.28930.3.0.dta	3	1863.94	1	0.211565	0.000796	0.427053	1	1	Chloroplast XL	ASKFIK(3)-ATASTQVKR(8)	AT1G22530-AT1G22530
ATASTQVKR(8)-ASKFIK(3)	ATASTQVKR(8)	ASKFIK(3)	1863.94	null	AT1G22530.1(282)-AT1G22530.1(286)	AT1G22530	AT1G22530	Intra-Protein	3	E20230523_22.29614.29614.3.0.dta	3	1863.94	1	0.247908	0.000936	0.502163	1	1	Chloroplast XL	ASKFIK(3)-ATASTQVKR(8)	AT1G22530-AT1G22530
ATASTQVKR(8)-ASKFIK(3)	ATASTQVKR(8)	ASKFIK(3)	1863.94	null	AT1G22530.1(282)-AT1G22530.1(286)	AT1G22530	AT1G22530	Intra-Protein	4	E20230523_19.30020.30020.3.0.dta	3	1863.94	1	0.31814	-0.000927	-0.497335	1	1	Chloroplast XL	ASKFIK(3)-ATASTQVKR(8)	AT1G22530-AT1G22530
ATFDCLQKTYGFLTPEFWK(8)-GSTKTLGNFVK(4)	ATFDCLQKTYGFLTPEFWK(8)	GSTKTLGNFVK(4)	3712.74	Carbamidomethyl[C](5)	AT1G58380.1(239)-AT1G58380.1(224)	AT1G58380	AT1G58380	Intra-Protein	1	E20230523_22.123063.123063.4.0.dta	4	3712.75	1	0.0224024	0.005575	1.50158	1	1	Chloroplast XL	ATFDCLQKTYGFLTPEFWK(8)-GSTKTLGNFVK(4)	AT1G58380-AT1G58380
ATFDCLQKTYGFLTPEFWK(8)-GSTKTLGNFVK(4)	ATFDCLQKTYGFLTPEFWK(8)	GSTKTLGNFVK(4)	3712.74	Carbamidomethyl[C](5)	AT1G58380.1(239)-AT1G58380.1(224)	AT1G58380	AT1G58380	Intra-Protein	2	E20230523_20.122009.122009.4.0.dta	4	3712.74	1	0.0566273	0.001548	0.416942	1	1	Chloroplast XL	ATFDCLQKTYGFLTPEFWK(8)-GSTKTLGNFVK(4)	AT1G58380-AT1G58380
ATFDCLQKTYGFLTPEFWK(8)-GSTKTLGNFVK(4)	ATFDCLQKTYGFLTPEFWK(8)	GSTKTLGNFVK(4)	3712.74	Carbamidomethyl[C](5)	AT1G58380.1(239)-AT1G58380.1(224)	AT1G58380	AT1G58380	Intra-Protein	3	E20230523_20.121973.121973.3.0.dta	3	3712.74	1	0.0774907	-0.004567	-1.23009	1	1	Chloroplast XL	ATFDCLQKTYGFLTPEFWK(8)-GSTKTLGNFVK(4)	AT1G58380-AT1G58380
ATFDCLQKTYGFLTPEFWK(8)-GSTKTLGNFVK(4)	ATFDCLQKTYGFLTPEFWK(8)	GSTKTLGNFVK(4)	3712.74	Carbamidomethyl[C](5)	AT1G58380.1(239)-AT1G58380.1(224)	AT1G58380	AT1G58380	Intra-Protein	4	E20230523_20.122248.122248.4.0.dta	4	3712.75	1	0.190394	0.002401	0.646692	1	1	Chloroplast XL	ATFDCLQKTYGFLTPEFWK(8)-GSTKTLGNFVK(4)	AT1G58380-AT1G58380
ATGGNKTKTPGPGAQSALR(6)-KTKEPK(3)	ATGGNKTKTPGPGAQSALR(6)	KTKEPK(3)	2751.38	null	AT2G36160.1(103)-AT2G36160.1(7)	AT2G36160	AT2G36160	Intra-Protein	1	E20230523_22.14921.14921.5.0.dta	5	2751.38	1	0.156869	0.000304	0.11049	1	1	Chloroplast XL	ATGGNKTKTPGPGAQSALR(6)-KTKEPK(3)	AT2G36160-AT2G36160
ATGGNKTKTPGPGAQSALR(6)-KTKEPK(3)	ATGGNKTKTPGPGAQSALR(6)	KTKEPK(3)	2751.38	null	AT2G36160.1(103)-AT2G36160.1(7)	AT2G36160	AT2G36160	Intra-Protein	2	E20230523_22.13272.13272.4.0.dta	4	2751.38	1	0.312107	0.000705	0.256235	1	1	Chloroplast XL	ATGGNKTKTPGPGAQSALR(6)-KTKEPK(3)	AT2G36160-AT2G36160
ATGGNKTKTPGPGAQSALR(8)-KTKEPK(1)	ATGGNKTKTPGPGAQSALR(8)	KTKEPK(1)	2751.38	null	AT2G36160.1(105)-AT2G36160.1(5)	AT2G36160	AT2G36160	Intra-Protein	1	E20230523_22.13214.13214.5.0.dta	5	2751.38	1	0.172333	0.001077	0.39144	1	1	Chloroplast XL	ATGGNKTKTPGPGAQSALR(8)-KTKEPK(1)	AT2G36160-AT2G36160
ATGIVPKATCGCF(7)-AEETAAKYR(7)	ATGIVPKATCGCF(7)	AEETAAKYR(7)	2629.15	Carbamidomethyl[C](10);Carbamidomethyl[C](12)	AT3G61260.1(206)-AT3G61260.1(197)	AT3G61260	AT3G61260	Intra-Protein	1	E20230523_17.61983.61983.3.0.dta	3	2629.15	1	0.0445871	1.3e-05	0.004945	1	1	Chloroplast XL	AEETAAKYR(7)-ATGIVPKATCGCF(7)	AT3G61260-AT3G61260
ATGKIAQIPVSEAYLGRVINALANPIDGR(4)-GKISASESR(2)	ATGKIAQIPVSEAYLGRVINALANPIDGR(4)	GKISASESR(2)	4151.13	null	ATCG00120.1(94)-ATCG00120.1(121)	ATCG00120	ATCG00120	Intra-Protein	1	E20230523_22.122466.122466.4.1.dta	4	4151.13	1	0.0856856	0.005244	1.26327	1	1	Chloroplast XL	ATGKIAQIPVSEAYLGRVINALANPIDGR(4)-GKISASESR(2)	ATCG00120-ATCG00120
ATGKIAQIPVSEAYLGRVINALANPIDGR(4)-GKISASESR(2)	ATGKIAQIPVSEAYLGRVINALANPIDGR(4)	GKISASESR(2)	4151.13	null	ATCG00120.1(94)-ATCG00120.1(121)	ATCG00120	ATCG00120	Intra-Protein	2	E20230523_20.121482.121482.4.0.dta	4	4151.13	1	0.0901635	0.003204	0.771838	1	1	Chloroplast XL	ATGKIAQIPVSEAYLGRVINALANPIDGR(4)-GKISASESR(2)	ATCG00120-ATCG00120
ATGKIAQIPVSEAYLGRVINALANPIDGR(4)-GKISASESR(2)	ATGKIAQIPVSEAYLGRVINALANPIDGR(4)	GKISASESR(2)	4151.13	null	ATCG00120.1(94)-ATCG00120.1(121)	ATCG00120	ATCG00120	Intra-Protein	3	E20230523_22.122529.122529.4.0.dta	4	4151.13	1	0.0944579	0.005244	1.26327	1	1	Chloroplast XL	ATGKIAQIPVSEAYLGRVINALANPIDGR(4)-GKISASESR(2)	ATCG00120-ATCG00120
ATGKIAQIPVSEAYLGRVINALANPIDGR(4)-GKISASESR(2)	ATGKIAQIPVSEAYLGRVINALANPIDGR(4)	GKISASESR(2)	4151.13	null	ATCG00120.1(94)-ATCG00120.1(121)	ATCG00120	ATCG00120	Intra-Protein	4	E20230523_22.122517.122517.5.0.dta	5	4151.13	1	0.127463	0.005555	1.33819	1	1	Chloroplast XL	ATGKIAQIPVSEAYLGRVINALANPIDGR(4)-GKISASESR(2)	ATCG00120-ATCG00120
ATGKIAQIPVSEAYLGRVINALANPIDGR(4)-GKISASESR(2)	ATGKIAQIPVSEAYLGRVINALANPIDGR(4)	GKISASESR(2)	4151.13	null	ATCG00120.1(94)-ATCG00120.1(121)	ATCG00120	ATCG00120	Intra-Protein	5	E20230523_20.121585.121585.5.0.dta	5	4151.13	1	0.165804	0.004945	1.19124	1	1	Chloroplast XL	ATGKIAQIPVSEAYLGRVINALANPIDGR(4)-GKISASESR(2)	ATCG00120-ATCG00120
ATGVLKTELESAGTNAK(6)-DIVELKR(6)	ATGVLKTELESAGTNAK(6)	DIVELKR(6)	2771.39	null	AT5G27330.1(521)-AT5G27330.1(514)	AT5G27330	AT5G27330	Intra-Protein	1	E20230523_19.77357.77357.3.0.dta	3	2771.38	1	0.133217	-0.006241	-2.25194	1	1	Chloroplast XL	ATGVLKTELESAGTNAK(6)-DIVELKR(6)	AT5G27330-AT5G27330
ATGVLKTELESAGTNAK(6)-DIVELKR(6)	ATGVLKTELESAGTNAK(6)	DIVELKR(6)	2771.39	null	AT5G27330.1(521)-AT5G27330.1(514)	AT5G27330	AT5G27330	Intra-Protein	2	E20230523_19.77320.77320.3.0.dta	3	2771.38	1	0.183376	-0.006241	-2.25194	1	1	Chloroplast XL	ATGVLKTELESAGTNAK(6)-DIVELKR(6)	AT5G27330-AT5G27330
ATGVVPKATCGCF(7)-AEEMGAKYR(7)	ATGVVPKATCGCF(7)	AEEMGAKYR(7)	2631.11	Carbamidomethyl[C](10);Carbamidomethyl[C](12)	AT2G45820.1(184)-AT2G45820.1(175)	AT2G45820	AT2G45820	Intra-Protein	1	E20230523_17.61045.61045.3.0.dta	3	2631.11	1	0.11015	-0.001317	-0.50055	1	1	Chloroplast XL	AEEMGAKYR(7)-ATGVVPKATCGCF(7)	AT2G45820-AT2G45820
ATIPVNPKPFLNNLTGK(8)-LKWGMEYK(2)	ATIPVNPKPFLNNLTGK(8)	LKWGMEYK(2)	3129.55	Acetyl[ProteinN-term](0)	AT4G30220.1(9)-AT4G30220.1(25)	AT4G30220	AT4G30220	Intra-Protein	1	E20230523_20.119523.119523.3.0.dta	3	3129.55	1	0.288407	-0.002645	-0.845169	1	1	Chloroplast XL	ATIPVNPKPFLNNLTGK(8)-LKWGMEYK(2)	AT4G30220-AT4G30220
ATIPVNPKPFLNNLTGK(8)-LKWGMEYK(2)	ATIPVNPKPFLNNLTGK(8)	LKWGMEYK(2)	3129.55	Acetyl[ProteinN-term](0)	AT4G30220.1(9)-AT4G30220.1(25)	AT4G30220	AT4G30220	Intra-Protein	2	E20230523_20.119419.119419.3.0.dta	3	3129.55	1	0.31705	-0.002645	-0.845169	1	1	Chloroplast XL	ATIPVNPKPFLNNLTGK(8)-LKWGMEYK(2)	AT4G30220-AT4G30220
ATIVNAKSAIGSLR(7)-KETDGVDGSR(1)	ATIVNAKSAIGSLR(7)	KETDGVDGSR(1)	2673.29	null	AT5G04360.1(566)-AT5G04360.1(574)	AT5G04360	AT5G04360	Intra-Protein	1	E20230523_22.59980.59980.3.0.dta	3	2673.29	1	0.0505466	8.1e-05	0.0303	1	1	Chloroplast XL	ATIVNAKSAIGSLR(7)-KETDGVDGSR(1)	AT5G04360-AT5G04360
ATKSPVKSPK(3)-TKSVSK(2)	ATKSPVKSPK(3)	TKSVSK(2)	1900.98	null	AT5G59870.1(141)-AT5G59870.1(23)	AT5G59870	AT5G59870	Intra-Protein	1	E20230523_19.12113.12113.4.0.dta	4	1900.98	1	0.106213	0.000288	0.151501	1	1	Chloroplast XL	ATKSPVKSPK(3)-TKSVSK(2)	AT5G59870-AT5G59870
ATKSPVKSPKK(3)-KSATKPAEEK(1)	ATKSPVKSPKK(3)	KSATKPAEEK(1)	2468.28	null	AT5G59870.1(141)-AT5G59870.1(129)	AT5G59870	AT5G59870	Intra-Protein	1	E20230523_19.4966.4966.5.0.dta	5	2468.28	1	0.180097	-0.001291	-0.523036	1	1	Chloroplast XL	ATKSPVKSPKK(3)-KSATKPAEEK(1)	AT5G59870-AT5G59870
ATKSPVKSPKK(3)-KSATKPAEEK(5)	ATKSPVKSPKK(3)	KSATKPAEEK(5)	2468.28	null	AT5G59870.1(141)-AT5G59870.1(133)	AT5G59870	AT5G59870	Intra-Protein	1	E20230523_19.6002.6002.5.1.dta	5	2468.28	1	0.0336247	-0.001307	-0.529519	1	1	Chloroplast XL	ATKSPVKSPKK(3)-KSATKPAEEK(5)	AT5G59870-AT5G59870
ATKSPVKSPKK(3)-KSATKPAEEK(5)	ATKSPVKSPKK(3)	KSATKPAEEK(5)	2468.28	null	AT5G59870.1(141)-AT5G59870.1(133)	AT5G59870	AT5G59870	Intra-Protein	2	E20230523_19.6056.6056.5.0.dta	5	2468.28	1	0.0446971	-0.001603	-0.64944	1	1	Chloroplast XL	ATKSPVKSPKK(3)-KSATKPAEEK(5)	AT5G59870-AT5G59870
ATKSPVKSPKK(3)-KSATKPAEEK(5)	ATKSPVKSPKK(3)	KSATKPAEEK(5)	2468.28	null	AT5G59870.1(141)-AT5G59870.1(133)	AT5G59870	AT5G59870	Intra-Protein	3	E20230523_19.6026.6026.5.0.dta	5	2468.28	1	0.0673869	-0.001492	-0.60447	1	1	Chloroplast XL	ATKSPVKSPKK(3)-KSATKPAEEK(5)	AT5G59870-AT5G59870
ATKSVSR(3)-FLKAGK(3)	ATKSVSR(3)	FLKAGK(3)	1620.81	null	AT1G54690.1(21)-AT1G54690.1(43)	AT1G54690	AT1G54690	Intra-Protein	1	E20230523_22.23130.23130.3.0.dta	3	1620.81	1	0.0340455	-2.4e-05	-0.014807	1	1	Chloroplast XL	ATKSVSR(3)-FLKAGK(3)	AT1G54690-AT1G54690
ATKSVSR(3)-FLKAGK(3)	ATKSVSR(3)	FLKAGK(3)	1620.81	null	AT1G54690.1(21)-AT1G54690.1(43)	AT1G54690	AT1G54690	Intra-Protein	2	E20230523_22.23061.23061.3.1.dta	3	1620.81	1	0.077795	-2.4e-05	-0.014807	1	1	Chloroplast XL	ATKSVSR(3)-FLKAGK(3)	AT1G54690-AT1G54690
ATKSVSR(3)-FLKAGK(3)	ATKSVSR(3)	FLKAGK(3)	1620.81	null	AT1G54690.1(21)-AT1G54690.1(43)	AT1G54690	AT1G54690	Intra-Protein	3	E20230523_22.23014.23014.3.0.dta	3	1620.81	1	0.0989853	-2.4e-05	-0.014807	1	1	Chloroplast XL	ATKSVSR(3)-FLKAGK(3)	AT1G54690-AT1G54690
ATKSVSR(3)-FLKAGK(3)	ATKSVSR(3)	FLKAGK(3)	1620.81	null	AT1G54690.1(21)-AT1G54690.1(43)	AT1G54690	AT1G54690	Intra-Protein	4	E20230523_22.23023.23023.3.0.dta	3	1620.81	1	0.103741	-2.4e-05	-0.014807	1	1	Chloroplast XL	ATKSVSR(3)-FLKAGK(3)	AT1G54690-AT1G54690
ATKSVSR(3)-FLKSGK(3)	ATKSVSR(3)	FLKSGK(3)	1636.81	null	AT1G08880.1(21)-AT1G08880.1(43)	AT1G08880	AT1G08880	Intra-Protein	1	E20230523_22.21270.21270.3.0.dta	3	1636.81	1	0.0249472	0.000199	0.121578	1	1	Chloroplast XL	ATKSVSR(3)-FLKSGK(3)	AT1G08880-AT1G08880
ATKSVSR(3)-FLKSGK(3)	ATKSVSR(3)	FLKSGK(3)	1636.81	null	AT1G08880.1(21)-AT1G08880.1(43)	AT1G08880	AT1G08880	Intra-Protein	2	E20230523_22.21242.21242.3.0.dta	3	1636.81	1	0.05029	0.000164	0.100195	1	1	Chloroplast XL	ATKSVSR(3)-FLKSGK(3)	AT1G08880-AT1G08880
ATKSVSR(3)-FLKSGK(3)	ATKSVSR(3)	FLKSGK(3)	1636.81	null	AT1G08880.1(21)-AT1G08880.1(43)	AT1G08880	AT1G08880	Intra-Protein	3	E20230523_20.20870.20870.3.1.dta	3	1636.81	1	0.0897133	0.001795	1.09665	1	1	Chloroplast XL	ATKSVSR(3)-FLKSGK(3)	AT1G08880-AT1G08880
ATKSVSR(3)-FLKSGK(3)	ATKSVSR(3)	FLKSGK(3)	1636.81	null	AT1G08880.1(21)-AT1G08880.1(43)	AT1G08880	AT1G08880	Intra-Protein	4	E20230523_20.20747.20747.3.0.dta	3	1636.81	1	0.139514	0.001795	1.09665	1	1	Chloroplast XL	ATKSVSR(3)-FLKSGK(3)	AT1G08880-AT1G08880
ATLDNDEEKVGADIVKR(9)-LASKVDAIK(4)	ATLDNDEEKVGADIVKR(9)	LASKVDAIK(4)	3026.51	null	AT1G55490.1(493)-AT1G55490.1(479)	AT1G55490	AT1G55490	Intra-Protein	1	E20230523_17.61433.61433.4.0.dta	4	3026.51	1	0.0157446	0.004567	1.509	1	1	Chloroplast XL	ATLDNDEEKVGADIVKR(9)-LASKVDAIK(4)	AT1G55490-AT1G55490
ATLDNDEEKVGADIVKR(9)-LASKVDAIK(4)	ATLDNDEEKVGADIVKR(9)	LASKVDAIK(4)	3026.51	null	AT1G55490.1(493)-AT1G55490.1(479)	AT1G55490	AT1G55490	Intra-Protein	2	E20230523_17.61421.61421.4.0.dta	4	3026.51	1	0.0559426	0.004567	1.509	1	1	Chloroplast XL	ATLDNDEEKVGADIVKR(9)-LASKVDAIK(4)	AT1G55490-AT1G55490
ATLDNDEEKVGADIVKR(9)-LASKVDAIK(4)	ATLDNDEEKVGADIVKR(9)	LASKVDAIK(4)	3026.51	null	AT1G55490.1(493)-AT1G55490.1(479)	AT1G55490	AT1G55490	Intra-Protein	3	E20230523_19.62129.62129.4.0.dta	4	3026.5	1	0.101652	-0.003903	-1.2896	1	1	Chloroplast XL	ATLDNDEEKVGADIVKR(9)-LASKVDAIK(4)	AT1G55490-AT1G55490
ATLKSDGVFR(4)-LGDPTTKR(7)	ATLKSDGVFR(4)	LGDPTTKR(7)	2190.06	null	ATCG00680.1(438)-ATCG00680.1(504)	ATCG00680	ATCG00680	Intra-Protein	1	E20230523_18.46603.46603.3.2.dta	3	2190.06	1	0.076423	-0.001463	-0.668019	1	1	Chloroplast XL	ATLKSDGVFR(4)-LGDPTTKR(7)	ATCG00680-ATCG00680
ATLKSDGVFR(4)-LGDPTTKR(7)	ATLKSDGVFR(4)	LGDPTTKR(7)	2190.06	null	ATCG00680.1(438)-ATCG00680.1(504)	ATCG00680	ATCG00680	Intra-Protein	2	E20230523_19.47635.47635.3.1.dta	3	2190.06	1	0.121379	-0.001621	-0.740163	1	1	Chloroplast XL	ATLKSDGVFR(4)-LGDPTTKR(7)	ATCG00680-ATCG00680
ATLKSDGVFR(4)-LGDPTTKR(7)	ATLKSDGVFR(4)	LGDPTTKR(7)	2190.06	null	ATCG00680.1(438)-ATCG00680.1(504)	ATCG00680	ATCG00680	Intra-Protein	3	E20230523_17.47218.47218.3.2.dta	3	2190.06	1	0.184433	0.000325	0.148398	1	1	Chloroplast XL	ATLKSDGVFR(4)-LGDPTTKR(7)	ATCG00680-ATCG00680
ATNLEMESKLKK(9)-EKKNLGR(3)	ATNLEMESKLKK(9)	EKKNLGR(3)	2445.22	null	ATCG00480.1(495)-ATCG00480.1(18)	ATCG00480	ATCG00480	Intra-Protein	1	E20230523_19.34945.34945.4.0.dta	4	2445.22	1	0.110066	0.000218	0.089154	1	1	Chloroplast XL	ATNLEMESKLKK(9)-EKKNLGR(3)	ATCG00480-ATCG00480
ATNLEMESKLKK(9)-EKKNLGR(3)	ATNLEMESKLKK(9)	EKKNLGR(3)	2445.22	null	ATCG00480.1(495)-ATCG00480.1(18)	ATCG00480	ATCG00480	Intra-Protein	2	E20230523_20.33753.33753.4.2.dta	4	2445.22	1	0.168725	0.000933	0.381561	1	1	Chloroplast XL	ATNLEMESKLKK(9)-EKKNLGR(3)	ATCG00480-ATCG00480
ATNLEMESKLKK(9)-EKKNLGR(3)	ATNLEMESKLKK(9)	EKKNLGR(3)	2445.22	null	ATCG00480.1(495)-ATCG00480.1(18)	ATCG00480	ATCG00480	Intra-Protein	3	E20230523_20.33747.33747.5.1.dta	5	2445.22	1	0.18398	0.000209	0.085473	1	1	Chloroplast XL	ATNLEMESKLKK(9)-EKKNLGR(3)	ATCG00480-ATCG00480
ATNLEMESKLKK(9)-EKKNLGR(3)	ATNLEMESKLKK(9)	EKKNLGR(3)	2445.22	null	ATCG00480.1(495)-ATCG00480.1(18)	ATCG00480	ATCG00480	Intra-Protein	4	E20230523_19.34976.34976.5.0.dta	5	2445.22	1	0.199788	-0.001186	-0.485028	1	1	Chloroplast XL	ATNLEMESKLKK(9)-EKKNLGR(3)	ATCG00480-ATCG00480
ATNLEMESKLKK(9)-EKKNLGR(3)	ATNLEMESKLKK(9)	EKKNLGR(3)	2445.22	null	ATCG00480.1(495)-ATCG00480.1(18)	ATCG00480	ATCG00480	Intra-Protein	5	E20230523_19.34991.34991.3.0.dta	3	2445.22	1	0.384544	-0.000764	-0.312446	1	1	Chloroplast XL	ATNLEMESKLKK(9)-EKKNLGR(3)	ATCG00480-ATCG00480
ATPEQVAAYTLKLLR(12)-AKANSLAQLGK(2)	ATPEQVAAYTLKLLR(12)	AKANSLAQLGK(2)	2983.57	null	AT4G38970.1(292)-AT4G38970.1(368)	AT4G38970	AT4G38970	Intra-Protein	1	E20230523_22.120364.120364.4.1.dta	4	2983.57	1	0.0201308	3.7e-05	0.012401	1	1	Chloroplast XL	AKANSLAQLGK(2)-ATPEQVAAYTLKLLR(12)	AT4G38970-AT4G38970
ATPEQVAAYTLKLLR(12)-TAKTIASPGR(3)	ATPEQVAAYTLKLLR(12)	TAKTIASPGR(3)	2884.5	null	AT4G38970.1(292)-AT4G38970.1(60)	AT4G38970	AT4G38970	Intra-Protein	1	E20230523_19.116618.116618.4.1.dta	4	2884.5	1	0.0284554	0.001153	0.399723	1	1	Chloroplast XL	ATPEQVAAYTLKLLR(12)-TAKTIASPGR(3)	AT4G38970-AT4G38970
ATPEQVAAYTLKLLR(12)-TAKTIASPGR(3)	ATPEQVAAYTLKLLR(12)	TAKTIASPGR(3)	2884.5	null	AT4G38970.1(292)-AT4G38970.1(60)	AT4G38970	AT4G38970	Intra-Protein	2	E20230523_19.116512.116512.4.0.dta	4	2884.5	1	0.0409465	-0.000149	-0.051655	1	1	Chloroplast XL	ATPEQVAAYTLKLLR(12)-TAKTIASPGR(3)	AT4G38970-AT4G38970
ATPEQVAAYTLKLLR(12)-TAKTIASPGR(3)	ATPEQVAAYTLKLLR(12)	TAKTIASPGR(3)	2884.5	null	AT4G38970.1(292)-AT4G38970.1(60)	AT4G38970	AT4G38970	Intra-Protein	3	E20230523_19.116368.116368.4.0.dta	4	2884.5	1	0.0465584	-0.000151	-0.052349	1	1	Chloroplast XL	ATPEQVAAYTLKLLR(12)-TAKTIASPGR(3)	AT4G38970-AT4G38970
ATPEQVAAYTLKLLR(12)-TAKTIASPGR(3)	ATPEQVAAYTLKLLR(12)	TAKTIASPGR(3)	2884.5	null	AT4G38970.1(292)-AT4G38970.1(60)	AT4G38970	AT4G38970	Intra-Protein	4	E20230523_18.115077.115077.4.1.dta	4	2884.5	1	0.0695631	-0.000248	-0.085977	1	1	Chloroplast XL	ATPEQVAAYTLKLLR(12)-TAKTIASPGR(3)	AT4G38970-AT4G38970
ATPEQVAAYTLKLLR(12)-TAKTIASPGR(3)	ATPEQVAAYTLKLLR(12)	TAKTIASPGR(3)	2884.5	null	AT4G38970.1(292)-AT4G38970.1(60)	AT4G38970	AT4G38970	Intra-Protein	5	E20230523_18.115155.115155.4.1.dta	4	2884.5	1	0.106257	0.000811	0.281158	1	1	Chloroplast XL	ATPEQVAAYTLKLLR(12)-TAKTIASPGR(3)	AT4G38970-AT4G38970
ATPEQVAAYTLKLLR(12)-TAKTIASPGR(3)	ATPEQVAAYTLKLLR(12)	TAKTIASPGR(3)	2884.5	null	AT4G38970.1(292)-AT4G38970.1(60)	AT4G38970	AT4G38970	Intra-Protein	6	E20230523_18.114968.114968.4.1.dta	4	2884.5	1	0.181513	-0.000575	-0.199342	1	1	Chloroplast XL	ATPEQVAAYTLKLLR(12)-TAKTIASPGR(3)	AT4G38970-AT4G38970
ATPEQVAAYTLKLLR(12)-TAKTIASPGR(3)	ATPEQVAAYTLKLLR(12)	TAKTIASPGR(3)	2884.5	null	AT4G38970.1(292)-AT4G38970.1(60)	AT4G38970	AT4G38970	Intra-Protein	7	E20230523_18.115416.115416.4.4.dta	4	2884.51	1	0.18949	0.008543	2.9617	1	1	Chloroplast XL	ATPEQVAAYTLKLLR(12)-TAKTIASPGR(3)	AT4G38970-AT4G38970
ATPEQVAAYTLKLLR(12)-TAKTIASPGR(3)	ATPEQVAAYTLKLLR(12)	TAKTIASPGR(3)	2884.5	null	AT4G38970.1(292)-AT4G38970.1(60)	AT4G38970	AT4G38970	Intra-Protein	8	E20230523_20.115478.115478.4.0.dta	4	2884.5	1	0.238232	0.004885	1.69354	1	1	Chloroplast XL	ATPEQVAAYTLKLLR(12)-TAKTIASPGR(3)	AT4G38970-AT4G38970
ATPEQVASYTLKLLR(12)-AKANSLAQLGK(2)	ATPEQVASYTLKLLR(12)	AKANSLAQLGK(2)	2999.56	null	AT2G21330.1(293)-AT2G21330.1(369)	AT2G21330	AT2G21330	Intra-Protein	1	E20230523_20.113666.113666.4.2.dta	4	2999.56	1	0.0170547	0.000668	0.222699	1	1	Chloroplast XL	AKANSLAQLGK(2)-ATPEQVASYTLKLLR(12)	AT2G21330-AT2G21330
ATPEQVASYTLKLLR(12)-AKANSLAQLGK(2)	ATPEQVASYTLKLLR(12)	AKANSLAQLGK(2)	2999.56	null	AT2G21330.1(293)-AT2G21330.1(369)	AT2G21330	AT2G21330	Intra-Protein	2	E20230523_20.113423.113423.4.1.dta	4	2999.56	1	0.0619573	0.000563	0.187694	1	1	Chloroplast XL	AKANSLAQLGK(2)-ATPEQVASYTLKLLR(12)	AT2G21330-AT2G21330
ATPEQVASYTLKLLR(12)-AKANSLAQLGK(2)	ATPEQVASYTLKLLR(12)	AKANSLAQLGK(2)	2999.56	null	AT2G21330.1(293)-AT2G21330.1(369)	AT2G21330	AT2G21330	Intra-Protein	3	E20230523_20.113616.113616.3.0.dta	3	2999.56	1	0.228456	0.000323	0.107682	1	1	Chloroplast XL	AKANSLAQLGK(2)-ATPEQVASYTLKLLR(12)	AT2G21330-AT2G21330
ATSPQPDGPTAGGSLKSMK(16)-DKPSPQDKETPEVSGLK(2)	ATSPQPDGPTAGGSLKSMK(16)	DKPSPQDKETPEVSGLK(2)	3893.81	null	AT1G10290.1(546)-AT1G10290.1(551)	AT1G10290	AT1G10290	Intra-Protein	1	E20230523_18.45915.45915.4.0.dta	4	3893.8	1	0.210263	-0.013401	-3.44161	1	1	Chloroplast XL	ATSPQPDGPTAGGSLKSMK(16)-DKPSPQDKETPEVSGLK(2)	AT1G10290-AT1G10290
ATTNSMQVQVELLDKK(15)-EAKVLR(3)	ATTNSMQVQVELLDKK(15)	EAKVLR(3)	2729.36	null	AT5G04990.1(181)-AT5G04990.1(188)	AT5G04990	AT5G04990	Intra-Protein	1	E20230523_20.69608.69608.4.0.dta	4	2729.36	1	0.256849	0.000463	0.169637	1	1	Chloroplast XL	ATTNSMQVQVELLDKK(15)-EAKVLR(3)	AT5G04990-AT5G04990
ATVEVVKNLSNR(7)-NAKSEITR(3)	ATVEVVKNLSNR(7)	NAKSEITR(3)	2457.21	null	AT2G02560.1(216)-AT2G02560.1(224)	AT2G02560	AT2G02560	Intra-Protein	1	E20230523_22.50278.50278.3.0.dta	3	2457.21	1	0.00808482	5e-05	0.020348	1	1	Chloroplast XL	ATVEVVKNLSNR(7)-NAKSEITR(3)	AT2G02560-AT2G02560
ATVEVVKNLSNR(7)-NAKSEITR(3)	ATVEVVKNLSNR(7)	NAKSEITR(3)	2457.21	null	AT2G02560.1(216)-AT2G02560.1(224)	AT2G02560	AT2G02560	Intra-Protein	2	E20230523_22.50220.50220.3.0.dta	3	2457.21	1	0.0112274	5e-05	0.020348	1	1	Chloroplast XL	ATVEVVKNLSNR(7)-NAKSEITR(3)	AT2G02560-AT2G02560
AVAAEKSVLESHFEELEK(6)-ADTLVSEIEKLR(10)	AVAAEKSVLESHFEELEK(6)	ADTLVSEIEKLR(10)	3598.76	null	AT2G32240.1(1127)-AT2G32240.1(1119)	AT2G32240	AT2G32240	Intra-Protein	1	E20230523_19.108813.108813.4.0.dta	4	3598.75	1	0.113619	-0.008092	-2.24856	1	1	Chloroplast XL	ADTLVSEIEKLR(10)-AVAAEKSVLESHFEELEK(6)	AT2G32240-AT2G32240
AVAAKPK(5)-KVAVTK(1)	AVAAKPK(5)	KVAVTK(1)	1538.83	null	AT2G30620.1(216)-AT2G30620.1(245)	AT2G30620	AT2G30620	Intra-Protein	1	E20230523_18.16802.16802.3.0.dta	3	1538.83	1	0.0885863	-0.000622	-0.404202	1	1	Chloroplast XL	AVAAKPK(5)-KVAVTK(1)	AT2G30620-AT2G30620
AVAAKPK(5)-KVAVTK(1)	AVAAKPK(5)	KVAVTK(1)	1538.83	null	AT2G30620.1(216)-AT2G30620.1(245)	AT2G30620	AT2G30620	Intra-Protein	2	E20230523_17.17356.17356.3.0.dta	3	1538.83	1	0.105913	-0.000641	-0.416549	1	1	Chloroplast XL	AVAAKPK(5)-KVAVTK(1)	AT2G30620-AT2G30620
AVAAKPK(5)-KVAVTK(1)	AVAAKPK(5)	KVAVTK(1)	1538.83	null	AT2G30620.1(216)-AT2G30620.1(245)	AT2G30620	AT2G30620	Intra-Protein	3	E20230523_17.17468.17468.3.0.dta	3	1538.83	1	0.328135	-0.000641	-0.416549	1	1	Chloroplast XL	AVAAKPK(5)-KVAVTK(1)	AT2G30620-AT2G30620
AVAAKPKAK(7)-KVAAPAK(1)	AVAAKPKAK(7)	KVAAPAK(1)	1776.98	null	AT2G30620.1(218)-AT2G30620.1(238)	AT2G30620	AT2G30620	Intra-Protein	1	E20230523_20.7164.7164.4.0.dta	4	1776.98	1	0.20369	-0.000131	-0.073721	1	1	Chloroplast XL	AVAAKPKAK(7)-KVAAPAK(1)	AT2G30620-AT2G30620
AVAAKPKAK(7)-KVAAPAK(1)	AVAAKPKAK(7)	KVAAPAK(1)	1776.98	null	AT2G30620.1(218)-AT2G30620.1(238)	AT2G30620	AT2G30620	Intra-Protein	2	E20230523_20.7203.7203.4.0.dta	4	1776.98	1	0.226003	-0.000109	-0.06134	1	1	Chloroplast XL	AVAAKPKAK(7)-KVAAPAK(1)	AT2G30620-AT2G30620
AVAAKPKAK(7)-KVAVTK(1)	AVAAKPKAK(7)	KVAVTK(1)	1737.97	null	AT2G30620.1(218)-AT2G30620.1(245)	AT2G30620	AT2G30620	Intra-Protein	1	E20230523_22.9596.9596.3.0.dta	3	1737.97	1	0.225405	0.000798	0.459157	1	1	Chloroplast XL	AVAAKPKAK(7)-KVAVTK(1)	AT2G30620-AT2G30620
AVAAKPKAK(7)-SKSVAAVSK(2)	AVAAKPKAK(7)	SKSVAAVSK(2)	1969.05	null	AT2G30620.1(218)-AT2G30620.1(202)	AT2G30620	AT2G30620	Intra-Protein	1	E20230523_22.14376.14376.4.0.dta	4	1969.05	1	0.0431448	0.001005	0.510398	1	1	Chloroplast XL	AVAAKPKAK(7)-SKSVAAVSK(2)	AT2G30620-AT2G30620
AVAAKPKAK(7)-SKSVAAVSK(2)	AVAAKPKAK(7)	SKSVAAVSK(2)	1969.05	null	AT2G30620.1(218)-AT2G30620.1(202)	AT2G30620	AT2G30620	Intra-Protein	2	E20230523_22.14385.14385.3.0.dta	3	1969.05	1	0.164551	0.00184	0.93446	1	1	Chloroplast XL	AVAAKPKAK(7)-SKSVAAVSK(2)	AT2G30620-AT2G30620
AVAMSATEGLKR(11)-EKKNLGR(2)	AVAMSATEGLKR(11)	EKKNLGR(2)	2287.13	null	ATCG00480.1(86)-ATCG00480.1(17)	ATCG00480	ATCG00480	Intra-Protein	1	E20230523_19.37026.37026.4.0.dta	4	2287.13	1	0.0479856	-0.001264	-0.552659	1	1	Chloroplast XL	AVAMSATEGLKR(11)-EKKNLGR(2)	ATCG00480-ATCG00480
AVAMSATEGLKR(11)-EKKNLGR(2)	AVAMSATEGLKR(11)	EKKNLGR(2)	2287.13	null	ATCG00480.1(86)-ATCG00480.1(17)	ATCG00480	ATCG00480	Intra-Protein	2	E20230523_20.33673.33673.4.1.dta	4	2287.13	1	0.0952572	0.000198	0.086572	1	1	Chloroplast XL	AVAMSATEGLKR(11)-EKKNLGR(2)	ATCG00480-ATCG00480
AVAMSATEGLKR(11)-EKKNLGR(3)	AVAMSATEGLKR(11)	EKKNLGR(3)	2303.12	Oxidation[M](4)	ATCG00480.1(86)-ATCG00480.1(18)	ATCG00480	ATCG00480	Intra-Protein	1	E20230523_22.28072.28072.4.0.dta	4	2303.12	1	0.106656	0.0007	0.303935	1	1	Chloroplast XL	AVAMSATEGLKR(11)-EKKNLGR(3)	ATCG00480-ATCG00480
AVAMSATEGLKR(11)-EKKNLGR(3)	AVAMSATEGLKR(11)	EKKNLGR(3)	2303.12	Oxidation[M](4)	ATCG00480.1(86)-ATCG00480.1(18)	ATCG00480	ATCG00480	Intra-Protein	2	E20230523_22.36256.36256.4.1.dta	4	2287.13	1	0.127966	-9.5e-05	-0.041537	1	1	Chloroplast XL	AVAMSATEGLKR(11)-EKKNLGR(3)	ATCG00480-ATCG00480
AVAMSATEGLKR(11)-EKKNLGR(3)	AVAMSATEGLKR(11)	EKKNLGR(3)	2303.12	Oxidation[M](4)	ATCG00480.1(86)-ATCG00480.1(18)	ATCG00480	ATCG00480	Intra-Protein	3	E20230523_20.35700.35700.4.0.dta	4	2287.13	1	0.152201	0.000164	0.071706	1	1	Chloroplast XL	AVAMSATEGLKR(11)-EKKNLGR(3)	ATCG00480-ATCG00480
AVAMSATEGLKR(11)-EKKNLGR(3)	AVAMSATEGLKR(11)	EKKNLGR(3)	2303.12	Oxidation[M](4)	ATCG00480.1(86)-ATCG00480.1(18)	ATCG00480	ATCG00480	Intra-Protein	4	E20230523_20.27359.27359.4.1.dta	4	2303.12	1	0.177875	0.000607	0.263555	1	1	Chloroplast XL	AVAMSATEGLKR(11)-EKKNLGR(3)	ATCG00480-ATCG00480
AVAMSATEGLKR(11)-EKKNLGR(3)	AVAMSATEGLKR(11)	EKKNLGR(3)	2303.12	Oxidation[M](4)	ATCG00480.1(86)-ATCG00480.1(18)	ATCG00480	ATCG00480	Intra-Protein	5	E20230523_22.36260.36260.3.0.dta	3	2287.13	1	0.2023	-0.001136	-0.496693	1	1	Chloroplast XL	AVAMSATEGLKR(11)-EKKNLGR(3)	ATCG00480-ATCG00480
AVAMSATEGLKR(11)-EKKNLGR(3)	AVAMSATEGLKR(11)	EKKNLGR(3)	2303.12	Oxidation[M](4)	ATCG00480.1(86)-ATCG00480.1(18)	ATCG00480	ATCG00480	Intra-Protein	6	E20230523_20.27678.27678.4.0.dta	4	2303.12	1	0.238953	0.002455	1.06594	1	1	Chloroplast XL	AVAMSATEGLKR(11)-EKKNLGR(3)	ATCG00480-ATCG00480
AVAMSATEGLKR(11)-EKKNLGR(3)	AVAMSATEGLKR(11)	EKKNLGR(3)	2303.12	Oxidation[M](4)	ATCG00480.1(86)-ATCG00480.1(18)	ATCG00480	ATCG00480	Intra-Protein	7	E20230523_20.35710.35710.3.0.dta	3	2287.13	1	0.2661	0.000174	0.076078	1	1	Chloroplast XL	AVAMSATEGLKR(11)-EKKNLGR(3)	ATCG00480-ATCG00480
AVAMSATEGLKR(11)-EKKNLGR(3)	AVAMSATEGLKR(11)	EKKNLGR(3)	2303.12	Oxidation[M](4)	ATCG00480.1(86)-ATCG00480.1(18)	ATCG00480	ATCG00480	Intra-Protein	8	E20230523_19.37030.37030.3.0.dta	3	2287.13	1	0.277718	-0.001082	-0.473083	1	1	Chloroplast XL	AVAMSATEGLKR(11)-EKKNLGR(3)	ATCG00480-ATCG00480
AVAMSATEGLKR(11)-EKKNLGR(3)	AVAMSATEGLKR(11)	EKKNLGR(3)	2303.12	Oxidation[M](4)	ATCG00480.1(86)-ATCG00480.1(18)	ATCG00480	ATCG00480	Intra-Protein	9	E20230523_19.28806.28806.4.3.dta	4	2303.12	1	0.352305	0.002576	1.11848	1	1	Chloroplast XL	AVAMSATEGLKR(11)-EKKNLGR(3)	ATCG00480-ATCG00480
AVAMSATEGLKR(11)-ITSTKK(5)	AVAMSATEGLKR(11)	ITSTKK(5)	2120.05	null	ATCG00480.1(86)-ATCG00480.1(317)	ATCG00480	ATCG00480	Intra-Protein	1	E20230523_22.34913.34913.3.0.dta	3	2120.05	1	0.165301	0.000527	0.24858	1	1	Chloroplast XL	AVAMSATEGLKR(11)-ITSTKK(5)	ATCG00480-ATCG00480
AVAMSATEGLKR(11)-ITSTKK(5)	AVAMSATEGLKR(11)	ITSTKK(5)	2120.05	null	ATCG00480.1(86)-ATCG00480.1(317)	ATCG00480	ATCG00480	Intra-Protein	2	E20230523_20.34391.34391.3.0.dta	3	2120.05	1	0.23493	-4.9e-05	-0.023113	1	1	Chloroplast XL	AVAMSATEGLKR(11)-ITSTKK(5)	ATCG00480-ATCG00480
AVEAKQVAQQEAER(5)-SKFVVMK(2)	AVEAKQVAQQEAER(5)	SKFVVMK(2)	2604.25	null	AT3G27280.1(191)-AT3G27280.1(202)	AT3G27280	AT3G27280	Intra-Protein	1	E20230523_17.57032.57032.3.0.dta	3	2604.25	1	0.0640643	-0.001582	-0.607468	1	1	Chloroplast XL	AVEAKQVAQQEAER(5)-SKFVVMK(2)	AT3G27280-AT3G27280
AVEEGYDISKLHK(10)-FQPKNGVDTR(4)	AVEEGYDISKLHK(10)	FQPKNGVDTR(4)	2859.33	null	AT5G58070.1(154)-AT5G58070.1(35)	AT5G58070	AT5G58070	Intra-Protein	1	E20230523_19.47869.47869.3.1.dta	3	2859.34	1	0.0135366	0.001456	0.509209	1	1	Chloroplast XL	AVEEGYDISKLHK(10)-FQPKNGVDTR(4)	AT5G58070-AT5G58070
AVEEGYDISKLHK(10)-FQPKNGVDTR(4)	AVEEGYDISKLHK(10)	FQPKNGVDTR(4)	2859.33	null	AT5G58070.1(154)-AT5G58070.1(35)	AT5G58070	AT5G58070	Intra-Protein	2	E20230523_18.46807.46807.4.0.dta	4	2859.33	1	0.0160488	-0.001978	-0.691769	1	1	Chloroplast XL	AVEEGYDISKLHK(10)-FQPKNGVDTR(4)	AT5G58070-AT5G58070
AVEEGYDISKLHK(10)-FQPKNGVDTR(4)	AVEEGYDISKLHK(10)	FQPKNGVDTR(4)	2859.33	null	AT5G58070.1(154)-AT5G58070.1(35)	AT5G58070	AT5G58070	Intra-Protein	3	E20230523_18.46843.46843.4.0.dta	4	2859.33	1	0.0350663	-0.001976	-0.69107	1	1	Chloroplast XL	AVEEGYDISKLHK(10)-FQPKNGVDTR(4)	AT5G58070-AT5G58070
AVEEGYDISKLHK(10)-FQPKNGVDTR(4)	AVEEGYDISKLHK(10)	FQPKNGVDTR(4)	2859.33	null	AT5G58070.1(154)-AT5G58070.1(35)	AT5G58070	AT5G58070	Intra-Protein	4	E20230523_17.47500.47500.4.1.dta	4	2859.33	1	0.0453931	-0.000228	-0.079739	1	1	Chloroplast XL	AVEEGYDISKLHK(10)-FQPKNGVDTR(4)	AT5G58070-AT5G58070
AVEEGYDISKLHK(10)-FQPKNGVDTR(4)	AVEEGYDISKLHK(10)	FQPKNGVDTR(4)	2859.33	null	AT5G58070.1(154)-AT5G58070.1(35)	AT5G58070	AT5G58070	Intra-Protein	5	E20230523_19.47908.47908.4.2.dta	4	2859.33	1	0.0501717	-0.000253	-0.088482	1	1	Chloroplast XL	AVEEGYDISKLHK(10)-FQPKNGVDTR(4)	AT5G58070-AT5G58070
AVEEGYDISKLHK(10)-FQPKNGVDTR(4)	AVEEGYDISKLHK(10)	FQPKNGVDTR(4)	2859.33	null	AT5G58070.1(154)-AT5G58070.1(35)	AT5G58070	AT5G58070	Intra-Protein	6	E20230523_18.46872.46872.4.1.dta	4	2859.33	1	0.064597	-0.002299	-0.804033	1	1	Chloroplast XL	AVEEGYDISKLHK(10)-FQPKNGVDTR(4)	AT5G58070-AT5G58070
AVEEGYDISKLHK(10)-FQPKNGVDTR(4)	AVEEGYDISKLHK(10)	FQPKNGVDTR(4)	2859.33	null	AT5G58070.1(154)-AT5G58070.1(35)	AT5G58070	AT5G58070	Intra-Protein	7	E20230523_18.46814.46814.3.2.dta	3	2859.33	1	0.0748223	-0.002543	-0.889368	1	1	Chloroplast XL	AVEEGYDISKLHK(10)-FQPKNGVDTR(4)	AT5G58070-AT5G58070
AVEEGYDISKLHK(10)-FQPKNGVDTR(4)	AVEEGYDISKLHK(10)	FQPKNGVDTR(4)	2859.33	null	AT5G58070.1(154)-AT5G58070.1(35)	AT5G58070	AT5G58070	Intra-Protein	8	E20230523_18.46868.46868.3.1.dta	3	2859.33	1	0.0889884	-0.002543	-0.889368	1	1	Chloroplast XL	AVEEGYDISKLHK(10)-FQPKNGVDTR(4)	AT5G58070-AT5G58070
AVEEGYDISKLHK(10)-FQPKNGVDTR(4)	AVEEGYDISKLHK(10)	FQPKNGVDTR(4)	2859.33	null	AT5G58070.1(154)-AT5G58070.1(35)	AT5G58070	AT5G58070	Intra-Protein	9	E20230523_17.47520.47520.3.1.dta	3	2859.33	1	0.100294	-0.002682	-0.93798	1	1	Chloroplast XL	AVEEGYDISKLHK(10)-FQPKNGVDTR(4)	AT5G58070-AT5G58070
AVEEGYDISKLHK(10)-FQPKNGVDTR(4)	AVEEGYDISKLHK(10)	FQPKNGVDTR(4)	2859.33	null	AT5G58070.1(154)-AT5G58070.1(35)	AT5G58070	AT5G58070	Intra-Protein	10	E20230523_17.47533.47533.4.2.dta	4	2859.33	1	0.144228	-7.3e-05	-0.02553	1	1	Chloroplast XL	AVEEGYDISKLHK(10)-FQPKNGVDTR(4)	AT5G58070-AT5G58070
AVEEGYDISKLHKTPQSDTPPESNTAPEDSK(10)-FQPKNGVDTR(4)	AVEEGYDISKLHKTPQSDTPPESNTAPEDSK(10)	FQPKNGVDTR(4)	4741.16	null	AT5G58070.1(154)-AT5G58070.1(35)	AT5G58070	AT5G58070	Intra-Protein	1	E20230523_17.47219.47219.5.0.dta	5	4741.16	1	0.210536	-0.001527	-0.322073	1	1	Chloroplast XL	AVEEGYDISKLHKTPQSDTPPESNTAPEDSK(10)-FQPKNGVDTR(4)	AT5G58070-AT5G58070
AVEEGYDISKLHKTPQSDTPPESNTAPEDSK(10)-FQPKNGVDTR(4)	AVEEGYDISKLHKTPQSDTPPESNTAPEDSK(10)	FQPKNGVDTR(4)	4741.16	null	AT5G58070.1(154)-AT5G58070.1(35)	AT5G58070	AT5G58070	Intra-Protein	2	E20230523_17.47265.47265.5.0.dta	5	4741.16	1	0.325104	-0.001527	-0.322073	1	1	Chloroplast XL	AVEEGYDISKLHKTPQSDTPPESNTAPEDSK(10)-FQPKNGVDTR(4)	AT5G58070-AT5G58070
AVEEGYDISKLHKTPQSDTPPESNTAPEDSK(13)-FQPKNGVDTR(4)	AVEEGYDISKLHKTPQSDTPPESNTAPEDSK(13)	FQPKNGVDTR(4)	4741.16	null	AT5G58070.1(157)-AT5G58070.1(35)	AT5G58070	AT5G58070	Intra-Protein	1	E20230523_17.47353.47353.5.0.dta	5	4741.16	1	0.250006	-0.001616	-0.340845	1	1	Chloroplast XL	AVEEGYDISKLHKTPQSDTPPESNTAPEDSK(13)-FQPKNGVDTR(4)	AT5G58070-AT5G58070
AVEQKQVAQQEAER(5)-TKPHTFSSISGTK(2)	AVEQKQVAQQEAER(5)	TKPHTFSSISGTK(2)	3213.52	null	AT5G40770.1(191)-AT5G40770.1(77)	AT5G40770	AT5G40770	Intra-Protein	1	E20230523_17.37614.37614.4.1.dta	4	3213.52	1	0.102546	-0.000363	-0.11296	1	1	Chloroplast XL	AVEQKQVAQQEAER(5)-TKPHTFSSISGTK(2)	AT5G40770-AT5G40770
AVGKVLPSLNGK(4)-AIKEESEGK(3)	AVGKVLPSLNGK(4)	AIKEESEGK(3)	2382.2	null	AT1G13440.1(223)-AT1G13440.1(267)	AT1G13440	AT1G13440	Intra-Protein	1	E20230523_18.49631.49631.3.0.dta	3	2382.19	1	0.2408	-0.003074	-1.29041	1	1	Chloroplast XL	AIKEESEGK(3)-AVGKVLPSLNGK(4)	AT1G13440-AT1G13440
AVHLKQVPFAR(5)-LYTCKGKR(5)	AVHLKQVPFAR(5)	LYTCKGKR(5)	2500.27	Carbamidomethyl[C](18)	AT3G57410.1(153)-AT3G57410.1(145)	AT3G57410	AT3G57410	Intra-Protein	1	E20230523_17.45867.45867.5.0.dta	5	2500.27	1	0.402329	-0.001677	-0.670728	1	1	Chloroplast XL	AVHLKQVPFAR(5)-LYTCKGKR(5)	AT3G57410-AT3G57410
AVIPPGKNVR(7)-KVEKPK(1)	AVIPPGKNVR(7)	KVEKPK(1)	1988.07	null	AT1G44575.1(172)-AT1G44575.1(64)	AT1G44575	AT1G44575	Intra-Protein	1	E20230523_22.23095.23095.4.0.dta	4	1988.07	1	0.0502265	0.000732	0.368196	1	1	Chloroplast XL	AVIPPGKNVR(7)-KVEKPK(1)	AT1G44575-AT1G44575
AVIPPGKNVR(7)-KVEKPK(1)	AVIPPGKNVR(7)	KVEKPK(1)	1988.07	null	AT1G44575.1(172)-AT1G44575.1(64)	AT1G44575	AT1G44575	Intra-Protein	2	E20230523_22.22741.22741.4.0.dta	4	1988.07	1	0.0635565	0.000752	0.378256	1	1	Chloroplast XL	AVIPPGKNVR(7)-KVEKPK(1)	AT1G44575-AT1G44575
AVIPPGKNVR(7)-KVEKPK(1)	AVIPPGKNVR(7)	KVEKPK(1)	1988.07	null	AT1G44575.1(172)-AT1G44575.1(64)	AT1G44575	AT1G44575	Intra-Protein	3	E20230523_22.23050.23050.4.0.dta	4	1988.07	1	0.0839077	0.000801	0.402903	1	1	Chloroplast XL	AVIPPGKNVR(7)-KVEKPK(1)	AT1G44575-AT1G44575
AVIPPGKNVR(7)-KVEKPK(1)	AVIPPGKNVR(7)	KVEKPK(1)	1988.07	null	AT1G44575.1(172)-AT1G44575.1(64)	AT1G44575	AT1G44575	Intra-Protein	4	E20230523_22.23170.23170.4.0.dta	4	1988.07	1	0.0979282	0.000633	0.318399	1	1	Chloroplast XL	AVIPPGKNVR(7)-KVEKPK(1)	AT1G44575-AT1G44575
AVIPPGKNVR(7)-KVEKPK(1)	AVIPPGKNVR(7)	KVEKPK(1)	1988.07	null	AT1G44575.1(172)-AT1G44575.1(64)	AT1G44575	AT1G44575	Intra-Protein	5	E20230523_22.23536.23536.4.0.dta	4	1988.07	1	0.115601	0.000538	0.270614	1	1	Chloroplast XL	AVIPPGKNVR(7)-KVEKPK(1)	AT1G44575-AT1G44575
AVIPPGKNVR(7)-KVEKPK(1)	AVIPPGKNVR(7)	KVEKPK(1)	1988.07	null	AT1G44575.1(172)-AT1G44575.1(64)	AT1G44575	AT1G44575	Intra-Protein	6	E20230523_22.23739.23739.4.0.dta	4	1988.07	1	0.131986	0.000608	0.305824	1	1	Chloroplast XL	AVIPPGKNVR(7)-KVEKPK(1)	AT1G44575-AT1G44575
AVIPPGKNVR(7)-KVEKPK(1)	AVIPPGKNVR(7)	KVEKPK(1)	1988.07	null	AT1G44575.1(172)-AT1G44575.1(64)	AT1G44575	AT1G44575	Intra-Protein	7	E20230523_22.22865.22865.4.0.dta	4	1988.07	1	0.135239	0.000724	0.364172	1	1	Chloroplast XL	AVIPPGKNVR(7)-KVEKPK(1)	AT1G44575-AT1G44575
AVIPPGKNVR(7)-KVEKPK(1)	AVIPPGKNVR(7)	KVEKPK(1)	1988.07	null	AT1G44575.1(172)-AT1G44575.1(64)	AT1G44575	AT1G44575	Intra-Protein	8	E20230523_22.24215.24215.4.0.dta	4	1988.07	1	0.159754	0.0009	0.4527	1	1	Chloroplast XL	AVIPPGKNVR(7)-KVEKPK(1)	AT1G44575-AT1G44575
AVIPPGKNVR(7)-KVEKPK(1)	AVIPPGKNVR(7)	KVEKPK(1)	1988.07	null	AT1G44575.1(172)-AT1G44575.1(64)	AT1G44575	AT1G44575	Intra-Protein	9	E20230523_22.24493.24493.4.0.dta	4	1988.07	1	0.190015	0.000742	0.373226	1	1	Chloroplast XL	AVIPPGKNVR(7)-KVEKPK(1)	AT1G44575-AT1G44575
AVIPPGKNVR(7)-KVEKPK(1)	AVIPPGKNVR(7)	KVEKPK(1)	1988.07	null	AT1G44575.1(172)-AT1G44575.1(64)	AT1G44575	AT1G44575	Intra-Protein	10	E20230523_22.23719.23719.4.0.dta	4	1988.07	1	0.20328	0.000677	0.340531	1	1	Chloroplast XL	AVIPPGKNVR(7)-KVEKPK(1)	AT1G44575-AT1G44575
AVIPPGKNVR(7)-KVEKPK(1)	AVIPPGKNVR(7)	KVEKPK(1)	1988.07	null	AT1G44575.1(172)-AT1G44575.1(64)	AT1G44575	AT1G44575	Intra-Protein	11	E20230523_22.24116.24116.4.0.dta	4	1988.07	1	0.203413	0.000762	0.383286	1	1	Chloroplast XL	AVIPPGKNVR(7)-KVEKPK(1)	AT1G44575-AT1G44575
AVIPPGKNVR(7)-KVEKPK(1)	AVIPPGKNVR(7)	KVEKPK(1)	1988.07	null	AT1G44575.1(172)-AT1G44575.1(64)	AT1G44575	AT1G44575	Intra-Protein	12	E20230523_22.24597.24597.4.0.dta	4	1988.07	1	0.211135	0.000623	0.313369	1	1	Chloroplast XL	AVIPPGKNVR(7)-KVEKPK(1)	AT1G44575-AT1G44575
AVIPPGKNVR(7)-KVEKPK(1)	AVIPPGKNVR(7)	KVEKPK(1)	1988.07	null	AT1G44575.1(172)-AT1G44575.1(64)	AT1G44575	AT1G44575	Intra-Protein	13	E20230523_20.22154.22154.4.0.dta	4	1988.07	1	0.211898	0.000534	0.268602	1	1	Chloroplast XL	AVIPPGKNVR(7)-KVEKPK(1)	AT1G44575-AT1G44575
AVIPPGKNVR(7)-KVEKPK(1)	AVIPPGKNVR(7)	KVEKPK(1)	1988.07	null	AT1G44575.1(172)-AT1G44575.1(64)	AT1G44575	AT1G44575	Intra-Protein	14	E20230523_20.23128.23128.4.0.dta	4	1988.07	1	0.21666	-7.6e-05	-0.038228	1	1	Chloroplast XL	AVIPPGKNVR(7)-KVEKPK(1)	AT1G44575-AT1G44575
AVIPPGKNVR(7)-KVEKPK(1)	AVIPPGKNVR(7)	KVEKPK(1)	1988.07	null	AT1G44575.1(172)-AT1G44575.1(64)	AT1G44575	AT1G44575	Intra-Protein	15	E20230523_22.22181.22181.4.0.dta	4	1988.07	1	0.225053	0.00055	0.27665	1	1	Chloroplast XL	AVIPPGKNVR(7)-KVEKPK(1)	AT1G44575-AT1G44575
AVIPPGKNVR(7)-KVEKPK(1)	AVIPPGKNVR(7)	KVEKPK(1)	1988.07	null	AT1G44575.1(172)-AT1G44575.1(64)	AT1G44575	AT1G44575	Intra-Protein	16	E20230523_22.22168.22168.4.0.dta	4	1988.07	1	0.23592	0.000518	0.260554	1	1	Chloroplast XL	AVIPPGKNVR(7)-KVEKPK(1)	AT1G44575-AT1G44575
AVIPPGKNVR(7)-KVEKPK(1)	AVIPPGKNVR(7)	KVEKPK(1)	1988.07	null	AT1G44575.1(172)-AT1G44575.1(64)	AT1G44575	AT1G44575	Intra-Protein	17	E20230523_20.22350.22350.4.0.dta	4	1988.07	1	0.252859	-7.7e-05	-0.038731	1	1	Chloroplast XL	AVIPPGKNVR(7)-KVEKPK(1)	AT1G44575-AT1G44575
AVIPPGKNVR(7)-KVEKPK(1)	AVIPPGKNVR(7)	KVEKPK(1)	1988.07	null	AT1G44575.1(172)-AT1G44575.1(64)	AT1G44575	AT1G44575	Intra-Protein	18	E20230523_20.22334.22334.4.0.dta	4	1988.07	1	0.256189	-1.2e-05	-0.006036	1	1	Chloroplast XL	AVIPPGKNVR(7)-KVEKPK(1)	AT1G44575-AT1G44575
AVIPPGKNVR(7)-KVEKPK(1)	AVIPPGKNVR(7)	KVEKPK(1)	1988.07	null	AT1G44575.1(172)-AT1G44575.1(64)	AT1G44575	AT1G44575	Intra-Protein	19	E20230523_22.24915.24915.4.0.dta	4	1988.07	1	0.267526	0.000497	0.249991	1	1	Chloroplast XL	AVIPPGKNVR(7)-KVEKPK(1)	AT1G44575-AT1G44575
AVIPPGKNVR(7)-KVEKPK(1)	AVIPPGKNVR(7)	KVEKPK(1)	1988.07	null	AT1G44575.1(172)-AT1G44575.1(64)	AT1G44575	AT1G44575	Intra-Protein	20	E20230523_22.22278.22278.4.0.dta	4	1988.07	1	0.279236	0.000466	0.234398	1	1	Chloroplast XL	AVIPPGKNVR(7)-KVEKPK(1)	AT1G44575-AT1G44575
AVIPPGKNVR(7)-KVEKPK(1)	AVIPPGKNVR(7)	KVEKPK(1)	1988.07	null	AT1G44575.1(172)-AT1G44575.1(64)	AT1G44575	AT1G44575	Intra-Protein	21	E20230523_20.21756.21756.4.0.dta	4	1988.07	1	0.301569	0.000548	0.275644	1	1	Chloroplast XL	AVIPPGKNVR(7)-KVEKPK(1)	AT1G44575-AT1G44575
AVIPPGKNVR(7)-KVEKPK(1)	AVIPPGKNVR(7)	KVEKPK(1)	1988.07	null	AT1G44575.1(172)-AT1G44575.1(64)	AT1G44575	AT1G44575	Intra-Protein	22	E20230523_22.24646.24646.4.0.dta	4	1988.07	1	0.311565	0.000564	0.283692	1	1	Chloroplast XL	AVIPPGKNVR(7)-KVEKPK(1)	AT1G44575-AT1G44575
AVIPPGKNVR(7)-KVEKPK(1)	AVIPPGKNVR(7)	KVEKPK(1)	1988.07	null	AT1G44575.1(172)-AT1G44575.1(64)	AT1G44575	AT1G44575	Intra-Protein	23	E20230523_22.24108.24108.3.0.dta	3	1988.07	1	0.403009	0.001027	0.516581	1	1	Chloroplast XL	AVIPPGKNVR(7)-KVEKPK(1)	AT1G44575-AT1G44575
AVKQFEDNYPEFAAK(3)-NAPGLGKR(7)	AVKQFEDNYPEFAAK(3)	NAPGLGKR(7)	2778.29	null	AT1G72150.1(393)-AT1G72150.1(381)	AT1G72150	AT1G72150	Intra-Protein	1	E20230523_22.60044.60044.3.0.dta	3	2778.29	1	0.0509605	-0.000202	-0.072707	1	1	Chloroplast XL	AVKQFEDNYPEFAAK(3)-NAPGLGKR(7)	AT1G72150-AT1G72150
AVKQFEDNYPEFAAK(3)-NAPGLGKR(7)	AVKQFEDNYPEFAAK(3)	NAPGLGKR(7)	2778.29	null	AT1G72150.1(393)-AT1G72150.1(381)	AT1G72150	AT1G72150	Intra-Protein	2	E20230523_20.59588.59588.3.0.dta	3	2778.29	1	0.0531521	0.001773	0.638162	1	1	Chloroplast XL	AVKQFEDNYPEFAAK(3)-NAPGLGKR(7)	AT1G72150-AT1G72150
AVKQFEDNYPEFAAK(3)-NAPGLGKR(7)	AVKQFEDNYPEFAAK(3)	NAPGLGKR(7)	2778.29	null	AT1G72150.1(393)-AT1G72150.1(381)	AT1G72150	AT1G72150	Intra-Protein	3	E20230523_22.60267.60267.3.0.dta	3	2778.29	1	0.0723298	0.000505	0.181766	1	1	Chloroplast XL	AVKQFEDNYPEFAAK(3)-NAPGLGKR(7)	AT1G72150-AT1G72150
AVKQFEDNYPEFAAK(3)-NAPGLGKR(7)	AVKQFEDNYPEFAAK(3)	NAPGLGKR(7)	2778.29	null	AT1G72150.1(393)-AT1G72150.1(381)	AT1G72150	AT1G72150	Intra-Protein	4	E20230523_20.59503.59503.3.0.dta	3	2778.29	1	0.0920072	0.001577	0.567615	1	1	Chloroplast XL	AVKQFEDNYPEFAAK(3)-NAPGLGKR(7)	AT1G72150-AT1G72150
AVKQFEDNYPEFAAK(3)-NAPGLGKR(7)	AVKQFEDNYPEFAAK(3)	NAPGLGKR(7)	2778.29	null	AT1G72150.1(393)-AT1G72150.1(381)	AT1G72150	AT1G72150	Intra-Protein	5	E20230523_22.60020.60020.3.1.dta	3	2778.29	1	0.132604	-0.000116	-0.041752	1	1	Chloroplast XL	AVKQFEDNYPEFAAK(3)-NAPGLGKR(7)	AT1G72150-AT1G72150
AVKQFEDNYPEFAAK(3)-NAPGLGKR(7)	AVKQFEDNYPEFAAK(3)	NAPGLGKR(7)	2778.29	null	AT1G72150.1(393)-AT1G72150.1(381)	AT1G72150	AT1G72150	Intra-Protein	6	E20230523_20.59650.59650.3.0.dta	3	2778.29	1	0.135393	0.002061	0.741823	1	1	Chloroplast XL	AVKQFEDNYPEFAAK(3)-NAPGLGKR(7)	AT1G72150-AT1G72150
AVKQFEDNYPEFAAK(3)-NAPGLGKR(7)	AVKQFEDNYPEFAAK(3)	NAPGLGKR(7)	2778.29	null	AT1G72150.1(393)-AT1G72150.1(381)	AT1G72150	AT1G72150	Intra-Protein	7	E20230523_20.59658.59658.4.0.dta	4	2778.29	1	0.178465	0.001229	0.442358	1	1	Chloroplast XL	AVKQFEDNYPEFAAK(3)-NAPGLGKR(7)	AT1G72150-AT1G72150
AVKQFEDNYPEFAAK(3)-NAPGLGKR(7)	AVKQFEDNYPEFAAK(3)	NAPGLGKR(7)	2778.29	null	AT1G72150.1(393)-AT1G72150.1(381)	AT1G72150	AT1G72150	Intra-Protein	8	E20230523_20.59587.59587.4.1.dta	4	2778.29	1	0.281625	0.002071	0.745422	1	1	Chloroplast XL	AVKQFEDNYPEFAAK(3)-NAPGLGKR(7)	AT1G72150-AT1G72150
AVKQFEDNYPEFAAK(3)-NAPGLGKR(7)	AVKQFEDNYPEFAAK(3)	NAPGLGKR(7)	2778.29	null	AT1G72150.1(393)-AT1G72150.1(381)	AT1G72150	AT1G72150	Intra-Protein	9	E20230523_20.59713.59713.4.0.dta	4	2778.29	1	0.292534	0.001688	0.607567	1	1	Chloroplast XL	AVKQFEDNYPEFAAK(3)-NAPGLGKR(7)	AT1G72150-AT1G72150
AVKQFEDNYPEFAAK(3)-NAPGLGKR(7)	AVKQFEDNYPEFAAK(3)	NAPGLGKR(7)	2778.29	null	AT1G72150.1(393)-AT1G72150.1(381)	AT1G72150	AT1G72150	Intra-Protein	10	E20230523_20.59580.59580.4.0.dta	4	2778.29	1	0.326222	0.002498	0.899113	1	1	Chloroplast XL	AVKQFEDNYPEFAAK(3)-NAPGLGKR(7)	AT1G72150-AT1G72150
AVKSGQAFKK(3)-KADPKAK(5)	AVKSGQAFKK(3)	KADPKAK(5)	2030.05	null	AT2G39460.1(26)-AT2G39460.1(15)	AT2G39460	AT2G39460	Intra-Protein	1	E20230523_20.8948.8948.4.0.dta	4	2030.05	1	0.295958	-2.1e-05	-0.010345	1	1	Chloroplast XL	AVKSGQAFKK(3)-KADPKAK(5)	AT2G39460-AT2G39460
AVKSGQAFKK(3)-KADPKAK(5)	AVKSGQAFKK(3)	KADPKAK(5)	2030.05	null	AT2G39460.1(26)-AT2G39460.1(15)	AT2G39460	AT2G39460	Intra-Protein	2	E20230523_22.9603.9603.4.0.dta	4	2030.05	1	0.364617	-0.000349	-0.171917	1	1	Chloroplast XL	AVKSGQAFKK(3)-KADPKAK(5)	AT2G39460-AT2G39460
AVLKFAQYTGANAIAGR(4)-TWEKLQMAAR(4)	AVLKFAQYTGANAIAGR(4)	TWEKLQMAAR(4)	3193.57	null	AT1G72370.1(93)-AT1G72370.1(61)	AT1G72370	AT1G72370	Intra-Protein	1	E20230523_18.90360.90360.4.0.dta	4	3193.57	1	0.0132416	0.001375	0.430553	1	1	Chloroplast XL	AVLKFAQYTGANAIAGR(4)-TWEKLQMAAR(4)	AT1G72370-AT1G72370
AVLKFAQYTGANAIAGR(4)-TWEKLQMAAR(4)	AVLKFAQYTGANAIAGR(4)	TWEKLQMAAR(4)	3193.57	null	AT1G72370.1(93)-AT1G72370.1(61)	AT1G72370	AT1G72370	Intra-Protein	2	E20230523_18.90329.90329.3.0.dta	3	3193.56	1	0.0161418	-0.002646	-0.828541	1	1	Chloroplast XL	AVLKFAQYTGANAIAGR(4)-TWEKLQMAAR(4)	AT1G72370-AT1G72370
AVLKFAQYTGANAIAGR(4)-TWEKLQMAAR(4)	AVLKFAQYTGANAIAGR(4)	TWEKLQMAAR(4)	3193.57	null	AT1G72370.1(93)-AT1G72370.1(61)	AT1G72370	AT1G72370	Intra-Protein	3	E20230523_18.90363.90363.4.0.dta	4	3193.57	1	0.0223233	0.001375	0.430553	1	1	Chloroplast XL	AVLKFAQYTGANAIAGR(4)-TWEKLQMAAR(4)	AT1G72370-AT1G72370
AVLKFAQYTGANAIAGR(4)-TWEKLQMAAR(4)	AVLKFAQYTGANAIAGR(4)	TWEKLQMAAR(4)	3193.57	null	AT1G72370.1(93)-AT1G72370.1(61)	AT1G72370	AT1G72370	Intra-Protein	4	E20230523_18.90401.90401.3.0.dta	3	3193.56	1	0.0232034	-0.002646	-0.828541	1	1	Chloroplast XL	AVLKFAQYTGANAIAGR(4)-TWEKLQMAAR(4)	AT1G72370-AT1G72370
AVLKFAQYTGANAIAGR(4)-TWEKLQMAAR(4)	AVLKFAQYTGANAIAGR(4)	TWEKLQMAAR(4)	3193.57	null	AT1G72370.1(93)-AT1G72370.1(61)	AT1G72370	AT1G72370	Intra-Protein	5	E20230523_17.91028.91028.3.0.dta	3	3193.57	1	0.0254255	0.0048	1.50302	1	1	Chloroplast XL	AVLKFAQYTGANAIAGR(4)-TWEKLQMAAR(4)	AT1G72370-AT1G72370
AVLKFAQYTGANAIAGR(4)-TWEKLQMAAR(4)	AVLKFAQYTGANAIAGR(4)	TWEKLQMAAR(4)	3193.57	null	AT1G72370.1(93)-AT1G72370.1(61)	AT1G72370	AT1G72370	Intra-Protein	6	E20230523_17.91037.91037.4.1.dta	4	3193.57	1	0.0467301	0.002228	0.697653	1	1	Chloroplast XL	AVLKFAQYTGANAIAGR(4)-TWEKLQMAAR(4)	AT1G72370-AT1G72370
AVLKFAQYTGANAIAGR(4)-TWEKLQMAAR(4)	AVLKFAQYTGANAIAGR(4)	TWEKLQMAAR(4)	3193.57	null	AT1G72370.1(93)-AT1G72370.1(61)	AT1G72370	AT1G72370	Intra-Protein	7	E20230523_17.91183.91183.4.1.dta	4	3193.57	1	0.191723	0.002228	0.697653	1	1	Chloroplast XL	AVLKFAQYTGANAIAGR(4)-TWEKLQMAAR(4)	AT1G72370-AT1G72370
AVLKFAQYTGANAIAGR(4)-TWEKLQMAAR(4)	AVLKFAQYTGANAIAGR(4)	TWEKLQMAAR(4)	3193.57	null	AT1G72370.1(93)-AT1G72370.1(61)	AT1G72370	AT1G72370	Intra-Protein	8	E20230523_18.83463.83463.4.0.dta	4	3209.56	1	0.281445	0.00334	1.04064	1	1	Chloroplast XL	AVLKFAQYTGANAIAGR(4)-TWEKLQMAAR(4)	AT1G72370-AT1G72370
AVLLDIGKER(8)-KEAWIK(1)	AVLLDIGKER(8)	KEAWIK(1)	2097.08	null	AT5G13030.1(533)-AT5G13030.1(536)	AT5G13030	AT5G13030	Intra-Protein	1	E20230523_22.75740.75740.3.1.dta	3	2097.07	1	0.257308	-0.00452	-2.15538	1	1	Chloroplast XL	AVLLDIGKER(8)-KEAWIK(1)	AT5G13030-AT5G13030
AVPKELSPGPSR(4)-MVEVKR(5)	AVPKELSPGPSR(4)	MVEVKR(5)	2208.09	null	AT3G07810.1(186)-AT3G07810.1(181)	AT3G07810	AT3G07810	Intra-Protein	1	E20230523_20.42268.42268.3.0.dta	3	2208.09	1	0.239996	0.00101	0.457409	1	1	Chloroplast XL	AVPKELSPGPSR(4)-MVEVKR(5)	AT3G07810-AT3G07810
AVPKELSPGPSR(4)-MVEVKR(5)	AVPKELSPGPSR(4)	MVEVKR(5)	2208.09	null	AT3G07810.1(186)-AT3G07810.1(181)	AT3G07810	AT3G07810	Intra-Protein	2	E20230523_20.42220.42220.3.0.dta	3	2208.09	1	0.33598	0.001049	0.475072	1	1	Chloroplast XL	AVPKELSPGPSR(4)-MVEVKR(5)	AT3G07810-AT3G07810
AVSAHNALVAEVEKDVNASFEKELSMER(22)-EKIEAVEK(2)	AVSAHNALVAEVEKDVNASFEKELSMER(22)	EKIEAVEK(2)	4228.02	null	AT5G23890.1(673)-AT5G23890.1(681)	AT5G23890	AT5G23890	Intra-Protein	1	E20230523_19.105797.105797.5.0.dta	5	4228.02	1	0.247616	0.006612	1.56385	1	1	Chloroplast XL	AVSAHNALVAEVEKDVNASFEKELSMER(22)-EKIEAVEK(2)	AT5G23890-AT5G23890
AVSATKVITEGEDQA(6)-GSTKTLGNFVK(4)	AVSATKVITEGEDQA(6)	GSTKTLGNFVK(4)	2879.37	null	AT1G58380.1(275)-AT1G58380.1(224)	AT1G58380	AT1G58380	Intra-Protein	1	E20230523_19.78607.78607.3.0.dta	3	2879.37	1	0.0153989	0.000114	0.039592	1	1	Chloroplast XL	AVSATKVITEGEDQA(6)-GSTKTLGNFVK(4)	AT1G58380-AT1G58380
AVSATKVITEGEDQA(6)-GSTKTLGNFVK(4)	AVSATKVITEGEDQA(6)	GSTKTLGNFVK(4)	2879.37	null	AT1G58380.1(275)-AT1G58380.1(224)	AT1G58380	AT1G58380	Intra-Protein	2	E20230523_18.77143.77143.3.0.dta	3	2879.37	1	0.132031	0.001998	0.693902	1	1	Chloroplast XL	AVSATKVITEGEDQA(6)-GSTKTLGNFVK(4)	AT1G58380-AT1G58380
AVSAVGKAGGQK(7)-WKSMSQAEK(2)	AVSAVGKAGGQK(7)	WKSMSQAEK(2)	2376.11	null	AT3G51880.1(86)-AT3G51880.1(93)	AT3G51880	AT3G51880	Intra-Protein	1	E20230523_22.34073.34073.3.0.dta	3	2376.11	1	0.0111558	0.000719	0.302596	1	1	Chloroplast XL	AVSAVGKAGGQK(7)-WKSMSQAEK(2)	AT3G51880-AT3G51880
AVSAVGKAGGQK(7)-WKSMSQAEK(2)	AVSAVGKAGGQK(7)	WKSMSQAEK(2)	2376.11	null	AT3G51880.1(86)-AT3G51880.1(93)	AT3G51880	AT3G51880	Intra-Protein	2	E20230523_22.34014.34014.3.0.dta	3	2376.11	1	0.195848	0.000719	0.302596	1	1	Chloroplast XL	AVSAVGKAGGQK(7)-WKSMSQAEK(2)	AT3G51880-AT3G51880
AVSETSDELAKWYGPDR(11)-KKPAPAK(1)	AVSETSDELAKWYGPDR(11)	KKPAPAK(1)	2872.36	null	AT4G10340.1(61)-AT4G10340.1(42)	AT4G10340	AT4G10340	Intra-Protein	1	E20230523_17.49110.49110.4.0.dta	4	2872.35	1	0.0412341	-0.002661	-0.926417	1	1	Chloroplast XL	AVSETSDELAKWYGPDR(11)-KKPAPAK(1)	AT4G10340-AT4G10340
AVSETSDELAKWYGPDR(11)-KKPAPAK(1)	AVSETSDELAKWYGPDR(11)	KKPAPAK(1)	2872.36	null	AT4G10340.1(61)-AT4G10340.1(42)	AT4G10340	AT4G10340	Intra-Protein	2	E20230523_17.51614.51614.4.2.dta	4	2872.35	1	0.101637	-0.001813	-0.631189	1	1	Chloroplast XL	AVSETSDELAKWYGPDR(11)-KKPAPAK(1)	AT4G10340-AT4G10340
AVSETSDELAKWYGPDR(11)-KKPAPAK(1)	AVSETSDELAKWYGPDR(11)	KKPAPAK(1)	2872.36	null	AT4G10340.1(61)-AT4G10340.1(42)	AT4G10340	AT4G10340	Intra-Protein	3	E20230523_17.48955.48955.4.0.dta	4	2872.35	1	0.330871	-0.001771	-0.616567	1	1	Chloroplast XL	AVSETSDELAKWYGPDR(11)-KKPAPAK(1)	AT4G10340-AT4G10340
AVSETSDELAKWYGPDR(11)-KKPAPAK(2)	AVSETSDELAKWYGPDR(11)	KKPAPAK(2)	2872.36	null	AT4G10340.1(61)-AT4G10340.1(43)	AT4G10340	AT4G10340	Intra-Protein	1	E20230523_18.50894.50894.4.0.dta	4	2872.35	1	0.0171917	-0.001509	-0.525353	1	1	Chloroplast XL	AVSETSDELAKWYGPDR(11)-KKPAPAK(2)	AT4G10340-AT4G10340
AVSETSDELAKWYGPDR(11)-KKPAPAK(2)	AVSETSDELAKWYGPDR(11)	KKPAPAK(2)	2872.36	null	AT4G10340.1(61)-AT4G10340.1(43)	AT4G10340	AT4G10340	Intra-Protein	2	E20230523_18.50908.50908.3.0.dta	3	2872.35	1	0.062839	-0.000713	-0.248228	1	1	Chloroplast XL	AVSETSDELAKWYGPDR(11)-KKPAPAK(2)	AT4G10340-AT4G10340
AVSETSDELAKWYGPDR(11)-KKPAPAK(2)	AVSETSDELAKWYGPDR(11)	KKPAPAK(2)	2872.36	null	AT4G10340.1(61)-AT4G10340.1(43)	AT4G10340	AT4G10340	Intra-Protein	3	E20230523_17.48985.48985.3.0.dta	3	2872.35	1	0.0778517	-0.001752	-0.609952	1	1	Chloroplast XL	AVSETSDELAKWYGPDR(11)-KKPAPAK(2)	AT4G10340-AT4G10340
AVSETSDELAKWYGPDR(11)-KKPAPAK(2)	AVSETSDELAKWYGPDR(11)	KKPAPAK(2)	2872.36	null	AT4G10340.1(61)-AT4G10340.1(43)	AT4G10340	AT4G10340	Intra-Protein	4	E20230523_17.51503.51503.4.0.dta	4	2872.36	1	0.122516	0.001523	0.530227	1	1	Chloroplast XL	AVSETSDELAKWYGPDR(11)-KKPAPAK(2)	AT4G10340-AT4G10340
AVSETSDELAKWYGPDR(11)-KKPAPAK(2)	AVSETSDELAKWYGPDR(11)	KKPAPAK(2)	2872.36	null	AT4G10340.1(61)-AT4G10340.1(43)	AT4G10340	AT4G10340	Intra-Protein	5	E20230523_17.51537.51537.4.0.dta	4	2872.35	1	0.179797	-0.000818	-0.284784	1	1	Chloroplast XL	AVSETSDELAKWYGPDR(11)-KKPAPAK(2)	AT4G10340-AT4G10340
AVSETSDELAKWYGPDR(11)-KKPAPAK(2)	AVSETSDELAKWYGPDR(11)	KKPAPAK(2)	2872.36	null	AT4G10340.1(61)-AT4G10340.1(43)	AT4G10340	AT4G10340	Intra-Protein	6	E20230523_17.48914.48914.4.0.dta	4	2872.35	1	0.195129	-0.001762	-0.613434	1	1	Chloroplast XL	AVSETSDELAKWYGPDR(11)-KKPAPAK(2)	AT4G10340-AT4G10340
AVSETSDELAKWYGPDR(11)-KKPAPAK(2)	AVSETSDELAKWYGPDR(11)	KKPAPAK(2)	2872.36	null	AT4G10340.1(61)-AT4G10340.1(43)	AT4G10340	AT4G10340	Intra-Protein	7	E20230523_18.48354.48354.4.0.dta	4	2872.35	1	0.241275	-0.003137	-1.09214	1	1	Chloroplast XL	AVSETSDELAKWYGPDR(11)-KKPAPAK(2)	AT4G10340-AT4G10340
AVSETSDELAKWYGPDR(11)-KKPAPAK(2)	AVSETSDELAKWYGPDR(11)	KKPAPAK(2)	2872.36	null	AT4G10340.1(61)-AT4G10340.1(43)	AT4G10340	AT4G10340	Intra-Protein	8	E20230523_17.51515.51515.4.0.dta	4	2872.36	1	0.242991	0.000802	0.279213	1	1	Chloroplast XL	AVSETSDELAKWYGPDR(11)-KKPAPAK(2)	AT4G10340-AT4G10340
AVSETSDELAKWYGPDR(11)-KKPAPAKSK(7)	AVSETSDELAKWYGPDR(11)	KKPAPAKSK(7)	3087.48	null	AT4G10340.1(61)-AT4G10340.1(48)	AT4G10340	AT4G10340	Intra-Protein	1	E20230523_22.43450.43450.4.0.dta	4	3087.48	1	0.0461456	0.000577	0.186884	1	1	Chloroplast XL	AVSETSDELAKWYGPDR(11)-KKPAPAKSK(7)	AT4G10340-AT4G10340
AVSETSDELAKWYGPDR(11)-KKPAPAKSK(7)	AVSETSDELAKWYGPDR(11)	KKPAPAKSK(7)	3087.48	null	AT4G10340.1(61)-AT4G10340.1(48)	AT4G10340	AT4G10340	Intra-Protein	2	E20230523_22.43496.43496.5.0.dta	5	3087.48	1	0.074868	0.000216	0.06996	1	1	Chloroplast XL	AVSETSDELAKWYGPDR(11)-KKPAPAKSK(7)	AT4G10340-AT4G10340
AVSETSDELAKWYGPDR(11)-KKPAPAKSK(7)	AVSETSDELAKWYGPDR(11)	KKPAPAKSK(7)	3087.48	null	AT4G10340.1(61)-AT4G10340.1(48)	AT4G10340	AT4G10340	Intra-Protein	3	E20230523_22.43431.43431.5.0.dta	5	3087.48	1	0.0936212	0.00048	0.155466	1	1	Chloroplast XL	AVSETSDELAKWYGPDR(11)-KKPAPAKSK(7)	AT4G10340-AT4G10340
AVSETSDELAKWYGPDR(11)-KKPAPAKSK(7)	AVSETSDELAKWYGPDR(11)	KKPAPAKSK(7)	3087.48	null	AT4G10340.1(61)-AT4G10340.1(48)	AT4G10340	AT4G10340	Intra-Protein	4	E20230523_22.43451.43451.5.2.dta	5	3087.48	1	0.142167	9.3e-05	0.030122	1	1	Chloroplast XL	AVSETSDELAKWYGPDR(11)-KKPAPAKSK(7)	AT4G10340-AT4G10340
AVSETSDELAKWYGPDR(11)-KKPAPAKSK(7)	AVSETSDELAKWYGPDR(11)	KKPAPAKSK(7)	3087.48	null	AT4G10340.1(61)-AT4G10340.1(48)	AT4G10340	AT4G10340	Intra-Protein	5	E20230523_20.42928.42928.5.0.dta	5	3087.48	1	0.193314	0.002009	0.650692	1	1	Chloroplast XL	AVSETSDELAKWYGPDR(11)-KKPAPAKSK(7)	AT4G10340-AT4G10340
AVSETSDELAKWYGPDR(11)-KKPAPAKSK(7)	AVSETSDELAKWYGPDR(11)	KKPAPAKSK(7)	3087.48	null	AT4G10340.1(61)-AT4G10340.1(48)	AT4G10340	AT4G10340	Intra-Protein	6	E20230523_20.42817.42817.5.1.dta	5	3087.48	1	0.2209	0.002383	0.771826	1	1	Chloroplast XL	AVSETSDELAKWYGPDR(11)-KKPAPAKSK(7)	AT4G10340-AT4G10340
AVSETSDELAKWYGPDR(11)-KKPAPAKSK(7)	AVSETSDELAKWYGPDR(11)	KKPAPAKSK(7)	3087.48	null	AT4G10340.1(61)-AT4G10340.1(48)	AT4G10340	AT4G10340	Intra-Protein	7	E20230523_22.43357.43357.4.3.dta	4	3087.48	1	0.281316	0.000662	0.214414	1	1	Chloroplast XL	AVSETSDELAKWYGPDR(11)-KKPAPAKSK(7)	AT4G10340-AT4G10340
AVSETSDELAKWYGPDRR(11)-KKPAPAK(1)	AVSETSDELAKWYGPDRR(11)	KKPAPAK(1)	3028.46	null	AT4G10340.1(61)-AT4G10340.1(42)	AT4G10340	AT4G10340	Intra-Protein	1	E20230523_22.42986.42986.3.0.dta	3	3028.46	1	0.0396849	0.000545	0.17996	1	1	Chloroplast XL	AVSETSDELAKWYGPDRR(11)-KKPAPAK(1)	AT4G10340-AT4G10340
AVSETSDELAKWYGPDRR(11)-KKPAPAK(1)	AVSETSDELAKWYGPDRR(11)	KKPAPAK(1)	3028.46	null	AT4G10340.1(61)-AT4G10340.1(42)	AT4G10340	AT4G10340	Intra-Protein	2	E20230523_22.43094.43094.4.0.dta	4	3028.46	1	0.0837364	0.000319	0.105334	1	1	Chloroplast XL	AVSETSDELAKWYGPDRR(11)-KKPAPAK(1)	AT4G10340-AT4G10340
AVSETSDELAKWYGPDRR(11)-KKPAPAK(1)	AVSETSDELAKWYGPDRR(11)	KKPAPAK(1)	3028.46	null	AT4G10340.1(61)-AT4G10340.1(42)	AT4G10340	AT4G10340	Intra-Protein	3	E20230523_20.45043.45043.3.0.dta	3	3028.46	1	0.085064	0.000763	0.251944	1	1	Chloroplast XL	AVSETSDELAKWYGPDRR(11)-KKPAPAK(1)	AT4G10340-AT4G10340
AVSETSDELAKWYGPDRR(11)-KKPAPAK(1)	AVSETSDELAKWYGPDRR(11)	KKPAPAK(1)	3028.46	null	AT4G10340.1(61)-AT4G10340.1(42)	AT4G10340	AT4G10340	Intra-Protein	4	E20230523_19.42875.42875.5.0.dta	5	3028.46	1	0.0860506	-4.6e-05	-0.015189	1	1	Chloroplast XL	AVSETSDELAKWYGPDRR(11)-KKPAPAK(1)	AT4G10340-AT4G10340
AVSETSDELAKWYGPDRR(11)-KKPAPAK(1)	AVSETSDELAKWYGPDRR(11)	KKPAPAK(1)	3028.46	null	AT4G10340.1(61)-AT4G10340.1(42)	AT4G10340	AT4G10340	Intra-Protein	5	E20230523_22.42937.42937.5.0.dta	5	3028.46	1	0.10589	0.000563	0.185903	1	1	Chloroplast XL	AVSETSDELAKWYGPDRR(11)-KKPAPAK(1)	AT4G10340-AT4G10340
AVSETSDELAKWYGPDRR(11)-KKPAPAK(1)	AVSETSDELAKWYGPDRR(11)	KKPAPAK(1)	3028.46	null	AT4G10340.1(61)-AT4G10340.1(42)	AT4G10340	AT4G10340	Intra-Protein	6	E20230523_22.45684.45684.5.0.dta	5	3028.46	1	0.120059	-0.000181	-0.059766	1	1	Chloroplast XL	AVSETSDELAKWYGPDRR(11)-KKPAPAK(1)	AT4G10340-AT4G10340
AVSETSDELAKWYGPDRR(11)-KKPAPAK(1)	AVSETSDELAKWYGPDRR(11)	KKPAPAK(1)	3028.46	null	AT4G10340.1(61)-AT4G10340.1(42)	AT4G10340	AT4G10340	Intra-Protein	7	E20230523_20.42330.42330.5.0.dta	5	3028.46	1	0.137865	0.000959	0.316663	1	1	Chloroplast XL	AVSETSDELAKWYGPDRR(11)-KKPAPAK(1)	AT4G10340-AT4G10340
AVSETSDELAKWYGPDRR(11)-KKPAPAK(1)	AVSETSDELAKWYGPDRR(11)	KKPAPAK(1)	3028.46	null	AT4G10340.1(61)-AT4G10340.1(42)	AT4G10340	AT4G10340	Intra-Protein	8	E20230523_20.42575.42575.4.0.dta	4	3028.46	1	0.145374	0.00102	0.336805	1	1	Chloroplast XL	AVSETSDELAKWYGPDRR(11)-KKPAPAK(1)	AT4G10340-AT4G10340
AVSETSDELAKWYGPDRR(11)-KKPAPAK(1)	AVSETSDELAKWYGPDRR(11)	KKPAPAK(1)	3028.46	null	AT4G10340.1(61)-AT4G10340.1(42)	AT4G10340	AT4G10340	Intra-Protein	9	E20230523_20.42456.42456.5.0.dta	5	3028.46	1	0.176761	0.001373	0.453366	1	1	Chloroplast XL	AVSETSDELAKWYGPDRR(11)-KKPAPAK(1)	AT4G10340-AT4G10340
AVSETSDELAKWYGPDRR(11)-KKPAPAK(1)	AVSETSDELAKWYGPDRR(11)	KKPAPAK(1)	3028.46	null	AT4G10340.1(61)-AT4G10340.1(42)	AT4G10340	AT4G10340	Intra-Protein	10	E20230523_22.45422.45422.5.0.dta	5	3028.46	1	0.239353	-5e-05	-0.01651	1	1	Chloroplast XL	AVSETSDELAKWYGPDRR(11)-KKPAPAK(1)	AT4G10340-AT4G10340
AVSETSDELAKWYGPDRR(11)-KKPAPAK(1)	AVSETSDELAKWYGPDRR(11)	KKPAPAK(1)	3028.46	null	AT4G10340.1(61)-AT4G10340.1(42)	AT4G10340	AT4G10340	Intra-Protein	11	E20230523_20.45017.45017.5.0.dta	5	3028.46	1	0.277399	0.000339	0.111938	1	1	Chloroplast XL	AVSETSDELAKWYGPDRR(11)-KKPAPAK(1)	AT4G10340-AT4G10340
AVSETSDELAKWYGPDRR(11)-KKPAPAK(2)	AVSETSDELAKWYGPDRR(11)	KKPAPAK(2)	3028.46	null	AT4G10340.1(61)-AT4G10340.1(43)	AT4G10340	AT4G10340	Intra-Protein	1	E20230523_22.45455.45455.3.0.dta	3	3028.46	1	0.0203932	-0.000871	-0.287605	1	1	Chloroplast XL	AVSETSDELAKWYGPDRR(11)-KKPAPAK(2)	AT4G10340-AT4G10340
AVSETSDELAKWYGPDRR(11)-KKPAPAK(2)	AVSETSDELAKWYGPDRR(11)	KKPAPAK(2)	3028.46	null	AT4G10340.1(61)-AT4G10340.1(43)	AT4G10340	AT4G10340	Intra-Protein	2	E20230523_22.45418.45418.4.0.dta	4	3028.46	1	0.0861222	-0.000564	-0.186233	1	1	Chloroplast XL	AVSETSDELAKWYGPDRR(11)-KKPAPAK(2)	AT4G10340-AT4G10340
AVSETSDELAKWYGPDRR(11)-KKPAPAK(2)	AVSETSDELAKWYGPDRR(11)	KKPAPAK(2)	3028.46	null	AT4G10340.1(61)-AT4G10340.1(43)	AT4G10340	AT4G10340	Intra-Protein	3	E20230523_22.45416.45416.5.0.dta	5	3028.46	1	0.139808	-5e-05	-0.01651	1	1	Chloroplast XL	AVSETSDELAKWYGPDRR(11)-KKPAPAK(2)	AT4G10340-AT4G10340
AVSETSDELAKWYGPDRR(11)-KKPAPAK(2)	AVSETSDELAKWYGPDRR(11)	KKPAPAK(2)	3028.46	null	AT4G10340.1(61)-AT4G10340.1(43)	AT4G10340	AT4G10340	Intra-Protein	4	E20230523_22.43023.43023.4.0.dta	4	3028.46	1	0.166069	0.000245	0.080899	1	1	Chloroplast XL	AVSETSDELAKWYGPDRR(11)-KKPAPAK(2)	AT4G10340-AT4G10340
AVSETSDELAKWYGPDRR(11)-KKPAPAK(2)	AVSETSDELAKWYGPDRR(11)	KKPAPAK(2)	3028.46	null	AT4G10340.1(61)-AT4G10340.1(43)	AT4G10340	AT4G10340	Intra-Protein	5	E20230523_20.44973.44973.4.0.dta	4	3028.46	1	0.170542	0.000264	0.087173	1	1	Chloroplast XL	AVSETSDELAKWYGPDRR(11)-KKPAPAK(2)	AT4G10340-AT4G10340
AVSETSDELAKWYGPDRR(11)-KKPAPAK(2)	AVSETSDELAKWYGPDRR(11)	KKPAPAK(2)	3028.46	null	AT4G10340.1(61)-AT4G10340.1(43)	AT4G10340	AT4G10340	Intra-Protein	6	E20230523_22.42935.42935.4.0.dta	4	3028.46	1	0.183619	0.000372	0.122835	1	1	Chloroplast XL	AVSETSDELAKWYGPDRR(11)-KKPAPAK(2)	AT4G10340-AT4G10340
AVSETSDELAKWYGPDRR(11)-KKPAPAK(2)	AVSETSDELAKWYGPDRR(11)	KKPAPAK(2)	3028.46	null	AT4G10340.1(61)-AT4G10340.1(43)	AT4G10340	AT4G10340	Intra-Protein	7	E20230523_20.42129.42129.5.0.dta	5	3028.46	1	0.192809	0.000213	0.070333	1	1	Chloroplast XL	AVSETSDELAKWYGPDRR(11)-KKPAPAK(2)	AT4G10340-AT4G10340
AVSETSDELAKWYGPDRR(11)-KKPAPAK(2)	AVSETSDELAKWYGPDRR(11)	KKPAPAK(2)	3028.46	null	AT4G10340.1(61)-AT4G10340.1(43)	AT4G10340	AT4G10340	Intra-Protein	8	E20230523_20.42372.42372.4.0.dta	4	3028.46	1	0.218336	0.001179	0.389307	1	1	Chloroplast XL	AVSETSDELAKWYGPDRR(11)-KKPAPAK(2)	AT4G10340-AT4G10340
AVSETSDELAKWYGPDRR(11)-KKPAPAK(2)	AVSETSDELAKWYGPDRR(11)	KKPAPAK(2)	3028.46	null	AT4G10340.1(61)-AT4G10340.1(43)	AT4G10340	AT4G10340	Intra-Protein	9	E20230523_20.44976.44976.5.0.dta	5	3028.46	1	0.222704	0.000339	0.111938	1	1	Chloroplast XL	AVSETSDELAKWYGPDRR(11)-KKPAPAK(2)	AT4G10340-AT4G10340
AVSETSDELAKWYGPDRR(11)-KKPAPAK(2)	AVSETSDELAKWYGPDRR(11)	KKPAPAK(2)	3028.46	null	AT4G10340.1(61)-AT4G10340.1(43)	AT4G10340	AT4G10340	Intra-Protein	10	E20230523_20.42601.42601.4.0.dta	4	3028.46	1	0.250918	0.001051	0.347041	1	1	Chloroplast XL	AVSETSDELAKWYGPDRR(11)-KKPAPAK(2)	AT4G10340-AT4G10340
AVSETSDELAKWYGPDRR(11)-KKPAPAK(2)	AVSETSDELAKWYGPDRR(11)	KKPAPAK(2)	3028.46	null	AT4G10340.1(61)-AT4G10340.1(43)	AT4G10340	AT4G10340	Intra-Protein	11	E20230523_20.42132.42132.5.0.dta	5	3028.46	1	0.261847	0.000213	0.070333	1	1	Chloroplast XL	AVSETSDELAKWYGPDRR(11)-KKPAPAK(2)	AT4G10340-AT4G10340
AVSETSDELAKWYGPDRR(11)-KKPAPAK(2)	AVSETSDELAKWYGPDRR(11)	KKPAPAK(2)	3028.46	null	AT4G10340.1(61)-AT4G10340.1(43)	AT4G10340	AT4G10340	Intra-Protein	12	E20230523_19.43010.43010.4.0.dta	4	3028.45	1	0.378501	-0.002599	-0.858193	1	1	Chloroplast XL	AVSETSDELAKWYGPDRR(11)-KKPAPAK(2)	AT4G10340-AT4G10340
AVSETSDELAKWYGPDRR(11)-KPAPAKSK(6)	AVSETSDELAKWYGPDRR(11)	KPAPAKSK(6)	3115.49	null	AT4G10340.1(61)-AT4G10340.1(48)	AT4G10340	AT4G10340	Intra-Protein	1	E20230523_22.43809.43809.4.0.dta	4	3115.49	1	0.16331	0.000142	0.045579	1	1	Chloroplast XL	AVSETSDELAKWYGPDRR(11)-KPAPAKSK(6)	AT4G10340-AT4G10340
AVSETSDELAKWYGPDRR(11)-KPAPAKSK(6)	AVSETSDELAKWYGPDRR(11)	KPAPAKSK(6)	3115.49	null	AT4G10340.1(61)-AT4G10340.1(48)	AT4G10340	AT4G10340	Intra-Protein	2	E20230523_20.43281.43281.4.1.dta	4	3115.49	1	0.163687	-0.000505	-0.162093	1	1	Chloroplast XL	AVSETSDELAKWYGPDRR(11)-KPAPAKSK(6)	AT4G10340-AT4G10340
AVSETSDELAKWYGPDRR(11)-KPAPAKSK(6)	AVSETSDELAKWYGPDRR(11)	KPAPAKSK(6)	3115.49	null	AT4G10340.1(61)-AT4G10340.1(48)	AT4G10340	AT4G10340	Intra-Protein	3	E20230523_22.43797.43797.5.1.dta	5	3115.49	1	0.168419	0.000164	0.05264	1	1	Chloroplast XL	AVSETSDELAKWYGPDRR(11)-KPAPAKSK(6)	AT4G10340-AT4G10340
AVSETSDELAKWYGPDRR(11)-KPAPAKSK(6)	AVSETSDELAKWYGPDRR(11)	KPAPAKSK(6)	3115.49	null	AT4G10340.1(61)-AT4G10340.1(48)	AT4G10340	AT4G10340	Intra-Protein	4	E20230523_22.43815.43815.5.0.dta	5	3115.49	1	0.222802	0.000164	0.05264	1	1	Chloroplast XL	AVSETSDELAKWYGPDRR(11)-KPAPAKSK(6)	AT4G10340-AT4G10340
AVSETSDELAKWYGPDRR(11)-KPAPAKSK(6)	AVSETSDELAKWYGPDRR(11)	KPAPAKSK(6)	3115.49	null	AT4G10340.1(61)-AT4G10340.1(48)	AT4G10340	AT4G10340	Intra-Protein	5	E20230523_22.43867.43867.3.1.dta	3	3115.49	1	0.239646	0.005262	1.68898	1	1	Chloroplast XL	AVSETSDELAKWYGPDRR(11)-KPAPAKSK(6)	AT4G10340-AT4G10340
AVSETSDELAKWYGPDRR(11)-KPAPAKSK(6)	AVSETSDELAKWYGPDRR(11)	KPAPAKSK(6)	3115.49	null	AT4G10340.1(61)-AT4G10340.1(48)	AT4G10340	AT4G10340	Intra-Protein	6	E20230523_20.43246.43246.5.0.dta	5	3115.49	1	0.258414	-0.000209	-0.067084	1	1	Chloroplast XL	AVSETSDELAKWYGPDRR(11)-KPAPAKSK(6)	AT4G10340-AT4G10340
AVSETSDELAKWYGPDRR(11)-KPAPAKSK(6)	AVSETSDELAKWYGPDRR(11)	KPAPAKSK(6)	3115.49	null	AT4G10340.1(61)-AT4G10340.1(48)	AT4G10340	AT4G10340	Intra-Protein	7	E20230523_20.43287.43287.5.0.dta	5	3115.49	1	0.266921	-3.2e-05	-0.010271	1	1	Chloroplast XL	AVSETSDELAKWYGPDRR(11)-KPAPAKSK(6)	AT4G10340-AT4G10340
AVTKFTSS(4)-KPKAGK(3)	AVTKFTSS(4)	KPKAGK(3)	1677.82	null	AT2G28720.1(147)-AT2G28720.1(36)	AT2G28720	AT2G28720	Intra-Protein	1	E20230523_17.19128.19128.3.0.dta	3	1677.82	1	0.0474801	0.000277	0.165095	1	1	Chloroplast XL	AVTKFTSS(4)-KPKAGK(3)	AT2G28720-AT2G28720
AVTKFTSS(4)-KPKAGK(3)	AVTKFTSS(4)	KPKAGK(3)	1677.82	null	AT2G28720.1(147)-AT2G28720.1(36)	AT2G28720	AT2G28720	Intra-Protein	2	E20230523_18.18608.18608.3.0.dta	3	1677.82	1	0.174296	-0.000255	-0.151983	1	1	Chloroplast XL	AVTKFTSS(4)-KPKAGK(3)	AT2G28720-AT2G28720
AVTSSPKLGLALALKP(7)-FSNSGKAGMVVQR(6)	AVTSSPKLGLALALKP(7)	FSNSGKAGMVVQR(6)	3155.63	null	AT5G57490.1(265)-AT5G57490.1(234)	AT5G57490	AT5G57490	Intra-Protein	1	E20230523_18.89666.89666.4.1.dta	4	3155.63	1	0.0208202	-0.002165	-0.686075	1	1	Chloroplast XL	AVTSSPKLGLALALKP(7)-FSNSGKAGMVVQR(6)	AT5G57490-AT5G57490
AYAAHLKR(7)-ATGKTVK(4)	AYAAHLKR(7)	ATGKTVK(4)	1884.94	Acetyl[ProteinN-term](11)	AT5G61170.1(24)-AT5G61170.1(5)	AT5G61170	AT5G61170	Intra-Protein	1	E20230523_22.28709.28709.3.0.dta	3	1884.94	1	0.0697556	0.00021	0.11141	1	1	Chloroplast XL	ATGKTVK(4)-AYAAHLKR(7)	AT5G61170-AT5G61170
AYAAHLKR(7)-ATGKTVK(4)	AYAAHLKR(7)	ATGKTVK(4)	1884.94	Acetyl[ProteinN-term](11)	AT5G61170.1(24)-AT5G61170.1(5)	AT5G61170	AT5G61170	Intra-Protein	2	E20230523_20.28081.28081.3.0.dta	3	1884.94	1	0.206555	0.000436	0.231308	1	1	Chloroplast XL	ATGKTVK(4)-AYAAHLKR(7)	AT5G61170-AT5G61170
AYAAHLKR(7)-ATGKTVK(4)	AYAAHLKR(7)	ATGKTVK(4)	1884.94	Acetyl[ProteinN-term](11)	AT5G61170.1(24)-AT5G61170.1(5)	AT5G61170	AT5G61170	Intra-Protein	3	E20230523_20.27987.27987.3.0.dta	3	1884.94	1	0.219266	0.000436	0.231308	1	1	Chloroplast XL	ATGKTVK(4)-AYAAHLKR(7)	AT5G61170-AT5G61170
AYASHLKR(7)-ATGKTVK(4)	AYASHLKR(7)	ATGKTVK(4)	1900.93	Acetyl[ProteinN-term](11)	AT3G02080.1(24)-AT3G02080.1(5)	AT3G02080	AT3G02080	Intra-Protein	1	E20230523_19.26556.26556.3.0.dta	3	1900.93	1	0.0789907	-0.000434	-0.228309	1	1	Chloroplast XL	ATGKTVK(4)-AYASHLKR(7)	AT3G02080-AT3G02080
AYASHLKR(7)-ATGKTVK(4)	AYASHLKR(7)	ATGKTVK(4)	1900.93	Acetyl[ProteinN-term](11)	AT3G02080.1(24)-AT3G02080.1(5)	AT3G02080	AT3G02080	Intra-Protein	2	E20230523_22.26243.26243.3.3.dta	3	1900.93	1	0.0855345	-0.000389	-0.204637	1	1	Chloroplast XL	ATGKTVK(4)-AYASHLKR(7)	AT3G02080-AT3G02080
AYASHLKR(7)-ATGKTVK(4)	AYASHLKR(7)	ATGKTVK(4)	1900.93	Acetyl[ProteinN-term](11)	AT3G02080.1(24)-AT3G02080.1(5)	AT3G02080	AT3G02080	Intra-Protein	3	E20230523_20.25558.25558.3.0.dta	3	1900.93	1	0.10273	0.000665	0.349828	1	1	Chloroplast XL	ATGKTVK(4)-AYASHLKR(7)	AT3G02080-AT3G02080
AYASHLKR(7)-ATGKTVK(4)	AYASHLKR(7)	ATGKTVK(4)	1900.93	Acetyl[ProteinN-term](11)	AT3G02080.1(24)-AT3G02080.1(5)	AT3G02080	AT3G02080	Intra-Protein	4	E20230523_19.26509.26509.3.0.dta	3	1900.93	1	0.267836	-0.000313	-0.164656	1	1	Chloroplast XL	ATGKTVK(4)-AYASHLKR(7)	AT3G02080-AT3G02080
AYDKLMYAQLMNRK(4)-KGVTFGSFK(1)	AYDKLMYAQLMNRK(4)	KGVTFGSFK(1)	2924.39	null	AT1G08640.1(119)-AT1G08640.1(130)	AT1G08640	AT1G08640	Intra-Protein	1	E20230523_18.83541.83541.4.0.dta	4	2924.39	1	0.244414	0.002192	0.749559	1	1	Chloroplast XL	AYDKLMYAQLMNRK(4)-KGVTFGSFK(1)	AT1G08640-AT1G08640
AYIEALNEDPKQYR(11)-IDAQKMEEWAR(5)	AYIEALNEDPKQYR(11)	IDAQKMEEWAR(5)	3295.48	null	AT2G20890.1(149)-AT2G20890.1(157)	AT2G20890	AT2G20890	Intra-Protein	1	E20230523_22.81041.81041.4.2.dta	4	3295.48	1	0.00761033	0.00075	0.227585	1	1	Chloroplast XL	AYIEALNEDPKQYR(11)-IDAQKMEEWAR(5)	AT2G20890-AT2G20890
AYIEALNEDPKQYR(11)-IDAQKMEEWAR(5)	AYIEALNEDPKQYR(11)	IDAQKMEEWAR(5)	3295.48	null	AT2G20890.1(149)-AT2G20890.1(157)	AT2G20890	AT2G20890	Intra-Protein	2	E20230523_22.81002.81002.4.0.dta	4	3295.48	1	0.018043	0.000945	0.286757	1	1	Chloroplast XL	AYIEALNEDPKQYR(11)-IDAQKMEEWAR(5)	AT2G20890-AT2G20890
AYIEALNEDPKQYR(11)-IDAQKMEEWAR(5)	AYIEALNEDPKQYR(11)	IDAQKMEEWAR(5)	3295.48	null	AT2G20890.1(149)-AT2G20890.1(157)	AT2G20890	AT2G20890	Intra-Protein	3	E20230523_22.80979.80979.3.0.dta	3	3295.48	1	0.0335848	-0.000923	-0.280081	1	1	Chloroplast XL	AYIEALNEDPKQYR(11)-IDAQKMEEWAR(5)	AT2G20890-AT2G20890
AYIEALNEDPKQYR(11)-IDAQKMEEWAR(5)	AYIEALNEDPKQYR(11)	IDAQKMEEWAR(5)	3295.48	null	AT2G20890.1(149)-AT2G20890.1(157)	AT2G20890	AT2G20890	Intra-Protein	4	E20230523_22.80973.80973.3.0.dta	3	3295.47	1	0.0374273	-0.001782	-0.540741	1	1	Chloroplast XL	AYIEALNEDPKQYR(11)-IDAQKMEEWAR(5)	AT2G20890-AT2G20890
AYIEALNEDPKQYR(11)-IDAQKMEEWAR(5)	AYIEALNEDPKQYR(11)	IDAQKMEEWAR(5)	3295.48	null	AT2G20890.1(149)-AT2G20890.1(157)	AT2G20890	AT2G20890	Intra-Protein	5	E20230523_22.81013.81013.3.0.dta	3	3295.48	1	0.0437056	-0.000389	-0.118041	1	1	Chloroplast XL	AYIEALNEDPKQYR(11)-IDAQKMEEWAR(5)	AT2G20890-AT2G20890
AYIEALNEDPKQYR(11)-IDAQKMEEWAR(5)	AYIEALNEDPKQYR(11)	IDAQKMEEWAR(5)	3295.48	null	AT2G20890.1(149)-AT2G20890.1(157)	AT2G20890	AT2G20890	Intra-Protein	6	E20230523_20.80309.80309.4.1.dta	4	3295.48	1	0.0922966	-0.000864	-0.262178	1	1	Chloroplast XL	AYIEALNEDPKQYR(11)-IDAQKMEEWAR(5)	AT2G20890-AT2G20890
AYIEALNEDPKQYR(11)-IDAQKMEEWAR(5)	AYIEALNEDPKQYR(11)	IDAQKMEEWAR(5)	3295.48	null	AT2G20890.1(149)-AT2G20890.1(157)	AT2G20890	AT2G20890	Intra-Protein	7	E20230523_20.80334.80334.4.0.dta	4	3295.48	1	0.114112	-0.000982	-0.297984	1	1	Chloroplast XL	AYIEALNEDPKQYR(11)-IDAQKMEEWAR(5)	AT2G20890-AT2G20890
AYIEALNEDPKQYR(11)-IDAQKMEEWAR(5)	AYIEALNEDPKQYR(11)	IDAQKMEEWAR(5)	3295.48	null	AT2G20890.1(149)-AT2G20890.1(157)	AT2G20890	AT2G20890	Intra-Protein	8	E20230523_20.80248.80248.3.0.dta	3	3295.48	1	0.141177	0.002251	0.683058	1	1	Chloroplast XL	AYIEALNEDPKQYR(11)-IDAQKMEEWAR(5)	AT2G20890-AT2G20890
AYIEALNEDPKQYR(11)-IDAQKMEEWAR(5)	AYIEALNEDPKQYR(11)	IDAQKMEEWAR(5)	3295.48	null	AT2G20890.1(149)-AT2G20890.1(157)	AT2G20890	AT2G20890	Intra-Protein	9	E20230523_20.80307.80307.3.1.dta	3	3295.48	1	0.162616	0.00362	1.09848	1	1	Chloroplast XL	AYIEALNEDPKQYR(11)-IDAQKMEEWAR(5)	AT2G20890-AT2G20890
AYNRPSEEAVAKPSSK(12)-WFISKNAIVSGLLGK(5)	AYNRPSEEAVAKPSSK(12)	WFISKNAIVSGLLGK(5)	3575.79	null	AT5G24690.1(473)-AT5G24690.1(482)	AT5G24690	AT5G24690	Intra-Protein	1	E20230523_22.101465.101465.4.0.dta	4	3575.79	1	0.0439734	0.000988	0.276302	1	1	Chloroplast XL	AYNRPSEEAVAKPSSK(12)-WFISKNAIVSGLLGK(5)	AT5G24690-AT5G24690
AYVDIAETAKK(10)-VGFEIVKEK(7)	AYVDIAETAKK(10)	VGFEIVKEK(7)	2466.22	null	AT1G20330.1(269)-AT1G20330.1(277)	AT1G20330	AT1G20330	Intra-Protein	1	E20230523_19.72402.72402.3.0.dta	3	2466.22	1	0.0856018	-0.000224	-0.090827	1	1	Chloroplast XL	AYVDIAETAKK(10)-VGFEIVKEK(7)	AT1G20330-AT1G20330
CAEKVPTPTNSYTGIR(4)-KENNFK(1)	CAEKVPTPTNSYTGIR(4)	KENNFK(1)	2782.25	Carbamidomethyl[C](1)	AT1G20620.1(405)-AT1G20620.1(424)	AT1G20620	AT1G20620	Intra-Protein	1	E20230523_19.46651.46651.3.0.dta	3	2782.26	1	0.117128	0.006206	2.23056	1	1	Chloroplast XL	CAEKVPTPTNSYTGIR(4)-KENNFK(1)	AT1G20620-AT1G20620
CAEKVPTPTNSYTGIR(4)-KENNFK(1)	CAEKVPTPTNSYTGIR(4)	KENNFK(1)	2782.25	Carbamidomethyl[C](1)	AT1G20620.1(405)-AT1G20620.1(424)	AT1G20620	AT1G20620	Intra-Protein	2	E20230523_18.45732.45732.3.0.dta	3	2782.25	1	0.347724	-0.002969	-1.06712	1	1	Chloroplast XL	CAEKVPTPTNSYTGIR(4)-KENNFK(1)	AT1G20620-AT1G20620
CDTAAKPSLLECKR(13)-KCTTTCR(1)	CDTAAKPSLLECKR(13)	KCTTTCR(1)	2784.2	Carbamidomethyl[C](1);Carbamidomethyl[C](12);Carbamidomethyl[C](19);Carbamidomethyl[C](23)	AT1G12064.1(97)-AT1G12064.1(78)	AT1G12064	AT1G12064	Intra-Protein	1	E20230523_17.29667.29667.4.1.dta	4	2784.2	1	0.0138708	0.000202	0.072552	1	1	Chloroplast XL	CDTAAKPSLLECKR(13)-KCTTTCR(1)	AT1G12064-AT1G12064
CDTAAKPSLLECKR(13)-KCTTTCR(1)	CDTAAKPSLLECKR(13)	KCTTTCR(1)	2784.2	Carbamidomethyl[C](1);Carbamidomethyl[C](12);Carbamidomethyl[C](19);Carbamidomethyl[C](23)	AT1G12064.1(97)-AT1G12064.1(78)	AT1G12064	AT1G12064	Intra-Protein	2	E20230523_17.29655.29655.4.1.dta	4	2784.2	1	0.0653906	0.000202	0.072552	1	1	Chloroplast XL	CDTAAKPSLLECKR(13)-KCTTTCR(1)	AT1G12064-AT1G12064
CDTAAKPSLLECKR(13)-KCTTTCR(1)	CDTAAKPSLLECKR(13)	KCTTTCR(1)	2784.2	Carbamidomethyl[C](1);Carbamidomethyl[C](12);Carbamidomethyl[C](19);Carbamidomethyl[C](23)	AT1G12064.1(97)-AT1G12064.1(78)	AT1G12064	AT1G12064	Intra-Protein	3	E20230523_17.29743.29743.4.4.dta	4	2784.2	1	0.356274	0.000202	0.072552	1	1	Chloroplast XL	CDTAAKPSLLECKR(13)-KCTTTCR(1)	AT1G12064-AT1G12064
CEPKKFGGR(4)-YQKSYR(3)	CEPKKFGGR(4)	YQKSYR(3)	2131.94	Carbamidomethyl[C](1)	AT2G09990.1(130)-AT2G09990.1(143)	AT2G09990	AT2G09990	Intra-Protein	1	E20230523_19.23487.23487.4.0.dta	4	2131.94	1	0.115484	-0.00066	-0.309577	1	1	Chloroplast XL	CEPKKFGGR(4)-YQKSYR(3)	AT2G09990-AT2G09990
CEPKKFGGR(4)-YQKSYR(3)	CEPKKFGGR(4)	YQKSYR(3)	2131.94	Carbamidomethyl[C](1)	AT2G09990.1(130)-AT2G09990.1(143)	AT2G09990	AT2G09990	Intra-Protein	2	E20230523_19.23480.23480.4.0.dta	4	2131.94	1	0.181989	-0.00066	-0.309577	1	1	Chloroplast XL	CEPKKFGGR(4)-YQKSYR(3)	AT2G09990-AT2G09990
CKANSEATLGAYKGDAK(2)-TWGGKEENVKK(5)	CKANSEATLGAYKGDAK(2)	TWGGKEENVKK(5)	3268.5	Carbamidomethyl[C](1)	AT2G36460.1(327)-AT2G36460.1(311)	AT2G36460	AT2G36460	Intra-Protein	1	E20230523_17.31178.31178.5.0.dta	5	3268.5	1	0.40793	0.001413	0.432309	1	1	Chloroplast XL	CKANSEATLGAYKGDAK(2)-TWGGKEENVKK(5)	AT2G36460-AT2G36460
CKANSEATLGTYKGDAK(2)-LGDGAAESLHVKDYKY(12)	CKANSEATLGTYKGDAK(2)	LGDGAAESLHVKDYKY(12)	3788.71	Carbamidomethyl[C](1)	AT3G52930.1(327)-AT3G52930.1(354)	AT3G52930	AT3G52930	Intra-Protein	1	E20230523_22.49992.49992.5.0.dta	5	3788.71	1	0.0648773	-0.002582	-0.681498	1	1	Chloroplast XL	CKANSEATLGTYKGDAK(2)-LGDGAAESLHVKDYKY(12)	AT3G52930-AT3G52930
CKANSEATLGTYKGDAK(2)-LGDGAAESLHVKDYKY(12)	CKANSEATLGTYKGDAK(2)	LGDGAAESLHVKDYKY(12)	3788.71	Carbamidomethyl[C](1)	AT3G52930.1(327)-AT3G52930.1(354)	AT3G52930	AT3G52930	Intra-Protein	2	E20230523_20.51057.51057.5.0.dta	5	3788.72	1	0.0791072	0.00105	0.277139	1	1	Chloroplast XL	CKANSEATLGTYKGDAK(2)-LGDGAAESLHVKDYKY(12)	AT3G52930-AT3G52930
CLGYFYKEKDKK(7)-AKCDRDCK(2)	CLGYFYKEKDKK(7)	AKCDRDCK(2)	2840.22	Carbamidomethyl[C](1);Carbamidomethyl[C](18);Carbamidomethyl[C](22)	AT1G78830.1(426)-AT1G78830.1(413)	AT1G78830	AT1G78830	Intra-Protein	1	E20230523_18.24843.24843.4.0.dta	4	2840.22	1	0.241673	-0.001103	-0.38835	1	1	Chloroplast XL	AKCDRDCK(2)-CLGYFYKEKDKK(7)	AT1G78830-AT1G78830
CLGYFYKEKDKK(7)-AKCDRDCK(2)	CLGYFYKEKDKK(7)	AKCDRDCK(2)	2840.22	Carbamidomethyl[C](1);Carbamidomethyl[C](18);Carbamidomethyl[C](22)	AT1G78830.1(426)-AT1G78830.1(413)	AT1G78830	AT1G78830	Intra-Protein	2	E20230523_19.25239.25239.4.1.dta	4	2840.22	1	0.355332	-0.00112	-0.394335	1	1	Chloroplast XL	AKCDRDCK(2)-CLGYFYKEKDKK(7)	AT1G78830-AT1G78830
CQKEFQQSQHLR(3)-KIYQSAK(1)	CQKEFQQSQHLR(3)	KIYQSAK(1)	2635.21	Carbamidomethyl[C](1)	AT4G27160.1(47)-AT4G27160.1(131)	AT4G27160	AT4G27160	Intra-Protein	1	E20230523_19.28846.28846.4.1.dta	4	2635.21	1	0.00115093	-0.001276	-0.484211	1	1	Chloroplast XL	CQKEFQQSQHLR(3)-KIYQSAK(1)	AT4G27160-AT4G27160
CQKEFQQSQHLR(3)-KIYQSAK(1)	CQKEFQQSQHLR(3)	KIYQSAK(1)	2635.21	Carbamidomethyl[C](1)	AT4G27160.1(47)-AT4G27160.1(131)	AT4G27160	AT4G27160	Intra-Protein	2	E20230523_19.28808.28808.4.0.dta	4	2635.21	1	0.00581189	-0.001033	-0.391999	1	1	Chloroplast XL	CQKEFQQSQHLR(3)-KIYQSAK(1)	AT4G27160-AT4G27160
CQKEFQQSQHLR(3)-KIYQSAK(1)	CQKEFQQSQHLR(3)	KIYQSAK(1)	2635.21	Carbamidomethyl[C](1)	AT4G27160.1(47)-AT4G27160.1(131)	AT4G27160	AT4G27160	Intra-Protein	3	E20230523_19.28849.28849.3.0.dta	3	2635.21	1	0.00622208	-0.002296	-0.871277	1	1	Chloroplast XL	CQKEFQQSQHLR(3)-KIYQSAK(1)	AT4G27160-AT4G27160
CQKEFQQSQHLR(3)-KIYQSAK(1)	CQKEFQQSQHLR(3)	KIYQSAK(1)	2635.21	Carbamidomethyl[C](1)	AT4G27160.1(47)-AT4G27160.1(131)	AT4G27160	AT4G27160	Intra-Protein	4	E20230523_20.27703.27703.4.0.dta	4	2635.21	1	0.0216348	0.001996	0.757434	1	1	Chloroplast XL	CQKEFQQSQHLR(3)-KIYQSAK(1)	AT4G27160-AT4G27160
CQKEFQQSQHLR(3)-KIYQSAK(1)	CQKEFQQSQHLR(3)	KIYQSAK(1)	2635.21	Carbamidomethyl[C](1)	AT4G27160.1(47)-AT4G27160.1(131)	AT4G27160	AT4G27160	Intra-Protein	5	E20230523_20.27760.27760.3.0.dta	3	2635.21	1	0.0309369	0.002286	0.867482	1	1	Chloroplast XL	CQKEFQQSQHLR(3)-KIYQSAK(1)	AT4G27160-AT4G27160
CQKEFQQSQHLR(3)-KIYQSAK(1)	CQKEFQQSQHLR(3)	KIYQSAK(1)	2635.21	Carbamidomethyl[C](1)	AT4G27160.1(47)-AT4G27160.1(131)	AT4G27160	AT4G27160	Intra-Protein	6	E20230523_20.27632.27632.4.0.dta	4	2635.21	1	0.107821	0.001996	0.757434	1	1	Chloroplast XL	CQKEFQQSQHLR(3)-KIYQSAK(1)	AT4G27160-AT4G27160
CQKEFQQSQHLR(3)-KIYQSAK(1)	CQKEFQQSQHLR(3)	KIYQSAK(1)	2635.21	Carbamidomethyl[C](1)	AT4G27160.1(47)-AT4G27160.1(131)	AT4G27160	AT4G27160	Intra-Protein	7	E20230523_19.28801.28801.4.0.dta	4	2635.21	1	0.245641	-0.000968	-0.367333	1	1	Chloroplast XL	CQKEFQQSQHLR(3)-KIYQSAK(1)	AT4G27160-AT4G27160
CREEDLGLVEAVLDDAKEEYAGK(17)-AKVHAPEVAVDTK(2)	CREEDLGLVEAVLDDAKEEYAGK(17)	AKVHAPEVAVDTK(2)	4182.96	Carbamidomethyl[C](1)	AT4G11150.1(150)-AT4G11150.1(158)	AT4G11150	AT4G11150	Intra-Protein	1	E20230523_19.109213.109213.5.0.dta	5	4182.95	1	0.0946951	-0.003329	-0.795848	1	1	Chloroplast XL	AKVHAPEVAVDTK(2)-CREEDLGLVEAVLDDAKEEYAGK(17)	AT4G11150-AT4G11150
CREEDLGLVEAVLDDAKEEYAGK(17)-AKVHAPEVAVDTK(2)	CREEDLGLVEAVLDDAKEEYAGK(17)	AKVHAPEVAVDTK(2)	4182.96	Carbamidomethyl[C](1)	AT4G11150.1(150)-AT4G11150.1(158)	AT4G11150	AT4G11150	Intra-Protein	2	E20230523_18.108211.108211.5.0.dta	5	4182.96	1	0.0995567	0.001539	0.367921	1	1	Chloroplast XL	AKVHAPEVAVDTK(2)-CREEDLGLVEAVLDDAKEEYAGK(17)	AT4G11150-AT4G11150
CREEDLGLVEAVLDDAKEEYAGK(17)-AKVHAPEVAVDTK(2)	CREEDLGLVEAVLDDAKEEYAGK(17)	AKVHAPEVAVDTK(2)	4182.96	Carbamidomethyl[C](1)	AT4G11150.1(150)-AT4G11150.1(158)	AT4G11150	AT4G11150	Intra-Protein	3	E20230523_20.105581.105581.4.3.dta	4	4182.96	1	0.16015	0.003359	0.80302	1	1	Chloroplast XL	AKVHAPEVAVDTK(2)-CREEDLGLVEAVLDDAKEEYAGK(17)	AT4G11150-AT4G11150
CREEDLGLVEAVLDDAKEEYAGK(17)-AKVHAPEVAVDTK(2)	CREEDLGLVEAVLDDAKEEYAGK(17)	AKVHAPEVAVDTK(2)	4182.96	Carbamidomethyl[C](1)	AT4G11150.1(150)-AT4G11150.1(158)	AT4G11150	AT4G11150	Intra-Protein	4	E20230523_20.105596.105596.5.1.dta	5	4182.96	1	0.194671	0.000479	0.114512	1	1	Chloroplast XL	AKVHAPEVAVDTK(2)-CREEDLGLVEAVLDDAKEEYAGK(17)	AT4G11150-AT4G11150
CREEDLGLVEAVLDDAKEEYAGK(17)-AKVHAPEVAVDTK(2)	CREEDLGLVEAVLDDAKEEYAGK(17)	AKVHAPEVAVDTK(2)	4182.96	Carbamidomethyl[C](1)	AT4G11150.1(150)-AT4G11150.1(158)	AT4G11150	AT4G11150	Intra-Protein	5	E20230523_19.109295.109295.5.0.dta	5	4182.95	1	0.211743	-0.0027	-0.645476	1	1	Chloroplast XL	AKVHAPEVAVDTK(2)-CREEDLGLVEAVLDDAKEEYAGK(17)	AT4G11150-AT4G11150
CREEDLGLVEAVLDDAKEEYAGK(17)-AKVHAPEVAVDTK(2)	CREEDLGLVEAVLDDAKEEYAGK(17)	AKVHAPEVAVDTK(2)	4182.96	Carbamidomethyl[C](1)	AT4G11150.1(150)-AT4G11150.1(158)	AT4G11150	AT4G11150	Intra-Protein	6	E20230523_19.106758.106758.5.2.dta	5	4182.95	1	0.255375	-0.007067	-1.68947	1	1	Chloroplast XL	AKVHAPEVAVDTK(2)-CREEDLGLVEAVLDDAKEEYAGK(17)	AT4G11150-AT4G11150
CREEDLGLVEAVLDDAKEEYAGK(17)-AKVHAPEVAVDTK(2)	CREEDLGLVEAVLDDAKEEYAGK(17)	AKVHAPEVAVDTK(2)	4182.96	Carbamidomethyl[C](1)	AT4G11150.1(150)-AT4G11150.1(158)	AT4G11150	AT4G11150	Intra-Protein	7	E20230523_19.106716.106716.5.1.dta	5	4182.95	1	0.266387	-0.007067	-1.68947	1	1	Chloroplast XL	AKVHAPEVAVDTK(2)-CREEDLGLVEAVLDDAKEEYAGK(17)	AT4G11150-AT4G11150
CREEDLGLVEAVLDDAKEEYAGK(17)-AKVHAPEVAVDTK(2)	CREEDLGLVEAVLDDAKEEYAGK(17)	AKVHAPEVAVDTK(2)	4182.96	Carbamidomethyl[C](1)	AT4G11150.1(150)-AT4G11150.1(158)	AT4G11150	AT4G11150	Intra-Protein	8	E20230523_19.109799.109799.5.0.dta	5	4182.97	1	0.394737	0.007644	1.82742	1	1	Chloroplast XL	AKVHAPEVAVDTK(2)-CREEDLGLVEAVLDDAKEEYAGK(17)	AT4G11150-AT4G11150
CSSYVNAKCQDGR(8)-IVKDFR(3)	CSSYVNAKCQDGR(8)	IVKDFR(3)	2531.08	Carbamidomethyl[C](1);Carbamidomethyl[C](9)	AT3G09260.1(229)-AT3G09260.1(178)	AT3G09260	AT3G09260	Intra-Protein	1	E20230523_19.39844.39844.3.0.dta	3	2531.08	1	0.00583424	-0.000758	-0.299476	1	1	Chloroplast XL	CSSYVNAKCQDGR(8)-IVKDFR(3)	AT3G09260-AT3G09260
CSSYVNAKCQDGR(8)-IVKDFR(3)	CSSYVNAKCQDGR(8)	IVKDFR(3)	2531.08	Carbamidomethyl[C](1);Carbamidomethyl[C](9)	AT3G09260.1(229)-AT3G09260.1(178)	AT3G09260	AT3G09260	Intra-Protein	2	E20230523_19.39847.39847.4.1.dta	4	2531.08	1	0.00941977	0.00046	0.18174	1	1	Chloroplast XL	CSSYVNAKCQDGR(8)-IVKDFR(3)	AT3G09260-AT3G09260
CSSYVNAKCQDGR(8)-IVKDFR(3)	CSSYVNAKCQDGR(8)	IVKDFR(3)	2531.08	Carbamidomethyl[C](1);Carbamidomethyl[C](9)	AT3G09260.1(229)-AT3G09260.1(178)	AT3G09260	AT3G09260	Intra-Protein	3	E20230523_18.39079.39079.3.0.dta	3	2531.08	1	0.0314832	-0.000493	-0.194778	1	1	Chloroplast XL	CSSYVNAKCQDGR(8)-IVKDFR(3)	AT3G09260-AT3G09260
CSSYVNAKCQDGR(8)-IVKDFR(3)	CSSYVNAKCQDGR(8)	IVKDFR(3)	2531.08	Carbamidomethyl[C](1);Carbamidomethyl[C](9)	AT3G09260.1(229)-AT3G09260.1(178)	AT3G09260	AT3G09260	Intra-Protein	4	E20230523_20.38709.38709.3.0.dta	3	2531.08	1	0.186357	-0.001206	-0.476476	1	1	Chloroplast XL	CSSYVNAKCQDGR(8)-IVKDFR(3)	AT3G09260-AT3G09260
CSSYVNAKCQDGR(8)-IVKDFR(3)	CSSYVNAKCQDGR(8)	IVKDFR(3)	2531.08	Carbamidomethyl[C](1);Carbamidomethyl[C](9)	AT3G09260.1(229)-AT3G09260.1(178)	AT3G09260	AT3G09260	Intra-Protein	5	E20230523_18.39110.39110.4.1.dta	4	2531.08	1	0.243184	-0.002376	-0.938728	1	1	Chloroplast XL	CSSYVNAKCQDGR(8)-IVKDFR(3)	AT3G09260-AT3G09260
CSSYVNAKCQDGR(8)-KYYLQR(1)	CSSYVNAKCQDGR(8)	KYYLQR(1)	2624.11	Carbamidomethyl[C](1);Carbamidomethyl[C](9)	AT3G09260.1(229)-AT3G09260.1(441)	AT3G09260	AT3G09260	Intra-Protein	1	E20230523_20.36392.36392.3.0.dta	3	2624.1	1	0.174378	-0.003299	-1.25719	1	1	Chloroplast XL	CSSYVNAKCQDGR(8)-KYYLQR(1)	AT3G09260-AT3G09260
DAIASGEGPNKALDYAIR(11)-ATKSFER(3)	DAIASGEGPNKALDYAIR(11)	ATKSFER(3)	2908.35	null	AT4G10840.1(104)-AT4G10840.1(114)	AT4G10840	AT4G10840	Intra-Protein	1	E20230523_18.66832.66832.3.0.dta	3	2908.36	1	0.107825	0.005393	1.85431	1	1	Chloroplast XL	ATKSFER(3)-DAIASGEGPNKALDYAIR(11)	AT4G10840-AT4G10840
DAIASGEGPNKALDYAIR(11)-ATKSFER(3)	DAIASGEGPNKALDYAIR(11)	ATKSFER(3)	2908.35	null	AT4G10840.1(104)-AT4G10840.1(114)	AT4G10840	AT4G10840	Intra-Protein	2	E20230523_18.66783.66783.4.1.dta	4	2908.35	1	0.10942	0.000825	0.283666	1	1	Chloroplast XL	ATKSFER(3)-DAIASGEGPNKALDYAIR(11)	AT4G10840-AT4G10840
DAILSGKFDQVR(7)-ALEIAEKAR(7)	DAILSGKFDQVR(7)	ALEIAEKAR(7)	2558.26	null	AT3G08590.1(419)-AT3G08590.1(410)	AT3G08590	AT3G08590	Intra-Protein	1	E20230523_22.76031.76031.3.0.dta	3	2558.27	1	0.0353629	0.00038	0.148538	1	1	Chloroplast XL	ALEIAEKAR(7)-DAILSGKFDQVR(7)	AT3G08590-AT3G08590
DAILSGKFDQVR(7)-ALEIAEKAR(7)	DAILSGKFDQVR(7)	ALEIAEKAR(7)	2558.26	null	AT3G08590.1(419)-AT3G08590.1(410)	AT3G08590	AT3G08590	Intra-Protein	2	E20230523_19.77092.77092.3.0.dta	3	2558.26	1	0.0896497	-0.000718	-0.280659	1	1	Chloroplast XL	ALEIAEKAR(7)-DAILSGKFDQVR(7)	AT3G08590-AT3G08590
DAILSGKFDQVR(7)-ALEIAEKAR(7)	DAILSGKFDQVR(7)	ALEIAEKAR(7)	2558.26	null	AT3G08590.1(419)-AT3G08590.1(410)	AT3G08590	AT3G08590	Intra-Protein	3	E20230523_22.76166.76166.3.0.dta	3	2558.27	1	0.100587	0.0002	0.078178	1	1	Chloroplast XL	ALEIAEKAR(7)-DAILSGKFDQVR(7)	AT3G08590-AT3G08590
DAILSGKFDQVR(7)-ALEIAEKAR(7)	DAILSGKFDQVR(7)	ALEIAEKAR(7)	2558.26	null	AT3G08590.1(419)-AT3G08590.1(410)	AT3G08590	AT3G08590	Intra-Protein	4	E20230523_20.75457.75457.3.0.dta	3	2558.26	1	0.108955	-0.000219	-0.085605	1	1	Chloroplast XL	ALEIAEKAR(7)-DAILSGKFDQVR(7)	AT3G08590-AT3G08590
DAILSGKFDQVR(7)-ALEIAEKAR(7)	DAILSGKFDQVR(7)	ALEIAEKAR(7)	2558.26	null	AT3G08590.1(419)-AT3G08590.1(410)	AT3G08590	AT3G08590	Intra-Protein	5	E20230523_22.76107.76107.4.0.dta	4	2558.26	1	0.136458	-0.002766	-1.0812	1	1	Chloroplast XL	ALEIAEKAR(7)-DAILSGKFDQVR(7)	AT3G08590-AT3G08590
DAILSGKFDQVR(7)-ALEIAEKAR(7)	DAILSGKFDQVR(7)	ALEIAEKAR(7)	2558.26	null	AT3G08590.1(419)-AT3G08590.1(410)	AT3G08590	AT3G08590	Intra-Protein	6	E20230523_20.75565.75565.4.1.dta	4	2558.26	1	0.180237	-0.000659	-0.257596	1	1	Chloroplast XL	ALEIAEKAR(7)-DAILSGKFDQVR(7)	AT3G08590-AT3G08590
DAILSGKFDQVR(7)-ALEIAEKAR(7)	DAILSGKFDQVR(7)	ALEIAEKAR(7)	2558.26	null	AT3G08590.1(419)-AT3G08590.1(410)	AT3G08590	AT3G08590	Intra-Protein	7	E20230523_20.75719.75719.3.0.dta	3	2558.27	1	0.244589	0.000441	0.172382	1	1	Chloroplast XL	ALEIAEKAR(7)-DAILSGKFDQVR(7)	AT3G08590-AT3G08590
DAILSGKFDQVR(7)-ALEIGEKAR(7)	DAILSGKFDQVR(7)	ALEIGEKAR(7)	2544.25	null	AT1G09780.1(417)-AT1G09780.1(408)	AT1G09780	AT1G09780	Intra-Protein	1	E20230523_22.74320.74320.3.0.dta	3	2544.25	1	0.00732798	-0.001359	-0.534146	1	1	Chloroplast XL	ALEIGEKAR(7)-DAILSGKFDQVR(7)	AT1G09780-AT1G09780
[truncated: 443,673+ more rows]

## Sheet: 3Total_interXL_filtered
Table: Detected inter-crosslinks across all the runs.
[truncated: 12,723 more rows]

## Sheet: 4 PPI_annotation_STRING
Table: 1446 PPIs among 1229 proteins with corresponding STRING scores. The combined score (column P) and scores from eight channels (columns H–O) are shown. STRING considers only heteromeric PPIs; homomultimeric PPIs are excluded.
[truncated: 1,447 more rows]

[truncated: 4 more sheets: 5 STRING analysis Summary, 6IntraXL-uniPro, 7PDB Intra, 8AlphaFold Intra]
