# Supplementary material for: Mapping the Architecture of Protein Complexes in Arabidopsis Using Cross-Linking Mass Spectrometry
Source: bioRxiv. 2025 Jul 21:2025.04.28.651104. Preprint. [Version 2] doi: 10.1101/2025.04.28.651104 (PMC12330729; doi:10.1101/2025.04.28.651104)
Supplement: Supplement 2 — Table S2: Summary of cross-linked protein information and SUBA annotation [file media-2.xlsx]

## Sheet: Overview
Overview
	Sheet 0	Overview
	Sheet 1	Protein list for proteins detected from inter- and intra- crosslinked peptides
	Sheet 2	SUBA analysis of the protein list
	Sheet 3	SUBA summary used for Figure 1B
	Sheet 4	Protein list with isoform information

## Sheet: 1Protein List
Supplementary Table 1: Unique crosslinked proteins detected for inter-crosslinks and intra-crosslinks.
InterIDremoveisoforms	Accession #		IntraIDremoveisoform	Accession #		Total crosslinks Proteins detected (5759 total)	Accession #
1	AT3G52930		1	AT4G20260		1	AT3G52930
2	ATCG00120		2	AT3G03780		2	ATCG00120
3	AT1G79040		3	AT1G69250		3	AT1G79040
4	AT2G47610		4	AT3G53020		4	AT2G47610
5	AT1G74050		5	AT1G06760		5	AT1G74050
6	AT3G03060		6	AT3G03710		6	AT3G03060
7	AT1G28180		7	AT1G42970		7	AT1G28180
8	AT1G08880		8	AT5G01870		8	AT1G08880
9	AT2G39730		9	AT1G08520		9	AT2G39730
10	AT3G25920		10	AT3G57410		10	AT3G25920
11	AT4G01310		11	AT2G46280		11	AT4G01310
12	AT1G04270		12	AT1G26550		12	AT1G04270
13	AT4G20360		13	AT2G20420		13	AT4G20360
14	AT1G29910		14	AT1G15690		14	AT1G29910
15	AT3G09500		15	AT4G28750		15	AT3G09500
16	AT1G16080		16	AT2G20260		16	AT1G16080
17	AT5G23290		17	AT2G27730		17	AT5G23290
18	AT4G11150		18	AT3G48140		18	AT4G11150
19	AT5G20720		19	AT4G31830		19	AT5G20720
20	ATCG00490		20	AT3G63140		20	ATCG00490
21	AT3G43980		21	AT1G22280		21	AT3G43980
22	AT2G31610		22	AT2G36620		22	AT2G31610
23	AT1G18270		23	AT1G29880		23	AT1G18270
24	AT4G05180		24	AT3G10270		24	AT4G05180
25	AT3G27280		25	AT1G55450		25	AT3G27280
26	AT3G57180		26	AT1G54010		26	AT3G57180
27	AT1G22780		27	AT1G44575		27	AT1G22780
28	AT1G44575		28	AT3G44530		28	AT1G44575
29	AT1G52380		29	AT2G38040		29	AT1G52380
30	AT1G18540		30	AT1G13440		30	AT1G18540
31	AT3G22480		31	AT1G29930		31	AT3G22480
32	AT2G42740		32	AT1G04750		32	AT2G42740
33	AT1G66410		33	AT3G18190		33	AT1G66410
34	AT5G27720		34	AT4G00670		34	AT5G27720
35	AT2G19730		35	AT2G30870		35	AT2G19730
36	AT1G05190		36	AT5G15230		36	AT1G05190
37	AT3G04840		37	AT3G09840		37	AT3G04840
38	AT1G07790		38	ATCG01060		38	AT1G07790
39	AT3G50820		39	AT5G46800		39	AT3G50820
40	AT5G16660		40	AT1G14320		40	AT5G16660
41	AT3G55280		41	AT5G38640		41	AT3G55280
42	AT3G23390		42	AT1G62750		42	AT3G23390
43	AT3G62870		43	AT3G63490		43	AT3G62870
44	AT4G25740		44	AT3G50820		44	AT4G25740
45	AT1G55490		45	AT5G66570		45	AT1G55490
46	AT3G09630		46	AT1G22780		46	AT3G09630
47	AT2G44650		47	AT2G20450		47	AT2G44650
48	AT4G00100		48	AT3G16420		48	AT4G00100
49	AT1G03600		49	AT5G44120		49	AT1G03600
50	AT5G41670		50	AT1G18080		50	AT5G41670
51	AT1G07920		51	AT4G04640		51	AT1G07920
52	AT2G17360		52	AT4G13010		52	AT2G17360
53	AT5G08670		53	AT5G42020		53	AT5G08670
54	AT1G65260		54	AT3G01290		54	AT1G65260
55	AT1G48030		55	AT5G62740		55	AT1G48030
56	AT5G15320		56	AT4G32260		56	AT5G15320
57	AT2G27170		57	AT3G45980		57	AT2G27170
58	AT3G01480		58	AT3G04920		58	AT3G01480
59	AT5G56030		59	AT4G02770		59	AT5G56030
60	AT1G67090		60	AT5G24490		60	AT1G67090
61	AT5G65270		61	AT2G24270		61	AT5G65270
62	AT1G70410		62	AT1G18730		62	AT1G70410
63	AT1G58983		63	AT4G09010		63	AT1G58983
64	AT3G11400		64	AT4G25130		64	AT3G11400
65	AT2G34430		65	AT2G44120		65	AT2G34430
66	AT3G27160		66	AT2G01250		66	AT3G27160
67	AT4G31700		67	AT1G66580		67	AT4G31700
68	AT4G25080		68	AT5G02240		68	AT4G25080
69	AT2G20890		69	AT3G01500		69	AT2G20890
70	AT1G21440		70	AT3G60750		70	AT1G21440
71	AT3G27850		71	AT4G32470		71	AT3G27850
72	AT2G03870		72	AT5G25100		72	AT2G03870
73	AT2G19750		73	AT5G45420		73	AT2G19750
74	AT2G36460		74	AT3G25920		74	AT2G36460
75	AT3G22110		75	AT3G16460		75	AT3G22110
76	AT5G02870		76	AT2G42490		76	AT5G02870
77	ATCG00480		77	AT3G14420		77	ATCG00480
78	AT5G63310		78	AT3G02360		78	AT5G63310
79	AT4G32260		79	AT3G45030		79	AT4G32260
80	AT3G01390		80	AT2G18020		80	AT3G01390
81	AT5G13510		81	AT2G20890		81	AT5G13510
82	AT1G72370		82	AT1G72970		82	AT1G72370
83	AT5G59870		83	AT3G16250		83	AT5G59870
84	AT1G21680		84	AT5G62390		84	AT1G21680
85	AT3G61260		85	AT1G74920		85	AT3G61260
86	AT4G24820		86	AT1G73990		86	AT4G24820
87	AT3G01500		87	AT5G42270		87	AT3G01500
88	AT3G60820		88	AT1G52760		88	AT3G60820
89	AT1G36240		89	AT3G04120		89	AT1G36240
90	AT4G24280		90	AT5G11420		90	AT4G24280
91	AT1G79850		91	AT3G06860		91	AT1G79850
92	AT3G05020		92	AT5G35630		92	AT3G05020
93	AT2G42600		93	AT3G11560		93	AT2G42600
94	AT2G01140		94	AT3G24830		94	AT2G01140
95	AT2G24020		95	AT3G07110		95	AT2G24020
96	AT1G77090		96	AT2G21330		96	AT1G77090
97	AT3G05680		97	AT2G34660		97	AT3G05680
98	AT2G37600		98	AT5G09660		98	AT2G37600
99	AT2G36620		99	AT3G46780		99	AT2G36620
100	AT1G09340		100	AT4G05180		100	AT1G09340
101	AT1G55670		101	AT3G16000		101	AT1G55670
102	AT3G62030		102	AT3G10370		102	AT3G62030
103	AT1G64200		103	AT3G28900		103	AT1G64200
104	AT5G08300		104	AT1G26880		104	AT5G08300
105	AT1G03130		105	AT2G47650		105	AT1G03130
106	AT2G20260		106	AT2G30620		106	AT2G20260
107	AT5G30510		107	AT4G33090		107	AT5G30510
108	AT4G21280		108	AT2G28760		108	AT4G21280
109	AT5G10360		109	AT3G46440		109	AT5G10360
110	AT3G57050		110	AT1G26910		110	AT3G57050
111	AT1G02560		111	AT5G26210		111	AT1G02560
112	AT1G03220		112	AT3G11710		112	AT1G03220
113	AT1G23410		113	AT1G31340		113	AT1G23410
114	AT1G70600		114	AT1G65260		114	AT1G70600
115	AT4G37930		115	AT2G15290		115	AT4G37930
116	AT2G47350		116	AT4G27500		116	AT2G47350
117	AT1G04410		117	AT5G67500		117	AT1G04410
118	AT3G08580		118	AT4G10320		118	AT3G08580
119	AT5G66570		119	AT2G20960		119	AT5G66570
120	AT3G53870		120	AT1G18540		120	AT3G53870
121	AT4G14880		121	AT1G15270		121	AT4G14880
122	AT1G23290		122	AT2G18980		122	AT1G23290
123	AT3G63490		123	AT3G63410		123	AT3G63490
124	AT5G06290		124	AT5G20010		124	AT5G06290
125	AT5G02450		125	AT3G13580		125	AT5G02450
126	AT4G27160		126	AT1G48610		126	AT4G27160
127	AT4G35090		127	AT2G29560		127	AT4G35090
128	ATCG00810		128	AT3G08940		128	ATCG00810
129	AT3G03780		129	AT3G02770		129	AT3G03780
130	AT3G60770		130	AT3G06350		130	AT3G60770
131	AT1G51060		131	AT5G58710		131	AT1G51060
132	AT4G29410		132	AT4G38740		132	AT4G29410
133	AT1G12410		133	AT2G37660		133	AT1G12410
134	AT1G31330		134	AT1G72150		134	AT1G31330
135	AT5G64670		135	AT1G09780		135	AT5G64670
136	AT1G76030		136	AT5G42570		136	AT1G76030
137	AT4G39990		137	AT1G50250		137	AT4G39990
138	AT5G14740		138	AT3G15190		138	AT5G14740
139	AT1G05260		139	AT2G33450		139	AT1G05260
140	AT3G11630		140	AT5G62575		140	AT3G11630
141	AT3G18740		141	AT1G74970		141	AT3G18740
142	AT2G37270		142	AT3G23810		142	AT2G37270
143	AT5G45690		143	AT2G34480		143	AT5G45690
144	AT5G61150		144	AT4G38970		144	AT5G61150
145	AT4G10340		145	AT5G57210		145	AT4G10340
146	AT3G53740		146	AT2G35490		146	AT3G53740
147	AT1G06680		147	AT2G41840		147	AT1G06680
148	AT2G36410		148	AT1G70410		148	AT2G36410
149	AT5G24490		149	AT3G27830		149	AT5G24490
150	AT4G38970		150	AT3G61260		150	AT4G38970
151	AT2G26570		151	AT3G13470		151	AT2G26570
152	AT5G16730		152	AT1G55490		152	AT5G16730
153	AT3G09680		153	ATCG00490		153	AT3G09680
154	AT2G24940		154	AT2G21660		154	AT2G24940
155	AT1G21630		155	AT1G23360		155	AT1G21630
156	AT1G20760		156	AT1G56070		156	AT1G20760
157	AT1G53750		157	AT2G33040		157	AT1G53750
158	ATCG00350		158	ATCG00120		158	ATCG00350
159	AT3G07110		159	AT2G17560		159	AT3G07110
160	AT3G63140		160	AT2G38550		160	AT3G63140
161	AT4G39200		161	AT3G04840		161	AT4G39200
162	AT2G43750		162	AT3G10650		162	AT2G43750
163	AT4G26230		163	AT3G47520		163	AT4G26230
164	AT1G08360		164	AT4G16155		164	AT1G08360
165	AT1G14610		165	AT3G63460		165	AT1G14610
166	AT2G28000		166	AT5G58290		166	AT2G28000
167	AT3G05590		167	AT1G01900		167	AT3G05590
168	AT3G05560		168	AT5G10360		168	AT3G05560
169	AT1G11840		169	AT1G57720		169	AT1G11840
170	AT4G33760		170	AT4G26910		170	AT4G33760
171	AT2G05100		171	AT1G06680		171	AT2G05100
172	AT3G04610		172	AT1G22530		172	AT3G04610
173	AT2G04700		173	AT4G31780		173	AT2G04700
174	AT1G07660		174	AT2G21870		174	AT1G07660
175	ATCG00130		175	AT4G35250		175	ATCG00130
176	ATCG01060		176	AT1G02910		176	ATCG01060
177	AT1G52360		177	AT5G26360		177	AT1G52360
178	AT1G51520		178	AT3G50370		178	AT1G51520
179	AT3G05070		179	AT5G53860		179	AT3G05070
180	AT2G18330		180	AT1G02780		180	AT2G18330
181	AT1G67230		181	AT1G55160		181	AT1G67230
182	AT2G20690		182	AT5G64100		182	AT2G20690
183	AT4G09320		183	AT3G52880		183	AT4G09320
184	AT4G28750		184	AT3G13790		184	AT4G28750
185	AT4G09650		185	AT1G09200		185	AT4G09650
186	AT4G11010		186	AT5G15320		186	AT4G11010
187	AT3G18890		187	AT1G79210		187	AT3G18890
188	AT5G40770		188	AT3G62790		188	AT5G40770
189	AT2G41840		189	AT4G31210		189	AT2G41840
190	AT5G23540		190	AT4G26210		190	AT5G23540
191	AT2G37220		191	AT3G10060		191	AT2G37220
192	AT1G77940		192	AT2G42740		192	AT1G77940
193	AT5G35790		193	AT5G41670		193	AT5G35790
194	AT5G05680		194	AT2G45820		194	AT5G05680
195	AT5G49910		195	AT4G13780		195	AT5G49910
196	AT2G32060		196	AT2G05920		196	AT2G32060
197	ATCG00820		197	AT1G58380		197	ATCG00820
198	AT2G39390		198	AT2G36160		198	AT2G39390
199	AT2G31660		199	AT5G27330		199	AT2G31660
200	AT1G66670		200	AT4G30220		200	AT1G66670
201	AT3G06430		201	AT5G04360		201	AT3G06430
202	AT5G42020		202	AT5G59870		202	AT5G42020
203	AT5G14320		203	AT1G54690		203	AT5G14320
204	AT1G02780		204	AT1G08880		204	AT1G02780
205	AT5G65770		205	ATCG00680		205	AT5G65770
206	AT4G37130		206	ATCG00480		206	AT4G37130
207	AT5G02490		207	AT1G10290		207	AT5G02490
208	AT4G23710		208	AT5G04990		208	AT4G23710
209	AT3G60750		209	AT2G02560		209	AT3G60750
210	AT3G52300		210	AT2G32240		210	AT3G52300
211	AT1G77060		211	AT3G27280		211	AT1G77060
212	AT1G31812		212	AT5G58070		212	AT1G31812
213	AT4G39080		213	AT5G40770		213	AT4G39080
214	AT3G63190		214	AT2G39460		214	AT3G63190
215	AT5G19220		215	AT1G72370		215	AT5G19220
216	AT3G20920		216	AT5G13030		216	AT3G20920
217	AT3G51880		217	AT3G07810		217	AT3G51880
218	AT1G52300		218	AT5G23890		218	AT1G52300
219	AT3G04520		219	AT3G51880		219	AT3G04520
220	AT2G21580		220	AT4G10340		220	AT2G21580
221	AT4G29060		221	AT2G28720		221	AT4G29060
222	AT2G27020		222	AT5G57490		222	AT2G27020
223	AT3G03100		223	AT5G61170		223	AT3G03100
224	ATCG00270		224	AT3G02080		224	ATCG00270
225	AT1G53240		225	AT1G08640		225	AT1G53240
226	AT5G27770		226	AT5G24690		226	AT5G27770
227	AT1G51400		227	AT1G20330		227	AT1G51400
228	AT2G18740		228	AT1G20620		228	AT2G18740
229	AT1G73230		229	AT1G12064		229	AT1G73230
230	AT3G49910		230	AT2G09990		230	AT3G49910
231	AT3G51800		231	AT2G36460		231	AT3G51800
232	AT5G15200		232	AT3G52930		232	AT5G15200
233	AT4G09010		233	AT1G78830		233	AT4G09010
234	AT1G62160		234	AT4G27160		234	AT1G62160
235	AT1G51650		235	AT4G11150		235	AT1G51650
236	AT2G07707		236	AT3G09260		236	AT2G07707
237	AT5G02610		237	AT4G10840		237	AT5G02610
238	AT3G55170		238	AT3G08590		238	AT3G55170
239	AT1G80750		239	AT5G08670		239	AT1G80750
240	AT1G15390		240	AT3G17465		240	AT1G15390
241	AT5G03940		241	AT3G61440		241	AT5G03940
242	AT2G21330		242	AT1G65930		242	AT2G21330
243	AT2G18020		243	AT1G78850		243	AT2G18020
244	AT3G60210		244	AT5G14740		244	AT3G60210
245	AT1G30230		245	AT1G43170		245	AT1G30230
246	AT3G02900		246	AT1G76180		246	AT3G02900
247	ATCG00280		247	AT3G57330		247	ATCG00280
248	AT4G16790		248	AT4G10450		248	AT4G16790
249	AT1G20440		249	AT5G52440		249	AT1G20440
250	AT1G54060		250	AT1G55130		250	AT1G54060
251	AT2G09990		251	AT1G11310		251	AT2G09990
252	AT1G65010		252	AT2G43180		252	AT1G65010
253	AT3G13930		253	AT2G36530		253	AT3G13930
254	AT1G74970		254	AT4G34620		254	AT1G74970
255	ATCG00800		255	AT1G15820		255	ATCG00800
256	AT5G62350		256	AT4G01310		256	AT5G62350
257	AT5G10010		257	AT2G31570		257	AT5G10010
258	AT3G19450		258	AT4G21280		258	AT3G19450
259	AT5G27700		259	AT4G19410		259	AT5G27700
260	AT3G29034		260	AT2G42600		260	AT3G29034
261	AT1G48900		261	AT1G03600		261	AT1G48900
262	AT4G30690		262	AT2G33800		262	AT4G30690
263	AT1G15930		263	AT5G23120		263	AT1G15930
264	AT3G14420		264	AT1G11860		264	AT3G14420
265	AT4G37860		265	AT5G16130		265	AT4G37860
266	AT5G64760		266	AT5G02610		266	AT5G64760
267	AT3G53020		267	AT3G23660		267	AT3G53020
268	AT5G11710		268	AT3G53990		268	AT5G11710
269	AT3G05530		269	AT3G01280		269	AT3G05530
270	AT1G78380		270	AT2G28520		270	AT1G78380
271	AT4G17600		271	AT2G21410		271	AT4G17600
272	AT4G17040		272	AT5G42650		272	AT4G17040
273	AT5G50850		273	AT1G07660		273	AT5G50850
274	AT5G08660		274	AT3G22060		274	AT5G08660
275	AT5G38480		275	AT1G01090		275	AT5G38480
276	AT5G39570		276	ATCG00350		276	AT5G39570
277	AT3G09300		277	AT3G10130		277	AT3G09300
278	AT5G47820		278	AT3G48870		278	AT5G47820
279	AT5G26000		279	AT3G49910		279	AT5G26000
280	AT3G46030		280	AT4G29520		280	AT3G46030
281	AT1G55160		281	AT2G45030		281	AT1G55160
282	AT5G09650		282	AT5G56010		282	AT5G09650
283	ATCG00680		283	AT2G01600		283	ATCG00680
284	AT2G23420		284	AT4G18480		284	AT2G23420
285	AT1G08640		285	AT1G51980		285	AT1G08640
286	AT1G30380		286	AT1G48920		286	AT1G30380
287	AT5G19990		287	AT4G29690		287	AT5G19990
288	AT1G45000		288	AT1G04410		288	AT1G45000
289	AT4G16830		289	AT5G61410		289	AT4G16830
290	AT5G43010		290	AT1G67700		290	AT5G43010
291	AT4G01340		291	AT2G04520		291	AT4G01340
292	AT5G40580		292	AT1G45000		292	AT5G40580
293	AT3G49010		293	AT1G06950		293	AT3G49010
294	AT3G17240		294	AT2G21620		294	AT3G17240
295	AT5G63570		295	AT3G48930		295	AT5G63570
296	AT3G11270		296	AT1G08360		296	AT3G11270
297	AT1G64750		297	AT2G32600		297	AT1G64750
298	AT2G39460		298	AT2G46820		298	AT2G39460
299	AT1G76180		299	AT2G01870		299	AT1G76180
300	AT2G40490		300	AT4G30190		300	AT2G40490
301	AT1G13080		301	AT1G14610		301	AT1G13080
302	AT3G12290		302	AT2G39390		302	AT3G12290
303	AT1G07080		303	AT3G46970		303	AT1G07080
304	AT4G02840		304	AT2G18040		304	AT4G02840
305	AT1G68530		305	AT4G31340		305	AT1G68530
306	AT1G78830		306	AT2G18960		306	AT1G78830
307	AT1G16560		307	AT5G37600		307	AT1G16560
308	AT3G25520		308	AT1G66200		308	AT3G25520
309	AT2G30200		309	AT4G36810		309	AT2G30200
310	AT3G03250		310	AT5G54740		310	AT3G03250
311	AT2G45290		311	AT5G11390		311	AT2G45290
312	AT4G15802		312	AT4G20360		312	AT4G15802
313	AT4G03000		313	ATCG00830		313	AT4G03000
314	AT4G38050		314	AT1G53240		314	AT4G38050
315	AT2G19740		315	AT1G20020		315	AT2G19740
316	AT4G20260		316	AT3G01390		316	AT4G20260
317	AT4G36390		317	AT1G14345		317	AT4G36390
318	AT1G32990		318	AT2G28000		318	AT1G32990
319	AT4G27230		319	AT2G41790		319	AT4G27230
320	AT5G51570		320	AT2G32580		320	AT5G51570
321	AT2G38040		321	AT5G46070		321	AT2G38040
322	AT5G50840		322	AT1G06190		322	AT5G50840
323	ATCG00380		323	AT5G56030		323	ATCG00380
324	AT3G56510		324	ATCG00540		324	AT3G56510
325	AT4G26110		325	AT4G10970		325	AT4G26110
326	AT4G00570		326	AT5G28840		326	AT4G00570
327	AT5G47840		327	ATCG00130		327	AT5G47840
328	AT1G16300		328	AT3G09820		328	AT1G16300
329	AT1G09200		329	AT2G25670		329	AT1G09200
330	AT1G29040		330	AT5G16660		330	AT1G29040
331	AT5G44610		331	AT3G62600		331	AT5G44610
332	AT1G43170		332	AT3G49010		332	AT1G43170
333	AT4G26640		333	AT1G24510		333	AT4G26640
334	AT2G32240		334	AT3G09500		334	AT2G32240
335	AT2G21270		335	AT1G51650		335	AT2G21270
336	AT5G02770		336	AT5G02530		336	AT5G02770
337	AT3G15950		337	AT5G54430		337	AT3G15950
338	AT2G24330		338	AT3G22200		338	AT2G24330
339	AT5G06060		339	AT1G76400		339	AT5G06060
340	AT2G20050		340	AT5G01970		340	AT2G20050
341	AT1G07380		341	AT1G34430		341	AT1G07380
342	AT2G01250		342	AT4G24620		342	AT2G01250
343	AT5G38430		343	AT5G35460		343	AT5G38430
344	AT5G44650		344	AT5G47210		344	AT5G44650
345	AT5G49210		345	AT4G15545		345	AT5G49210
346	AT5G16750		346	AT4G14110		346	AT5G16750
347	AT2G33210		347	AT1G68560		347	AT2G33210
348	AT2G13540		348	AT2G06530		348	AT2G13540
349	AT5G50920		349	AT1G66270		349	AT5G50920
350	AT1G56190		350	AT4G23890		350	AT1G56190
351	AT5G10920		351	AT3G54670		351	AT5G10920
352	AT4G22140		352	AT5G66190		352	AT4G22140
353	AT3G53890		353	AT2G30930		353	AT3G53890
354	AT1G09100		354	AT5G02450		354	AT1G09100
355	AT2G20450		355	AT4G15000		355	AT2G20450
356	AT5G63450		356	AT3G18890		356	AT5G63450
357	AT2G21280		357	AT5G62350		357	AT2G21280
358	AT4G14540		358	AT1G17745		358	AT4G14540
359	AT1G68590		359	AT3G53520		359	AT1G68590
360	AT3G18080		360	AT4G28025		360	AT3G18080
361	AT3G26060		361	AT1G13020		361	AT3G26060
362	AT1G22300		362	AT3G01480		362	AT1G22300
363	AT1G71270		363	AT1G07920		363	AT1G71270
364	AT1G57720		364	AT1G12840		364	AT1G57720
365	AT1G51100		365	AT3G08510		365	AT1G51100
366	AT3G02730		366	AT4G20760		366	AT3G02730
367	AT2G24170		367	AT5G04830		367	AT2G24170
368	AT2G02160		368	AT5G13450		368	AT2G02160
369	AT5G52640		369	AT4G29060		369	AT5G52640
370	AT4G15215		370	AT1G56190		370	AT4G15215
371	AT5G09660		371	AT5G17170		371	AT5G09660
372	AT5G28060		372	AT5G20920		372	AT5G28060
373	AT1G65930		373	AT5G63400		373	AT1G65930
374	AT3G62410		374	AT3G58730		374	AT3G62410
375	AT2G47640		375	AT3G55270		375	AT2G47640
376	AT1G12000		376	AT5G17820		376	AT1G12000
377	AT4G38510		377	AT5G61790		377	AT4G38510
378	AT3G09820		378	AT1G52100		378	AT3G09820
379	AT4G33010		379	AT1G56340		379	AT4G33010
380	AT2G20580		380	AT5G40950		380	AT2G20580
381	AT1G05510		381	AT4G24190		381	AT1G05510
382	AT2G16360		382	AT5G60790		382	AT2G16360
383	AT5G37510		383	AT3G48730		383	AT5G37510
384	AT4G32520		384	AT3G60600		384	AT4G32520
385	AT1G26220		385	AT1G42960		385	AT1G26220
386	AT3G48340		386	AT2G03420		386	AT3G48340
387	AT2G41835		387	AT4G39960		387	AT2G41835
388	AT1G65985		388	AT3G44110		388	AT1G65985
389	AT4G27090		389	AT1G15140		389	AT4G27090
390	AT1G34180		390	AT3G15360		390	AT1G34180
391	AT2G37470		391	AT4G27090		391	AT2G37470
392	AT4G00830		392	AT1G17470		392	AT4G00830
393	AT5G16830		393	AT1G52300		393	AT5G16830
394	AT4G23670		394	AT1G56500		394	AT4G23670
395	AT4G18750		395	AT4G29810		395	AT4G18750
396	AT1G26880		396	AT1G48030		396	AT1G26880
397	AT1G79940		397	AT1G19870		397	AT1G79940
398	AT5G27670		398	AT5G23740		398	AT5G27670
399	AT3G44310		399	AT5G64040		399	AT3G44310
400	AT2G23120		400	AT5G10160		400	AT2G23120
401	AT5G10450		401	AT2G28800		401	AT5G10450
402	AT4G16340		402	AT2G45060		402	AT4G16340
403	AT3G59650		403	AT5G20140		403	AT3G59650
404	AT1G44820		404	AT1G45688		404	AT1G44820
405	AT5G56360		405	AT4G30610		405	AT5G56360
406	AT5G46470		406	AT3G12050		406	AT5G46470
407	AT1G21500		407	AT3G18080		407	AT1G21500
408	AT1G13930		408	AT3G25520		408	AT1G13930
409	AT3G47910		409	AT1G77490		409	AT3G47910
410	AT3G60245		410	AT3G21810		410	AT3G60245
411	AT5G17170		411	AT4G28660		411	AT5G17170
412	ATCG00830		412	AT3G16430		412	ATCG00830
413	AT1G26410		413	AT1G12000		413	AT1G26410
414	AT1G79920		414	AT3G03980		414	AT1G79920
415	AT3G03470		415	AT2G24050		415	AT3G03470
416	AT5G35920		416	AT4G03280		416	AT5G35920
417	AT4G15180		417	AT1G52380		417	AT4G15180
418	AT4G10480		418	AT1G75680		418	AT4G10480
419	AT5G16400		419	AT1G09560		419	AT5G16400
420	AT4G00030		420	AT1G35720		420	AT4G00030
421	AT4G09000		421	AT5G50950		421	AT4G09000
422	AT2G47400		422	AT5G37360		422	AT2G47400
423	AT5G14220		423	AT4G08770		423	AT5G14220
424	AT1G56070		424	AT4G17720		424	AT1G56070
425	AT1G20693		425	AT5G16840		425	AT1G20693
426	ATCG00640		426	AT5G46290		426	ATCG00640
427	AT4G20960		427	AT3G08580		427	AT4G20960
428	AT5G51890		428	AT1G07320		428	AT5G51890
429	AT3G58750		429	AT1G33790		429	AT3G58750
430	AT3G07230		430	AT2G45470		430	AT3G07230
431	AT1G61580		431	AT1G67280		431	AT1G61580
432	AT1G62750		432	AT3G25230		432	AT1G62750
433	AT2G34460		433	AT4G11600		433	AT2G34460
434	AT3G09580		434	AT5G20290		434	AT3G09580
435	AT5G49510		435	AT3G47070		435	AT5G49510
436	AT3G20630		436	AT5G64260		436	AT3G20630
437	AT5G02240		437	AT1G24360		437	AT5G02240
438	AT3G16950		438	AT2G05710		438	AT3G16950
439	AT5G57330		439	AT3G58610		439	AT5G57330
440	AT5G10470		440	AT4G26530		440	AT5G10470
441	AT3G52580		441	AT2G01140		441	AT3G52580
442	AT3G47070		442	AT1G49240		442	AT3G47070
443	AT3G18190		443	AT3G62700		443	AT3G18190
444	AT3G22230		444	AT2G47000		444	AT3G22230
445	AT1G09640		445	AT3G10610		445	AT1G09640
446	AT2G30620		446	AT1G54270		446	AT2G30620
447	AT1G17880		447	AT4G16720		447	AT1G17880
448	AT2G29490		448	AT4G29270		448	AT2G29490
449	AT2G29480		449	AT3G42170		449	AT2G29480
450	AT2G05990		450	AT1G01320		450	AT2G05990
451	ATCG00160		451	AT4G31700		451	ATCG00160
452	AT2G21170		452	AT1G61580		452	AT2G21170
453	AT2G27530		453	AT3G62360		453	AT2G27530
454	AT5G64460		454	AT2G34930		454	AT5G64460
455	AT5G48600		455	AT5G41260		455	AT5G48600
456	AT1G20450		456	AT1G21500		456	AT1G20450
457	AT5G05780		457	AT1G64400		457	AT5G05780
458	AT1G64190		458	AT2G19750		458	AT1G64190
459	AT3G25690		459	AT5G11670		459	AT3G25690
460	AT5G55610		460	AT1G61520		460	AT5G55610
461	AT3G14310		461	AT3G01190		461	AT3G14310
462	AT1G14980		462	AT4G22740		462	AT1G14980
463	AT3G51260		463	AT1G07890		463	AT3G51260
464	AT5G18170		464	AT3G15290		464	AT5G18170
465	AT3G12370		465	AT3G11830		465	AT3G12370
466	AT4G24620		466	AT3G54210		466	AT4G24620
467	AT4G17720		467	AT2G30950		467	AT4G17720
468	AT1G08530		468	AT5G08280		468	AT1G08530
469	AT5G14580		469	AT2G25450		469	AT5G14580
470	AT5G57710		470	AT3G19420		470	AT5G57710
471	AT1G26910		471	AT1G74050		471	AT1G26910
472	AT3G27300		472	AT5G51750		472	AT3G27300
473	AT3G11510		473	AT5G14780		473	AT3G11510
474	AT4G15000		474	AT5G48960		474	AT4G15000
475	AT4G18480		475	AT1G73030		475	AT4G18480
476	AT5G40340		476	AT1G17730		476	AT5G40340
477	AT3G15960		477	AT3G27300		477	AT3G15960
478	AT2G21680		478	AT3G48110		478	AT2G21680
479	AT2G30930		479	AT1G29910		479	AT2G30930
480	AT1G74730		480	AT5G08540		480	AT1G74730
481	AT1G50250		481	AT1G09130		481	AT1G50250
482	AT1G78915		482	ATCG00800		482	AT1G78915
483	AT1G61520		483	AT2G43030		483	AT1G61520
484	AT4G24750		484	AT3G18035		484	AT4G24750
485	AT1G22700		485	AT5G48230		485	AT1G22700
486	AT4G04640		486	AT2G43610		486	AT4G04640
487	AT2G30950		487	AT1G76080		487	AT2G30950
488	AT1G15820		488	ATCG00790		488	AT1G15820
489	AT3G21055		489	AT2G37270		489	AT3G21055
490	AT2G28720		490	AT4G08350		490	AT2G28720
491	AT5G08050		491	AT1G20110		491	AT5G08050
492	AT1G67430		492	AT1G01940		492	AT1G67430
493	AT5G42540		493	ATCG00065		493	AT5G42540
494	AT1G26390		494	AT5G26000		494	AT1G26390
495	AT5G51545		495	AT3G28860		495	AT5G51545
496	ATCG00730		496	AT1G79920		496	ATCG00730
497	AT3G08940		497	AT4G23100		497	AT3G08940
498	AT1G66270		498	AT3G48990		498	AT1G66270
499	AT5G01530		499	AT1G78915		499	AT5G01530
500	AT3G45980		500	AT2G27170		500	AT3G45980
501	AT3G16000		501	AT3G10090		501	AT3G16000
502	AT1G54500		502	AT1G06490		502	AT1G54500
503	AT1G06430		503	AT2G19730		503	AT1G06430
504	AT4G27700		504	AT5G40450		504	AT4G27700
505	AT3G27830		505	AT2G17695		505	AT3G27830
506	AT5G23060		506	AT1G69620		506	AT5G23060
507	AT4G02770		507	AT4G21105		507	AT4G02770
508	AT5G64040		508	AT5G20950		508	AT5G64040
509	AT1G54780		509	AT5G46860		509	AT1G54780
510	AT5G67500		510	AT4G16160		510	AT5G67500
511	AT5G60040		511	AT4G27430		511	AT5G60040
512	AT5G02160		512	AT4G39640		512	AT5G02160
513	AT5G08420		513	AT4G33010		513	AT5G08420
514	AT5G03420		514	AT2G30490		514	AT5G03420
515	AT3G46780		515	AT3G02090		515	AT3G46780
516	AT5G42270		516	AT4G37070		516	AT5G42270
517	AT2G48070		517	AT4G24820		517	AT2G48070
518	AT3G07170		518	AT4G39690		518	AT3G07170
519	AT1G06950		519	AT5G21326		519	AT1G06950
520	AT1G13440		520	AT2G47470		520	AT1G13440
521	AT5G35630		521	AT3G45780		521	AT5G35630
522	AT1G77490		522	AT2G37970		522	AT1G77490
523	AT1G74470		523	AT1G59610		523	AT1G74470
524	AT2G06850		524	AT3G59820		524	AT2G06850
525	AT1G52230		525	AT3G03250		525	AT1G52230
526	AT1G20020		526	AT2G26560		526	AT1G20020
527	AT5G51010		527	AT2G42590		527	AT5G51010
528	ATCG00540		528	AT5G48300		528	ATCG00540
529	AT4G28520		529	AT4G25080		529	AT4G28520
530	AT3G14110		530	AT5G50920		530	AT3G14110
531	AT3G47470		531	AT5G35170		531	AT3G47470
532	AT2G42220		532	AT3G03100		532	AT2G42220
533	AT5G66190		533	AT1G70580		533	AT5G66190
534	AT3G54890		534	AT3G10670		534	AT3G54890
535	AT2G23670		535	AT1G14650		535	AT2G23670
536	AT2G19520		536	AT2G39730		536	AT2G19520
537	AT2G03090		537	AT1G67230		537	AT2G03090
538	AT5G54640		538	AT5G11150		538	AT5G54640
539	AT4G01050		539	AT1G06530		539	AT4G01050
540	AT1G50450		540	AT5G65020		540	AT1G50450
541	AT5G66510		541	AT1G09340		541	AT5G66510
542	AT3G63160		542	AT3G60770		542	AT3G63160
543	AT1G42960		543	AT3G62870		543	AT1G42960
544	AT1G19150		544	AT5G63140		544	AT1G19150
545	ATCG00720		545	AT1G22300		545	ATCG00720
546	AT1G75750		546	AT1G05260		546	AT1G75750
547	AT4G27140		547	AT2G34160		547	AT4G27140
548	ATCG00900		548	AT1G29250		548	ATCG00900
549	AT1G66070		549	AT3G15950		549	AT1G66070
550	AT2G46820		550	AT5G19620		550	AT2G46820
551	AT3G20670		551	AT3G14110		551	AT3G20670
552	AT3G16420		552	AT1G47260		552	AT3G16420
553	AT1G62330		553	AT2G47730		553	AT1G62330
554	AT3G14220		554	AT1G48110		554	AT3G14220
555	AT4G27150		555	AT1G05240		555	AT4G27150
556	AT5G20290		556	AT5G45140		556	AT5G20290
557	AT2G04270		557	AT1G16720		557	AT2G04270
558	AT3G59780		558	AT4G30170		558	AT3G59780
559	AT5G42650		559	AT5G55070		559	AT5G42650
560	AT2G20920		560	AT1G07770		560	AT2G20920
561	AT3G18480		561	AT2G37600		561	AT3G18480
562	AT1G68830		562	AT4G18100		562	AT1G68830
563	AT2G47470		563	AT2G38670		563	AT2G47470
564	AT5G28750		564	AT3G18060		564	AT5G28750
565	AT3G56940		565	AT1G09620		565	AT3G56940
566	AT3G61870		566	AT2G35605		566	AT3G61870
567	AT5G46070		567	AT2G33150		567	AT5G46070
568	AT5G05000		568	AT1G73880		568	AT5G05000
569	AT3G15190		569	AT4G13615		569	AT3G15190
570	AT1G31340		570	AT5G47190		570	AT1G31340
571	AT4G13630		571	AT5G22060		571	AT4G13630
572	ATCG00470		572	AT4G01000		572	ATCG00470
573	AT2G44760		573	AT3G62300		573	AT2G44760
574	AT1G06760		574	AT2G39960		574	AT1G06760
575	AT3G02080		575	AT5G23060		575	AT3G02080
576	AT1G49300		576	AT1G59870		576	AT1G49300
577	AT2G35820		577	AT1G17210		577	AT2G35820
578	AT1G55480		578	AT2G34430		578	AT1G55480
579	AT2G21440		579	AT3G60245		579	AT2G21440
580	AT1G52220		580	AT1G17880		580	AT1G52220
581	AT4G23100		581	AT1G73230		581	AT4G23100
582	AT1G03860		582	AT4G01050		582	AT1G03860
583	ATCG00650		583	AT5G22020		583	ATCG00650
584	ATCG00065		584	AT3G49720		584	ATCG00065
585	AT1G53730		585	AT3G17850		585	AT1G53730
586	AT4G11420		586	AT2G41620		586	AT4G11420
587	ATCG01120		587	AT1G71695		587	ATCG01120
588	AT5G20610		588	AT4G20110		588	AT5G20610
589	AT2G45820		589	AT1G78300		589	AT2G45820
590	ATCG00340		590	AT4G09000		590	ATCG00340
591	AT4G18810		591	AT1G35160		591	AT4G18810
592	AT5G23120		592	AT4G24280		592	AT5G23120
593	AT3G61050		593	AT5G41520		593	AT3G61050
594	AT3G13670		594	AT5G02160		594	AT3G13670
595	ATCG00710		595	AT3G12290		595	ATCG00710
596	AT1G09310		596	AT5G38480		596	AT1G09310
597	AT1G11860		597	AT3G02520		597	AT1G11860
598	AT5G05980		598	AT4G27140		598	AT5G05980
599	AT2G30800		599	AT3G56940		599	AT2G30800
600	AT2G18710		600	AT4G01150		600	AT2G18710
601	AT1G71710		601	AT1G44446		601	AT1G71710
602	AT1G73990		602	AT5G50840		602	AT1G73990
603	AT2G07698		603	AT5G50370		603	AT2G07698
604	AT2G27730		604	ATCG00860		604	AT2G27730
605	AT5G16070		605	AT1G07810		605	AT5G16070
606	AT3G26070		606	AT2G47940		606	AT3G26070
607	AT5G63510		607	AT1G23310		607	AT5G63510
608	AT3G44890		608	AT4G27130		608	AT3G44890
609	AT5G11420		609	AT4G16340		609	AT5G11420
610	AT5G54270		610	AT1G54030		610	AT5G54270
611	AT3G45630		611	AT1G29670		611	AT3G45630
612	AT5G23420		612	AT3G05590		612	AT5G23420
613	AT3G16470		613	AT1G31500		613	AT3G16470
614	AT3G14210		614	AT5G43940		614	AT3G14210
615	AT1G74070		615	AT1G28210		615	AT1G74070
616	AT2G28800		616	AT5G03940		616	AT2G28800
617	AT3G51140		617	AT1G65960		617	AT3G51140
618	AT3G23400		618	AT3G02870		618	AT3G23400
619	AT4G28660		619	AT3G48000		619	AT4G28660
620	AT4G23890		620	AT1G29350		620	AT4G23890
621	AT4G21960		621	AT5G07340		621	AT4G21960
622	AT1G12900		622	AT5G08570		622	AT1G12900
623	AT3G45050		623	AT4G27040		623	AT3G45050
624	ATCG00750		624	AT3G05560		624	ATCG00750
625	AT1G54010		625	AT4G39890		625	AT1G54010
626	AT4G39710		626	AT5G14320		626	AT4G39710
627	AT1G34000		627	AT1G75750		627	AT1G34000
628	AT5G63400		628	AT1G71270		628	AT5G63400
629	AT2G43460		629	AT1G13920		629	AT2G43460
630	AT1G72100		630	AT1G64200		630	AT1G72100
631	AT1G13370		631	AT2G14880		631	AT1G13370
632	AT3G45030		632	AT5G65690		632	AT3G45030
633	AT5G20630		633	AT4G09320		633	AT5G20630
634	AT1G04110		634	AT4G32160		634	AT1G04110
635	AT5G44120		635	AT2G07707		635	AT5G44120
636	AT5G47880		636	AT5G45510		636	AT5G47880
637	AT5G02560		637	AT4G27170		637	AT5G02560
638	AT5G51130		638	AT2G38410		638	AT5G51130
639	AT3G58680		639	AT3G06530		639	AT3G58680
640	AT1G48920		640	AT1G09640		640	AT1G48920
641	AT5G48180		641	AT3G10690		641	AT5G48180
642	AT4G35800		642	AT3G21175		642	AT4G35800
643	AT3G04920		643	AT5G27770		643	AT3G04920
644	AT5G46930		644	AT3G52920		644	AT5G46930
645	AT2G34480		645	AT3G09980		645	AT2G34480
646	AT2G35210		646	AT2G36410		646	AT2G35210
647	AT1G54690		647	AT5G16930		647	AT1G54690
648	AT2G33810		648	AT3G14310		648	AT2G33810
649	AT1G19380		649	AT2G42680		649	AT1G19380
650	AT1G21080		650	AT1G21380		650	AT1G21080
651	AT5G47210		651	AT5G54110		651	AT5G47210
652	AT3G12390		652	AT4G39280		652	AT3G12390
653	AT3G16460		653	AT5G02490		653	AT3G16460
654	AT2G38530		654	AT5G54940		654	AT2G38530
655	AT2G47110		655	AT2G47610		655	AT2G47110
656	AT3G24830		656	AT3G54890		656	AT3G24830
657	AT5G49930		657	AT1G79850		657	AT5G49930
658	AT2G18450		658	AT3G13930		658	AT2G18450
659	AT5G14080		659	AT4G39970		659	AT5G14080
660	AT4G37910		660	AT1G32750		660	AT4G37910
661	AT3G27660		661	AT3G05070		661	AT3G27660
662	AT4G25140		662	AT5G04530		662	AT4G25140
663	AT5G40420		663	AT5G15770		663	AT5G40420
664	AT1G09130		664	AT5G30510		664	AT1G09130
665	AT4G00710		665	AT4G02520		665	AT4G00710
666	AT4G27170		666	AT5G35570		666	AT4G27170
667	AT1G75600		667	AT4G11010		667	AT1G75600
668	AT1G19890		668	AT2G26300		668	AT1G19890
669	AT1G48610		669	AT1G54780		669	AT1G48610
670	AT5G59910		670	AT5G17920		670	AT5G59910
671	AT3G44920		671	AT1G23740		671	AT3G44920
672	AT3G01570		672	AT5G28750		672	AT3G01570
673	AT3G48960		673	AT5G22880		673	AT3G48960
674	AT1G13200		674	AT1G67430		674	AT1G13200
675	AT1G47870		675	AT2G35630		675	AT1G47870
676	AT3G09200		676	AT3G45050		676	AT3G09200
677	AT5G60660		677	ATCG01130		677	AT5G60660
678	AT4G30830		678	AT1G15200		678	AT4G30830
679	AT3G62120		679	AT2G43640		679	AT3G62120
680	AT2G01320		680	AT3G52300		680	AT2G01320
681	AT2G44200		681	AT5G52560		681	AT2G44200
682	AT2G24420		682	AT1G03630		682	AT2G24420
683	AT5G45520		683	AT1G78380		683	AT5G45520
684	AT4G35100		684	AT2G41680		684	AT4G35100
685	AT5G22470		685	AT3G56140		685	AT5G22470
686	AT2G36640		686	AT1G75170		686	AT2G36640
687	AT3G53420		687	AT5G49720		687	AT3G53420
688	AT5G51210		688	AT3G56290		688	AT5G51210
689	AT5G48680		689	AT1G48620		689	AT5G48680
690	AT3G05420		690	AT5G10450		690	AT3G05420
691	AT4G36700		691	AT5G61900		691	AT4G36700
692	AT1G16610		692	AT5G65430		692	AT1G16610
693	AT1G56040		693	AT5G08740		693	AT1G56040
694	AT1G48970		694	AT1G79280		694	AT1G48970
695	AT2G37080		695	AT5G04900		695	AT2G37080
696	AT4G18270		696	AT2G37470		696	AT4G18270
697	AT1G21810		697	AT5G02960		697	AT1G21810
698	AT4G12750		698	AT1G76940		698	AT4G12750
699	AT3G10780		699	AT1G01610		699	AT3G10780
700	AT1G65090		700	AT5G40490		700	AT1G65090
701	AT4G27440		701	AT4G34450		701	AT4G27440
702	AT4G17520		702	AT4G28440		702	AT4G17520
703	AT5G06200		703	AT1G74880		703	AT5G06200
704	AT1G03760		704	AT3G14990		704	AT1G03760
705	AT1G04480		705	AT5G04140		705	AT1G04480
706	AT1G33040		706	AT4G00630		706	AT1G33040
707	AT5G08180		707	AT4G29040		707	AT5G08180
708	AT1G29940		708	AT1G70770		708	AT1G29940
709	AT5G20890		709	AT4G39150		709	AT5G20890
710	AT3G48930		710	AT3G17900		710	AT3G48930
711	AT3G16060		711	AT4G26690		711	AT3G16060
712	AT1G66460		712	AT1G73260		712	AT1G66460
713	AT2G41740		713	AT2G44450		713	AT2G41740
714	AT2G45430		714	AT1G10840		714	AT2G45430
715	AT5G62710		715	AT4G40030		715	AT5G62710
716	AT2G37420		716	AT5G17330		716	AT2G37420
717	AT3G04570		717	AT2G13370		717	AT3G04570
718	AT2G33150		718	AT1G77940		718	AT2G33150
719	AT1G15200		719	AT1G55480		719	AT1G15200
720	AT5G19510		720	AT1G67560		720	AT5G19510
721	AT5G13310		721	ATCG00330		721	AT5G13310
722	AT3G09440		722	AT3G15110		722	AT3G09440
723	AT2G37170		723	AT1G12430		723	AT2G37170
724	AT1G59610		724	AT5G08050		724	AT1G59610
725	AT1G21160		725	AT3G51260		725	AT1G21160
726	AT4G38160		726	AT2G43630		726	AT4G38160
727	AT1G62480		727	AT5G55480		727	AT1G62480
728	AT1G56460		728	AT2G07698		728	AT1G56460
729	AT3G52200		729	AT1G70830		729	AT3G52200
730	AT5G47320		730	AT5G39740		730	AT5G47320
731	AT3G13160		731	AT5G40580		731	AT3G13160
732	AT1G02830		732	AT2G20990		732	AT1G02830
733	AT5G46750		733	AT4G12300		733	AT5G46750
734	AT2G32220		734	AT4G12310		734	AT2G32220
735	AT5G64220		735	AT5G08080		735	AT5G64220
736	AT5G08550		736	AT1G29900		736	AT5G08550
737	AT5G45570		737	AT5G17790		737	AT5G45570
738	AT2G07340		738	AT1G36390		738	AT2G07340
739	AT3G52960		739	AT3G43300		739	AT3G52960
740	AT5G10630		740	AT4G02510		740	AT5G10630
741	AT3G47370		741	AT5G17870		741	AT3G47370
742	AT2G44120		742	AT1G62740		742	AT2G44120
743	AT1G71820		743	AT3G17440		743	AT1G71820
744	AT3G12930		744	AT1G31710		744	AT3G12930
745	AT2G17480		745	AT3G56190		745	AT2G17480
746	AT3G48200		746	AT5G04740		746	AT3G48200
747	AT3G02560		747	AT1G33120		747	AT3G02560
748	AT3G22150		748	AT2G34460		748	AT3G22150
749	AT2G36160		749	AT4G28080		749	AT2G36160
750	AT2G41470		750	AT1G33520		750	AT2G41470
751	AT1G10760		751	AT4G34030		751	AT1G10760
752	AT5G12400		752	AT4G37550		752	AT5G12400
753	AT3G54670		753	AT5G04430		753	AT3G54670
754	AT1G05810		754	AT5G23750		754	AT1G05810
755	AT1G69070		755	AT3G56430		755	AT1G69070
756	AT2G41560		756	AT2G40800		756	AT2G41560
757	AT5G28642		757	AT5G07030		757	AT5G28642
758	AT5G57790		758	AT3G14415		758	AT5G57790
759	AT3G10530		759	AT3G15356		759	AT3G10530
760	AT1G79210		760	AT4G13940		760	AT1G79210
761	AT3G13226		761	AT4G29010		761	AT3G13226
762	AT3G13580		762	AT1G80070		762	AT3G13580
763	AT1G21670		763	AT5G08180		763	AT1G21670
764	AT1G13060		764	AT3G21055		764	AT1G13060
765	AT4G26780		765	AT5G62810		765	AT4G26780
766	AT1G59660		766	AT5G09440		766	AT1G59660
767	AT5G41620		767	AT5G65350		767	AT5G41620
768	AT4G26390		768	AT3G62580		768	AT4G26390
769	AT3G09840		769	AT1G15980		769	AT3G09840
770	AT2G20420		770	AT5G13710		770	AT2G20420
771	AT5G10020		771	AT5G06870		771	AT5G10020
772	AT5G19855		772	AT3G54540		772	AT5G19855
773	AT1G23640		773	AT1G74690		773	AT1G23640
774	AT3G15550		774	AT1G33610		774	AT3G15550
775	AT4G30350		775	AT1G36160		775	AT4G30350
776	AT5G20970		776	AT5G15200		776	AT5G20970
777	AT2G47000		777	AT1G56110		777	AT2G47000
778	AT5G61140		778	AT1G77590		778	AT5G61140
779	AT2G46560		779	AT5G02940		779	AT2G46560
780	AT3G58360		780	AT5G60640		780	AT3G58360
781	AT5G05340		781	AT4G23710		781	AT5G05340
782	AT1G07320		782	AT3G09630		782	AT1G07320
783	AT4G26530		783	AT4G31530		783	AT4G26530
784	AT2G37230		784	AT5G42790		784	AT2G37230
785	AT1G16920		785	AT5G19630		785	AT1G16920
786	AT5G45010		786	ATCG00280		786	AT5G45010
787	AT5G49110		787	AT4G23850		787	AT5G49110
788	AT1G07310		788	AT2G05310		788	AT1G07310
789	AT1G53310		789	AT1G52780		789	AT1G53310
790	AT1G79730		790	AT1G77760		790	AT1G79730
791	AT2G20530		791	AT3G09790		791	AT2G20530
792	AT2G33040		792	AT3G42050		792	AT2G33040
793	AT3G09980		793	AT1G29850		793	AT3G09980
794	AT1G20720		794	AT2G21960		794	AT1G20720
795	AT5G55860		795	AT1G11720		795	AT5G55860
796	AT5G41740		796	AT1G54460		796	AT5G41740
797	AT5G02100		797	AT4G22670		797	AT5G02100
798	AT2G20140		798	AT2G16860		798	AT2G20140
799	AT1G09630		799	AT3G63520		799	AT1G09630
800	AT3G59760		800	AT1G64790		800	AT3G59760
801	AT1G15270		801	AT5G47540		801	AT1G15270
802	AT3G14890		802	AT1G07670		802	AT3G14890
803	AT3G25180		803	AT1G63770		803	AT3G25180
804	AT3G12130		804	AT1G09430		804	AT3G12130
805	AT1G79150		805	AT4G27440		805	AT1G79150
806	AT1G31170		806	AT5G19760		806	AT1G31170
807	AT1G79990		807	AT3G16370		807	AT1G79990
808	AT1G80420		808	AT1G35620		808	AT1G80420
809	AT1G22720		809	AT2G19740		809	AT1G22720
810	AT3G22220		810	AT3G24170		810	AT3G22220
811	AT1G09650		811	AT1G01790		811	AT1G09650
812	AT2G38590		812	AT4G01690		812	AT2G38590
813	AT2G33540		813	AT5G46020		813	AT2G33540
814	AT4G34980		814	AT4G27700		814	AT4G34980
815	AT1G78540		815	AT3G54110		815	AT1G78540
816	AT1G20620		816	AT3G18240		816	AT1G20620
817	AT2G05220		817	AT2G43400		817	AT2G05220
818	AT1G20200		818	AT3G05060		818	AT1G20200
819	AT2G26680		819	AT4G29130		819	AT2G26680
820	AT5G28630		820	AT3G02260		820	AT5G28630
821	AT3G05900		821	AT4G09150		821	AT3G05900
822	AT1G11750		822	AT3G09440		822	AT1G11750
823	AT5G39740		823	AT3G11630		823	AT5G39740
824	AT3G23780		824	AT4G15820		824	AT3G23780
825	AT4G15790		825	ATCG00900		825	AT4G15790
826	AT1G24310		826	AT5G20250		826	AT1G24310
827	AT2G33060		827	AT2G40060		827	AT2G33060
828	AT2G37550		828	AT1G24460		828	AT2G37550
829	AT1G02816		829	AT2G23140		829	AT1G02816
830	AT2G04660		830	AT1G80240		830	AT2G04660
831	AT2G02790		831	AT1G60810		831	AT2G02790
832	AT3G01290		832	AT1G78900		832	AT3G01290
833	AT3G62250		833	AT1G53760		833	AT3G62250
834	AT5G48300		834	AT1G48520		834	AT5G48300
835	AT1G60090		835	AT1G22700		835	AT1G60090
836	AT3G02875		836	AT1G08820		836	AT3G02875
837	AT3G04830		837	ATCG00160		837	AT3G04830
838	AT1G06690		838	AT1G74470		838	AT1G06690
839	AT2G05310		839	AT1G64680		839	AT2G05310
840	AT3G15920		840	AT5G02560		840	AT3G15920
841	AT1G09770		841	AT3G27890		841	AT1G09770
842	AT1G47250		842	AT5G27670		842	AT1G47250
843	AT5G16130		843	AT2G05120		843	AT5G16130
844	AT1G68060		844	AT2G44490		844	AT1G68060
845	AT5G06680		845	AT2G04400		845	AT5G06680
846	AT2G25830		846	AT1G11350		846	AT2G25830
847	AT2G23930		847	AT1G68910		847	AT2G23930
848	AT1G07230		848	AT2G18700		848	AT1G07230
849	AT2G38140		849	AT1G62380		849	AT2G38140
850	AT3G10040		850	AT2G22230		850	AT3G10040
851	AT3G54802		851	AT3G16760		851	AT3G54802
852	AT4G25630		852	AT1G68010		852	AT4G25630
853	AT5G23900		853	AT5G28540		853	AT5G23900
854	AT3G07420		854	AT1G16790		854	AT3G07420
855	AT2G47450		855	AT5G06970		855	AT2G47450
856	AT1G70960		856	AT5G65220		856	AT1G70960
857	AT5G55300		857	AT2G42220		857	AT5G55300
858	AT2G33800		858	AT1G61730		858	AT2G33800
859	AT1G09270		859	AT1G30730		859	AT1G09270
860	AT5G42770		860	AT5G39830		860	AT5G42770
861	AT3G58110		861	AT1G21750		861	AT3G58110
862	AT1G70620		862	AT3G16450		862	AT1G70620
863	AT5G56070		863	AT1G75100		863	AT5G56070
864	AT1G15310		864	AT5G48540		864	AT1G15310
865	AT1G76720		865	AT4G29360		865	AT1G76720
866	AT5G54670		866	AT3G19820		866	AT5G54670
867	AT4G18360		867	AT3G16530		867	AT4G18360
868	AT5G57870		868	AT3G12580		868	AT5G57870
869	AT5G09900		869	AT2G33830		869	AT5G09900
870	AT3G23260		870	AT5G10470		870	AT3G23260
871	AT3G49470		871	AT5G46230		871	AT3G49470
872	AT5G44800		872	AT5G66510		872	AT5G44800
873	AT1G27130		873	AT2G02930		873	AT1G27130
874	AT5G67510		874	AT2G38540		874	AT5G67510
875	AT1G05385		875	AT1G33590		875	AT1G05385
876	AT1G10940		876	AT3G05910		876	AT1G10940
877	AT5G25980		877	AT5G42960		877	AT5G25980
878	AT3G49190		878	AT1G54000		878	AT3G49190
879	AT5G50370		879	AT3G06650		879	AT5G50370
880	AT3G18390		880	AT3G06720		880	AT3G18390
881	AT1G40104		881	AT1G07650		881	AT1G40104
882	AT3G27925		882	AT4G36430		882	AT3G27925
883	AT3G18610		883	AT3G01130		883	AT3G18610
884	AT2G35630		884	AT5G24165		884	AT2G35630
885	AT3G27430		885	AT1G47420		885	AT3G27430
886	AT4G31100		886	AT1G66280		886	AT4G31100
887	ATMG01330		887	AT5G64140		887	ATMG01330
888	AT1G59650		888	AT5G43330		888	AT1G59650
889	AT3G55400		889	AT3G53650		889	AT3G55400
890	AT1G52880		890	AT3G12390		890	AT1G52880
891	AT1G30190		891	AT1G06230		891	AT1G30190
892	AT1G04980		892	AT2G20760		892	AT1G04980
893	AT3G48410		893	AT5G16620		893	AT3G48410
894	AT1G16710		894	AT1G26110		894	AT1G16710
895	AT3G20090		895	AT2G42750		895	AT3G20090
896	AT2G24440		896	AT5G64580		896	AT2G24440
897	AT4G02760		897	AT5G12950		897	AT4G02760
898	AT5G61970		898	AT5G09590		898	AT5G61970
899	AT3G57380		899	AT2G24420		899	AT3G57380
900	AT5G60530		900	AT5G27470		900	AT5G60530
901	AT2G22780		901	AT1G55670		901	AT2G22780
902	AT4G27220		902	AT5G46390		902	AT4G27220
903	AT5G09870		903	AT1G48350		903	AT5G09870
904	AT1G50920		904	AT4G23400		904	AT1G50920
905	AT1G11480		905	AT1G09770		905	AT1G11480
906	AT1G36510		906	AT1G76850		906	AT1G36510
907	AT5G53500		907	AT3G55360		907	AT5G53500
908	AT3G17430		908	AT2G27600		908	AT3G17430
909	AT5G04670		909	AT3G07660		909	AT5G04670
910	AT3G48110		910	AT3G26060		910	AT3G48110
911	AT4G37110		911	AT4G13930		911	AT4G37110
912	AT3G28540		912	AT3G09740		912	AT3G28540
913	ATCG00500		913	AT1G31330		913	ATCG00500
914	AT1G18410		914	AT3G03340		914	AT1G18410
915	AT1G10320		915	AT3G55830		915	AT1G10320
916	AT3G07520		916	AT2G45770		916	AT3G07520
917	AT5G56950		917	AT1G74070		917	AT5G56950
918	AT1G11090		918	ATCG00380		918	AT1G11090
919	AT2G42590		919	AT4G09040		919	AT2G42590
920	AT2G46340		920	AT1G54500		920	AT2G46340
921	AT5G60090		921	AT2G30530		921	AT5G60090
922	AT5G65890		922	AT4G29410		922	AT5G65890
923	AT5G66490		923	AT3G01420		923	AT5G66490
924	AT5G09995		924	AT1G53165		924	AT5G09995
925	AT1G75350		925	AT3G06300		925	AT1G75350
926	AT3G22830		926	AT5G27850		926	AT3G22830
927	AT3G23620		927	AT4G12420		927	AT3G23620
928	AT4G13930		928	AT2G05100		928	AT4G13930
929	AT4G34870		929	AT3G11130		929	AT4G34870
930	AT2G29360		930	AT1G04170		930	AT2G29360
931	AT1G43710		931	AT3G51800		931	AT1G43710
932	AT1G58050		932	AT3G02530		932	AT1G58050
933	AT4G20440		933	AT1G78020		933	AT4G20440
934	AT4G30550		934	AT3G17970		934	AT4G30550
935	AT5G17330		935	AT3G19840		935	AT5G17330
936	AT3G18760		936	AT5G65460		936	AT3G18760
937	AT1G05500		937	AT4G20400		937	AT1G05500
938	AT3G09480		938	AT4G14210		938	AT3G09480
939	AT1G26230		939	AT5G47690		939	AT1G26230
940	AT5G44200		940	AT3G60410		940	AT5G44200
941	AT1G13340		941	AT1G72010		941	AT1G13340
942	AT1G79550		942	AT5G65770		942	AT1G79550
943	AT2G28290		943	AT1G26630		943	AT2G28290
944	AT1G41880		944	AT5G06140		944	AT1G41880
945	AT5G04480		945	AT4G21150		945	AT5G04480
946	AT1G08970		946	AT3G26070		946	AT1G08970
947	AT3G22190		947	AT1G02280		947	AT3G22190
948	AT4G19170		948	AT2G47580		948	AT4G19170
949	AT1G78300		949	AT2G17630		949	AT1G78300
950	AT4G02030		950	AT3G54470		950	AT4G02030
951	AT1G74880		951	AT2G35660		951	AT1G74880
952	AT2G25510		952	AT4G24130		952	AT2G25510
953	AT5G07820		953	AT1G51890		953	AT5G07820
954	AT3G05980		954	AT1G24160		954	AT3G05980
955	AT2G45900		955	AT1G54410		955	AT2G45900
956	AT2G38370		956	AT4G21620		956	AT2G38370
957	AT3G12010		957	AT1G74730		957	AT3G12010
958	AT3G11600		958	AT3G19480		958	AT3G11600
959	AT5G48430		959	AT2G17360		959	AT5G48430
960	AT1G76740		960	AT1G30400		960	AT1G76740
961	AT5G34850		961	AT4G37330		961	AT5G34850
962	AT1G64790		962	AT2G26280		962	AT1G64790
963	AT4G30220		963	AT2G21280		963	AT4G30220
964	AT1G20950		964	AT2G43460		964	AT1G20950
965	AT1G36050		965	AT4G37925		965	AT1G36050
966	AT4G02170		966	AT5G59950		966	AT4G02170
967	AT2G14050		967	AT4G27000		967	AT2G14050
968	AT2G28070		968	AT3G63080		968	AT2G28070
969	AT1G32070		969	AT4G25630		969	AT1G32070
970	AT2G35540		970	AT1G30690		970	AT2G35540
971	AT1G27650		971	AT2G27530		971	AT1G27650
972	AT5G24850		972	AT3G11820		972	AT5G24850
973	AT5G41220		973	AT2G31800		973	AT5G41220
974	AT5G13210		974	AT5G19690		974	AT5G13210
975	AT4G13610		975	AT4G02350		975	AT4G13610
976	AT4G16860		976	AT3G22190		976	AT4G16860
977	AT2G01710		977	AT4G21110		977	AT2G01710
978	AT1G76550		978	AT3G54140		978	AT1G76550
979	AT3G06350		979	AT5G47890		979	AT3G06350
980	AT3G58820		980	AT2G41560		980	AT3G58820
981	AT5G66060		981	AT1G20693		981	AT5G66060
982	AT5G59900		982	AT1G30360		982	AT5G59900
983	AT2G12170		983	AT1G08930		983	AT2G12170
984	AT3G10910		984	AT1G79090		984	AT3G10910
985	AT5G65910		985	AT3G43980		985	AT5G65910
986	AT2G25565		986	AT2G30860		986	AT2G25565
987	AT5G67030		987	AT5G61970		987	AT5G67030
988	AT5G14920		988	AT4G30580		988	AT5G14920
989	AT1G11720		989	AT5G14220		989	AT1G11720
990	AT2G45920		990	AT1G19020		990	AT2G45920
991	AT3G03320		991	AT1G51060		991	AT3G03320
992	AT1G48830		992	AT3G13300		992	AT1G48830
993	AT3G20470		993	AT4G26455		993	AT3G20470
994	AT3G61660		994	AT5G63810		994	AT3G61660
995	AT5G66030		995	AT4G28390		995	AT5G66030
996	AT1G02040		996	AT5G13260		996	AT1G02040
997	AT1G10385		997	AT4G35600		997	AT1G10385
998	AT2G25670		998	AT2G30200		998	AT2G25670
999	AT2G37660		999	AT2G47240		999	AT2G37660
1000	AT3G10950		1000	AT1G68590		1000	AT3G10950
1001	AT1G09320		1001	AT2G28900		1001	AT1G09320
1002	AT5G40950		1002	AT1G62020		1002	AT5G40950
1003	AT3G55900		1003	AT1G22870		1003	AT3G55900
1004	AT2G34970		1004	AT1G71820		1004	AT2G34970
1005	AT3G61940		1005	AT1G30720		1005	AT3G61940
1006	AT1G50200		1006	AT1G75220		1006	AT1G50200
1007	AT3G45420		1007	AT3G25690		1007	AT3G45420
1008	AT2G24550		1008	AT5G15180		1008	AT2G24550
1009	AT1G32060		1009	AT5G59090		1009	AT1G32060
1010	AT2G30490		1010	AT1G79550		1010	AT2G30490
1011	AT5G20060		1011	AT2G27260		1011	AT5G20060
1012	AT1G64570		1012	AT4G36760		1012	AT1G64570
1013	AT1G79950		1013	AT4G09650		1013	AT1G79950
1014	AT5G63320		1014	AT4G23670		1014	AT5G63320
1015	AT4G10920		1015	AT3G20820		1015	AT4G10920
1016	AT1G29990		1016	AT3G45140		1016	AT1G29990
1017	AT5G18610		1017	AT2G24170		1017	AT5G18610
1018	AT3G59450		1018	AT2G35880		1018	AT3G59450
1019	AT1G33890		1019	AT4G25210		1019	AT1G33890
1020	AT5G03690		1020	AT5G11520		1020	AT5G03690
1021	AT3G25860		1021	AT4G29960		1021	AT3G25860
1022	AT5G06850		1022	AT4G34240		1022	AT5G06850
1023	AT4G22756		1023	AT4G25840		1023	AT4G22756
1024	AT3G15340		1024	AT4G17330		1024	AT3G15340
1025	AT4G10060		1025	AT1G09310		1025	AT4G10060
1026	AT3G12810		1026	AT4G39260		1026	AT3G12810
1027	AT3G20050		1027	AT1G57620		1027	AT3G20050
1028	AT4G34960		1028	AT1G72640		1028	AT4G34960
1029	AT2G18950		1029	AT2G47510		1029	AT2G18950
1030	AT3G56150		1030	AT4G23300		1030	AT3G56150
1031	AT1G17170		1031	AT3G57090		1031	AT1G17170
1032	AT1G58280		1032	AT5G66860		1032	AT1G58280
1033	AT5G62410		1033	AT1G75330		1033	AT5G62410
1034	AT1G27920		1034	AT4G13170		1034	AT1G27920
1035	AT3G21770		1035	AT4G35260		1035	AT3G21770
1036	AT1G78990		1036	AT4G09610		1036	AT1G78990
1037	AT3G51270		1037	AT3G01440		1037	AT3G51270
1038	AT1G30455		1038	AT3G25070		1038	AT1G30455
1039	AT5G07440		1039	AT3G22330		1039	AT5G07440
1040	AT4G35490		1040	AT2G39260		1040	AT4G35490
1041	AT4G27010		1041	AT5G20720		1041	AT4G27010
1042	AT2G42480		1042	AT1G08160		1042	AT2G42480
1043	AT2G29140		1043	AT4G15110		1043	AT2G29140
1044	AT5G65250		1044	AT5G47990		1044	AT5G65250
1045	AT1G78600		1045	AT1G03160		1045	AT1G78600
1046	AT1G14685		1046	AT1G51500		1046	AT1G14685
1047	AT5G16710		1047	AT5G05200		1047	AT5G16710
1048	AT3G25650		1048	AT2G38025		1048	AT3G25650
1049	AT1G51960		1049	AT5G20520		1049	AT1G51960
1050	AT2G39300		1050	AT1G49750		1050	AT2G39300
1051	AT5G45930		1051	AT2G31610		1051	AT5G45930
1052	AT5G07390		1052	AT3G53870		1052	AT5G07390
1053	AT3G04710		1053	AT4G34870		1053	AT3G04710
1054	AT1G65230		1054	AT2G35050		1054	AT1G65230
1055	AT1G79020		1055	AT3G25700		1055	AT1G79020
1056	AT1G76810		1056	AT1G16560		1056	AT1G76810
1057	AT3G62600		1057	ATCG00430		1057	AT3G62600
1058	AT3G28040		1058	AT4G00100		1058	AT3G28040
1059	AT3G17880		1059	AT1G24764		1059	AT3G17880
1060	AT3G01280		1060	AT1G35140		1060	AT3G01280
1061	AT1G80360		1061	AT5G03900		1061	AT1G80360
1062	AT3G06860		1062	AT4G02530		1062	AT3G06860
1063	AT1G22930		1063	AT4G00660		1063	AT1G22930
1064	AT1G29930		1064	AT5G01530		1064	AT1G29930
1065	AT2G39260		1065	AT3G07480		1065	AT2G39260
1066	AT3G11880		1066	AT5G16730		1066	AT3G11880
1067	AT5G64260		1067	AT1G48850		1067	AT5G64260
1068	AT1G47260		1068	AT5G42890		1068	AT1G47260
1069	AT2G19680		1069	AT1G78630		1069	AT2G19680
1070	AT3G44880		1070	AT5G19290		1070	AT3G44880
1071	AT5G03880		1071	AT3G52850		1071	AT5G03880
1072	AT3G08910		1072	AT1G09070		1072	AT3G08910
1073	AT2G05620		1073	AT2G01720		1073	AT2G05620
1074	AT1G15750		1074	AT3G63160		1074	AT1G15750
1075	AT1G44446		1075	AT4G37930		1075	AT1G44446
1076	AT1G20970		1076	AT5G03910		1076	AT1G20970
1077	AT5G17920		1077	AT4G28520		1077	AT5G17920
1078	AT3G46740		1078	AT2G21530		1078	AT3G46740
1079	AT3G10230		1079	AT4G15530		1079	AT3G10230
1080	AT2G19080		1080	AT1G13030		1080	AT2G19080
1081	AT1G06800		1081	AT5G56360		1081	AT1G06800
1082	ATMG00640		1082	AT3G54400		1082	ATMG00640
1083	AT5G09410		1083	AT5G20890		1083	AT5G09410
1084	AT2G17630		1084	AT4G00170		1084	AT2G17630
1085	AT3G09670		1085	AT1G52280		1085	AT3G09670
1086	AT1G68020		1086	AT5G48760		1086	AT1G68020
1087	AT5G64940		1087	AT4G22690		1087	AT5G64940
1088	AT1G07510		1088	AT4G13350		1088	AT1G07510
1089	AT2G31320		1089	AT5G21430		1089	AT2G31320
1090	AT3G02260		1090	AT1G09870		1090	AT3G02260
1091	AT5G48840		1091	AT5G15090		1091	AT5G48840
1092	AT3G56100		1092	AT3G11400		1092	AT3G56100
1093	AT3G56010		1093	AT4G24750		1093	AT3G56010
1094	AT3G09260		1094	AT1G22410		1094	AT3G09260
1095	AT4G36580		1095	AT3G03330		1095	AT4G36580
1096	AT5G16390		1096	AT3G21770		1096	AT5G16390
1097	AT4G37100		1097	AT2G34420		1097	AT4G37100
1098	AT1G20800		1098	AT1G27400		1098	AT1G20800
1099	AT3G52090		1099	AT1G12900		1099	AT3G52090
1100	AT3G27310		1100	AT3G26650		1100	AT3G27310
1101	AT5G46620		1101	AT4G35800		1101	AT5G46620
1102	AT2G05170		1102	AT4G33200		1102	AT2G05170
1103	AT4G27870		1103	AT2G43160		1103	AT4G27870
1104	AT1G07180		1104	AT1G64520		1104	AT1G07180
1105	AT3G01980		1105	AT5G18900		1105	AT3G01980
1106	AT3G46980		1106	AT5G05970		1106	AT3G46980
1107	AT5G38460		1107	AT1G65290		1107	AT5G38460
1108	AT1G29690		1108	AT2G38530		1108	AT1G29690
1109	AT1G60490		1109	AT4G33910		1109	AT1G60490
1110	AT5G22010		1110	AT1G11930		1110	AT5G22010
1111	AT5G65930		1111	AT1G67680		1111	AT5G65930
1112	AT1G01560		1112	AT1G79590		1112	AT1G01560
1113	AT5G55730		1113	AT1G04280		1113	AT5G55730
1114	AT4G36970		1114	AT2G41460		1114	AT4G36970
1115	AT4G17140		1115	AT3G18740		1115	AT4G17140
1116	AT2G46580		1116	AT3G26400		1116	AT2G46580
1117	AT2G37640		1117	AT2G40660		1117	AT2G37640
1118	AT5G66620		1118	AT5G51010		1118	AT5G66620
1119	AT5G39980		1119	AT1G17620		1119	AT5G39980
1120	AT3G04580		1120	AT5G14130		1120	AT3G04580
1121	AT4G39660		1121	AT5G08550		1121	AT4G39660
1122	AT1G51110		1122	AT3G23990		1122	AT1G51110
1123	AT3G26740		1123	AT2G33210		1123	AT3G26740
1124	AT4G20850		1124	AT1G60070		1124	AT4G20850
1125	AT2G06210		1125	AT2G32480		1125	AT2G06210
1126	AT5G37360		1126	AT2G37190		1126	AT5G37360
1127	AT1G52400		1127	AT1G45145		1127	AT1G52400
1128	AT3G16430		1128	AT1G16920		1128	AT3G16430
1129	AT5G53130		1129	AT1G06400		1129	AT5G53130
1130	AT3G23530		1130	AT3G02730		1130	AT3G23530
1131	AT5G63550		1131	AT1G76010		1131	AT5G63550
1132	AT4G02725		1132	AT3G62830		1132	AT4G02725
1133	AT5G35210		1133	AT4G36880		1133	AT5G35210
1134	AT3G20820		1134	AT1G66670		1134	AT3G20820
1135	AT4G18050		1135	AT5G44020		1135	AT4G18050
1136	AT1G64710		1136	AT3G13870		1136	AT1G64710
1137	AT5G39850		1137	AT5G19510		1137	AT5G39850
1138	AT5G23150		1138	AT3G55330		1138	AT5G23150
1139	AT5G55220		1139	AT4G37800		1139	AT5G55220
1140	AT5G48830		1140	AT2G42790		1140	AT5G48830
1141	AT3G57150		1141	AT3G32930		1141	AT3G57150
1142	AT5G48540		1142	AT5G39950		1142	AT5G48540
1143	AT4G21710		1143	AT1G01140		1143	AT4G21710
1144	AT3G15020		1144	AT1G20970		1144	AT3G15020
1145	AT1G77480		1145	AT5G19320		1145	AT1G77480
1146	AT1G78900		1146	AT3G62030		1146	AT1G78900
1147	AT4G24270		1147	ATCG01120		1147	AT4G24270
1148	AT4G08310		1148	AT5G09920		1148	AT4G08310
1149	AT5G67590		1149	AT3G09200		1149	AT5G67590
1150	AT4G01560		1150	AT3G17040		1150	AT4G01560
1151	ATCG01020		1151	AT5G54600		1151	ATCG01020
1152	AT3G10370		1152	AT5G24300		1152	AT3G10370
1153	AT4G33060		1153	AT5G26280		1153	AT4G33060
1154	AT5G44930		1154	AT1G80380		1154	AT5G44930
1155	AT2G25490		1155	AT3G56010		1155	AT2G25490
1156	AT3G27380		1156	AT3G22320		1156	AT3G27380
1157	AT5G57620		1157	AT2G32730		1157	AT5G57620
1158	AT2G42540		1158	AT5G38430		1158	AT2G42540
1159	AT2G26410		1159	AT1G67090		1159	AT2G26410
1160	AT5G54740		1160	AT3G15260		1160	AT5G54740
1161	AT5G22720		1161	AT2G23090		1161	AT5G22720
1162	AT5G39690		1162	AT2G07050		1162	AT5G39690
1163	AT3G52160		1163	AT4G12780		1163	AT3G52160
1164	AT3G18524		1164	AT4G12770		1164	AT3G18524
1165	AT5G47380		1165	AT2G24280		1165	AT5G47380
1166	AT5G43760		1166	AT5G46960		1166	AT5G43760
1167	AT3G28130		1167	AT4G11420		1167	AT3G28130
1168	AT1G56660		1168	AT2G25970		1168	AT1G56660
1169	AT2G19530		1169	AT5G50000		1169	AT2G19530
1170	AT1G33120		1170	AT2G34690		1170	AT1G33120
1171	AT1G01620		1171	AT2G20530		1171	AT1G01620
1172	AT3G18420		1172	AT1G50200		1172	AT3G18420
1173	AT4G29180		1173	AT1G28540		1173	AT4G29180
1174	AT2G03520		1174	AT5G10840		1174	AT2G03520
1175	AT4G31340		1175	ATCG01020		1175	AT4G31340
1176	AT1G72270		1176	AT1G51760		1176	AT1G72270
1177	AT3G28590		1177	AT1G02930		1177	AT3G28590
1178	AT4G35080		1178	AT1G17290		1178	AT4G35080
1179	AT2G18880		1179	AT1G68790		1179	AT2G18880
1180	AT1G16800		1180	AT2G44100		1180	AT1G16800
1181	AT4G39680		1181	AT5G12040		1181	AT4G39680
1182	AT1G05290		1182	AT4G17560		1182	AT1G05290
1183	AT1G29195		1183	AT3G48710		1183	AT1G29195
1184	AT5G14030		1184	AT5G63550		1184	AT5G14030
1185	AT3G02890		1185	AT5G57655		1185	AT3G02890
1186	AT1G77260		1186	AT4G34138		1186	AT1G77260
1187	AT4G28811		1187	AT2G36100		1187	AT4G28811
1188	AT1G61690		1188	AT1G03860		1188	AT1G61690
1189	AT4G32208		1189	AT5G63420		1189	AT4G32208
1190	AT4G37510		1190	AT2G02510		1190	AT4G37510
1191	AT1G29350		1191	AT5G24710		1191	AT1G29350
1192	AT5G19300		1192	AT5G25780		1192	AT5G19300
1193	AT1G48350		1193	AT4G31880		1193	AT1G48350
1194	AT3G11550		1194	AT1G10510		1194	AT3G11550
1195	AT1G49245		1195	AT3G16780		1195	AT1G49245
1196	AT5G06170		1196	AT4G17520		1196	AT5G06170
1197	AT5G64680		1197	AT4G24520		1197	AT5G64680
1198	AT2G04840		1198	AT2G32920		1198	AT2G04840
1199	AT3G07660		1199	AT5G58390		1199	AT3G07660
1200	AT2G42680		1200	AT3G28200		1200	AT2G42680
1201	AT1G67680		1201	AT1G33810		1201	AT1G67680
1202	AT2G38720		1202	AT5G27700		1202	AT2G38720
1203	AT3G50370		1203	AT3G53890		1203	AT3G50370
1204	AT5G02430		1204	AT2G15480		1204	AT5G02430
1205	AT1G04920		1205	AT3G52140		1205	AT1G04920
1206	AT5G23390		1206	AT4G17540		1206	AT5G23390
1207	AT4G20130		1207	AT4G20410		1207	AT4G20130
1208	ATMG00850		1208	AT4G26630		1208	ATMG00850
1209	AT1G09170		1209	AT2G20190		1209	AT1G09170
1210	AT1G10450		1210	AT1G66530		1210	AT1G10450
1211	AT4G19440		1211	AT2G31040		1211	AT4G19440
1212	AT1G76500		1212	AT3G51840		1212	AT1G76500
1213	AT1G50660		1213	AT4G34670		1213	AT1G50660
1214	AT2G29210		1214	AT5G19485		1214	AT2G29210
1215	AT2G46040		1215	AT5G67630		1215	AT2G46040
1216	AT5G66610		1216	AT1G59890		1216	AT5G66610
1217	AT1G08060		1217	AT1G09590		1217	AT1G08060
1218	AT5G62260		1218	AT1G27950		1218	AT5G62260
1219	AT2G23945		1219	AT1G14580		1219	AT2G23945
1220	AT1G31810		1220	AT2G43550		1220	AT1G31810
1221	AT1G53830		1221	AT4G23460		1221	AT1G53830
1222	AT2G22610		1222	AT1G29470		1222	AT2G22610
1223	AT3G05370		1223	AT5G18800		1223	AT3G05370
1224	AT1G24851		1224	AT3G56340		1224	AT1G24851
1225	AT3G12280		1225	AT1G78995		1225	AT3G12280
1226	AT4G19500		1226	AT5G66760		1226	AT4G19500
1227	AT2G25630		1227	AT1G70670		1227	AT2G25630
1228	AT1G07550		1228	AT3G17390		1228	AT1G07550
1229	AT1G12360		1229	AT5G39730		1229	AT1G12360
			1230	AT1G02500		1230	AT1G69250
			1231	AT5G49910		1231	AT3G03710
			1232	AT1G80030		1232	AT1G42970
			1233	AT5G54810		1233	AT5G01870
			1234	AT1G63500		1234	AT1G08520
			1235	AT4G00710		1235	AT3G57410
			1236	AT5G46570		1236	AT2G46280
			1237	AT1G29990		1237	AT1G26550
			1238	AT4G34290		1238	AT1G15690
			1239	AT5G45280		1239	AT3G48140
			1240	AT1G01820		1240	AT4G31830
			1241	AT1G64550		1241	AT1G22280
			1242	AT5G04020		1242	AT1G29880
			1243	AT1G71040		1243	AT3G10270
			1244	AT5G16050		1244	AT1G55450
			1245	AT3G46740		1245	AT3G44530
			1246	AT1G14030		1246	AT1G04750
			1247	AT2G42975		1247	AT4G00670
			1248	AT3G58840		1248	AT2G30870
			1249	AT3G10520		1249	AT5G15230
			1250	AT3G60240		1250	AT5G46800
			1251	AT5G14720		1251	AT1G14320
			1252	AT3G49190		1252	AT5G38640
			1253	AT5G25460		1253	AT1G18080
			1254	AT4G35830		1254	AT4G13010
			1255	AT1G80660		1255	AT5G62740
			1256	AT5G39600		1256	AT2G24270
			1257	AT2G45140		1257	AT1G18730
			1258	AT1G11840		1258	AT4G25130
			1259	AT2G04030		1259	AT1G66580
			1260	AT5G61780		1260	AT4G32470
			1261	AT4G34180		1261	AT5G25100
			1262	AT1G06690		1262	AT5G45420
			1263	AT2G35690		1263	AT2G42490
			1264	AT5G14105		1264	AT3G02360
			1265	AT4G23940		1265	AT1G72970
			1266	AT5G56950		1266	AT3G16250
			1267	AT3G14600		1267	AT5G62390
			1268	AT3G02760		1268	AT1G74920
			1269	AT2G24820		1269	AT1G52760
			1270	AT1G24490		1270	AT3G04120
			1271	AT3G61050		1271	AT3G11560
			1272	AT4G38510		1272	AT2G34660
			1273	AT1G76030		1273	AT3G28900
			1274	AT1G58250		1274	AT2G47650
			1275	AT1G75990		1275	AT4G33090
			1276	AT2G27140		1276	AT2G28760
			1277	AT4G18810		1277	AT3G46440
			1278	AT4G19210		1278	AT5G26210
			1279	AT5G03040		1279	AT3G11710
			1280	AT5G35200		1280	AT2G15290
			1281	AT3G55770		1281	AT4G27500
			1282	AT5G05000		1282	AT4G10320
			1283	AT3G10350		1283	AT2G20960
			1284	AT5G52640		1284	AT2G18980
			1285	AT3G53740		1285	AT3G63410
			1286	AT1G05190		1286	AT5G20010
			1287	AT4G09730		1287	AT2G29560
			1288	AT4G14160		1288	AT3G02770
			1289	AT1G52510		1289	AT5G58710
			1290	AT1G08450		1290	AT4G38740
			1291	AT5G03610		1291	AT1G72150
			1292	AT2G44710		1292	AT1G09780
			1293	AT4G15560		1293	AT5G42570
			1294	AT3G59990		1294	AT2G33450
			1295	AT1G52230		1295	AT5G62575
			1296	AT5G01650		1296	AT3G23810
			1297	AT5G09650		1297	AT5G57210
			1298	AT3G62150		1298	AT2G35490
			1299	AT4G35790		1299	AT3G13470
			1300	ATCG00650		1300	AT2G21660
			1301	AT1G56330		1301	AT1G23360
			1302	AT1G05010		1302	AT2G17560
			1303	AT2G21440		1303	AT2G38550
			1304	AT5G17310		1304	AT3G10650
			1305	AT2G25080		1305	AT3G47520
			1306	AT4G20850		1306	AT4G16155
			1307	AT2G31880		1307	AT3G63460
			1308	AT1G01300		1308	AT5G58290
			1309	AT4G30800		1309	AT1G01900
			1310	AT4G24350		1310	AT4G26910
			1311	AT5G02500		1311	AT1G22530
			1312	AT1G79870		1312	AT4G31780
			1313	AT1G49300		1313	AT2G21870
			1314	AT2G29720		1314	AT4G35250
			1315	AT1G41830		1315	AT1G02910
			1316	AT2G42690		1316	AT5G26360
			1317	AT4G35230		1317	AT5G53860
			1318	AT5G19140		1318	AT5G64100
			1319	AT1G03680		1319	AT3G52880
			1320	AT4G03520		1320	AT3G13790
			1321	AT4G27520		1321	AT3G62790
			1322	AT1G64090		1322	AT4G31210
			1323	AT4G11260		1323	AT4G26210
			1324	AT2G37860		1324	AT3G10060
			1325	AT5G09900		1325	AT4G13780
			1326	AT5G42070		1326	AT2G05920
			1327	AT3G45240		1327	AT1G58380
			1328	AT2G45960		1328	AT5G27330
			1329	AT5G07120		1329	AT5G04360
			1330	AT5G58440		1330	AT1G10290
			1331	AT1G14170		1331	AT5G04990
			1332	AT1G60780		1332	AT2G02560
			1333	AT4G18440		1333	AT5G58070
			1334	AT1G12310		1334	AT5G13030
			1335	AT3G52170		1335	AT3G07810
			1336	AT3G52290		1336	AT5G23890
			1337	AT5G26710		1337	AT5G57490
			1338	AT1G77060		1338	AT5G61170
			1339	AT3G54660		1339	AT5G24690
			1340	AT3G52150		1340	AT1G20330
			1341	AT1G06430		1341	AT1G12064
			1342	AT1G12410		1342	AT4G10840
			1343	AT3G09925		1343	AT3G08590
			1344	AT3G20410		1344	AT3G17465
			1345	AT2G39810		1345	AT3G61440
			1346	AT1G33600		1346	AT1G78850
			1347	AT4G14240		1347	AT3G57330
			1348	AT2G16570		1348	AT4G10450
			1349	AT1G47128		1349	AT5G52440
			1350	AT2G37130		1350	AT1G55130
			1351	AT1G74060		1351	AT1G11310
			1352	AT5G19990		1352	AT2G43180
			1353	AT5G45170		1353	AT2G36530
			1354	AT4G21960		1354	AT4G34620
			1355	AT4G24830		1355	AT2G31570
			1356	AT1G52320		1356	AT4G19410
			1357	AT2G47710		1357	AT3G23660
			1358	AT4G16500		1358	AT3G53990
			1359	AT3G50000		1359	AT2G28520
			1360	AT1G48970		1360	AT2G21410
			1361	AT3G18790		1361	AT3G22060
			1362	AT3G57290		1362	AT1G01090
			1363	AT1G52730		1363	AT3G10130
			1364	AT3G57050		1364	AT3G48870
			1365	AT1G79000		1365	AT4G29520
			1366	AT4G14880		1366	AT2G45030
			1367	AT1G56410		1367	AT5G56010
			1368	AT5G02870		1368	AT2G01600
			1369	AT4G38630		1369	AT1G51980
			1370	AT1G26230		1370	AT4G29690
			1371	AT3G49960		1371	AT5G61410
			1372	AT1G79040		1372	AT1G67700
			1373	AT3G58750		1373	AT2G04520
			1374	AT4G00740		1374	AT2G21620
			1375	AT5G44380		1375	AT2G32600
			1376	AT3G12915		1376	AT2G01870
			1377	AT5G05010		1377	AT4G30190
			1378	AT5G14030		1378	AT3G46970
			1379	AT1G77510		1379	AT2G18040
			1380	AT4G08950		1380	AT2G18960
			1381	AT1G09080		1381	AT5G37600
			1382	AT2G17120		1382	AT1G66200
			1383	AT5G42180		1383	AT4G36810
			1384	AT4G08850		1384	AT5G11390
			1385	AT3G46040		1385	AT1G14345
			1386	AT1G05140		1386	AT2G41790
			1387	AT5G36880		1387	AT2G32580
			1388	AT5G05730		1388	AT1G06190
			1389	AT5G57110		1389	AT4G10970
			1390	AT2G23670		1390	AT5G28840
			1391	AT5G05570		1391	AT1G24510
			1392	AT2G19940		1392	AT5G02530
			1393	AT2G22780		1393	AT5G54430
			1394	AT2G06850		1394	AT3G22200
			1395	AT5G48220		1395	AT1G76400
			1396	AT2G36900		1396	AT5G01970
			1397	AT5G47640		1397	AT1G34430
			1398	AT4G16830		1398	AT5G35460
			1399	AT3G51850		1399	AT4G15545
			1400	AT5G39510		1400	AT4G14110
			1401	AT5G55230		1401	AT1G68560
			1402	AT1G17720		1402	AT2G06530
			1403	AT5G09810		1403	AT1G17745
			1404	AT4G21990		1404	AT3G53520
			1405	AT1G73110		1405	AT4G28025
			1406	AT4G05390		1406	AT1G13020
			1407	ATCG00640		1407	AT1G12840
			1408	AT1G56460		1408	AT3G08510
			1409	AT4G26760		1409	AT4G20760
			1410	AT5G42080		1410	AT5G04830
			1411	AT1G19890		1411	AT5G13450
			1412	AT1G14830		1412	AT5G20920
			1413	AT4G24660		1413	AT3G58730
			1414	AT3G62120		1414	AT3G55270
			1415	AT2G19680		1415	AT5G17820
			1416	AT1G23440		1416	AT5G61790
			1417	AT4G16660		1417	AT1G52100
			1418	AT1G17220		1418	AT1G56340
			1419	AT4G15020		1419	AT4G24190
			1420	AT5G17230		1420	AT5G60790
			1421	AT2G38230		1421	AT3G48730
			1422	ATCG00760		1422	AT3G60600
			1423	AT1G17580		1423	AT2G03420
			1424	AT4G37870		1424	AT4G39960
			1425	AT5G10860		1425	AT3G44110
			1426	AT4G30720		1426	AT1G15140
			1427	AT3G28270		1427	AT3G15360
			1428	AT1G14810		1428	AT1G17470
			1429	AT1G68830		1429	AT1G56500
			1430	AT5G03660		1430	AT4G29810
			1431	AT3G48420		1431	AT1G19870
			1432	AT3G04400		1432	AT5G23740
			1433	AT5G35910		1433	AT5G10160
			1434	AT5G53480		1434	AT2G45060
			1435	AT5G44340		1435	AT5G20140
			1436	AT1G75780		1436	AT1G45688
			1437	AT3G17410		1437	AT4G30610
			1438	AT1G34000		1438	AT3G12050
			1439	AT5G13510		1439	AT3G21810
			1440	AT1G07960		1440	AT3G03980
			1441	AT5G04870		1441	AT2G24050
			1442	AT3G57150		1442	AT4G03280
			1443	AT5G58490		1443	AT1G75680
			1444	AT2G22360		1444	AT1G09560
			1445	AT5G63310		1445	AT1G35720
			1446	AT1G17890		1446	AT5G50950
			1447	AT4G39680		1447	AT4G08770
			1448	AT5G48160		1448	AT5G16840
			1449	AT1G13090		1449	AT5G46290
			1450	AT3G02020		1450	AT1G33790
			1451	AT1G33811		1451	AT2G45470
			1452	AT2G03140		1452	AT1G67280
			1453	AT4G27860		1453	AT3G25230
			1454	AT3G47800		1454	AT4G11600
			1455	AT3G57180		1455	AT1G24360
			1456	AT5G67030		1456	AT2G05710
			1457	AT4G22360		1457	AT3G58610
			1458	AT5G59910		1458	AT1G49240
			1459	AT2G31410		1459	AT3G62700
			1460	AT5G55540		1460	AT3G10610
			1461	AT2G03640		1461	AT1G54270
			1462	AT5G08060		1462	AT4G16720
			1463	AT2G06210		1463	AT4G29270
			1464	AT1G55900		1464	AT3G42170
			1465	AT3G52200		1465	AT1G01320
			1466	AT1G29030		1466	AT3G62360
			1467	AT1G19360		1467	AT2G34930
			1468	AT3G12800		1468	AT5G41260
			1469	AT5G43310		1469	AT1G64400
			1470	AT1G75260		1470	AT5G11670
			1471	AT3G48860		1471	AT3G01190
			1472	AT3G22420		1472	AT4G22740
			1473	AT2G25070		1473	AT1G07890
			1474	AT1G13220		1474	AT3G15290
			1475	AT5G64680		1475	AT3G11830
			1476	AT5G04890		1476	AT3G54210
			1477	AT4G30160		1477	AT5G08280
			1478	AT5G22330		1478	AT2G25450
			1479	AT3G24550		1479	AT3G19420
			1480	AT1G21660		1480	AT5G51750
			1481	AT3G03630		1481	AT5G14780
			1482	AT5G11450		1482	AT5G48960
			1483	AT3G51670		1483	AT1G73030
			1484	AT3G14160		1484	AT1G17730
			1485	AT5G50960		1485	AT5G08540
			1486	AT1G27100		1486	AT2G43030
			1487	AT5G53560		1487	AT3G18035
			1488	AT1G78060		1488	AT5G48230
			1489	AT1G51400		1489	AT2G43610
			1490	AT2G40890		1490	AT1G76080
			1491	AT1G35580		1491	ATCG00790
			1492	AT4G31390		1492	AT4G08350
			1493	AT2G18330		1493	AT1G20110
			1494	AT4G00400		1494	AT1G01940
			1495	AT3G25860		1495	AT3G28860
			1496	AT4G20980		1496	AT3G48990
			1497	AT5G16715		1497	AT3G10090
			1498	AT2G14740		1498	AT1G06490
			1499	AT5G03160		1499	AT5G40450
			1500	AT5G28740		1500	AT2G17695
			1501	AT1G67410		1501	AT1G69620
			1502	AT3G59020		1502	AT4G21105
			1503	AT5G18170		1503	AT5G20950
			1504	AT5G65250		1504	AT5G46860
			1505	AT1G70100		1505	AT4G16160
			1506	AT5G42390		1506	AT4G27430
			1507	AT1G44170		1507	AT4G39640
			1508	AT5G57870		1508	AT3G02090
			1509	AT2G43950		1509	AT4G37070
			1510	AT5G51820		1510	AT4G39690
			1511	AT1G30580		1511	AT5G21326
			1512	AT4G21450		1512	AT3G45780
			1513	AT5G12400		1513	AT2G37970
			1514	AT1G05320		1514	AT3G59820
			1515	AT4G17270		1515	AT2G26560
			1516	AT1G65040		1516	AT5G35170
			1517	AT5G43470		1517	AT1G70580
			1518	AT4G24800		1518	AT3G10670
			1519	AT5G35360		1519	AT1G14650
			1520	AT1G76810		1520	AT5G11150
			1521	AT1G23190		1521	AT1G06530
			1522	AT5G12370		1522	AT5G65020
			1523	AT5G11700		1523	AT5G63140
			1524	AT1G01910		1524	AT2G34160
			1525	AT4G36130		1525	AT1G29250
			1526	AT3G62250		1526	AT5G19620
			1527	AT4G33050		1527	AT2G47730
			1528	AT3G16640		1528	AT1G48110
			1529	AT5G27120		1529	AT1G05240
			1530	AT2G34860		1530	AT5G45140
			1531	AT2G01350		1531	AT1G16720
			1532	AT2G44610		1532	AT4G30170
			1533	AT3G57520		1533	AT5G55070
			1534	AT4G01660		1534	AT1G07770
			1535	AT1G19530		1535	AT4G18100
			1536	AT2G41740		1536	AT2G38670
			1537	AT2G36835		1537	AT3G18060
			1538	AT1G24190		1538	AT1G09620
			1539	AT2G24060		1539	AT2G35605
			1540	AT4G01480		1540	AT1G73880
			1541	AT3G21290		1541	AT4G13615
			1542	AT3G06510		1542	AT5G47190
			1543	AT5G48030		1543	AT5G22060
			1544	AT5G47200		1544	AT4G01000
			1545	AT4G17530		1545	AT3G62300
			1546	AT3G13772		1546	AT2G39960
			1547	AT3G51140		1547	AT1G59870
			1548	AT3G08030		1548	AT1G17210
			1549	AT2G45740		1549	AT5G22020
			1550	AT1G12780		1550	AT3G49720
			1551	AT1G70480		1551	AT3G17850
			1552	AT5G67510		1552	AT2G41620
			1553	AT4G32760		1553	AT1G71695
			1554	AT1G80670		1554	AT4G20110
			1555	AT5G25150		1555	AT1G35160
			1556	AT1G14850		1556	AT5G41520
			1557	AT4G17140		1557	AT3G02520
			1558	AT5G55300		1558	AT4G01150
			1559	AT1G61100		1559	ATCG00860
			1560	AT1G18060		1560	AT1G07810
			1561	AT1G54060		1561	AT2G47940
			1562	AT1G80460		1562	AT1G23310
			1563	AT5G67400		1563	AT4G27130
			1564	AT1G71500		1564	AT1G54030
			1565	AT5G65810		1565	AT1G29670
			1566	AT3G04870		1566	AT1G31500
			1567	AT4G01850		1567	AT5G43940
			1568	AT2G27020		1568	AT1G28210
			1569	AT3G18480		1569	AT1G65960
			1570	AT1G64190		1570	AT3G02870
			1571	AT5G64380		1571	AT3G48000
			1572	AT5G59540		1572	AT5G07340
			1573	AT4G24330		1573	AT5G08570
			1574	AT5G58140		1574	AT4G27040
			1575	AT1G01950		1575	AT4G39890
			1576	AT4G13670		1576	AT1G13920
			1577	AT5G38410		1577	AT2G14880
			1578	AT1G76880		1578	AT5G65690
			1579	AT5G51120		1579	AT4G32160
			1580	AT1G80410		1580	AT5G45510
			1581	AT4G38690		1581	AT2G38410
			1582	AT5G49210		1582	AT3G06530
			1583	AT1G19520		1583	AT3G10690
			1584	AT1G50670		1584	AT3G21175
			1585	AT1G19835		1585	AT3G52920
			1586	AT4G22745		1586	AT5G16930
			1587	AT1G47900		1587	AT1G21380
			1588	AT3G23980		1588	AT5G54110
			1589	AT3G63190		1589	AT4G39280
			1590	AT4G32208		1590	AT5G54940
			1591	AT4G29260		1591	AT4G39970
			1592	AT1G28290		1592	AT1G32750
			1593	AT5G39570		1593	AT5G04530
			1594	AT5G63570		1594	AT5G15770
			1595	AT1G56050		1595	AT4G02520
			1596	AT1G65020		1596	AT5G35570
			1597	AT3G14920		1597	AT2G26300
			1598	AT3G07230		1598	AT1G23740
			1599	AT3G22640		1599	AT5G22880
			1600	AT5G39590		1600	ATCG01130
			1601	AT4G34490		1601	AT2G43640
			1602	AT3G14010		1602	AT5G52560
			1603	AT5G58870		1603	AT1G03630
			1604	AT4G39080		1604	AT2G41680
			1605	AT4G37880		1605	AT3G56140
			1606	AT2G30710		1606	AT1G75170
			1607	AT2G26440		1607	AT5G49720
			1608	AT5G06290		1608	AT3G56290
			1609	AT1G74640		1609	AT1G48620
			1610	AT4G34110		1610	AT5G61900
			1611	AT1G41880		1611	AT5G65430
			1612	AT3G59780		1612	AT5G08740
			1613	AT3G57560		1613	AT1G79280
			1614	AT4G02480		1614	AT5G04900
			1615	AT1G14380		1615	AT5G02960
			1616	AT1G59710		1616	AT1G76940
			1617	AT3G54640		1617	AT1G01610
			1618	AT5G67610		1618	AT5G40490
			1619	AT5G01460		1619	AT4G34450
			1620	AT3G28940		1620	AT4G28440
			1621	AT2G20230		1621	AT3G14990
			1622	AT5G19820		1622	AT5G04140
			1623	AT5G13490		1623	AT4G00630
			1624	AT5G10950		1624	AT4G29040
			1625	AT4G35450		1625	AT1G70770
			1626	AT4G08390		1626	AT4G39150
			1627	AT1G13930		1627	AT3G17900
			1628	AT5G44650		1628	AT4G26690
			1629	AT4G12730		1629	AT1G73260
			1630	AT1G70600		1630	AT2G44450
			1631	AT2G47800		1631	AT1G10840
			1632	AT5G16300		1632	AT4G40030
			1633	AT2G39310		1633	AT2G13370
			1634	AT2G17840		1634	AT1G67560
			1635	AT2G40840		1635	ATCG00330
			1636	AT4G23430		1636	AT3G15110
			1637	AT1G44835		1637	AT1G12430
			1638	AT1G31800		1638	AT2G43630
			1639	AT3G16910		1639	AT5G55480
			1640	AT1G43790		1640	AT1G70830
			1641	AT3G47890		1641	AT2G20990
			1642	AT3G13120		1642	AT4G12300
			1643	AT2G34700		1643	AT4G12310
			1644	AT4G36360		1644	AT5G08080
			1645	AT5G57580		1645	AT1G29900
			1646	AT3G55450		1646	AT5G17790
			1647	AT5G19550		1647	AT1G36390
			1648	AT3G49120		1648	AT3G43300
			1649	AT5G54160		1649	AT4G02510
			1650	AT5G06110		1650	AT5G17870
			1651	AT2G30880		1651	AT1G62740
			1652	AT1G32900		1652	AT3G17440
			1653	AT1G04820		1653	AT1G31710
			1654	AT4G36020		1654	AT3G56190
			1655	AT5G63680		1655	AT5G04740
			1656	AT5G51070		1656	AT4G28080
			1657	AT5G26742		1657	AT1G33520
			1658	AT5G52840		1658	AT4G34030
			1659	AT3G54560		1659	AT4G37550
			1660	AT1G67590		1660	AT5G04430
			1661	AT2G16600		1661	AT5G23750
			1662	AT1G69200		1662	AT3G56430
			1663	AT2G38810		1663	AT2G40800
			1664	AT1G75950		1664	AT5G07030
			1665	AT1G06460		1665	AT3G14415
			1666	AT4G36630		1666	AT3G15356
			1667	AT5G49360		1667	AT4G13940
			1668	AT3G52990		1668	AT4G29010
			1669	AT5G19770		1669	AT1G80070
			1670	AT1G53750		1670	AT5G62810
			1671	AT2G02950		1671	AT5G09440
			1672	AT2G27860		1672	AT5G65350
			1673	AT4G34120		1673	AT3G62580
			1674	AT1G31730		1674	AT1G15980
			1675	AT2G04235		1675	AT5G13710
			1676	AT2G33845		1676	AT5G06870
			1677	AT3G55250		1677	AT3G54540
			1678	AT1G20220		1678	AT1G74690
			1679	AT1G04510		1679	AT1G33610
			1680	AT1G04980		1680	AT1G36160
			1681	AT5G17770		1681	AT1G56110
			1682	AT1G42550		1682	AT1G77590
			1683	AT2G36870		1683	AT5G02940
			1684	AT1G24560		1684	AT5G60640
			1685	AT5G20935		1685	AT4G31530
			1686	AT5G67590		1686	AT5G42790
			1687	AT4G02450		1687	AT5G19630
			1688	AT4G30530		1688	AT4G23850
			1689	AT2G35110		1689	AT1G52780
			1690	AT2G03510		1690	AT1G77760
			1691	AT1G05500		1691	AT3G09790
			1692	AT5G12940		1692	AT3G42050
			1693	AT2G23350		1693	AT1G29850
			1694	AT2G33410		1694	AT2G21960
			1695	AT5G46750		1695	AT1G54460
			1696	AT4G23630		1696	AT4G22670
			1697	AT4G34555		1697	AT2G16860
			1698	AT4G39200		1698	AT3G63520
			1699	AT2G21580		1699	AT5G47540
			1700	AT2G05840		1700	AT1G07670
			1701	AT5G35590		1701	AT1G63770
			1702	AT1G11660		1702	AT1G09430
			1703	AT4G31430		1703	AT5G19760
			1704	AT1G77180		1704	AT3G16370
			1705	AT5G12480		1705	AT1G35620
			1706	AT5G16150		1706	AT3G24170
			1707	AT2G16430		1707	AT1G01790
			1708	AT4G39980		1708	AT4G01690
			1709	AT3G22425		1709	AT5G46020
			1710	AT4G28740		1710	AT3G54110
			1711	AT5G55940		1711	AT3G18240
			1712	AT3G26420		1712	AT2G43400
			1713	AT5G45160		1713	AT3G05060
			1714	AT1G20840		1714	AT4G29130
			1715	AT4G27800		1715	AT4G09150
			1716	AT3G23940		1716	AT4G15820
			1717	AT1G76160		1717	AT5G20250
			1718	ATCG00780		1718	AT2G40060
			1719	AT3G06400		1719	AT1G24460
			1720	AT5G49030		1720	AT2G23140
			1721	AT1G04420		1721	AT1G80240
			1722	AT1G15120		1722	AT1G60810
			1723	AT5G53350		1723	AT1G53760
			1724	AT1G02475		1724	AT1G48520
			1725	AT5G22010		1725	AT1G08820
			1726	AT3G62820		1726	AT1G64680
			1727	AT5G23670		1727	AT3G27890
			1728	AT2G18710		1728	AT2G05120
			1729	AT5G12150		1729	AT2G44490
			1730	AT3G04740		1730	AT2G04400
			1731	AT4G14965		1731	AT1G11350
			1732	AT4G35000		1732	AT1G68910
			1733	AT1G23900		1733	AT2G18700
			1734	AT3G23400		1734	AT1G62380
			1735	AT1G02920		1735	AT2G22230
			1736	AT2G40490		1736	AT3G16760
			1737	AT1G61250		1737	AT1G68010
			1738	AT3G18990		1738	AT5G28540
			1739	AT1G54990		1739	AT1G16790
			1740	AT3G44880		1740	AT5G06970
			1741	AT2G34040		1741	AT5G65220
			1742	AT4G20860		1742	AT1G61730
			1743	AT4G39330		1743	AT1G30730
			1744	AT5G47780		1744	AT5G39830
			1745	AT2G34510		1745	AT1G21750
			1746	AT2G17790		1746	AT3G16450
			1747	AT5G14950		1747	AT1G75100
			1748	AT3G03380		1748	AT4G29360
			1749	AT5G65010		1749	AT3G19820
			1750	AT4G28510		1750	AT3G16530
			1751	AT5G56680		1751	AT3G12580
			1752	AT1G76450		1752	AT2G33830
			1753	AT4G34390		1753	AT5G46230
			1754	AT5G10540		1754	AT2G02930
			1755	AT5G15910		1755	AT2G38540
			1756	AT3G52580		1756	AT1G33590
			1757	AT5G42740		1757	AT3G05910
			1758	AT3G04790		1758	AT5G42960
			1759	AT3G54010		1759	AT1G54000
			1760	AT2G28390		1760	AT3G06650
			1761	AT4G26970		1761	AT3G06720
			1762	AT4G32200		1762	AT1G07650
			1763	AT5G15802		1763	AT4G36430
			1764	AT3G19340		1764	AT3G01130
			1765	AT5G44070		1765	AT5G24165
			1766	AT5G25260		1766	AT1G47420
			1767	AT2G36880		1767	AT1G66280
			1768	AT1G53430		1768	AT5G64140
			1769	AT1G53830		1769	AT5G43330
			1770	AT1G21630		1770	AT3G53650
			1771	AT1G69010		1771	AT1G06230
			1772	AT5G08370		1772	AT2G20760
			1773	AT3G55410		1773	AT5G16620
			1774	AT3G20050		1774	AT1G26110
			1775	AT4G27320		1775	AT2G42750
			1776	AT3G09300		1776	AT5G64580
			1777	AT5G15610		1777	AT5G12950
			1778	AT4G11175		1778	AT5G09590
			1779	AT2G34300		1779	AT5G27470
			1780	AT4G36800		1780	AT5G46390
			1781	AT1G60690		1781	AT4G23400
			1782	AT4G38550		1782	AT1G76850
			1783	AT2G47330		1783	AT3G55360
			1784	AT1G22400		1784	AT2G27600
			1785	AT4G33430		1785	AT3G09740
			1786	AT3G62910		1786	AT3G03340
			1787	AT1G29965		1787	AT3G55830
			1788	AT4G14910		1788	AT2G45770
			1789	AT5G25060		1789	AT4G09040
			1790	AT1G04040		1790	AT2G30530
			1791	AT5G37510		1791	AT3G01420
			1792	AT5G41685		1792	AT1G53165
			1793	AT2G04280		1793	AT3G06300
			1794	AT1G02520		1794	AT5G27850
			1795	ATCG01110		1795	AT4G12420
			1796	AT2G04350		1796	AT3G11130
			1797	AT4G11790		1797	AT1G04170
			1798	AT5G35530		1798	AT3G02530
			1799	AT1G20960		1799	AT1G78020
			1800	AT5G49820		1800	AT3G17970
			1801	AT3G56210		1801	AT3G19840
			1802	AT2G01650		1802	AT5G65460
			1803	AT4G29480		1803	AT4G20400
			1804	AT5G17670		1804	AT4G14210
			1805	AT1G63940		1805	AT5G47690
			1806	AT4G10060		1806	AT3G60410
			1807	AT3G06960		1807	AT1G72010
			1808	AT5G07460		1808	AT1G26630
			1809	AT3G12780		1809	AT5G06140
			1810	AT1G23820		1810	AT4G21150
			1811	AT5G25250		1811	AT1G02280
			1812	AT3G61490		1812	AT2G47580
			1813	AT1G07140		1813	AT3G54470
			1814	AT1G11650		1814	AT2G35660
			1815	AT4G35785		1815	AT4G24130
			1816	AT4G24770		1816	AT1G51890
			1817	AT1G79340		1817	AT1G24160
			1818	AT2G26080		1818	AT1G54410
			1819	AT5G22650		1819	AT4G21620
			1820	AT1G32060		1820	AT3G19480
			1821	AT3G55800		1821	AT1G30400
			1822	AT3G57610		1822	AT4G37330
			1823	AT1G34260		1823	AT2G26280
			1824	AT2G05620		1824	AT4G37925
			1825	AT2G21860		1825	AT5G59950
			1826	AT1G76405		1826	AT4G27000
			1827	AT3G05680		1827	AT3G63080
			1828	AT1G48210		1828	AT1G30690
			1829	AT1G52740		1829	AT3G11820
			1830	AT2G41600		1830	AT2G31800
			1831	AT3G13860		1831	AT5G19690
			1832	AT3G26710		1832	AT4G02350
			1833	AT1G51110		1833	AT4G21110
			1834	AT5G58160		1834	AT3G54140
			1835	AT5G64130		1835	AT5G47890
			1836	AT5G01920		1836	AT1G30360
			1837	AT5G45680		1837	AT1G08930
			1838	AT1G32990		1838	AT1G79090
			1839	AT2G45640		1839	AT2G30860
			1840	AT1G47550		1840	AT4G30580
			1841	AT3G09480		1841	AT1G19020
			1842	AT4G24780		1842	AT3G13300
			1843	AT3G03560		1843	AT4G26455
			1844	AT1G53210		1844	AT5G63810
			1845	AT5G57960		1845	AT4G28390
			1846	AT3G18410		1846	AT5G13260
			1847	AT3G01670		1847	AT4G35600
			1848	AT5G53470		1848	AT2G47240
			1849	AT4G11060		1849	AT2G28900
			1850	AT1G71810		1850	AT1G62020
			1851	AT5G19180		1851	AT1G22870
			1852	AT5G62190		1852	AT1G30720
			1853	AT2G02790		1853	AT1G75220
			1854	AT3G07020		1854	AT5G15180
			1855	AT2G30970		1855	AT5G59090
			1856	AT5G13980		1856	AT2G27260
			1857	AT1G75200		1857	AT4G36760
			1858	AT5G49400		1858	AT3G45140
			1859	AT4G29670		1859	AT2G35880
			1860	AT2G46750		1860	AT4G25210
			1861	AT1G20430		1861	AT5G11520
			1862	AT2G36250		1862	AT4G29960
			1863	AT2G19480		1863	AT4G34240
			1864	AT1G31930		1864	AT4G25840
			1865	AT2G33840		1865	AT4G17330
			1866	AT3G47930		1866	AT4G39260
			1867	AT2G18245		1867	AT1G57620
			1868	AT5G05500		1868	AT1G72640
			1869	AT1G66180		1869	AT2G47510
			1870	AT5G44710		1870	AT4G23300
			1871	AT1G07170		1871	AT3G57090
			1872	AT2G22795		1872	AT5G66860
			1873	AT1G48900		1873	AT1G75330
			1874	AT1G59520		1874	AT4G13170
			1875	AT3G54760		1875	AT4G35260
			1876	AT3G26580		1876	AT4G09610
			1877	AT5G51430		1877	AT3G01440
			1878	AT4G38220		1878	AT3G25070
			1879	AT1G04640		1879	AT3G22330
			1880	AT5G54440		1880	AT1G08160
			1881	AT3G17020		1881	AT4G15110
			1882	AT2G19830		1882	AT5G47990
			1883	AT4G16563		1883	AT1G03160
			1884	AT2G03150		1884	AT1G51500
			1885	AT5G13010		1885	AT5G05200
			1886	AT1G09210		1886	AT2G38025
			1887	AT2G20920		1887	AT5G20520
			1888	AT1G67310		1888	AT1G49750
			1889	AT3G16470		1889	AT2G35050
			1890	AT4G18030		1890	AT3G25700
			1891	AT5G22800		1891	ATCG00430
			1892	AT4G17600		1892	AT1G24764
			1893	AT1G66840		1893	AT1G35140
			1894	AT1G61040		1894	AT5G03900
			1895	AT5G44610		1895	AT4G02530
			1896	AT4G22285		1896	AT4G00660
			1897	AT4G31570		1897	AT3G07480
			1898	AT1G19900		1898	AT1G48850
			1899	AT3G49560		1899	AT5G42890
			1900	AT3G15610		1900	AT1G78630
			1901	AT1G79440		1901	AT5G19290
			1902	AT5G27640		1902	AT3G52850
			1903	AT3G27160		1903	AT1G09070
			1904	AT2G40270		1904	AT2G01720
			1905	AT1G68720		1905	AT5G03910
			1906	AT3G03060		1906	AT2G21530
			1907	AT1G55830		1907	AT4G15530
			1908	AT4G11740		1908	AT1G13030
			1909	AT4G16143		1909	AT3G54400
			1910	AT5G09260		1910	AT4G00170
			1911	AT3G62940		1911	AT1G52280
			1912	AT1G53590		1912	AT5G48760
			1913	AT2G28290		1913	AT4G22690
			1914	AT1G32490		1914	AT4G13350
			1915	AT4G24270		1915	AT5G21430
			1916	AT1G72160		1916	AT1G09870
			1917	AT4G33420		1917	AT5G15090
			1918	AT1G50500		1918	AT1G22410
			1919	AT2G25730		1919	AT3G03330
			1920	AT1G30680		1920	AT2G34420
			1921	AT1G72330		1921	AT1G27400
			1922	AT5G41600		1922	AT3G26650
			1923	AT1G11430		1923	AT4G33200
			1924	AT1G13370		1924	AT2G43160
			1925	AT3G15520		1925	AT1G64520
			1926	AT3G11450		1926	AT5G18900
			1927	AT1G24706		1927	AT5G05970
			1928	AT2G21600		1928	AT1G65290
			1929	AT4G21180		1929	AT4G33910
			1930	AT3G06980		1930	AT1G11930
			1931	AT2G19760		1931	AT1G79590
			1932	AT3G27380		1932	AT1G04280
			1933	AT2G43750		1933	AT2G41460
			1934	AT4G29350		1934	AT3G26400
			1935	AT1G59840		1935	AT2G40660
			1936	AT4G28710		1936	AT1G17620
			1937	AT5G07220		1937	AT5G14130
			1938	AT5G27540		1938	AT3G23990
			1939	AT1G30620		1939	AT1G60070
			1940	AT3G15940		1940	AT2G32480
			1941	AT1G52370		1941	AT2G37190
			1942	AT1G71720		1942	AT1G45145
			1943	AT5G35180		1943	AT1G06400
			1944	AT2G25980		1944	AT1G76010
			1945	AT2G25540		1945	AT3G62830
			1946	AT5G47010		1946	AT4G36880
			1947	AT5G65730		1947	AT5G44020
			1948	AT1G54220		1948	AT3G13870
			1949	AT3G20680		1949	AT3G55330
			1950	AT3G04590		1950	AT4G37800
			1951	AT4G23640		1951	AT2G42790
			1952	AT4G00585		1952	AT3G32930
			1953	AT1G33390		1953	AT5G39950
			1954	AT3G48170		1954	AT1G01140
			1955	AT4G12340		1955	AT5G19320
			1956	AT3G18280		1956	AT5G09920
			1957	AT1G50320		1957	AT3G17040
			1958	AT3G15090		1958	AT5G54600
			1959	AT1G14150		1959	AT5G24300
			1960	AT1G65270		1960	AT5G26280
			1961	AT4G03110		1961	AT1G80380
			1962	AT1G33490		1962	AT3G22320
			1963	AT1G54170		1963	AT2G32730
			1964	AT2G38750		1964	AT3G15260
			1965	AT5G03340		1965	AT2G23090
			1966	AT2G22300		1966	AT2G07050
			1967	AT5G09410		1967	AT4G12780
			1968	AT3G60860		1968	AT4G12770
			1969	AT4G24550		1969	AT2G24280
			1970	AT2G25210		1970	AT5G46960
			1971	AT1G10670		1971	AT2G25970
			1972	AT1G72440		1972	AT5G50000
			1973	AT5G43745		1973	AT2G34690
			1974	AT3G10720		1974	AT1G28540
			1975	AT1G64330		1975	AT5G10840
			1976	AT2G01820		1976	AT1G51760
			1977	AT3G05970		1977	AT1G02930
			1978	AT5G36700		1978	AT1G17290
			1979	AT4G09670		1979	AT1G68790
			1980	AT1G21670		1980	AT2G44100
			1981	AT5G19110		1981	AT5G12040
			1982	AT2G40410		1982	AT4G17560
			1983	AT1G01620		1983	AT3G48710
			1984	AT1G04350		1984	AT5G57655
			1985	AT5G52240		1985	AT4G34138
			1986	AT1G03910		1986	AT2G36100
			1987	AT3G20250		1987	AT5G63420
			1988	AT1G53310		1988	AT2G02510
			1989	AT4G17010		1989	AT5G24710
			1990	AT2G46320		1990	AT5G25780
			1991	AT5G42950		1991	AT4G31880
			1992	AT5G58330		1992	AT1G10510
			1993	AT1G15280		1993	AT3G16780
			1994	AT3G44890		1994	AT4G24520
			1995	AT5G54800		1995	AT2G32920
			1996	AT2G01320		1996	AT5G58390
			1997	AT5G54900		1997	AT3G28200
			1998	AT3G17240		1998	AT1G33810
[truncated: 3,761 more rows]

## Sheet: 2Suba
Protein Properties									Location Consensus	Location Predictors																							Location Annotators					Location Experiments			Publications and PubMed ID
Gene	Description	Chromosome	ESTs	Full-length cDNAs	Amino Acid Residues	Molecular Weight	Isoelectric Point	GRAVY	Location SUBAcon	Location All Predictors	Location AdaBoost	Location ATP	Location BaCelLo	Location ChloroP 1.1	Location EpiLoc	Location iPSORT	Location MitoPred	Location MitoProt	Location MultiLoc2	Location Nucleo	Location PCLR 0.9	Location Plant-mPLoc	Location PProwler 1.2	Location Predotar v1.03	Location PredSL	Location PTS1	Location SLPFA	Location SLP-Local	Location SubLoc	Location TargetP 1.1	Location WoLF PSORT	Location YLoc	Location All Annotators	Location AmiGO	Location Swiss-Prot	Swiss-Prot ID	Location TAIR10	Location GFP	Location Mass Spec	PPI	Publications GFP	Publications Mass Spec	Publications PPI
AT1G01050.1	pyrophosphorylase 1;Encodes a soluble protein with inorganic pyrophosphatase activity that is highly specific for Mg-inorganic pyrophosphate.	1	90	8	212	24485.4	5.96983	-0.448113	cytosol	plastid,mitochondrion,cytosol,nucleus	cytosol		cytosol		plastid				cytosol			mitochondrion,cytosol	mitochondrion				mitochondrion	cytosol,nucleus	nucleus	mitochondrion	cytosol	cytosol	Amigo: "nucleus" 15610358|Tair: "nucleus" 15610358	nucleus:15610358		Q93V56	nucleus:15610358	unclear:15610358	cytosol:21166475;extracellular:26572690;extracellular:30783145;golgi:25900983;golgi:25900983;plasma membrane:31541795
AT1G01080.1	RNA-binding (RRM/RBD/RNP motifs) family protein;	1	56	3	293	32577.5	9.23574	-0.46041	plastid	plastid,mitochondrion,cytosol,nucleus	plastid	plastid,mitochondrion	plastid	plastid	plastid	plastid	mitochondrion	mitochondrion	nucleus		plastid	plastid	plastid	plastid	plastid		plastid	plastid	cytosol	plastid	plastid	plastid	Amigo: "nucleus" 14617066|Amigo: "plastid" 18431481|Amigo: "plastid" 12938931|Amigo: "plastid" 18633119|Amigo: "plastid" 15028209|Tair: "nucleus" 14617066|Tair: "plastid" 12938931|Tair: "plastid" 18633119|Tair: "plastid" 18431481	nucleus:14617066;plastid:12938931;plastid:15028209;plastid:18431481;plastid:18633119		Q8W592	nucleus:14617066;plastid:18633119;plastid:18431481;plastid:12938931		extracellular:28865150;extracellular:30783145;golgi:25900983;mitochondrion:31871212;nucleus:14617066;nucleus:23396599;plastid:12938931;plastid:15028209;plastid:18431481;plastid:18633119;plastid:20061580;plastid:20423899;plastid:21311031;plastid:21531424;plastid:23549413;plastid:24124904;plastid:24361574;plastid:24872594;plastid:29967049;plastid:30135097;plastid:30865669;plastid:30962257;plastid:3…
AT1G01090.1	pyruvate dehydrogenase E1 alpha;pyruvate dehydrogenase E1 alpha subunit	1	290	9	428	47176.6	7.54509	-0.269393	plastid	plastid,mitochondrion,cytosol	cytosol		plastid	plastid	mitochondrion	mitochondrion	mitochondrion	mitochondrion	plastid		plastid	plastid	plastid	plastid	plastid		mitochondrion	plastid	mitochondrion	plastid	plastid	mitochondrion	Amigo: "plastid" 9393637|Tair: "plastid" 18431481|Tair: "plastid" 12938931	plastid:9393637		O24457	plastid:18431481;plastid:12938931		extracellular:26572690;extracellular:28865150;extracellular:30783145;golgi:25900983;golgi:25900983;mitochondrion:21311031;mitochondrion:27122571;mitochondrion:27943495;mitochondrion:31023727;mitochondrion:31520498;mitochondrion:31871212;plasma membrane:25641898;plasma membrane:30447334;plastid:12938931;plastid:18431481;plastid:20061580;plastid:20061580;plastid:20423899;plastid:21311031;plastid:21…	AT2G01760.1::18642946;AT5G50850.1::21798944
AT1G01100.1	60S acidic ribosomal protein family;	1	174	2	112	11162.3	3.99577	0.214286	cytosol	extracellular,plastid,nucleus,endoplasmic reticulum,golgi,cytosol	cytosol		nucleus		cytosol	endoplasmic reticulum,extracellular,golgi			cytosol			plastid,nucleus	endoplasmic reticulum,extracellular,golgi				endoplasmic reticulum,extracellular,golgi	cytosol,nucleus	cytosol		cytosol	cytosol	Amigo: "cytosol,nucleus" 18433157|Amigo: "plasma membrane" 17317660|Tair: "cytosol,nucleus" 18433157|Tair: "plasma membrane" 17317660	cytosol:18433157;nucleus:18433157;plasma membrane:17317660		Q8LCW9	plasma membrane:17317660;nucleus:18433157;cytosol:18433157	cytosol:30186745;nucleus:30186745	cytosol:15734919;cytosol:18433157;cytosol:21166475;cytosol:22522809;cytosol:31186290;extracellular:26572690;golgi:25900983;mitochondrion:31023727;mitochondrion:31520498;nucleus:18433157;plasma membrane:17317660;plasma membrane:19334764;plasma membrane:26781341;plastid:22550958;plastid:23673981;plastid:31615849;vacuole:18686298	AT3G44590.1::21798944
AT1G01140.1	CBL-interacting protein kinase 9;Encodes a CBL-interacting protein kinase with similarity to SOS2	1	63	3	447	50507.5	8.51608	-0.450336	cytosol	plastid,mitochondrion,cytosol,nucleus	cytosol		nucleus		cytosol	mitochondrion	mitochondrion		cytosol			nucleus	mitochondrion		mitochondrion		mitochondrion	mitochondrion	cytosol	mitochondrion	plastid	cytosol				Q9MAM1			extracellular:28865150	AT4G37260.1::32612234;AT1G31880.1::32612234;AT5G47100.1::32612234;AT2G23290.1::32612234;AT2G23290.1::21798944;AT4G17615.1::21798944;AT4G08150.1::21798944;AT1G31880.1::21798944;AT2G34090.1::21798944;AT1G05410.1::21798944;AT4G39050.1::21798944;AT5G22310.1::21798944;AT5G61010.1::21798944;AT4G26570.1::11230129;AT4G17615.1::11230129;AT5G24270.1::11230129;AT5G58720.1::21798944;AT3G53900.1::21798944;AT4…
AT1G01260.1	basic helix-loop-helix (bHLH) DNA-binding superfamily protein;	1	18	6	590	66005.6	6.70822	-0.592034	nucleus	extracellular,nucleus,endoplasmic reticulum,golgi,mitochondrion,cytosol	nucleus		nucleus		nucleus				nucleus	nucleus		nucleus	mitochondrion				endoplasmic reticulum,extracellular,golgi	cytosol,nucleus	nucleus		nucleus	nucleus	SwissProt: "nucleus" 16381842		nucleus:16381842	Q9LNJ5		nucleus:24465948;cytosol:24465948		AT1G23420.1::28650476;AT5G20900.1::28650476;AT4G03250.1::28650476;AT1G17380.1::28650476;AT1G19180.1::28650476;AT1G51600.1::32612234;AT3G43440.1::32612234;AT1G19180.1::32612234;AT1G74950.1::32612234;AT3G17860.1::32612234;AT1G17380.1::32612234;AT1G72450.1::32612234;AT1G30135.1::32612234;AT1G70700.1::32612234;AT5G13220.1::32612234;AT5G20900.1::32612234;AT3G25882.1::32612234;AT1G51600.1::21798944;AT1…
AT1G01290.1	cofactor of nitrate reductase and xanthine dehydrogenase 3;COFACTOR OF NITRATE REDUCTASE AND XANTHINE DEHYDROGENASE 3. Encodes a protein involved in molybdenum cofactor biosynthesis. Homologous to E.coli MoaC. Expression is low in all tissues examined, except in roots. Appears to have targeting signals for chloroplast or mitochondria	1	22	4	270	29514.4	8.21669	-0.27037	mitochondrion	plastid,nucleus,mitochondrion,peroxisome,cytosol	plastid		plastid		plastid	mitochondrion		mitochondrion	peroxisome	nucleus		plastid,mitochondrion,cytosol	mitochondrion	mitochondrion	mitochondrion	peroxisome	mitochondrion	mitochondrion	nucleus	mitochondrion	mitochondrion	cytosol	Amigo: "mitochondrion,plastid" 7890743	mitochondrion:7890743;plastid:7890743		Q39056			mitochondrion:27943495;mitochondrion:31023727;mitochondrion:31520498;mitochondrion:31911558
AT1G01300.1	Eukaryotic aspartyl protease family protein;	1	142	11	485	52178.1	9.16106	-0.0404124	extracellular	extracellular,plastid,nucleus,endoplasmic reticulum,golgi,plasma membrane,vacuole,mitochondrion	plasma membrane		endoplasmic reticulum,extracellular,golgi	plastid		endoplasmic reticulum,extracellular,golgi			vacuole		plastid	plasma membrane	endoplasmic reticulum,extracellular,golgi	endoplasmic reticulum,extracellular,golgi	endoplasmic reticulum,extracellular,golgi		mitochondrion	endoplasmic reticulum,extracellular,golgi	nucleus	endoplasmic reticulum,extracellular,golgi	vacuole	vacuole				Q9LNJ3			extracellular:16287169;extracellular:21533090;extracellular:26572690;extracellular:28155257;extracellular:28818374;extracellular:28865150;extracellular:30783145;extracellular:30783145;extracellular:31673584;plasma membrane:19334764;plasma membrane:21433285;plastid:31615849;vacuole:25900983	AT4G31920.1::18642946
AT1G01320.1	Tetratricopeptide repeat (TPR)-like superfamily protein;	1	82	2	1797	198785	6.28191	-0.52315	golgi	mitochondrion,cytosol,nucleus			nucleus						cytosol	nucleus		nucleus	mitochondrion				mitochondrion	cytosol,nucleus	nucleus		nucleus	cytosol				Q9LNJ1			extracellular:30783145;golgi:25900983;golgi:25900983;golgi:25900983;golgi:25900983;golgi:25900983;mitochondrion:31818904;nucleus:23396599;plasma membrane:25641898;plasma membrane:26781341;plasma membrane:30447334;plastid:23673981;plastid:31615849;vacuole:25900983
AT1G01350.1	Zinc finger (CCCH-type/C3HC4-type RING finger) family protein;	1	45	3	343	38711.9	7.06011	-1.093	nucleus	mitochondrion,cytosol,nucleus	nucleus		nucleus		nucleus				nucleus	nucleus		nucleus	mitochondrion				mitochondrion	cytosol,nucleus	nucleus		nucleus	nucleus				Q8GX84			nucleus:30961429
AT1G01470.1	Late embryogenesis abundant protein;Encodes late-embryogenesis abundant protein whose mRNA levels are induced in response to wounding and light stress. Might be involved in protection against dessication.	1	133	4	151	16543.9	4.53202	0.0562914	cytosol	extracellular,plastid,nucleus,endoplasmic reticulum,golgi,plasma membrane,vacuole,mitochondrion,cytosol	extracellular		nucleus		vacuole				cytosol			plastid,nucleus,golgi,plasma membrane,cytosol	mitochondrion				endoplasmic reticulum,extracellular,golgi	cytosol,nucleus	cytosol		cytosol	cytosol				O03983			cytosol:21166475;extracellular:26572690;extracellular:28865150;golgi:25900983;nucleus:24012629;plasma membrane:30447334;plastid:23673981;plastid:31615849;vacuole:21988472	AT1G22920.1::21798944
AT1G01490.1	Heavy metal transport/detoxification superfamily protein ;	1	75	2	177	19781.8	8.17653	-1.01582	nucleus	extracellular,mitochondrion,cytosol,nucleus	extracellular		nucleus						cytosol			nucleus	mitochondrion				mitochondrion	cytosol,nucleus	nucleus		cytosol	nucleus
AT1G01510.1	NAD(P)-binding Rossmann-fold superfamily protein;Encodes a homolog of human CtBP. Mutant has longer and thicker leaves than wild type. Involved in controlling polar cell expansion in the leaf width direction.	1	48	3	636	70153.6	6.56718	-0.301887	nucleus	plastid,nucleus,mitochondrion,peroxisome,cytosol	plastid		nucleus			mitochondrion			peroxisome	nucleus		plastid,mitochondrion	mitochondrion		mitochondrion		mitochondrion	mitochondrion	nucleus		plastid	cytosol				O23702			cytosol:21166475;extracellular:28865150;mitochondrion:31520498;plasma membrane:26781341	AT1G01510.1::17972097;AT1G01510.1::11889033;AT1G01510.1::21798944;AT5G15170.1::21798944
AT1G01560.1	MAP kinase 11;member of MAP Kinase	1	2	1	275	31598.1	7.32297	-0.197091	cytosol	plastid,mitochondrion,cytosol,nucleus	cytosol		plastid		plastid				cytosol			nucleus	mitochondrion				mitochondrion	cytosol,nucleus	mitochondrion		cytosol	cytosol				Q9LMM5				AT1G08780.1::32612234;AT4G29810.1::19513235;AT4G29810.1::19513235;AT5G53830.1::24750137;AT2G35230.1::24750137;AT3G15300.1::24750137;AT5G46780.1::24750137;AT1G78310.1::24750137;AT3G18690.1::24750137;AT2G41180.1::24750137;AT4G26070.1::19513235;AT4G26070.1::19513235;AT5G56580.1::19513235
AT1G01610.1	glycerol-3-phosphate acyltransferase 4;Encodes a protein with glycerol-3-phosphate acyltransferase activity. Involved in cutin assembly. Is functional redundant of GPAT8.	1	83	6	503	56265.3	9.4848	0.0956262	golgi	extracellular,plastid,nucleus,endoplasmic reticulum,golgi,plasma membrane,mitochondrion,cytosol	plasma membrane		plastid		cytosol				endoplasmic reticulum			endoplasmic reticulum,mitochondrion	endoplasmic reticulum,extracellular,golgi		endoplasmic reticulum,extracellular,golgi		mitochondrion	cytosol,nucleus	extracellular		plasma membrane	plasma membrane	SwissProt: "plasma membrane" 16381842		plasma membrane:16381842	Q9LMM0		cytosol:32219438	cytosol:32219438;extracellular:28865150;golgi:25900983;golgi:25900983;golgi:25900983;golgi:25900983;golgi:25900983;mitochondrion:31818904;plasma membrane:19334764;plasma membrane:30447334;plastid:23673981;plastid:31615849;vacuole:25900983	AT4G27610.1::24833385
AT1G01620.1	plasma membrane intrinsic protein 1C;a member of the plasma membrane intrinsic protein subfamily PIP1. localizes to the plasma membrane and exhibits water transport activity in Xenopus oocyte. expressed ubiquitously and protein level decreases slightly during leaf development.	1	777	6	286	30634.3	9.08443	0.381119	plasma membrane	extracellular,plastid,nucleus,endoplasmic reticulum,golgi,peroxisome,plasma membrane,mitochondrion,cytosol	plasma membrane		nucleus		plastid				cytosol			plasma membrane	endoplasmic reticulum,extracellular,golgi				mitochondrion	cytosol,nucleus	extracellular		plasma membrane	peroxisome	Amigo: "plasma membrane" 7920711|SwissProt: "plasma membrane" 16381842|Tair: "plasma membrane" 17317660|Tair: "plasma membrane" 7920711|Tair: "plastid" 15028209	plasma membrane:7920711	plasma membrane:16381842	Q08733	plasma membrane:17317660;plastid:15028209;plasma membrane:7920711		cytosol:32219438;extracellular:26572690;extracellular:28865150;mitochondrion:31520498;nucleus:23396599;plasma membrane:15060130;plasma membrane:15574830;plasma membrane:16635983;plasma membrane:17317660;plasma membrane:19334764;plasma membrane:21413151;plasma membrane:22215637;plasma membrane:22923678;plasma membrane:23990937;plasma membrane:25641898;plasma membrane:26781341;plasma membrane:30447…	AT4G35100.1::21798944;AT4G24090.1::21798944;AT3G54820.1::24833385;AT4G23400.1::24833385;AT3G53130.1::24833385;AT4G23010.1::24833385;AT4G37680.1::24833385;AT5G20270.1::24833385;AT5G06320.1::24833385;AT2G37170.1::24833385;AT2G36305.1::24833385;AT3G57650.1::24833385;AT4G38690.1::24833385;AT3G06360.1::24833385;AT1G11940.1::24833385;AT3G12180.1::24833385;AT2G24180.1::24833385;AT2G43420.1::24833385;AT1…
AT1G01630.1	Sec14p-like phosphatidylinositol transfer family protein;	1	79	6	255	29217.5	7.45603	-0.452549	cytosol	extracellular,cytoskeleton,nucleus,endoplasmic reticulum,golgi,mitochondrion,cytosol	cytosol		cytosol						cytosol			cytosol	mitochondrion		mitochondrion		endoplasmic reticulum,extracellular,golgi	cytosol,nucleus	nucleus		cytoskeleton	cytosol				Q9LQ96				AT1G30860.1::21798944;AT4G15730.1::21798944;AT2G44950.1::21798944;AT5G22310.1::21798944;AT3G11590.1::21798944;AT5G53180.1::21798944;AT4G32190.1::21798944;AT2G25650.1::21798944;AT1G68060.1::21798944;AT3G54850.1::21798944
AT1G01710.1	Acyl-CoA thioesterase family protein;	1	32	5	427	48157.8	7.61286	-0.22459	peroxisome	plastid,nucleus,mitochondrion,peroxisome,cytosol	cytosol		nucleus			plastid			peroxisome			plastid	peroxisome			peroxisome	mitochondrion	cytosol,nucleus	cytosol		cytosol	peroxisome	Amigo: "peroxisome" 17951448|Tair: "peroxisome" 17951448	peroxisome:17951448		Q8GYW7	peroxisome:17951448		mitochondrion:27943495;mitochondrion:31023727;mitochondrion:31520498;peroxisome:17951448;peroxisome:18931141;peroxisome:19329564;peroxisome:24130194
AT1G01730.1	;	1	58	4	224	24307.6	6.29617	-0.686161	nucleus	plastid,mitochondrion,cytosol,nucleus	nucleus		nucleus	plastid		mitochondrion			cytosol	nucleus	plastid	nucleus	plastid		mitochondrion		mitochondrion	plastid	nucleus	plastid	nucleus	nucleus				Q9LQ83			extracellular:28865150
AT1G01790.1	K+ efflux antiporter 1;K efflux antiporter KEA1	1	21	1	1193	128041	5.00447	0.0798827	plastid	plastid,nucleus,mitochondrion,plasma membrane,peroxisome,cytosol	cytosol		nucleus	plastid		plastid			peroxisome			nucleus	mitochondrion		mitochondrion		mitochondrion	plastid	cytosol		plasma membrane	plasma membrane	Tair: "plastid" 18431481|Tair: "plastid" 12938931			Q9LQ76	plastid:18431481;plastid:12938931	unclear:24278440	extracellular:28865150;mitochondrion:22574745;mitochondrion:31818904;plasma membrane:19334764;plasma membrane:21433285;plasma membrane:25641898;plastid:12766230;plastid:12938931;plastid:15028209;plastid:18431481;plastid:20061580;plastid:23390424;plastid:23673981;plastid:24124904;plastid:24361574;plastid:24748391;plastid:24872594;plastid:27137770;plastid:30135097;plastid:30865669;plastid:30962257;…	AT2G22180.1::24833385;AT3G26370.1::24833385;AT3G66654.1::24833385;AT4G30850.1::24833385;AT5G25752.1::24833385;AT5G22290.1::24833385
AT1G01800.1	NAD(P)-binding Rossmann-fold superfamily protein;	1	75	2	295	31662	5.03022	0.0213559	cytosol	extracellular,plastid,nucleus,endoplasmic reticulum,golgi,peroxisome,mitochondrion,cytosol	cytosol		cytosol			mitochondrion			peroxisome			plastid	mitochondrion				endoplasmic reticulum,extracellular,golgi	cytosol,nucleus	cytosol		cytosol	cytosol				Q94K30			cytosol:31186290;extracellular:16287169;extracellular:26572690;extracellular:28865150;golgi:25900983;plasma membrane:30447334;plastid:23673981;vacuole:25900983
AT1G01820.1	peroxin 11c;member of the peroxin11 (PEX11) gene family, integral to peroxisome membrane, controls peroxisome proliferation.	1	51	9	235	25913.9	10.4065	-0.0229787	peroxisome	nucleus,endoplasmic reticulum,peroxisome,plasma membrane,mitochondrion	plasma membrane		nucleus						peroxisome			peroxisome	mitochondrion				mitochondrion	mitochondrion	mitochondrion		endoplasmic reticulum	peroxisome	Amigo: "peroxisome" 17220199|SwissProt: "peroxisome" 16381842|Tair: "peroxisome" 17220199	peroxisome:17220199	peroxisome:16381842	Q9LQ73	peroxisome:17220199	peroxisome:16636080	extracellular:21533090;extracellular:28865150;golgi:25900983;mitochondrion:24727099;mitochondrion:31023727;mitochondrion:31520498;nucleus:30961429;peroxisome:18931141;peroxisome:19329564;plasma membrane:19334764;plastid:22550958;plastid:31615849;plastid:31932409;plastid:31975158
AT1G01860.1	Ribosomal RNA adenine dimethylase family protein;dimethyladenosine transferase	1	12	7	343	38024.8	8.86771	-0.172886	plastid	plastid,nucleus	plastid		nucleus	plastid		plastid			plastid		plastid	plastid	plastid	plastid	plastid		plastid	plastid	nucleus	plastid	plastid	plastid				O65090			plastid:23549413
AT1G01900.1	subtilase family protein;Encodes AtSBT1.1, a subtilisin-like serine protease. Cleaves the phytosulfokine AtPSK4, a growth promoting peptide.	1	26	2	774	83251.9	8.27123	-0.00620155	extracellular	extracellular,plastid,endoplasmic reticulum,golgi,plasma membrane,vacuole,mitochondrion	plasma membrane		endoplasmic reticulum,extracellular,golgi	plastid		mitochondrion			vacuole			extracellular	endoplasmic reticulum,extracellular,golgi	endoplasmic reticulum,extracellular,golgi	endoplasmic reticulum,extracellular,golgi		mitochondrion	endoplasmic reticulum,extracellular,golgi	extracellular	endoplasmic reticulum,extracellular,golgi	plastid	plasma membrane				Q84WS0			extracellular:15593128;extracellular:15694452;extracellular:16356755;extracellular:28155257;extracellular:28818374;extracellular:28865150;extracellular:30783145;extracellular:30783145;extracellular:31673584
AT1G01910.1	P-loop containing nucleoside triphosphate hydrolases superfamily protein;	1	62	3	353	39672.8	4.47152	-0.128329	cytosol	extracellular,plastid,nucleus,endoplasmic reticulum,golgi,mitochondrion,cytosol	cytosol		cytosol		cytosol				cytosol			plastid	mitochondrion		endoplasmic reticulum,extracellular,golgi		mitochondrion	cytosol,nucleus	cytosol		cytosol	cytosol				Q949M9		cytosol:31233800	golgi:25900983;golgi:25900983;golgi:25900983;golgi:25900983;mitochondrion:27943495;mitochondrion:31520498;plasma membrane:22215637;plasma membrane:26781341;plasma membrane:30447334;plastid:23673981;vacuole:25900983	AT4G28020.1::21798944;AT5G14920.1::21798944;AT5G14920.1::21798944;AT2G30490.1::21798944;AT4G19810.1::21798944;AT5G44580.1::21798944;AT5G05670.1::21798944;AT3G18510.1::21798944;AT2G41280.1::21798944;AT3G44280.1::21798944;AT4G13195.1::21798944;AT4G27140.1::21798944;AT5G15230.1::21798944;AT3G20470.1::21798944;AT2G24693.1::21798944;AT5G60530.1::21798944;AT3G25220.1::21798944;AT5G58650.1::21798944;AT2…
AT1G01920.1	SET domain-containing protein;	1	18	0	572	64676.2	4.65633	-0.277622	cytosol	extracellular,plastid,nucleus,endoplasmic reticulum,golgi,mitochondrion,cytosol	cytosol		nucleus						cytosol			nucleus	mitochondrion		endoplasmic reticulum,extracellular,golgi		mitochondrion	cytosol,nucleus	cytosol		plastid	cytosol								AT3G16500.1::28650476;AT4G32570.1::28650476;AT4G03250.1::28650476;AT3G28920.1::28650476;AT1G58110.1::28650476
AT1G01930.1	zinc finger protein-related;	1	12	4	580	65263.5	7.1098	-0.762241	nucleus	plastid,mitochondrion,cytosol,nucleus	nucleus		nucleus						cytosol	nucleus		nucleus	mitochondrion		plastid		mitochondrion	cytosol,nucleus	nucleus		nucleus	cytosol							extracellular:28865150
AT1G01940.1	Cyclophilin-like peptidyl-prolyl cis-trans isomerase family protein;	1	33	2	160	17504	8.48698	-0.3125	cytosol	extracellular,cytoskeleton,nucleus,endoplasmic reticulum,golgi,plasma membrane,mitochondrion,cytosol	plasma membrane		nucleus		cytosol				cytosol			cytosol	mitochondrion				endoplasmic reticulum,extracellular,golgi	cytosol,nucleus	mitochondrion		cytoskeleton	cytosol				Q9LPC7			extracellular:26572690;mitochondrion:31520498;plastid:22550958
AT1G01950.1	armadillo repeat kinesin 2;Encodes a member of the armadillo/beta-catenin repeat kinesin motor family. Mutants have twisted roots due to abnormal cell file rotation; the phenotype is dependent on microtubules.	1	34	1	894	98428.3	7.01326	-0.414989	plastid	plastid,mitochondrion,cytosol,nucleus	plastid	plastid,mitochondrion	plastid	plastid		mitochondrion	mitochondrion	mitochondrion	mitochondrion		plastid	nucleus	plastid	plastid	plastid		mitochondrion	plastid	nucleus	plastid	plastid	cytosol				Q9LPC6			cytoskeleton:24134884
AT1G01960.1	SEC7-like guanine nucleotide exchange family protein;	1	66	0	1750	194954	5.34878	-0.122	cytosol	plastid,nucleus,plasma membrane,mitochondrion,cytosol			nucleus		cytosol				cytosol	nucleus	plastid	nucleus	mitochondrion				mitochondrion	cytosol,nucleus	nucleus		plasma membrane	cytosol	Amigo: "cytosol,nucleus" 18433157|Tair: "cytosol,nucleus" 18433157	cytosol:18433157;nucleus:18433157		Q9LPC5	nucleus:18433157;cytosol:18433157		cytoskeleton:24134884;cytosol:18433157;cytosol:21166475;extracellular:21533090;extracellular:28865150;golgi:25900983;golgi:25900983;golgi:25900983;golgi:25900983;golgi:25900983;mitochondrion:31818904;nucleus:18433157;nucleus:30961429;plasma membrane:19334764;plastid:22550958;plastid:23673981;plastid:31615849;vacuole:25900983
AT1G02040.1	C2H2-type zinc finger family protein;	1	0	1	324	36604.2	6.74963	-1.08735	nucleus	mitochondrion,cytosol,nucleus	nucleus		nucleus		nucleus	mitochondrion		mitochondrion	nucleus	nucleus		nucleus	mitochondrion		mitochondrion		mitochondrion	cytosol,nucleus	nucleus		nucleus	nucleus				Q3EDL3
AT1G02090.1	Proteasome component (PCI) domain protein;encodes a phosphoprotein that is a subunit of the COP9 signalosome. Mutants exhibit constitutive photomorphogenic phenotype.	1	42	6	260	29470.5	5.44891	-0.396923	cytosol,nucleus	extracellular,nucleus,endoplasmic reticulum,golgi,mitochondrion,cytosol	cytosol		nucleus						cytosol	nucleus		nucleus	mitochondrion		endoplasmic reticulum,extracellular,golgi		endoplasmic reticulum,extracellular,golgi	cytosol,nucleus	cytosol		cytosol	nucleus	Amigo: "nucleus" 10330469|Amigo: "nucleus" 9707402|Amigo: "nucleus" 11019806|SwissProt: "cytosol,nucleus" 16381842	nucleus:10330469;nucleus:11019806;nucleus:9707402	cytosol:16381842;nucleus:16381842	Q94JU3			cytosol:21166475;nucleus:30961429	AT3G61140.1::11854419;AT5G42970.1::11742986;AT1G22920.1::11742986;AT4G14110.1::11742986;AT4G14110.1::15703063;AT1G22920.1::15703063;AT3G61140.1::15703063;AT5G56280.1::15703063;AT4G14110.1::12615944;AT4G14110.1::10330469;AT5G42970.1::11854419;AT5G56280.1::12615944;AT5G56280.1::11701877;AT5G14250.1::12615944;AT5G25780.1::11029466;AT3G57290.1::11029466;AT3G57290.1::11029466;AT3G57290.1::11029466;AT3…
AT1G02090.2	Proteasome component (PCI) domain protein;encodes a phosphoprotein that is a subunit of the COP9 signalosome. Mutants exhibit constitutive photomorphogenic phenotype.	1	34	2	225	25472.8	5.18543	-0.268	cytosol	extracellular,nucleus,endoplasmic reticulum,golgi,mitochondrion,cytosol	cytosol		nucleus						cytosol	nucleus		nucleus	mitochondrion		endoplasmic reticulum,extracellular,golgi		endoplasmic reticulum,extracellular,golgi	cytosol,nucleus	cytosol		cytosol	cytosol	SwissProt: "cytosol,nucleus" 16381842		cytosol:16381842;nucleus:16381842	Q94JU3			cytosol:21166475
AT1G02140.1	mago nashi family protein;	1	215	3	150	17458.8	5.32821	-0.403333	nucleus	mitochondrion,cytosol,nucleus	cytosol		cytosol		cytosol				nucleus	nucleus		cytosol,nucleus	mitochondrion				mitochondrion	cytosol,nucleus	cytosol		cytosol	nucleus	Amigo: "nucleus" 16953428|Amigo: "nucleus" 15496452|SwissProt: "nucleus" 16381842|Tair: "nucleus" 15496452|Tair: "nucleus" 16953428|Tair: "plastid" 15028209	nucleus:15496452;nucleus:16953428	nucleus:16381842	O23676	plastid:15028209;nucleus:16953428;nucleus:15496452	nucleus:15496452;nucleus:16953428	extracellular:26572690;extracellular:28865150;mitochondrion:31520498;nucleus:15496452;nucleus:23396599;nucleus:29104584;nucleus:30961429;plastid:15028209;plastid:31615849	AT4G37260.1::32612234;AT4G33690.1::21798944;AT4G22250.1::21798944;AT5G19960.1::21798944;AT5G22120.1::21798944;AT4G25200.1::21798944;AT5G56290.1::21798944
AT1G02150.1	Tetratricopeptide repeat (TPR)-like superfamily protein;	1	104	5	524	59886.1	8.21706	-0.329962	plastid	plastid,mitochondrion,cytosol	plastid		plastid	plastid	plastid	mitochondrion	mitochondrion	mitochondrion	mitochondrion		plastid	plastid	mitochondrion	mitochondrion	mitochondrion		mitochondrion	plastid	mitochondrion	mitochondrion	plastid	cytosol	Amigo: "plastid" 18431481|Tair: "plastid" 18431481	plastid:18431481		Q8LPS6	plastid:18431481		extracellular:28865150;golgi:25900983;golgi:25900983;golgi:25900983;golgi:25900983;mitochondrion:31818904;plasma membrane:30447334;plastid:18431481;plastid:20061580;plastid:21311031;plastid:21531424;plastid:23549413;plastid:23851315;plastid:24124904;plastid:24872594;plastid:27137770;plastid:29967049;plastid:30135097;plastid:31615849;plastid:31932409;vacuole:25900983
AT1G02280.1	translocon at the outer envelope membrane of chloroplasts 33;Encodes a GTP-binding GTP-ase. Component of the chloroplast protein import machinery. Required for import of POR B into plastids. Toc33 phosphorylation may not play an important role in vivo.	1	69	7	297	32927.1	9.59131	-0.139731	plastid	plastid,mitochondrion,cytosol,nucleus	mitochondrion		cytosol		plastid							plastid	mitochondrion				mitochondrion	cytosol,nucleus	mitochondrion		cytosol	cytosol	Amigo: "plastid" 10998188|SwissProt: "plastid" 16381842|Tair: "plastid" 18431481|Tair: "plastid" 12938931|Tair: "plastid" 10998188	plastid:10998188	plastid:16381842	O23680	plastid:12938931;plastid:18431481;plastid:10998188		golgi:25900983;golgi:25900983;golgi:25900983;golgi:25900983;mitochondrion:21896887;mitochondrion:31520498;mitochondrion:31818904;nucleus:30961429;plasma membrane:19334764;plasma membrane:25641898;plastid:12766230;plastid:12938931;plastid:18431481;plastid:20061580;plastid:21531424;plastid:22550958;plastid:23673981;plastid:24124904;plastid:27137770;plastid:30135097;plastid:30865669;plastid:30962257…	AT1G35670.1::19130088;AT1G35670.1::19130088;AT4G02510.1::12869544;AT1G06950.1::15829604;AT4G09570.1::19130088;AT4G09570.1::19130088;AT1G02280.1::12869544;AT1G02280.1::12869544;AT1G63900.1::23118188;AT1G63890.1::23118188
AT1G02305.1	Cysteine proteinases superfamily protein;	1	164	0	362	40035.3	6.9065	-0.216575	vacuole	extracellular,plastid,endoplasmic reticulum,golgi,vacuole,cytosol	cytosol		endoplasmic reticulum,extracellular,golgi		cytosol	endoplasmic reticulum,extracellular,golgi			extracellular			vacuole	endoplasmic reticulum,extracellular,golgi		endoplasmic reticulum,extracellular,golgi		endoplasmic reticulum,extracellular,golgi	endoplasmic reticulum,extracellular,golgi	extracellular	endoplasmic reticulum,extracellular,golgi	plastid	vacuole	Amigo: "vacuole" 15539469|Tair: "vacuole" 15539469	vacuole:15539469		Q93VC9	vacuole:15539469		extracellular:26572690;extracellular:28155257;extracellular:28818374;extracellular:28865150;extracellular:31673584;vacuole:15215502;vacuole:15539469;vacuole:21988472	AT3G46090.1::17259181
AT1G02330.1	;	1	20	1	279	32351	6.62328	-1.18244	nucleus	cytosol,mitochondrion,cytoskeleton,nucleus	cytoskeleton		nucleus						cytosol	nucleus		nucleus	mitochondrion				mitochondrion	cytosol,nucleus	mitochondrion		nucleus	nucleus				Q94JU5			extracellular:28865150
AT1G02475.1	Polyketide cyclase/dehydrase and lipid transport superfamily protein;	1	42	4	219	25038.4	10.4902	-0.179452	plastid	plastid,plasma membrane,mitochondrion,nucleus	plasma membrane		plastid	plastid	plastid	plastid		mitochondrion	plastid		plastid	nucleus	plastid	plastid	plastid		plastid	plastid	nucleus	plastid	plastid	plastid							extracellular:28865150;golgi:25900983;golgi:25900983;golgi:25900983;golgi:25900983;plastid:24124904;plastid:24872594;plastid:29967049;plastid:30962257;plastid:31615849;plastid:31932409;vacuole:25900983
AT1G02500.1	S-adenosylmethionine synthetase 1;encodes a S-adenosylmethionine synthetase. SAM1 is regulated by protein S-nitrosylation. The covalent binding of nitric oxide (NO) to the Cys114 residue inhibits the enzyme activity.	1	567	5	393	43160.4	5.60638	-0.306107	cytosol	extracellular,plastid,nucleus,endoplasmic reticulum,golgi,mitochondrion,cytosol	cytosol		cytosol		plastid				cytosol			plastid	mitochondrion		endoplasmic reticulum,extracellular,golgi		endoplasmic reticulum,extracellular,golgi	cytosol,nucleus	cytosol		cytosol	cytosol	SwissProt: "cytosol" 16381842|Tair: "plasma membrane" 17317660		cytosol:16381842	P23686	plasma membrane:17317660		cytosol:21166475;cytosol:31186290;extracellular:26572690;extracellular:30783145;mitochondrion:31520498;mitochondrion:31871212;nucleus:14505352;nucleus:29104584;plasma membrane:17317660;plasma membrane:19334764;plastid:22550958;plastid:23673981;plastid:24124904;plastid:31615849
AT1G02520.1	P-glycoprotein 11;	1	8	0	1278	137675	7.79982	0.14734	plasma membrane	extracellular,nucleus,endoplasmic reticulum,golgi,peroxisome,plasma membrane,mitochondrion,cytosol	plasma membrane		nucleus						cytosol			plasma membrane	endoplasmic reticulum,extracellular,golgi				mitochondrion	cytosol,nucleus	mitochondrion		plasma membrane	peroxisome	Amigo: "plasma membrane" 16618929|SwissProt: "plasma membrane" 16381842|Tair: "plasma membrane" 16618929|Tair: "plasma membrane" 14506206	plasma membrane:16618929	plasma membrane:16381842	Q9FWX7	plasma membrane:14506206;plasma membrane:16618929		extracellular:21533090;mitochondrion:31023727;mitochondrion:31520498;plasma membrane:15308754;plasma membrane:16618929;plasma membrane:17317660;plasma membrane:19334764;plasma membrane:20374526;plasma membrane:21433285;plasma membrane:22923678;plasma membrane:24030099;plasma membrane:30447334;plasma membrane:31541795
AT1G02560.1	nuclear encoded CLP protease 5;One of several nuclear-encoded ClpPs (caseinolytic protease). Contains a highly conserved catalytic triad of Ser-type proteases (Ser-His-Asp). The name reflects nomenclature described in Adam et. al (2001).	1	172	9	298	32357.7	8.43592	-0.197651	plastid	plastid,mitochondrion,cytosol,nucleus	cytosol		plastid	plastid	cytosol	mitochondrion			plastid		plastid	plastid	plastid	plastid	plastid		mitochondrion	plastid	nucleus	plastid	plastid	plastid	Amigo: "plastid" 11278690|SwissProt: "plastid" 16381842|Tair: "plastid" 18431481|Tair: "plastid" 12766230|Tair: "plastid" 14593120|Tair: "plastid" 11278690|Tair: "plastid" 16207701	plastid:11278690	plastid:16381842	Q9S834	plastid:11278690;plastid:12766230;plastid:14593120;plastid:18431481;plastid:16207701		extracellular:28865150;extracellular:30783145;golgi:25900983;golgi:25900983;golgi:25900983;golgi:25900983;mitochondrion:21311031;mitochondrion:31023727;mitochondrion:31520498;plasma membrane:25641898;plastid:11278690;plastid:12766230;plastid:12938931;plastid:16207701;plastid:16648217;plastid:18431481;plastid:18431481;plastid:18633119;plastid:20061580;plastid:20061580;plastid:20423899;plastid:2131…	AT4G12060.1::14593120;AT4G17040.1::14593120;AT1G66670.1::14593120;AT1G12410.1::14593120;AT5G45390.1::14593120;AT1G09130.1::14593120;AT4G25370.1::14593120
AT1G02690.1	importin alpha isoform 6;Putative importin alpha isoform. When overexpressed can rescue the impa-4 decreased transformation susceptibility phenotype.	1	35	3	538	59392.2	4.77511	-0.358736	nucleus	mitochondrion,cytosol,nucleus	cytosol		nucleus		nucleus				cytosol	nucleus		cytosol,nucleus	mitochondrion				mitochondrion	cytosol,nucleus	cytosol		nucleus	cytosol				Q9FWY7			golgi:25900983;golgi:25900983;golgi:25900983;golgi:25900983;mitochondrion:31520498;mitochondrion:31871212;nucleus:30961429;plastid:22550958	AT1G04250.1::32612234;AT5G01600.1::32612234;AT4G00120.1::32612234;AT1G04550.1::32612234;AT5G05410.1::32612234;AT5G20720.1::21798944;AT2G45820.1::21798944;AT3G15540.1::21798944;AT1G06510.1::21798944;AT1G51600.1::21798944;AT5G45030.1::21798944;AT3G54230.1::21798944;AT5G53800.1::21798944;AT4G25200.1::21798944;AT5G56260.1::21798944;AT3G13710.1::21798944;AT3G14180.1::21798944;AT5G51110.1::21798944;AT3…
AT1G02730.1	cellulose synthase-like D5;Encodes a gene similar to cellulose synthase. Knock-out mutant has reduced growth, reduced xylan level and reduced xylan synthase activity in stems.	1	45	2	1181	132594	7.82347	-0.276291	golgi	plastid,nucleus,plasma membrane,mitochondrion,cytosol	plasma membrane		plastid	plastid		mitochondrion		mitochondrion	plastid	nucleus	plastid	plastid	plastid	plastid	plastid		mitochondrion	plastid	cytosol	plastid	plasma membrane	plastid	Amigo: "golgi" 17892446|SwissProt: "golgi" 16381842|Tair: "golgi" 17892446	golgi:17892446	golgi:16381842	Q9SRW9	golgi:17892446	golgi:17892446	cytosol:22522809;extracellular:21533090;mitochondrion:31520498;plastid:30135097
AT1G02780.1	Ribosomal protein L19e family protein;	1	735	14	214	24607.8	11.9406	-0.989252	cytosol	plastid,nucleus,vacuole,mitochondrion,cytosol	nucleus		nucleus		vacuole	mitochondrion	mitochondrion	mitochondrion	cytosol		plastid	plastid	mitochondrion	mitochondrion	mitochondrion		mitochondrion	mitochondrion	nucleus		nucleus	cytosol	Amigo: "cytosol" 17934214|Tair: "cytosol" 17934214|Tair: "nucleus" 15496452|Tair: "plasma membrane" 17317660	cytosol:17934214		Q9SRX2	plasma membrane:17317660;cytosol:17934214;nucleus:15496452		cytosol:15734919;cytosol:21166475;cytosol:22522809;extracellular:21533090;extracellular:26572690;extracellular:28865150;extracellular:30783145;golgi:25900983;golgi:25900983;golgi:25900983;golgi:25900983;golgi:25900983;mitochondrion:31520498;mitochondrion:31818904;nucleus:15496452;nucleus:30961429;plasma membrane:17317660;plasma membrane:19334764;plasma membrane:20843791;plasma membrane:22215637;p…	AT1G27400.1::24556609;AT4G24190.1::24556609;AT2G17360.1::24556609;AT2G40510.1::24556609;AT5G61170.1::24556609;AT5G28540.1::24556609;AT4G29520.1::24556609;AT5G06970.1::24556609;AT5G55660.1::24556609;AT4G18060.1::24556609;AT5G20920.1::24556609;AT5G02960.1::24556609;AT1G76810.1::24556609;AT4G34050.1::24556609;AT2G18020.1::24556609;AT4G31340.1::24556609;AT3G09500.1::24556609;AT5G15200.1::24556609;AT3…
AT1G02816.1	Protein of unknown function, DUF538;	1	41	7	166	18497.2	4.84872	0.174096	extracellular	endoplasmic reticulum,extracellular,golgi,plasma membrane	plasma membrane		endoplasmic reticulum,extracellular,golgi		endoplasmic reticulum	endoplasmic reticulum,extracellular,golgi			extracellular			extracellular	endoplasmic reticulum,extracellular,golgi	endoplasmic reticulum,extracellular,golgi	endoplasmic reticulum,extracellular,golgi		endoplasmic reticulum,extracellular,golgi	endoplasmic reticulum,extracellular,golgi	extracellular	endoplasmic reticulum,extracellular,golgi	extracellular	plasma membrane	Amigo: "plasma membrane" 17151019|Amigo: "vacuole" 15539469|Tair: "plasma membrane" 17151019|Tair: "vacuole" 15539469	plasma membrane:17151019;vacuole:15539469		Q9SRX5	vacuole:15539469;plasma membrane:17151019		extracellular:26572690;extracellular:28865150;vacuole:17151019
AT1G02830.1	Ribosomal L22e protein family;	1	0	0	127	14451.4	10.2991	-0.56063	cytosol	plastid,mitochondrion,cytosol,nucleus	cytosol		nucleus		cytosol		mitochondrion		cytosol			plastid	mitochondrion	mitochondrion	mitochondrion		mitochondrion	cytosol,nucleus	nucleus		cytosol	cytosol	Amigo: "cytosol" 17934214|Tair: "cytosol" 17934214	cytosol:17934214		Q9SRX7	cytosol:17934214
AT1G02840.1	RNA-binding (RRM/RBD/RNP motifs) family protein;SR1 is a plant homologue of the human general/alternative splicing factor SF2/ASF.	1	135	3	303	33731.1	11.5978	-1.25083	nucleus	mitochondrion,cytosol,nucleus	nucleus		nucleus		nucleus				nucleus	nucleus		nucleus	mitochondrion				mitochondrion	cytosol,nucleus	nucleus		nucleus	nucleus	Amigo: "nucleus" 10215626|Amigo: "nucleus" 15686520|Amigo: "nucleus" 15133128|Amigo: "nucleus" 15034145|SwissProt: "nucleus" 16381842|Tair: "nucleus" 15686520|Tair: "nucleus" 15034145	nucleus:10215626;nucleus:15034145;nucleus:15133128;nucleus:15686520	nucleus:16381842	O22315	nucleus:15034145;nucleus:15686520	nucleus:15133128;nucleus:15686520	nucleus:24832081;nucleus:29104584;nucleus:30961429	AT3G63400.1::15166240;AT3G63400.1::15166240;AT1G23860.1::18674533;AT1G23860.2::18674533;AT2G43370.1::15987817;AT2G37340.1::18674533;AT3G50670.1::18674533;AT5G64200.1::18674533;AT5G64200.2::18674533;AT1G53720.1::16497658;AT1G53720.1::16497658;AT3G13570.1::18674533;AT5G18810.1::18674533;AT5G64960.1::18208522;AT2G43370.1::15987817;AT3G63400.1::15166240;AT4G32420.1::15166240;AT3G55460.1::18674533
AT1G02860.1	SPX (SYG1/Pho81/XPR1) domain-containing protein;Encodes a likely ubiquitin E3 ligase with RING and SPX domains that is involved in mediating immune responses. Targeted by MIR827.	1	43	8	335	38411.5	8.31888	-0.423284	nucleus	extracellular,mitochondrion,cytosol,nucleus	cytosol		nucleus						nucleus	nucleus		nucleus	mitochondrion				mitochondrion	cytosol,nucleus	extracellular		nucleus	nucleus	Amigo: "nucleus" 17355433|SwissProt: "nucleus" 16381842|Tair: "nucleus" 17355433	nucleus:17355433	nucleus:16381842	Q9SRX9	nucleus:17355433	nucleus:24122828;plasma membrane:24122828		AT2G38940.1:p,l,a,s,m,a, ,m,e,m,b,r,a,n,e:24122828;AT5G43350.1:p,l,a,s,m,a, ,m,e,m,b,r,a,n,e:24122828;AT2G38940.1::24122828
AT1G02870.1	;	1	49	3	193	22104.5	10.1743	-0.842487	nucleus	plastid,mitochondrion,cytosol,nucleus	nucleus		plastid			mitochondrion	mitochondrion	mitochondrion	cytosol	nucleus	plastid	nucleus	mitochondrion	mitochondrion	mitochondrion		mitochondrion	mitochondrion	nucleus	mitochondrion	mitochondrion	nucleus				Q8RWK5		nucleus:21908688	nucleus:30961429	AT2G41680.1::21798944
AT1G02890.1	AAA-type ATPase family protein;	1	29	0	1246	135997	5.76414	-0.38138	nucleus	plastid,mitochondrion,cytosol,nucleus	nucleus		plastid	plastid	nucleus	mitochondrion		mitochondrion	mitochondrion		plastid	mitochondrion,nucleus	mitochondrion	plastid	mitochondrion		mitochondrion	mitochondrion	nucleus	plastid	plastid	cytosol				B3H4X5			nucleus:30961429;plasma membrane:19334764;plastid:22550958
AT1G02910.1	tetratricopeptide repeat (TPR)-containing protein;Mutants defective in this gene were shown to have a reduced PSII content (overall reduction in the levels of several PSII subunits) and a disrupted grana stack structure. The N-terminal half of the protein contains two tetratricopeptide repeat (TPR) motifs that are arranged tandemly, each consisting of a 34-residue degenerate consensus sequence. T…	1	15	2	453	50741.9	9.83269	-0.35011	plastid	plastid,nucleus,plasma membrane,mitochondrion,cytosol	plastid		plastid	plastid	plasma membrane	plastid	mitochondrion	mitochondrion	plastid		plastid	plastid	plastid	mitochondrion	plastid		mitochondrion	plastid	nucleus	plastid	plastid	cytosol	Tair: "plastid" 18431481			Q9SRY4	plastid:18431481		extracellular:28865150;plastid:18431481;plastid:20061580;plastid:21531424;plastid:23673981;plastid:23851315;plastid:24124904;plastid:24872594;plastid:27137770;plastid:29967049;plastid:30135097;plastid:31615849;plastid:31932409;plastid:31975158
AT1G02920.1	glutathione S-transferase 7;Encodes glutathione transferase belonging to the phi class of GSTs. Naming convention according to Wagner et al. (2002).	1	173	5	209	23599.4	6.61027	-0.21244	cytosol	plastid,mitochondrion,cytosol	cytosol		plastid		plastid		mitochondrion	mitochondrion	cytosol			cytosol	mitochondrion	mitochondrion			mitochondrion	mitochondrion	cytosol		plastid	cytosol	Amigo: "nucleus" 15610358|SwissProt: "cytosol" 16381842|Tair: "vacuole" 15539469|Tair: "nucleus" 15610358	nucleus:15610358	cytosol:16381842	Q9SRY5	vacuole:15539469;nucleus:15610358	cytosol:19329564;cytosol:19995732;unclear:15610358	cytosol:31186290;extracellular:21533090;extracellular:26572690;extracellular:28865150;extracellular:30783145;mitochondrion:31520498;nucleus:30961429;peroxisome:19329564;plasma membrane:25641898;plasma membrane:30447334;plastid:22550958;plastid:23673981;vacuole:15539469	AT1G02930.1::21798944
AT1G02930.1	glutathione S-transferase 6;Encodes glutathione transferase belonging to the phi class of GSTs. Naming convention according to Wagner et al. (2002).	1	258	4	208	23487.2	6.17736	-0.21875	cytosol	plastid,mitochondrion,cytosol	cytosol		cytosol		plastid			mitochondrion	cytosol			cytosol	mitochondrion	mitochondrion			mitochondrion	mitochondrion	cytosol		cytosol	cytosol	Amigo: "mitochondrion" 12492832|Amigo: "mitochondrion" 14671022|SwissProt: "cytosol" 16381842|Tair: "mitochondrion" 12492832|Tair: "vacuole" 15539469	mitochondrion:12492832;mitochondrion:14671022	cytosol:16381842	P42760	vacuole:15539469;mitochondrion:12492832	cytosol:19174456;unclear:18931141;unclear:19995732	cytosol:21166475;cytosol:31186290;extracellular:26572690;extracellular:28865150;extracellular:30783145;mitochondrion:12492832;mitochondrion:14671022;mitochondrion:27122571;mitochondrion:31520498;nucleus:29104584;plasma membrane:19334764;plasma membrane:25641898;plasma membrane:26781341;plasma membrane:30447334;plastid:22550958;plastid:23673981;plastid:24361574;vacuole:15539469;vacuole:21988472	AT5G58230.1::23778966;AT4G02020.1::23778966;AT1G02920.1::21798944;AT5G38550.1::21798944
AT1G02980.1	cullin 2;encodes an Arabidopsis cullin	1	1	0	742	85969.7	7.58132	-0.40283	cytosol	mitochondrion,cytosol,nucleus	cytosol		nucleus						cytosol			nucleus	mitochondrion				mitochondrion	cytosol,nucleus	cytosol		cytosol	cytosol	Tair: "plastid" 12938931			Q9SRZ0	plastid:12938931		plastid:12938931
AT1G03030.1	P-loop containing nucleoside triphosphate hydrolases superfamily protein;	1	33	4	301	34058.8	7.57913	-0.328571	plastid	plastid,mitochondrion,cytosol	plastid		plastid			plastid			plastid		plastid	plastid	plastid	plastid	plastid		mitochondrion	plastid	cytosol	plastid	plastid	cytosol	Amigo: "plastid" 18431481|Tair: "plastid" 18431481	plastid:18431481		Q500U9	plastid:18431481		extracellular:28865150;mitochondrion:31520498;plastid:18431481;plastid:20423899;plastid:21531424;plastid:24124904
AT1G03060.1	Beige/BEACH domain ;WD domain, G-beta repeat protein;Encodes a WD/BEACH domain protein involved in cell morphogenesis.	1	35	1	3601	400916	6.0342	-0.145293	golgi	plastid,nucleus,plasma membrane,mitochondrion,cytosol			nucleus						cytosol	nucleus	plastid		mitochondrion		plastid		mitochondrion	cytosol,nucleus	cytosol	plastid	plasma membrane	cytosol				Q9SA64			golgi:25900983;golgi:25900983;golgi:25900983	AT3G55190.1::20706207;AT1G14810.1::20706207;AT4G25550.1::20706207;AT3G22310.1::20706207;AT4G26870.1::20706207;AT5G12380.1::20706207;AT3G05190.1::20706207;AT5G60790.1::20706207;AT1G08370.1::26133670
AT1G03080.1	kinase interacting (KIP1-like) family protein;	1	33	0	1733	198561	4.72483	-0.702827	nucleus	mitochondrion,cytosol,nucleus			nucleus				mitochondrion		cytosol	nucleus		nucleus	mitochondrion		mitochondrion		mitochondrion	cytosol,nucleus	cytosol		cytosol	nucleus	Amigo: "plasma membrane" 17317660|Tair: "plasma membrane" 17317660	plasma membrane:17317660		Q9SA62	plasma membrane:17317660		cytoskeleton:24134884;plasma membrane:17317660;plastid:24361574;plastid:31932409
AT1G03090.1	methylcrotonyl-CoA carboxylase alpha chain, mitochondrial / 3-methylcrotonyl-CoA carboxylase 1 (MCCA);MCCA is the biotinylated subunit of the dimer MCCase, which is involved in leucine degradation. Both subunits are nuclear coded and the active enzyme is located in the mitochondrion.	1	29	1	714	78373.4	6.77947	-0.284174	mitochondrion	plastid,mitochondrion,cytosol	cytosol		mitochondrion		mitochondrion	mitochondrion	mitochondrion	mitochondrion	mitochondrion		plastid	mitochondrion	mitochondrion	mitochondrion	mitochondrion		mitochondrion	mitochondrion	cytosol	mitochondrion	mitochondrion	mitochondrion	Amigo: "mitochondrion" 12068107|SwissProt: "mitochondrion" 16381842|Tair: "mitochondrion" 18385124|Tair: "mitochondrion" 12068107	mitochondrion:12068107	mitochondrion:16381842	Q42523	mitochondrion:18385124;mitochondrion:12068107		mitochondrion:18385124;mitochondrion:22540835;mitochondrion:23444301;mitochondrion:27943495;mitochondrion:31023727;mitochondrion:31520498;mitochondrion:31818904;mitochondrion:31871212;mitochondrion:31911558;plastid:30865669
AT1G03090.2	methylcrotonyl-CoA carboxylase alpha chain, mitochondrial / 3-methylcrotonyl-CoA carboxylase 1 (MCCA);MCCA is the biotinylated subunit of the dimer MCCase, which is involved in leucine degradation. Both subunits are nuclear coded and the active enzyme is located in the mitochondrion.	1	29	1	734	80455.9	6.89986	-0.284877	mitochondrion	plastid,mitochondrion,cytosol	cytosol		mitochondrion		mitochondrion	mitochondrion	mitochondrion	mitochondrion	mitochondrion		plastid	mitochondrion	mitochondrion	mitochondrion	mitochondrion		mitochondrion	mitochondrion	mitochondrion	mitochondrion	mitochondrion	mitochondrion	SwissProt: "mitochondrion" 16381842|Tair: "mitochondrion" 18385124|Tair: "mitochondrion" 12068107		mitochondrion:16381842	Q42523	mitochondrion:18385124;mitochondrion:12068107		cytosol:22522809;mitochondrion:21311031;mitochondrion:21472856;mitochondrion:31023727;mitochondrion:31520498;plastid:31615849;plastid:31975158
AT1G03130.1	photosystem I subunit D-2;Encodes a protein predicted by sequence similarity with spinach PsaD to be photosystem I reaction center subunit II (PsaD2)	1	2135	6	204	22307.8	10.3525	-0.387745	plastid	plastid,mitochondrion,nucleus	nucleus		plastid	plastid	plastid	plastid		mitochondrion	plastid		plastid	plastid	plastid	plastid	plastid		plastid	plastid	mitochondrion	plastid	plastid	plastid	SwissProt: "plastid" 16381842|Tair: "plastid" 14729914|Tair: "plastid" 15322131|Tair: "plastid" 12938931|Tair: "plastid" 15028209		plastid:16381842	Q9SA56	plastid:15028209;plastid:15322131;plastid:14729914;plastid:12938931		extracellular:21533090;extracellular:28865150;extracellular:30783145;mitochondrion:27943495;nucleus:23396599;plasma membrane:19334764;plasma membrane:25641898;plastid:11826309;plastid:12938931;plastid:14729914;plastid:15028209;plastid:15322131;plastid:18633119;plastid:20061580;plastid:20061580;plastid:21531424;plastid:22550958;plastid:23390424;plastid:23667806;plastid:23673981;plastid:23673981;pl…	AT4G37260.1::32612234;AT4G29930.1::21798944;AT5G32440.1::21798944;AT3G47620.1::21798944;AT5G37670.1::21798944;AT3G48150.1::21798944;AT1G52220.1::18813226;AT4G32190.1::21798944;AT2G23290.1::21798944;AT3G08530.1::21798944;AT3G02150.1::21798944;AT5G61010.1::21798944;AT4G08150.1::21798944;AT4G19700.1::21798944
AT1G03140.1	splicing factor Prp18 family protein;	1	59	2	420	47884.2	9.50769	-0.803333	nucleus	extracellular,mitochondrion,cytosol,nucleus	nucleus		nucleus		extracellular				nucleus	nucleus		nucleus	mitochondrion				mitochondrion	cytosol,nucleus	nucleus		nucleus	nucleus				Q9SA55			extracellular:28865150;golgi:25900983;golgi:25900983;nucleus:30961429	AT4G17220.1::21798944;AT3G08530.1::21798944;AT4G39050.1::21798944;AT5G66560.1::21798944;AT4G32190.1::21798944;AT5G13810.1::21798944;AT4G35110.1::21798944
AT1G03160.1	FZO-like;A new plant-specific member of the dynamin superfamily; defines a new protein class within the dynamin superfamily of membrane remodeling GTPases that regulates organization of the thylakoid network in plants. Targeted to chloroplasts and associated with thylakoid and envelope membranes as punctate structures. Knockout mutants have abnormalities in chloroplast and thylakoid morphology, i…	1	35	1	912	100736	5.63419	-0.102741	plastid	plastid,mitochondrion,cytosol	plastid	plastid,mitochondrion	plastid	plastid		mitochondrion		mitochondrion	plastid		plastid	plastid	plastid	mitochondrion	plastid		plastid	plastid	cytosol	plastid	plastid	mitochondrion	Amigo: "plastid" 16617119|Tair: "plastid" 18431481|Tair: "plastid" 16617119	plastid:16617119		Q1KPV0	plastid:16617119;plastid:18431481	plastid:16617119	cytosol:22522809;extracellular:28865150;golgi:25900983;golgi:25900983;plastid:18431481;plastid:18431481;plastid:21531424;plastid:24124904;plastid:24872594;plastid:27137770;plastid:29967049;plastid:30135097;plastid:30865669;plastid:30962257;plastid:31615849;plastid:31932409;plastid:31975158	AT3G57220.1::24833385;AT1G14360.1::24833385;AT3G12180.1::24833385;AT1G63110.1::24833385;AT5G59650.1::24833385;AT4G20790.1::24833385;AT1G59730.1::24833385
AT1G03220.1	Eukaryotic aspartyl protease family protein;	1	294	9	433	45719.9	8.78069	0.236259	extracellular	extracellular,plastid,nucleus,endoplasmic reticulum,golgi,plasma membrane,vacuole	plasma membrane		endoplasmic reticulum,extracellular,golgi	plastid		endoplasmic reticulum,extracellular,golgi			extracellular		plastid	plasma membrane	endoplasmic reticulum,extracellular,golgi	endoplasmic reticulum,extracellular,golgi	endoplasmic reticulum,extracellular,golgi		endoplasmic reticulum,extracellular,golgi	endoplasmic reticulum,extracellular,golgi	nucleus	endoplasmic reticulum,extracellular,golgi	plastid	vacuole	Amigo: "plasma membrane" 16618929|Tair: "plasma membrane" 16618929	plasma membrane:16618929		Q9ZVS4	plasma membrane:16618929		extracellular:14595688;extracellular:15593128;extracellular:16356755;extracellular:16729891;extracellular:18998720;extracellular:21109274;extracellular:21533090;extracellular:24393051;extracellular:25805245;extracellular:25852701;extracellular:26572690;extracellular:28155257;extracellular:28818374;extracellular:28865150;extracellular:30783145;extracellular:30783145;extracellular:31673584;golgi:22…
AT1G03270.1	CBS domain-containing protein with a domain of unknown function (DUF21);	1	0	0	499	54664.9	6.90532	0.182766	plasma membrane	extracellular,plastid,endoplasmic reticulum,golgi,plasma membrane,mitochondrion,cytosol	cytosol		endoplasmic reticulum,extracellular,golgi						endoplasmic reticulum				endoplasmic reticulum,extracellular,golgi	mitochondrion	endoplasmic reticulum,extracellular,golgi		mitochondrion	endoplasmic reticulum,extracellular,golgi	cytosol	endoplasmic reticulum,extracellular,golgi	plastid	plasma membrane				Q9ZVS8			plastid:21531424
AT1G03280.1	Transcription factor TFIIE, alpha subunit;	1	38	4	479	54126.5	4.74902	-0.865762	nucleus	extracellular,nucleus,endoplasmic reticulum,golgi,mitochondrion,cytosol	cytosol		nucleus						nucleus	nucleus		mitochondrion,nucleus	mitochondrion				mitochondrion	cytosol,nucleus	nucleus	endoplasmic reticulum,extracellular,golgi	cytosol	cytosol				Q93ZW3			cytoskeleton:24134884;extracellular:28865150;nucleus:29104584;nucleus:30961429
AT1G03310.2	debranching enzyme 1;Encodes a protein with strong similarity to isoamylase (EC:3.2.1.68) however lacks critical residues known to be important for activity. Appears to co localize with ISA1 in the chloroplast isoamylase complex. Mutations in this gene cause the loss of detectable isoamylase activity and the disruption of normal starch structure. It has been postulated that AtISA2 interacts with …	1	30	2	882	98889	5.71932	-0.272676	plastid	plastid,nucleus,plasma membrane,mitochondrion,cytosol	plasma membrane	plastid,mitochondrion	plastid	plastid		plastid		mitochondrion	plastid	nucleus		plastid	plastid	plastid	mitochondrion		mitochondrion	plastid	cytosol	plastid	plastid	plastid	Tair: "plastid" 18431481			Q9ZVT2	plastid:18431481		extracellular:28865150;mitochondrion:31023727
AT1G03350.1	BSD domain-containing protein;	1	78	2	470	51897.9	3.97519	-1.01191	nucleus	mitochondrion,cytosol,nucleus	nucleus		nucleus		cytosol				cytosol	nucleus		nucleus	mitochondrion				mitochondrion	cytosol,nucleus	nucleus		nucleus	nucleus				Q9ZVT6			extracellular:28865150
AT1G03475.1	Coproporphyrinogen III oxidase;Encodes coproporphyrinogen III oxidase, a key enzyme in the biosynthetic pathway of chlorophyll and heme, a tetrapyrrole pathway. Mutants express cytological and molecular markers associated with the defense responses, usually activated by pathogen infection.	1	105	10	386	43798.4	6.67711	-0.543782	plastid	peroxisome,plastid,mitochondrion,cytosol	cytosol		plastid	plastid	peroxisome	plastid		mitochondrion	plastid		plastid	plastid	plastid	plastid	plastid		mitochondrion	plastid	cytosol	plastid	plastid	plastid	SwissProt: "plastid" 16381842|Tair: "plastid" 18431481|Tair: "plastid" 16207701		plastid:16381842	Q9LR75	plastid:18431481;plastid:16207701	plastid:11733507;plastid:ISSN 0981-9428	extracellular:28865150;extracellular:30783145;mitochondrion:21311031;mitochondrion:27943495;mitochondrion:31520498;mitochondrion:31871212;nucleus:29104584;plastid:15028209;plastid:16207701;plastid:18431481;plastid:18633119;plastid:20061580;plastid:20423899;plastid:21531424;plastid:21539947;plastid:22550958;plastid:23673981;plastid:24124904;plastid:24361574;plastid:24872594;plastid:27137770;plasti…
AT1G03530.1	nuclear assembly factor 1;	1	14	3	801	88842.9	3.99559	-0.908989	nucleus	extracellular,nucleus,endoplasmic reticulum,golgi,mitochondrion,cytosol	nucleus		nucleus		cytosol				nucleus	nucleus		nucleus	mitochondrion				endoplasmic reticulum,extracellular,golgi	cytosol,nucleus	nucleus		nucleus	nucleus				Q9LR70				AT3G57150.1::17712600;AT3G57150.1::17712600
AT1G03600.1	photosystem II family protein;	1	162	6	174	18835.7	10.5031	-0.251724	plastid	plastid,mitochondrion,nucleus	nucleus	plastid,mitochondrion	plastid	plastid		plastid		mitochondrion	plastid		plastid	nucleus	plastid	plastid	plastid		mitochondrion	plastid	nucleus	plastid	plastid	plastid	Amigo: "plastid" 18431481|Amigo: "plastid" 11826309|Amigo: "plastid" 14729914|Amigo: "plastid" 15028209|Amigo: "plastid" 15322131|SwissProt: "plastid" 16381842|Tair: "plastid" 11826309|Tair: "plastid" 15322131|Tair: "plastid" 18431481	plastid:11826309;plastid:14729914;plastid:15028209;plastid:15322131;plastid:18431481	plastid:16381842	Q9LR64	plastid:11826309;plastid:18431481;plastid:15322131		extracellular:28865150;extracellular:30783145;mitochondrion:31818904;nucleus:27177187;plastid:11826309;plastid:14729914;plastid:15028209;plastid:15322131;plastid:18431481;plastid:20061580;plastid:20423899;plastid:21311031;plastid:21531424;plastid:23549413;plastid:23673981;plastid:24124904;plastid:24361574;plastid:24872594;plastid:27137770;plastid:29967049;plastid:30135097;plastid:30962257;plastid…	AT3G13720.1::21798944;AT3G27960.1::21798944;AT5G28900.1::21798944
AT1G03630.1	protochlorophyllide oxidoreductase C;Encodes for a protein with protochlorophyllide oxidoreductase activity. The enzyme is NADPH- and light-dependent.	1	222	8	401	43885.4	9.60729	-0.351372	plastid	plastid,mitochondrion,nucleus	nucleus		plastid	plastid	plastid	plastid			plastid			plastid	plastid	plastid	plastid		plastid	plastid	mitochondrion	plastid	plastid	plastid	Amigo: "plastid" 8624514|SwissProt: "plastid" 16381842|Tair: "plastid" 18431481|Tair: "plastid" 12938931|Tair: "plastid" 15322131|Tair: "plastid" 15028209	plastid:8624514	plastid:16381842	O48741	plastid:15028209;plastid:12938931;plastid:18431481;plastid:15322131		golgi:25900983;golgi:25900983;golgi:25900983;golgi:25900983;golgi:25900983;mitochondrion:27122571;mitochondrion:27943495;mitochondrion:31818904;plasma membrane:19334764;plastid:12938931;plastid:15028209;plastid:15322131;plastid:18431481;plastid:19676087;plastid:20061580;plastid:20061580;plastid:21531424;plastid:23549413;plastid:23667806;plastid:23851315;plastid:24124904;plastid:24361574;plastid:2…	AT4G27440.1::22212719;AT1G58290.1::22212719;AT1G74470.1::22212719;AT3G16310.1::21798944;AT4G19030.1::21798944;AT5G11980.1::21798944;AT1G27300.1::21798944;AT4G27440.1::21798944;AT5G22290.1::21798944;AT3G60600.1::21798944;AT1G03630.1::21798944
AT1G03680.1	thioredoxin M-type 1;encodes a chloroplast thioredoxin similar to prokaryotic thioredoxins.	1	469	5	179	19665.6	9.25364	-0.12905	plastid	extracellular,plastid,mitochondrion	plastid		plastid	plastid	plastid	plastid		mitochondrion	plastid		plastid	plastid	plastid	plastid	plastid		plastid	plastid	extracellular	plastid	plastid	plastid	Amigo: "plastid" 16923014|SwissProt: "plastid" 16381842|Tair: "plastid" 18431481|Tair: "plastid" 16923014|Tair: "plastid" 16207701|Tair: "plastid" 19259774	plastid:16923014	plastid:16381842	O48737	plastid:16923014;plastid:16207701;plastid:18431481;plastid:19259774		extracellular:28865150;extracellular:30783145;mitochondrion:23444301;mitochondrion:23444301;mitochondrion:31520498;mitochondrion:31818904;mitochondrion:31871212;plastid:11826309;plastid:14729914;plastid:15028209;plastid:16207701;plastid:16648217;plastid:16923014;plastid:18431481;plastid:18633119;plastid:20061580;plastid:20061580;plastid:20423899;plastid:21531424;plastid:21539947;plastid:22550958;…	AT5G14260.1::21798944
AT1G03740.1	Protein kinase superfamily protein;	1	24	2	740	84482	10.0111	-0.702162	nucleus	plastid,mitochondrion,cytosol,nucleus	nucleus		plastid		cytosol			mitochondrion	nucleus	nucleus		nucleus	mitochondrion		mitochondrion		mitochondrion	mitochondrion	nucleus	mitochondrion	nucleus	nucleus				Q9LR53			plasma membrane:30447334
AT1G03760.1	Prefoldin chaperone subunit family protein;	1	16	4	391	44058.1	4.7082	-0.895908	nucleus	mitochondrion,cytosol,nucleus	nucleus		nucleus						cytosol	nucleus		nucleus	mitochondrion				mitochondrion	cytosol,nucleus	nucleus		nucleus	nucleus
AT1G03770.1	RING 1B;Encodes a nuclear localized protein with similarity to animal polycomb repressive core complex1 (PRC1) core component RING.Appears to function redundantly with ATRING1a, a close paralog. Both interact physically with CLF and LHP1 and appear to function together to repress class I KNOX gene expression.	1	3	1	460	51977.4	5.1352	-0.971739	nucleus	plastid,mitochondrion,cytosol,nucleus	nucleus		nucleus						nucleus	nucleus		nucleus	mitochondrion				plastid	cytosol,nucleus	nucleus		nucleus	nucleus	Amigo: "nucleus" 19097900|Tair: "nucleus" 19097900	nucleus:19097900		Q0WX00	nucleus:19097900		cytoskeleton:24134884
AT1G03860.1	prohibitin 2;prohibitin 2	1	171	7	286	31812.5	9.86862	-0.154545	mitochondrion	extracellular,plastid,endoplasmic reticulum,golgi,mitochondrion,cytosol	cytosol		plastid		cytosol	endoplasmic reticulum,extracellular,golgi		mitochondrion	endoplasmic reticulum			mitochondrion	endoplasmic reticulum,extracellular,golgi				endoplasmic reticulum,extracellular,golgi	mitochondrion	mitochondrion	endoplasmic reticulum,extracellular,golgi	plastid	mitochondrion	Amigo: "mitochondrion" 17883375|Amigo: "mitochondrion" 20197505|Amigo: "mitochondrion,plastid" 16618929|Amigo: "mitochondrion" 11743115|Amigo: "mitochondrion" 14671022|Tair: "mitochondrion" 11743115|Tair: "plasma membrane" 17151019|Tair: "plastid" 16618929|Tair: "vacuole" 15539469|Tair: "plastid" 15028209|Tair: "mitochondrion" 18385124|Tair: "mitochondrion" 15276431	mitochondrion:11743115;mitochondrion:14671022;mitochondrion:16618929;mitochondrion:17883375;mitochondrion:20197505;plastid:16618929		Q9ZNT7	plastid:15028209;mitochondrion:18385124;mitochondrion:15276431;mitochondrion:11743115;vacuole:15539469;plastid:16618929;plasma membrane:17151019	mitochondrion:17883375;mitochondrion:23271729	extracellular:28865150;golgi:25900983;golgi:25900983;golgi:25900983;golgi:25900983;golgi:25900983;mitochondrion:11743115;mitochondrion:14671022;mitochondrion:15276431;mitochondrion:18189341;mitochondrion:18385124;mitochondrion:20197505;mitochondrion:21311031;mitochondrion:21472856;mitochondrion:21841088;mitochondrion:22574745;mitochondrion:22923678;mitochondrion:23750852;mitochondrion:24727099;mi…	AT5G40770.1::12837548;AT2G20530.1::12837548;AT5G17490.1::32612234
AT1G03860.2	prohibitin 2;prohibitin 2	1	103	1	221	24898	9.58027	-0.258371	mitochondrion	mitochondrion,cytosol,nucleus	cytosol		nucleus		cytosol				cytosol			mitochondrion	mitochondrion				mitochondrion	mitochondrion	cytosol		cytosol	cytosol	Tair: "mitochondrion" 11743115|Tair: "plasma membrane" 17151019|Tair: "plastid" 16618929|Tair: "vacuole" 15539469|Tair: "plastid" 15028209|Tair: "mitochondrion" 18385124|Tair: "mitochondrion" 15276431			Q9ZNT7	plastid:15028209;mitochondrion:18385124;mitochondrion:15276431;mitochondrion:11743115;vacuole:15539469;plastid:16618929;plasma membrane:17151019	mitochondrion:23271729	extracellular:21533090;mitochondrion:24727099;mitochondrion:31023727;plasma membrane:19334764
AT1G03900.1	non-intrinsic ABC protein 4;member of NAP family, an heterogeneous subfamily of the ATP-binding Cassette (ABC) superfamily of membrane transporters. The NAPs proteins are characterized by having only one nucleotide-binding folds (NBFs) domain.	1	103	7	272	29796.8	6.37553	-0.676103	cytosol	mitochondrion,cytosol,nucleus	nucleus		nucleus						cytosol			nucleus	mitochondrion				mitochondrion	cytosol,nucleus	nucleus		nucleus	nucleus				Q681Q7			extracellular:26572690	AT1G31880.1::32612234;AT1G79270.1::21798944;AT3G54230.1::21798944;AT3G54390.1::21798944;AT1G31880.1::21798944;AT1G09700.1::21798944;AT2G23290.1::21798944
AT1G03910.1	;	1	86	0	672	78289.8	6.56878	-1.08021	nucleus	plastid,mitochondrion,cytosol,nucleus	nucleus		nucleus				mitochondrion		nucleus	nucleus	plastid	nucleus	mitochondrion		mitochondrion		mitochondrion	cytosol,nucleus	nucleus	plastid	nucleus	nucleus				Q9ZWB1			plastid:22550958	AT1G16610.1::23454656;AT3G61860.1::23454656;AT5G63440.1::23454656
AT1G04040.1	HAD superfamily, subfamily IIIB acid phosphatase ;	1	114	2	271	31097.5	9.50554	-0.364945	vacuole	extracellular,plastid,nucleus,endoplasmic reticulum,golgi	plastid		plastid			endoplasmic reticulum,extracellular,golgi			extracellular			plastid	endoplasmic reticulum,extracellular,golgi	endoplasmic reticulum,extracellular,golgi	endoplasmic reticulum,extracellular,golgi		endoplasmic reticulum,extracellular,golgi	endoplasmic reticulum,extracellular,golgi	nucleus	endoplasmic reticulum,extracellular,golgi	plastid	extracellular	Amigo: "plasma membrane" 17151019|Amigo: "vacuole" 15215502|Tair: "plasma membrane" 17151019|Tair: "vacuole" 15215502	plasma membrane:17151019;vacuole:15215502		Q9ZWC4	plasma membrane:17151019;vacuole:15215502		extracellular:16287169;extracellular:21533090;extracellular:28865150;golgi:25900983;mitochondrion:31520498;nucleus:23396599;nucleus:29104584;plasma membrane:25641898;plastid:27137770;plastid:31615849;plastid:31932409;vacuole:15215502;vacuole:17151019;vacuole:21988472
AT1G04080.1	Tetratricopeptide repeat (TPR)-like superfamily protein;	1	48	4	768	85246.3	4.62933	-0.408854	nucleus	extracellular,plastid,nucleus,mitochondrion,cytosol	plastid		nucleus						cytosol			nucleus	mitochondrion		plastid		mitochondrion	cytosol,nucleus	extracellular		cytosol	nucleus				Q93ZR3			cytosol:21166475;mitochondrion:31818904;nucleus:29104584;nucleus:30961429
AT1G04110.1	Subtilase family protein;Initially identified as a mutation affecting stomatal development and distribution. Encodes a protein similar to serine proteases.	1	3	0	775	83780.6	9.32243	-0.0731613	extracellular	extracellular,plastid,endoplasmic reticulum,golgi,plasma membrane,vacuole,mitochondrion	plastid		plastid			endoplasmic reticulum,extracellular,golgi			vacuole			extracellular	endoplasmic reticulum,extracellular,golgi	endoplasmic reticulum,extracellular,golgi	endoplasmic reticulum,extracellular,golgi		mitochondrion	endoplasmic reticulum,extracellular,golgi	extracellular	endoplasmic reticulum,extracellular,golgi	endoplasmic reticulum	plasma membrane	Amigo: "plasma membrane" 12119372|Tair: "plasma membrane" 12119372	plasma membrane:12119372		O64495	plasma membrane:12119372	plasma membrane:12119372	extracellular:15694452;extracellular:16356755;extracellular:28818374;extracellular:28865150;extracellular:30783145;extracellular:30783145;golgi:25900983;golgi:25900983
AT1G04140.1	Transducin family protein / WD-40 repeat family protein;	1	94	2	790	85679.9	7.64769	-0.280253	endoplasmic reticulum	plastid,mitochondrion,cytosol,nucleus	nucleus		nucleus	plastid	cytosol	plastid			plastid	nucleus	plastid	nucleus	plastid	plastid	mitochondrion		plastid	plastid	nucleus	plastid	nucleus	cytosol				Q94C94
AT1G04170.1	eukaryotic translation initiation factor 2 gamma subunit;protein synthesis initiation factor eIF2 gamma	1	100	6	465	50856.5	9.03731	-0.0193548	cytosol	mitochondrion,cytosol,nucleus	cytosol		cytosol		cytosol				cytosol			cytosol	mitochondrion				mitochondrion	cytosol,nucleus	cytosol		cytosol	nucleus				O64490			cytoskeleton:24134884;cytosol:21166475;extracellular:26572690;extracellular:28865150;golgi:25900983;golgi:25900983;golgi:25900983;mitochondrion:31520498;nucleus:23396599;nucleus:27177187;plasma membrane:19334764;plasma membrane:25641898;plastid:31615849	AT5G11150.1::24556609;AT1G36240.1::24556609;AT3G15356.1::24556609;AT1G04750.1::24556609;AT2G23940.1::24556609;AT2G25670.1::24556609;AT5G22360.1::24556609;AT4G32760.1::24556609;AT1G02780.1::24556609;AT4G29520.1::24556609;AT5G06970.1::24556609;AT5G55660.1::24556609;AT4G24190.1::24556609;AT4G18060.1::24556609;AT5G20920.1::24556609;AT5G02960.1::24556609;AT1G76810.1::24556609;AT3G04920.1::24556609;AT3…
AT1G04190.1	Tetratricopeptide repeat (TPR)-like superfamily protein;	1	44	3	328	37182.2	9.1807	-0.612195	cytosol	mitochondrion,cytosol,nucleus	nucleus		nucleus						cytosol			nucleus	mitochondrion				mitochondrion	cytosol,nucleus	mitochondrion		nucleus	cytosol				Q8RXN1			cytosol:21166475;extracellular:28865150
AT1G04270.1	cytosolic ribosomal protein S15;Encodes cytosolic ribosomal protein S15.	1	316	4	152	17130.3	11.0481	-0.353947	cytosol	mitochondrion,cytosol,nucleus	cytosol		nucleus		cytosol				cytosol			nucleus	mitochondrion				mitochondrion	cytosol,nucleus	mitochondrion		cytosol	cytosol	Amigo: "cytosol" 17934214|Amigo: "cytosol" 11598216|SwissProt: "cytosol" 16381842|Tair: "plasma membrane" 17151019|Tair: "cytosol" 11598216	cytosol:11598216;cytosol:17934214	cytosol:16381842	Q08112	plasma membrane:17151019;cytosol:11598216		cytosol:15734919;cytosol:15821981;cytosol:21166475;extracellular:21533090;extracellular:26572690;extracellular:30783145;golgi:25900983;golgi:25900983;golgi:25900983;golgi:25900983;golgi:25900983;mitochondrion:21311031;mitochondrion:21841088;mitochondrion:22574745;mitochondrion:31520498;mitochondrion:31818904;nucleus:23396599;nucleus:30961429;plasma membrane:17317660;plasma membrane:19334764;plasm…	AT1G66270.1::24556609;AT1G57660.1::24556609;AT1G57860.1::24556609;AT5G26280.1::24556609;AT1G04170.1::24556609;AT5G26260.1::24556609;AT2G18020.1::24556609;AT5G62390.1::24556609;AT2G37270.1::24556609;AT5G09510.1::24556609;AT4G38580.1::24556609;AT5G13490.1::24556609;AT3G56190.1::24556609;AT1G67430.1::24556609
AT1G04280.1	P-loop containing nucleoside triphosphate hydrolases superfamily protein;	1	26	2	534	59980.6	6.44535	-0.439513	mitochondrion	extracellular,plastid,nucleus,endoplasmic reticulum,golgi,mitochondrion,cytosol	cytosol		nucleus						cytosol			plastid	mitochondrion		endoplasmic reticulum,extracellular,golgi		mitochondrion	cytosol,nucleus	cytosol		plastid	cytosol				Q0WUY1			mitochondrion:21841088;mitochondrion:27943495;mitochondrion:31023727;mitochondrion:31520498;mitochondrion:31818904;mitochondrion:31871212;plasma membrane:19334764
AT1G04290.1	Thioesterase superfamily protein;	1	51	5	155	16887.6	8.46268	-0.0264516	peroxisome	plastid,nucleus,mitochondrion,peroxisome,cytosol	cytosol		cytosol		nucleus				cytosol			plastid	peroxisome			peroxisome	mitochondrion	cytosol,nucleus	cytosol		cytosol	cytosol	Amigo: "peroxisome" 17951448|Tair: "peroxisome" 17951448	peroxisome:17951448		P93828	peroxisome:17951448		mitochondrion:31520498;peroxisome:17951448;peroxisome:18931141;peroxisome:19329564
AT1G04350.1	2-oxoglutarate (2OG) and Fe(II)-dependent oxygenase superfamily protein;encodes a protein whose sequence is similar to 2-oxoglutarate-dependent dioxygenase	1	55	8	360	40798.8	5.81191	-0.248056	peroxisome	nucleus,mitochondrion,plasma membrane,peroxisome,cytosol	plasma membrane		cytosol		cytosol				peroxisome			cytosol	mitochondrion				mitochondrion	cytosol,nucleus	nucleus		cytosol	cytosol				P93824
AT1G04400.2	cryptochrome 2;Blue light receptor mediating blue-light regulated cotyledon expansion and flowering time. Positive regulator of the flowering-time gene CONSTANS. This gene possesses a light-induced CNT2 N-terminal homodimerisation domain.Involved in blue-light induced stomatal opening. Involved in triggering chromatin decondensation. An 80-residue motif (NC80) is sufficient to confer CRY2's physi…	1	134	5	612	69460.6	5.82637	-0.344281	cytosol	plastid,mitochondrion,cytosol,nucleus	plastid		nucleus		plastid		mitochondrion		cytosol			plastid	mitochondrion				mitochondrion	cytosol,nucleus	cytosol		cytosol	cytosol	SwissProt: "nucleus" 16381842|Tair: "nucleus" 10476076|Tair: "vacuole" 15539469		nucleus:16381842	Q96524	vacuole:15539469;nucleus:10476076
AT1G04410.1	Lactate/malate dehydrogenase family protein;	1	686	8	332	35573	6.51321	0.0126506	vacuole	extracellular,plastid,endoplasmic reticulum,golgi,peroxisome,mitochondrion,cytosol	plastid		cytosol		plastid	endoplasmic reticulum,extracellular,golgi			peroxisome			plastid	mitochondrion		endoplasmic reticulum,extracellular,golgi		mitochondrion	mitochondrion	cytosol		cytosol	peroxisome	Amigo: "nucleus" 14617066|Amigo: "plastid" 18431481|Amigo: "plasma membrane" 17644812|Amigo: "plasma membrane" 17151019|Amigo: "plasma membrane" 17317660|Amigo: "plastid" 16207701|Amigo: "vacuole" 15539469|SwissProt: "cytosol" 16381842|Tair: "nucleus" 14617066|Tair: "plastid" 18431481|Tair: "plasma membrane" 17317660|Tair: "vacuole" 15539469|Tair: "plastid" 16207701	nucleus:14617066;plasma membrane:17151019;plasma membrane:17317660;plasma membrane:17644812;plastid:16207701;plastid:18431481;vacuole:15539469	cytosol:16381842	P93819	plasma membrane:17317660;vacuole:15539469;nucleus:14617066;plastid:18431481;plastid:16207701		cytosol:31186290;extracellular:21533090;extracellular:26572690;extracellular:28865150;extracellular:30783145;golgi:25900983;golgi:25900983;golgi:25900983;golgi:25900983;golgi:25900983;mitochondrion:27122571;mitochondrion:31520498;mitochondrion:31871212;nucleus:14617066;nucleus:29104584;plasma membrane:15574830;plasma membrane:17317660;plasma membrane:17644812;plasma membrane:19334764;plasma membr…	AT3G16980.1::20706207;AT1G31760.1::20706207;AT1G14810.1::20706207;AT2G23350.1::20706207;AT1G56110.1::20706207;AT4G13850.1::20706207;AT2G05830.1::20706207;AT5G64960.1::20706207;AT4G26870.1::20706207;AT3G11630.1::20706207;AT3G11270.1::20706207;AT1G07660.1::20706207;AT1G07820.1::20706207;AT2G28740.1::20706207;AT3G45930.1::20706207;AT3G46320.1::20706207;AT3G53730.1::20706207;AT5G59690.1::20706207;AT5…
AT1G04420.1	NAD(P)-linked oxidoreductase superfamily protein;	1	77	5	412	46429.6	8.75652	-0.281553	plastid	endoplasmic reticulum,plastid,mitochondrion	plastid	plastid,mitochondrion	plastid	plastid	endoplasmic reticulum	plastid		mitochondrion	plastid		plastid	plastid	plastid	plastid	plastid		plastid	plastid	mitochondrion	plastid	plastid	plastid	Amigo: "plastid" 18431481|Amigo: "plastid" 12938931|Amigo: "plastid" 18633119|Amigo: "plastid" 16207701|Tair: "plastid" 18431481|Tair: "plastid" 12938931|Tair: "plastid" 16207701	plastid:12938931;plastid:16207701;plastid:18431481;plastid:18633119		Q8VZ23	plastid:12938931;plastid:18431481;plastid:16207701		extracellular:28865150;extracellular:30783145;mitochondrion:31520498;nucleus:29104584;plasma membrane:19334764;plastid:12938931;plastid:16207701;plastid:18431481;plastid:18633119;plastid:20061580;plastid:20423899;plastid:21311031;plastid:21531424;plastid:23673981;plastid:23851315;plastid:24124904;plastid:24361574;plastid:24872594;plastid:27137770;plastid:30962257;plastid:31186290
AT1G04440.1	casein kinase like 13;	1	35	4	468	53207.6	10.3441	-0.578205	nucleus	plasma membrane,mitochondrion,cytosol,nucleus	nucleus		nucleus		cytosol			mitochondrion	cytosol			plasma membrane,cytosol,nucleus	mitochondrion				mitochondrion	cytosol,nucleus	nucleus		nucleus	cytosol				Q5XF24		unclear:16126836	extracellular:28865150;plasma membrane:19334764
AT1G04480.1	Ribosomal protein L14p/L23e family protein;	1	129	2	140	15027.7	11.1885	-0.183571	cytosol,nucleus	plastid,mitochondrion,cytosol,nucleus	plastid		plastid		cytosol	mitochondrion	mitochondrion		mitochondrion		plastid	mitochondrion,nucleus	mitochondrion		mitochondrion		mitochondrion	cytosol,nucleus	mitochondrion	mitochondrion	cytosol	mitochondrion				P49690			cytosol:22522809;extracellular:21533090;extracellular:30783145;golgi:25900983;golgi:25900983;golgi:25900983;golgi:25900983;golgi:25900983;mitochondrion:31520498;nucleus:23396599;nucleus:29104584;nucleus:30961429;plasma membrane:19334764;plasma membrane:21433285;plasma membrane:22215637;plasma membrane:26781341;plasma membrane:30447334;plastid:22550958;plastid:23673981;plastid:27137770;plastid:309…
AT1G04510.1	MOS4-associated complex 3A;Encodes MAC3A, a U-box proteins with homology to the yeast and human E3 ubiquitin ligase Prp19. Associated with the MOS4-Associated Complex (MAC). Involved in plant innate immunity.	1	38	3	523	56869.1	6.61428	-0.307648	nucleus	extracellular,nucleus,endoplasmic reticulum,golgi,mitochondrion,cytosol	cytosol		nucleus						cytosol	nucleus		nucleus	mitochondrion				endoplasmic reticulum,extracellular,golgi	cytosol,nucleus	cytosol		nucleus	cytosol	Amigo: "nucleus" 19629177|SwissProt: "nucleus" 16381842|Tair: "nucleus" 15496452	nucleus:19629177	nucleus:16381842	Q94BR4	nucleus:15496452	nucleus:15496452	cytoskeleton:24134884;extracellular:28865150;nucleus:15496452;nucleus:30961429;plasma membrane:19334764;plastid:31615849	AT1G09770.1::19629177
AT1G04620.1	coenzyme F420 hydrogenase family / dehydrogenase, beta subunit family;	1	14	5	462	51664.4	8.23792	-0.294372	plastid	plastid,mitochondrion,cytosol,nucleus	cytosol		plastid	plastid	nucleus	mitochondrion		mitochondrion	cytosol		plastid	mitochondrion	plastid	mitochondrion			plastid	mitochondrion	cytosol	plastid	plastid	plastid				Q8GS60			plasma membrane:19334764;plastid:20061580;plastid:20061580;plastid:23673981;plastid:24124904;plastid:24872594;plastid:24872594;plastid:27137770;plastid:29967049;plastid:30962257;plastid:31615849;plastid:31932409;plastid:31975158	AT1G44000.1::25261252
AT1G04630.1	GRIM-19 protein;	1	76	4	143	16126.5	9.62556	-0.487413	mitochondrion	plastid,mitochondrion,cytosol	mitochondrion		plastid	plastid	cytosol				cytosol		plastid	plastid	mitochondrion		mitochondrion		mitochondrion	mitochondrion	mitochondrion		cytosol	mitochondrion	Amigo: "mitochondrion" 16407270|Amigo: "mitochondrion" 14671022|Tair: "mitochondrion" 14671022|Tair: "mitochondrion" 16407270	mitochondrion:14671022;mitochondrion:16407270		Q8RWA7	mitochondrion:16407270;mitochondrion:14671022	mitochondrion:23271729	extracellular:28865150;mitochondrion:14671022;mitochondrion:18189341;mitochondrion:21311031;mitochondrion:21472856;mitochondrion:22574745;mitochondrion:22923678;mitochondrion:23750852;mitochondrion:23761796;mitochondrion:27943495;mitochondrion:31023727;mitochondrion:31520498;mitochondrion:31911558;plasma membrane:19334764;plastid:30865669;vacuole:21988472
AT1G04640.1	lipoyltransferase 2;Lipoyltransferase, located in mitochondria but not found in chloroplasts	1	12	4	235	26422.8	7.01717	-0.302979	mitochondrion	plastid,mitochondrion,cytosol	cytosol		plastid		cytosol		mitochondrion		cytosol			plastid	mitochondrion		mitochondrion		mitochondrion	mitochondrion	mitochondrion	mitochondrion	cytosol	mitochondrion	Amigo: "mitochondrion" 11427685|Tair: "mitochondrion" 11427685	mitochondrion:11427685		Q9SXP7	mitochondrion:11427685		extracellular:30783145;mitochondrion:21296373;mitochondrion:21311031;mitochondrion:23444301;mitochondrion:23444301;mitochondrion:24727099;mitochondrion:27943495;mitochondrion:31520498;mitochondrion:31818904;mitochondrion:31871212;mitochondrion:31911558;plastid:23673981;plastid:30865669
AT1G04690.1	potassium channel beta subunit 1;	1	199	8	328	36540.6	7.49571	-0.282927	plasma membrane	extracellular,plastid,endoplasmic reticulum,golgi,plasma membrane,mitochondrion,cytosol	cytosol		plastid		plasma membrane	mitochondrion			mitochondrion			plastid	mitochondrion		endoplasmic reticulum,extracellular,golgi		endoplasmic reticulum,extracellular,golgi	endoplasmic reticulum,extracellular,golgi	mitochondrion		cytosol	cytosol	Tair: "plasma membrane" 17644812			O23016	plasma membrane:17644812		extracellular:30783145;mitochondrion:31520498;nucleus:29104584;plasma membrane:15574830;plasma membrane:17317660;plasma membrane:17644812;plasma membrane:19334764;plasma membrane:23323832;plasma membrane:25641898;plasma membrane:26781341;plasma membrane:30447334;plastid:22550958;plastid:31615849
AT1G04710.1	peroxisomal 3-ketoacyl-CoA thiolase 4;EC2.3.1.16 thiolase.	1	21	3	443	46613.9	8.40811	-0.0611738	peroxisome	peroxisome,plastid,mitochondrion,cytosol	cytosol		plastid		peroxisome		mitochondrion	mitochondrion	cytosol			peroxisome	mitochondrion				mitochondrion	mitochondrion	mitochondrion	mitochondrion	cytosol	peroxisome	SwissProt: "peroxisome" 16381842|Tair: "vacuole" 15539469|Tair: "peroxisome" 17951448		peroxisome:16381842	Q8LF48	vacuole:15539469;peroxisome:17951448	peroxisome:17120136	cytoskeleton:24134884;extracellular:28865150;mitochondrion:31520498;mitochondrion:31871212;peroxisome:17951448;peroxisome:18931141;peroxisome:19329564;peroxisome:24130194
AT1G04730.1	P-loop containing nucleoside triphosphate hydrolases superfamily protein;Necessary for sister chromatid cohesion. Acts in synergy with ETG1.	1	0	0	943	107026	7.30991	-0.517815	nucleus	plastid,mitochondrion,cytosol,nucleus	nucleus		nucleus						cytosol	nucleus		plastid,mitochondrion,nucleus	mitochondrion				mitochondrion	cytosol,nucleus	nucleus		nucleus	nucleus							plasma membrane:22318864;plasma membrane:31541795
AT1G04750.1	vesicle-associated membrane protein 721;vesicle-associated membrane protein 7B (At VAMP7B) mRNA,	1	152	20	219	24766.3	8.9962	-0.115525	plasma membrane	extracellular,plastid,nucleus,endoplasmic reticulum,golgi,cytosol	cytosol		nucleus		nucleus	endoplasmic reticulum,extracellular,golgi			golgi			nucleus	endoplasmic reticulum,extracellular,golgi	endoplasmic reticulum,extracellular,golgi			endoplasmic reticulum,extracellular,golgi	endoplasmic reticulum,extracellular,golgi	cytosol	endoplasmic reticulum,extracellular,golgi	plastid	endoplasmic reticulum	Amigo: "cytosol,plasma membrane" 15876431|SwissProt: "plasma membrane" 16381842|Tair: "plasma membrane" 17644812	cytosol:15876431;plasma membrane:15876431	plasma membrane:16381842	Q9ZTW3	plasma membrane:17644812	cytosol:22022536;golgi:22022536;plasma membrane:15342965;plasma membrane:15876431;plasma membrane:25971551	extracellular:26572690;extracellular:30783145;golgi:21826108;mitochondrion:31023727;mitochondrion:31520498;plasma membrane:17317660;plasma membrane:17644812;plasma membrane:19334764;plasma membrane:21433285;plasma membrane:23990937;plasma membrane:25641898;plasma membrane:26781341;plasma membrane:30447334;plastid:22550958;plastid:23673981;plastid:30962257;vacuole:23903016;vacuole:25900983	AT2G18020.1::24556609;AT3G20370.1::24556609;AT3G05710.1::24556609;AT1G02780.1::24556609;AT1G27400.1::24556609;AT4G24190.1::24556609;AT2G17360.1::24556609;AT2G40510.1::24556609;AT5G61170.1::24556609;AT5G28540.1::24556609;AT2G23940.1::24556609;AT2G25670.1::24556609;AT5G22360.1::24556609;AT4G32760.1::24556609;AT4G29520.1::24556609;AT5G06970.1::24556609;AT5G55660.1::24556609;AT4G18060.1::24556609;AT5…
AT1G04760.1	vesicle-associated membrane protein 726;member of Synaptobrevin -like protein family	1	6	0	220	24874.3	9.35872	-0.193636	plasma membrane	extracellular,plastid,nucleus,endoplasmic reticulum,golgi,mitochondrion,cytosol	cytosol		plastid		nucleus	mitochondrion			cytosol			nucleus	endoplasmic reticulum,extracellular,golgi		endoplasmic reticulum,extracellular,golgi		endoplasmic reticulum,extracellular,golgi	cytosol,nucleus	cytosol		plastid	cytosol	Amigo: "cytosol,plasma membrane" 15876431|SwissProt: "plasma membrane" 16381842|Tair: "plastid" 15028209	cytosol:15876431;plasma membrane:15876431	plasma membrane:16381842	Q9MAS5	plastid:15028209	plasma membrane:15342965	mitochondrion:31023727;plasma membrane:23990937;plasma membrane:30447334;plastid:15028209;plastid:22550958
AT1G04780.1	Ankyrin repeat family protein;	1	34	3	664	74363.8	8.4377	-0.673042	plasma membrane	mitochondrion,cytosol,nucleus	nucleus		nucleus						cytosol	nucleus		nucleus	mitochondrion				mitochondrion	cytosol,nucleus	nucleus		nucleus	cytosol	Amigo: "plasma membrane" 17317660|Tair: "plasma membrane" 17317660	plasma membrane:17317660		Q8GXW8	plasma membrane:17317660		plasma membrane:17317660;plasma membrane:19334764;plasma membrane:26781341;vacuole:18686298
AT1G04810.1	26S proteasome regulatory complex, non-ATPase subcomplex, Rpn2/Psmd1 subunit;	1	46	2	1001	108872	5.00383	-0.0582418	cytosol,nucleus	extracellular,plastid,nucleus,endoplasmic reticulum,golgi,mitochondrion,cytosol	cytosol		nucleus		cytosol	plastid			cytosol			plastid	endoplasmic reticulum,extracellular,golgi				mitochondrion	endoplasmic reticulum,extracellular,golgi	cytosol		plastid	cytosol	Amigo: "nucleus" 11742986|Amigo: "plasma membrane" 17317660|Tair: "plasma membrane" 17317660	nucleus:11742986;plasma membrane:17317660		Q9MAT0	plasma membrane:17317660		cytosol:14623887;cytosol:21166475;extracellular:28865150;extracellular:30783145;golgi:25900983;golgi:25900983;golgi:25900983;mitochondrion:31520498;mitochondrion:31818904;nucleus:30961429;plasma membrane:17317660;plasma membrane:19334764;plastid:22550958;plastid:23673981	AT4G14800.1::14623884;AT3G14290.1::14623884;AT5G35590.1::14623884;AT3G22630.1::14623884;AT1G53850.1::14623884;AT1G64520.1::14623884;AT4G24820.1::14623884;AT4G31300.1::14623884;AT2G20580.1::14623884;AT3G05530.1::14623884;AT1G75990.1::14623884;AT4G28470.1::14623884;AT5G58290.1::14623884;AT2G32730.1::14623884;AT1G20200.1::14623884;AT3G11270.1::20706207;AT2G20140.1::20706207;AT3G05530.1::20706207;AT1…
AT1G04820.1	tubulin alpha-4 chain;Encodes an alpha tubulin isoform that is expressed in roots, leaves and flowers.	1	704	5	450	49543.6	4.68482	-0.194889	cytosol	vacuole,mitochondrion,cytosol,nucleus	cytosol		cytosol		vacuole				cytosol			mitochondrion,nucleus	mitochondrion				mitochondrion	cytosol,nucleus	cytosol		cytosol	cytosol	Amigo: "cytosol" 18433157|Amigo: "cytoskeleton" 1498608|Tair: "cytosol" 18433157|Tair: "plasma membrane" 15060130|Tair: "plastid" 15028209	cytoskeleton:1498608;cytosol:18433157		P29510	plastid:15028209;plasma membrane:15060130;cytosol:18433157		cytoskeleton:24134884;extracellular:26572690;extracellular:28865150;extracellular:30783145;golgi:21826108;golgi:25900983;golgi:25900983;golgi:25900983;golgi:25900983;golgi:25900983;mitochondrion:22574745;mitochondrion:31023727;mitochondrion:31520498;mitochondrion:31871212;nucleus:23396599;nucleus:29104584;nucleus:30961429;plasma membrane:15060130;plasma membrane:17317660;plasma membrane:19334764;…	AT1G66280.1::24556609;AT3G62120.1::24556609;AT3G49010.1::24556609;AT4G28390.1::24556609;AT1G61580.1::24556609;AT4G04910.1::24556609;AT1G20010.1::24556609;AT1G16030.1::24556609;AT1G58380.1::24556609;AT3G05060.1::24556609;AT3G25520.1::24556609;AT5G39850.1::24556609;AT5G10360.1::24556609;AT3G53020.1::24556609;AT4G31700.1::24556609;AT5G02450.1::24556609;AT4G24190.1::24556609;AT4G24340.1::24556609;AT5…
AT1G04850.1	ubiquitin-associated (UBA)/TS-N domain-containing protein;	1	116	3	413	46605.7	6.03764	-0.752784	golgi	extracellular,nucleus,endoplasmic reticulum,golgi,plasma membrane,mitochondrion,cytosol	nucleus		nucleus		plasma membrane				cytosol	nucleus		nucleus	mitochondrion		endoplasmic reticulum,extracellular,golgi		mitochondrion	cytosol,nucleus	nucleus		cytosol	cytosol				Q9MAT3			cytosol:21166475;extracellular:28865150	AT1G69780.1::28650476;AT1G74890.1::18642946
AT1G04860.1	ubiquitin-specific protease 2;Encodes a ubiquitin-specific protease.	1	29	2	961	105158	4.90869	-0.592404	nucleus	mitochondrion,cytosol,nucleus	cytosol		nucleus		cytosol				cytosol	nucleus		nucleus	mitochondrion				mitochondrion	cytosol,nucleus	nucleus		nucleus	nucleus	Tair: "plastid" 15028209			Q8W4N3	plastid:15028209		extracellular:28865150;plastid:15028209
AT1G04900.1	Protein of unknown function (DUF185);	1	26	5	442	50607.1	8.56949	-0.370588	mitochondrion	extracellular,plastid,nucleus,endoplasmic reticulum,golgi,mitochondrion,cytosol	cytosol		plastid			mitochondrion		mitochondrion	cytosol			plastid	mitochondrion	mitochondrion	mitochondrion		endoplasmic reticulum,extracellular,golgi	mitochondrion	nucleus	mitochondrion	nucleus	cytosol						endoplasmic reticulum:21908688	mitochondrion:27943495;mitochondrion:31023727;mitochondrion:31520498;mitochondrion:31871212;mitochondrion:31911558
AT1G04910.1	O-fucosyltransferase family protein;	1	39	2	519	59046.2	9.7693	-0.437765	golgi	extracellular,plastid,nucleus,endoplasmic reticulum,golgi,mitochondrion,cytosol	cytosol		plastid				mitochondrion		endoplasmic reticulum	nucleus		golgi	mitochondrion		endoplasmic reticulum,extracellular,golgi		mitochondrion	mitochondrion	mitochondrion	mitochondrion	mitochondrion	golgi	Amigo: "golgi" 16618929|SwissProt: "golgi" 16381842|Tair: "golgi" 16618929	golgi:16618929	golgi:16381842	Q8W486	golgi:16618929		extracellular:28865150;golgi:16618929;golgi:22430844;golgi:22923678;golgi:25900983;golgi:25900983;golgi:25900983;golgi:25900983;golgi:25900983;plasma membrane:19334764
AT1G04920.1	sucrose phosphate synthase 3F;Encodes a protein with putative sucrose-phosphate synthase activity.	1	5	2	1062	119483	6.2162	-0.477778	plasma membrane	plastid,mitochondrion,cytosol,nucleus	cytosol		nucleus		plastid				cytosol	nucleus		plastid	mitochondrion				mitochondrion	cytosol,nucleus	nucleus		cytosol	cytosol				Q8RY24			plasma membrane:30447334
AT1G04980.1	PDI-like 2-2;Encodes a protein disulfide isomerase-like (PDIL) protein, a member of a multigene family within the thioredoxin (TRX) superfamily. Transcript levels for this gene are up-regulated in response to three different chemical inducers of ER stress (dithiothreitol, beta-mercaptoethanol, and tunicamycin). AtIRE1-2 does not appear to be required for this response, but the atbzip60 mutant has…	1	45	1	447	48405.6	6.38693	-0.290157	endoplasmic reticulum	extracellular,plastid,nucleus,endoplasmic reticulum,golgi,mitochondrion,cytosol	plastid		cytosol	plastid	endoplasmic reticulum	mitochondrion	mitochondrion		endoplasmic reticulum		plastid	plastid,cytosol,nucleus	endoplasmic reticulum,extracellular,golgi	endoplasmic reticulum,extracellular,golgi	endoplasmic reticulum,extracellular,golgi		endoplasmic reticulum,extracellular,golgi	mitochondrion	cytosol	endoplasmic reticulum,extracellular,golgi	plastid	endoplasmic reticulum				Q9MAU6		endoplasmic reticulum:24970193	endoplasmic reticulum:22923678;extracellular:16287169;extracellular:26572690;extracellular:28865150;nucleus:23396599
AT1G05010.1	ethylene-forming enzyme;Encodes 1-aminocyclopropane-1-carboxylate oxidase	1	247	4	323	36678.9	5.0142	-0.478328	golgi	plastid,nucleus,mitochondrion,peroxisome,cytosol	cytosol		cytosol		plastid				peroxisome			cytosol	mitochondrion				mitochondrion	cytosol,nucleus	cytosol		cytosol	cytosol				Q06588			cytosol:31186290;extracellular:28865150;extracellular:30783145;golgi:25900983;golgi:25900983;golgi:25900983;golgi:25900983;golgi:25900983;mitochondrion:31818904;plasma membrane:26781341;plastid:24124904;plastid:31615849;vacuole:25900983
AT1G05070.1	Protein of unknown function (DUF1068);	1	53	7	184	20265	6.50936	-0.577174	golgi	extracellular,plastid,nucleus,endoplasmic reticulum,golgi,mitochondrion,cytosol	nucleus		endoplasmic reticulum,extracellular,golgi		cytosol	endoplasmic reticulum,extracellular,golgi			extracellular			nucleus	endoplasmic reticulum,extracellular,golgi	endoplasmic reticulum,extracellular,golgi	mitochondrion		mitochondrion	endoplasmic reticulum,extracellular,golgi	nucleus	endoplasmic reticulum,extracellular,golgi	plastid	extracellular	Amigo: "golgi" 16618929|Tair: "golgi" 16618929	golgi:16618929		Q94AB8	golgi:16618929		golgi:16618929;golgi:22923678;plastid:31615849	AT1G27300.1::21798944;AT4G35580.1::21798944;AT4G19030.1::21798944
AT1G05090.1	dentin sialophosphoprotein-related;	1	26	0	706	77266.7	4.12081	-0.786261	nucleus	extracellular,plastid,nucleus,endoplasmic reticulum,golgi,mitochondrion,cytosol	nucleus		nucleus						cytosol			nucleus	mitochondrion		plastid		endoplasmic reticulum,extracellular,golgi	cytosol,nucleus	nucleus		nucleus	nucleus				Q9ZVP4
AT1G05140.1	Peptidase M50 family protein;	1	31	7	441	47777.9	9.61352	0.178231	plastid	extracellular,plasma membrane,mitochondrion,plastid	plasma membrane	plastid,mitochondrion	plastid	plastid		plastid		mitochondrion	plastid		plastid	plasma membrane	plastid	plastid	plastid		mitochondrion	mitochondrion	extracellular	plastid	plastid	plastid	Amigo: "plastid" 18431481|Amigo: "plastid" 10891285|Tair: "plastid" 18431481	plastid:10891285;plastid:18431481		O23053	plastid:18431481		extracellular:28865150;nucleus:30961429;plasma membrane:19334764;plastid:18431481;plastid:20061580;plastid:23851315;plastid:24872594;plastid:29967049;plastid:30135097;plastid:31615849;plastid:31932409
AT1G05150.1	Calcium-binding tetratricopeptide family protein;	1	33	1	808	90174.3	6.7311	-0.419307	plasma membrane	mitochondrion,cytosol,nucleus	cytosol		nucleus					mitochondrion	cytosol			nucleus	mitochondrion				mitochondrion	cytosol,nucleus	cytosol		mitochondrion	cytosol	Amigo: "plasma membrane" 17644812|Amigo: "plasma membrane" 17317660|Amigo: "plasma membrane" 14506206|Tair: "plasma membrane" 17317660	plasma membrane:14506206;plasma membrane:17317660;plasma membrane:17644812		O23052	plasma membrane:17317660		endoplasmic reticulum:22182420;extracellular:21533090;extracellular:28865150;golgi:22923678;plasma membrane:14506206;plasma membrane:15308754;plasma membrane:15574830;plasma membrane:16635983;plasma membrane:17317660;plasma membrane:17644812;plasma membrane:19334764;plasma membrane:20374526;plasma membrane:20843791;plasma membrane:21433285;plasma membrane:22215637;plasma membrane:22318864;plasma …
AT1G05180.1	NAD(P)-binding Rossmann-fold superfamily protein;Encodes a subunit of the RUB1 activating enzyme that regulates the protein degradation activity of Skp1-Cullin-Fbox complexes, primarily, but not exclusively, affecting auxin responses. Acts alongside AS1 to exclude BP expression from leaves.	1	51	5	540	60038.1	5.72462	-0.181481	cytosol	plastid,nucleus,mitochondrion,peroxisome,cytosol	plastid		nucleus		plastid				peroxisome	nucleus		nucleus	mitochondrion				mitochondrion	cytosol,nucleus	cytosol		cytosol	nucleus	Amigo: "nucleus" 9624055|SwissProt: "nucleus" 16381842	nucleus:9624055	nucleus:16381842	P42744			cytosol:21166475	AT4G36800.1::12682009
AT1G05180.2	NAD(P)-binding Rossmann-fold superfamily protein;Encodes a subunit of the RUB1 activating enzyme that regulates the protein degradation activity of Skp1-Cullin-Fbox complexes, primarily, but not exclusively, affecting auxin responses. Acts alongside AS1 to exclude BP expression from leaves.	1	38	0	436	48996.2	6.60843	-0.136927	mitochondrion	extracellular,plastid,nucleus,endoplasmic reticulum,golgi,plasma membrane,mitochondrion,cytosol	plasma membrane		nucleus		plastid	mitochondrion	mitochondrion	mitochondrion	mitochondrion	nucleus		nucleus	mitochondrion	endoplasmic reticulum,extracellular,golgi	endoplasmic reticulum,extracellular,golgi		mitochondrion	mitochondrion	cytosol	mitochondrion	plastid	golgi	SwissProt: "nucleus" 16381842		nucleus:16381842	P42744
AT1G05190.1	Ribosomal protein L6 family;	1	293	3	223	24707	10.5546	-0.435426	plastid	plastid,mitochondrion,cytosol	cytosol		plastid	plastid	plastid	plastid	mitochondrion		plastid		plastid	plastid	plastid	plastid	plastid		plastid	mitochondrion	mitochondrion	plastid	cytosol	plastid	SwissProt: "plastid" 16381842|Tair: "plastid" 12938931|Tair: "plastid" 18633119|Tair: "plastid" 15028209		plastid:16381842	O23049	plastid:15028209;plastid:18633119;plastid:12938931		cytosol:31186290;extracellular:28865150;golgi:25900983;golgi:25900983;golgi:25900983;golgi:25900983;golgi:25900983;mitochondrion:31818904;nucleus:23396599;nucleus:29104584;plasma membrane:25641898;plastid:12938931;plastid:15028209;plastid:16207701;plastid:18431481;plastid:18633119;plastid:20061580;plastid:20061580;plastid:20423899;plastid:21531424;plastid:22550958;plastid:23549413;plastid:2367398…	AT1G10450.1::23778966;AT1G24190.1::23778966;AT2G41840.1::23778966;AT5G08450.1::23778966;AT1G70060.1::23778966;AT4G29000.1::23778966;AT5G15020.1::23778966;AT3G20740.1::23778966
AT1G05205.1	;	1	29	2	91	10676.8	7.41934	-1.08352	mitochondrion	mitochondrion,cytosol,nucleus	nucleus		nucleus						cytosol			nucleus	mitochondrion				mitochondrion	cytosol,nucleus	nucleus		mitochondrion	nucleus				Q8LG56			mitochondrion:22574745;mitochondrion:27943495;mitochondrion:31520498;mitochondrion:31871212
AT1G05240.1	Peroxidase superfamily protein;	1	14	8	325	35626.3	9.72759	-0.0492308	extracellular	extracellular,nucleus,endoplasmic reticulum,golgi,cytosol	cytosol		endoplasmic reticulum,extracellular,golgi		nucleus	endoplasmic reticulum,extracellular,golgi			extracellular			cytosol	endoplasmic reticulum,extracellular,golgi	endoplasmic reticulum,extracellular,golgi	endoplasmic reticulum,extracellular,golgi		endoplasmic reticulum,extracellular,golgi	endoplasmic reticulum,extracellular,golgi	cytosol	endoplasmic reticulum,extracellular,golgi	extracellular	extracellular	SwissProt: "extracellular" 16381842		extracellular:16381842	Q96506			extracellular:16287169;extracellular:21533090;extracellular:26572690;golgi:25900983;golgi:25900983;golgi:25900983;golgi:25900983;golgi:25900983;mitochondrion:21311031;plasma membrane:19334764;vacuole:25900983
AT1G05260.1	Peroxidase superfamily protein;Encodes a cold-inducible cationic peroxidase that is involved in the stress response. In response to low temperature, RCI3 transcripts accumulate in the aerial part and in roots of etiolated seedlings but only in roots of light-grown seedlings.	1	40	5	326	34907.7	8.48855	0.00644172	extracellular	extracellular,plastid,nucleus,endoplasmic reticulum,golgi,cytosol	extracellular		endoplasmic reticulum,extracellular,golgi		plastid	endoplasmic reticulum,extracellular,golgi			extracellular			cytosol	endoplasmic reticulum,extracellular,golgi	endoplasmic reticulum,extracellular,golgi	endoplasmic reticulum,extracellular,golgi		endoplasmic reticulum,extracellular,golgi	endoplasmic reticulum,extracellular,golgi	nucleus	endoplasmic reticulum,extracellular,golgi	extracellular	extracellular	Amigo: "endoplasmic reticulum" 0012366797|SwissProt: "extracellular" 16381842	endoplasmic reticulum:0012366797	extracellular:16381842	O23044			extracellular:21109274;extracellular:26572690;extracellular:28155257;extracellular:28865150;extracellular:30783145;extracellular:30783145;extracellular:31673584	AT2G01950.1::19000166
AT1G05290.1	CCT motif family protein;	1	21	2	369	41667.6	4.65268	-0.620867	nucleus	extracellular,nucleus,endoplasmic reticulum,golgi,mitochondrion	nucleus		endoplasmic reticulum,extracellular,golgi			mitochondrion			extracellular	nucleus		nucleus	mitochondrion				mitochondrion	endoplasmic reticulum,extracellular,golgi	nucleus		nucleus	nucleus				Q1PFY3
AT1G05320.1	;	1	16	0	790	89456.2	4.61414	-0.818228	endoplasmic reticulum	golgi,mitochondrion,cytosol,nucleus	nucleus		nucleus						cytosol			nucleus	mitochondrion				mitochondrion	cytosol,nucleus	cytosol		golgi	nucleus				O23037		endoplasmic reticulum:10737809;endoplasmic reticulum:15796778;endoplasmic reticulum:16236160;endoplasmic reticulum:23451199	cytosol:22522809;plasma membrane:19334764;plasma membrane:21433285;plasma membrane:25641898;plastid:22550958;plastid:31615849
AT1G05350.1	NAD(P)-binding Rossmann-fold superfamily protein;	1	22	0	431	47022.8	4.31384	-0.213457	cytosol	plastid,nucleus,mitochondrion,peroxisome,cytosol	plastid		nucleus						peroxisome			nucleus	mitochondrion				mitochondrion	cytosol,nucleus	nucleus		cytosol	cytosol				O23034			cytosol:21166475;extracellular:28865150;golgi:25900983
AT1G05380.1	Acyl-CoA N-acyltransferase with RING/FYVE/PHD-type zinc finger protein;	1	29	3	1138	126366	8.4832	-0.687698	nucleus	plastid,mitochondrion,cytosol,nucleus	nucleus		nucleus		nucleus				nucleus	nucleus	plastid	nucleus	plastid				mitochondrion	cytosol,nucleus	nucleus	plastid	nucleus	nucleus	Amigo: "nucleus" 9836641	nucleus:9836641		Q9ZW00			plasma membrane:30447334
AT1G05385.1	photosystem II 11 kDa protein-related;Encodes a Psb27 homolog involved in photosystem II biogenesis.	1	30	3	199	22268.5	8.66805	-0.579397	plastid	plastid,mitochondrion,cytosol,nucleus	plastid		nucleus	plastid		plastid			plastid			plastid,cytosol,nucleus	mitochondrion				plastid	cytosol,nucleus	mitochondrion	plastid	plastid	cytosol	Amigo: "plastid" 18431481|Tair: "plastid" 18431481	plastid:18431481		Q9ZVZ9	plastid:18431481		extracellular:28865150;plastid:18431481;plastid:23549413;plastid:24124904;plastid:27137770
AT1G05500.1	Calcium-dependent lipid-binding (CaLB domain) family protein;Encodes a endomembrane-localized synaptotagmin. Synaptotagmin family proteins are calcium sensors that regulate exocytosis in mammalian cells.	1	37	0	560	62932.3	5.60943	-0.0625	plasma membrane	extracellular,nucleus,endoplasmic reticulum,golgi,mitochondrion,cytosol	cytosol		nucleus			endoplasmic reticulum,extracellular,golgi			endoplasmic reticulum			cytosol	endoplasmic reticulum,extracellular,golgi	endoplasmic reticulum,extracellular,golgi	endoplasmic reticulum,extracellular,golgi		mitochondrion	endoplasmic reticulum,extracellular,golgi	cytosol	endoplasmic reticulum,extracellular,golgi	cytosol	endoplasmic reticulum	Tair: "plasma membrane" 17317660			Q8L706	plasma membrane:17317660	endoplasmic reticulum:31869440	endoplasmic reticulum:22923678;extracellular:21533090;extracellular:28865150;golgi:25900983;golgi:25900983;golgi:25900983;golgi:25900983;mitochondrion:31520498;plasma membrane:17317660;plasma membrane:21433285;plasma membrane:22215637;plasma membrane:23990937;plasma membrane:25641898;plasma membrane:26781341;plasma membrane:30447334;plastid:23673981;plastid:31615849
AT1G05510.1	Protein of unknown function (DUF1264);Protein is tyrosine-phosphorylated and its phosphorylation state is modulated in response to ABA in Arabidopsis thaliana seeds.	1	34	3	241	27294.9	6.70465	-0.410373	cytosol	plastid,mitochondrion,cytosol,nucleus	cytosol		cytosol						cytosol			plastid,cytosol	mitochondrion				mitochondrion	cytosol,nucleus	cytosol		cytosol	cytosol				Q9ZVY7		cytosol:24406791		AT4G18010.1::32612234;AT3G47620.1::21798944;AT1G29680.1::21798944
AT1G05810.1	RAB GTPase homolog A5E;	1	13	3	261	28814	7.29192	-0.342146	cytosol	plastid,mitochondrion,cytosol,nucleus	plastid		plastid	plastid	cytosol	mitochondrion		mitochondrion	cytosol		plastid	cytosol	plastid	plastid	plastid		plastid	plastid	nucleus	plastid	plastid	cytosol	SwissProt: "plasma membrane" 16381842		plasma membrane:16381842	P19892			extracellular:28865150;nucleus:30961429;plasma membrane:31541795
AT1G05850.1	Chitinase family protein;Encodes an endo chitinase-like protein AtCTL1. Essential for tolerance to heat, salt and drought stresses. Also involved in root hair development, cell expansion and response to cytokinin. Allelic to erh2. 11 alleles described in Hauser (1995). Mutant is defective in acquired thermotolerance, appears semidwarf throughout its life cycle and has extra lateral branches. Ther…	1	748	5	321	35581.3	7.62907	-0.202492	extracellular	extracellular,endoplasmic reticulum,golgi,plasma membrane,vacuole,mitochondrion	plasma membrane		endoplasmic reticulum,extracellular,golgi			endoplasmic reticulum,extracellular,golgi			extracellular			vacuole	endoplasmic reticulum,extracellular,golgi	endoplasmic reticulum,extracellular,golgi	endoplasmic reticulum,extracellular,golgi		endoplasmic reticulum,extracellular,golgi	endoplasmic reticulum,extracellular,golgi	mitochondrion	endoplasmic reticulum,extracellular,golgi	extracellular	extracellular	SwissProt: "extracellular" 16381842		extracellular:16381842	Q9MA41			extracellular:28865150;extracellular:30783145;extracellular:30783145;plasma membrane:20843791
AT1G05910.1	cell division cycle protein 48-related / CDC48-related;	1	17	2	1210	133791	5.64119	-0.626942	nucleus	plastid,mitochondrion,cytosol,nucleus	nucleus		plastid	plastid	nucleus				nucleus	nucleus	plastid	nucleus	mitochondrion		mitochondrion		mitochondrion	mitochondrion	nucleus		nucleus	cytosol				Q93ZM5			extracellular:28865150;nucleus:30961429;plastid:22550958
AT1G06000.1	UDP-Glycosyltransferase superfamily protein;encodes a flavonol-7-O-rhamnosyltransferase involved in the formation of rhamnosylated flavonols	1	96	6	435	48124.9	6.11752	-0.0342529	cytosol	extracellular,plastid,nucleus,endoplasmic reticulum,golgi,mitochondrion,cytosol	cytosol		cytosol			mitochondrion			cytosol			plastid	mitochondrion		endoplasmic reticulum,extracellular,golgi		mitochondrion	cytosol,nucleus	cytosol		plastid	mitochondrion				Q9LNE6			extracellular:28865150;extracellular:30783145;plasma membrane:19334764
AT1G06190.1	Rho termination factor;	1	79	5	401	44531.9	4.81191	-0.976559	plastid	plastid,cytosol,nucleus	nucleus		nucleus	plastid	cytosol	plastid			cytosol	nucleus	plastid	nucleus	plastid	plastid	plastid		plastid	plastid	nucleus	plastid	nucleus	cytosol	Amigo: "plastid" 18431481|Tair: "plastid" 18431481	plastid:18431481		Q94K75	plastid:18431481		extracellular:28865150;golgi:25900983;nucleus:27177187;plastid:21531424;plastid:23549413;plastid:23851315;plastid:24124904;plastid:27137770;plastid:30135097;plastid:31615849;plastid:31932409
AT1G06210.1	ENTH/VHS/GAT family protein;	1	49	2	383	42799.3	4.42567	-0.786423	nucleus	mitochondrion,cytosol,nucleus	nucleus		nucleus						cytosol	nucleus		nucleus	mitochondrion				mitochondrion	cytosol,nucleus	nucleus		nucleus	nucleus				Q9LNC6			cytosol:18433157;nucleus:18433157
AT1G06210.2	ENTH/VHS/GAT family protein;	1	44	1	279	31382.5	4.6737	-0.483871	cytosol	mitochondrion,cytosol,nucleus	cytosol		nucleus						cytosol	nucleus		mitochondrion,nucleus	mitochondrion				mitochondrion	cytosol,nucleus	nucleus		cytosol	cytosol				Q3EDH9
AT1G06220.1	Ribosomal protein S5/Elongation factor G/III/V family protein;Encodes a protein with similarity to splicing factor Snu114. Snu114 is thought to be involved in activation of the splicosome. Loss of GFA1 function results in reduced female fertility. Approximately 50% of ovules abort due to defects in the female gametophyte. In mutant gametophytes antipodal cells express egg cell markers suggesting …	1	67	3	987	110448	4.81979	-0.263222	nucleus	mitochondrion,cytosol,nucleus	cytosol		cytosol		cytosol				cytosol			nucleus	mitochondrion				mitochondrion	cytosol,nucleus	cytosol		cytosol	nucleus	Amigo: "nucleus" 18702672|Tair: "nucleus" 18702672|Tair: "plasma membrane" 17317660	nucleus:18702672		Q9LNC5	plasma membrane:17317660;nucleus:18702672		extracellular:28865150;golgi:25900983;golgi:25900983;golgi:25900983;mitochondrion:31520498;mitochondrion:31818904;nucleus:23396599;nucleus:24832081;nucleus:27177187;nucleus:30961429;plasma membrane:17317660;plasma membrane:21433285;plastid:22550958	AT1G20960.1::19261069;AT1G80070.1::19261069
AT1G06220.2	Ribosomal protein S5/Elongation factor G/III/V family protein;Encodes a protein with similarity to splicing factor Snu114. Snu114 is thought to be involved in activation of the splicosome. Loss of GFA1 function results in reduced female fertility. Approximately 50% of ovules abort due to defects in the female gametophyte. In mutant gametophytes antipodal cells express egg cell markers suggesting …	1	65	3	987	110448	4.81979	-0.263222	cytosol	mitochondrion,cytosol,nucleus	cytosol		cytosol		cytosol				cytosol			nucleus	mitochondrion				mitochondrion	cytosol,nucleus	cytosol		cytosol	nucleus	Tair: "nucleus" 18702672|Tair: "plasma membrane" 17317660			Q9LNC5	plasma membrane:17317660;nucleus:18702672		extracellular:21533090;mitochondrion:31520498
AT1G06230.1	global transcription factor group E4;This gene is predicted to encode a bromodomain-containing protein. Plant lines expressing RNAi constructs targeted against GTE4 show some resistance to agrobacterium-mediated root transformation.	1	39	0	766	84099.1	5.00897	-0.773499	nucleus	mitochondrion,cytosol,nucleus	nucleus		nucleus						cytosol	nucleus		nucleus	mitochondrion				mitochondrion	cytosol,nucleus	nucleus		nucleus	nucleus				Q9LNC4			mitochondrion:31818904;nucleus:30961429;plastid:20061580;plastid:22550958;plastid:27137770
AT1G06380.1	Ribosomal protein L1p/L10e family;	1	12	0	254	28716.4	10.1477	-0.255512	plastid	plastid,mitochondrion,cytosol,nucleus	cytosol		nucleus			plastid	mitochondrion	mitochondrion	cytosol			plastid	plastid				mitochondrion	plastid	mitochondrion	plastid	plastid	cytosol	Amigo: "plastid" 18431481|Amigo: "plastid" 12938931|Tair: "plastid" 18431481|Tair: "plastid" 12938931	plastid:12938931;plastid:18431481		Q9LMI1	plastid:18431481;plastid:12938931		nucleus:29104584;plastid:12938931;plastid:18431481;plastid:22550958;plastid:23673981;plastid:23851315;plastid:24872594
AT1G06400.1	Ras-related small GTP-binding family protein;small GTP-binding protein (ara-2)	1	96	5	216	23928.4	6.93703	-0.305093	golgi	plastid,mitochondrion,cytosol,nucleus	cytosol		nucleus		plastid				cytosol			cytosol,nucleus	mitochondrion				mitochondrion	cytosol,nucleus	mitochondrion		cytosol	cytosol	SwissProt: "plasma membrane" 16381842|Tair: "plasma membrane" 17317660		plasma membrane:16381842	P28185	plasma membrane:17317660	cytosol:22974509	extracellular:28865150;golgi:21826108;golgi:25900983;golgi:25900983;golgi:25900983;golgi:25900983;golgi:25900983;mitochondrion:31520498;nucleus:30961429;plasma membrane:17317660;plasma membrane:19334764;plasma membrane:22215637;plasma membrane:24030099;plasma membrane:25641898;plasma membrane:26781341;plasma membrane:31541795;plastid:22550958;plastid:23673981;plastid:24872594;plastid:30962257;pla…	AT4G17720.1::32612234
AT1G06430.1	FTSH protease 8;encodes a FtsH protease that is localized to the chloroplast	1	71	4	685	73202.9	5.68219	-0.125255	plastid	plastid,mitochondrion,cytosol	plastid		plastid	plastid	plastid	plastid			plastid			plastid	plastid	plastid	plastid		mitochondrion	plastid	cytosol	plastid	plastid	cytosol	Amigo: "plastid" 14630971|SwissProt: "plastid" 16381842|Tair: "plastid" 18431481|Tair: "plastid" 12938931|Tair: "plastid" 14729914|Tair: "plastid" 14630971|Tair: "plastid" 15322131	plastid:14630971	plastid:16381842	Q8W585	plastid:12938931;plastid:14630971;plastid:18431481;plastid:14729914;plastid:15322131		extracellular:28865150;nucleus:30961429;plasma membrane:19334764;plastid:12938931;plastid:14729914;plastid:15028209;plastid:15322131;plastid:18431481;plastid:18633119;plastid:20061580;plastid:21531424;plastid:22550958;plastid:23390424;plastid:23667806;plastid:23673981;plastid:23851315;plastid:24124904;plastid:24361574;plastid:24872594;plastid:27137770;plastid:30135097;plastid:30865669;plastid:309…
AT1G06460.1	alpha-crystallin domain 32.1;ACD32.1 encodes an alpha-crystallin domain containing protein with homology to small heat shock proteins.	1	136	8	285	31223.9	9.82276	-0.343509	peroxisome	plastid,mitochondrion,nucleus	plastid		plastid	plastid			mitochondrion		plastid		plastid	plastid	mitochondrion		mitochondrion		mitochondrion	mitochondrion	nucleus	mitochondrion	nucleus	nucleus	Tair: "peroxisome" 17951448			Q208N7	peroxisome:17951448	peroxisome:16531488	peroxisome:17951448;peroxisome:19329564	AT4G37260.1::32612234;AT1G31880.1::32612234;AT4G11140.1::32612234;AT5G38420.1::21798944;AT2G24860.1::21798944;AT2G24861.1::21798944
AT1G06490.1	glucan synthase-like 7;encodes a gene similar to callose synthase	1	2	0	1958	228045	8.48212	-0.148008	plasma membrane	extracellular,plastid,nucleus,mitochondrion,cytosol			cytosol			mitochondrion			cytosol	nucleus		extracellular,plastid	plastid		mitochondrion		mitochondrion	mitochondrion	cytosol	plastid	cytosol	cytosol	SwissProt: "plasma membrane" 16381842		plasma membrane:16381842	Q9SHJ3			extracellular:28865150;plasma membrane:26748395;plastid:30962257
AT1G06510.1	;	1	28	3	277	30809.5	4.79331	-0.425271	plastid	plastid,mitochondrion,cytosol,nucleus	nucleus		plastid	plastid		plastid			cytosol	nucleus		nucleus	plastid	plastid	mitochondrion		mitochondrion	mitochondrion	nucleus	plastid	plastid	mitochondrion				Q84K72			plastid:24124904;plastid:30962257	AT2G38310.1::32612234;AT3G15360.1::21798944;AT3G60360.1::21798944;AT2G42260.1::21798944;AT2G32840.1::21798944;AT3G49240.1::21798944;AT1G32580.1::21798944;AT1G02690.1::21798944;AT5G02470.1::21798944;AT5G49210.1::21798944
AT1G06530.1	Tropomyosin-related;	1	33	1	323	36121.3	4.46344	-0.843653	mitochondrion	plastid,mitochondrion,cytosol,nucleus	plastid		nucleus						cytosol			nucleus	mitochondrion				mitochondrion	cytosol,nucleus	mitochondrion		cytosol	nucleus	Amigo: "mitochondrion,plastid" 16618929|Amigo: "plasma membrane" 17151019|Amigo: "mitochondrion" 11743115|Amigo: "mitochondrion" 14671022|Tair: "plasma membrane" 17151019|Tair: "plastid" 16618929|Tair: "mitochondrion" 14671022	mitochondrion:11743115;mitochondrion:14671022;mitochondrion:16618929;plasma membrane:17151019;plastid:16618929		Q9SHJ6	mitochondrion:14671022;plasma membrane:17151019;plastid:16618929		extracellular:28865150;golgi:25900983;golgi:25900983;golgi:25900983;mitochondrion:11743115;mitochondrion:14671022;mitochondrion:21472856;mitochondrion:21841088;mitochondrion:21896887;mitochondrion:22574745;mitochondrion:22923678;mitochondrion:27122571;mitochondrion:27943495;mitochondrion:31023727;mitochondrion:31520498;mitochondrion:31818904;mitochondrion:31871212;plasma membrane:19334764;plastid…
AT1G06560.1	NOL1/NOP2/sun family protein;	1	86	2	599	65516.2	7.03068	-0.302337	mitochondrion	plastid,mitochondrion,nucleus	plastid		plastid	plastid	nucleus	mitochondrion		mitochondrion	mitochondrion		plastid	nucleus	mitochondrion	mitochondrion	mitochondrion		mitochondrion	mitochondrion	nucleus	mitochondrion	plastid	mitochondrion							mitochondrion:31520498
AT1G06640.1	2-oxoglutarate (2OG) and Fe(II)-dependent oxygenase superfamily protein;encodes a protein whose sequence is similar to a 2-oxoglutarate-dependent dioxygenase	1	151	0	369	41747.3	6.70017	-0.276423	cytosol	mitochondrion,cytosol,nucleus	cytosol		cytosol		cytosol				cytosol			cytosol	mitochondrion				mitochondrion	cytosol,nucleus	cytosol		cytosol	cytosol				Q9C5K7
AT1G06640.2	2-oxoglutarate (2OG) and Fe(II)-dependent oxygenase superfamily protein;encodes a protein whose sequence is similar to a 2-oxoglutarate-dependent dioxygenase	1	154	2	322	36684.1	5.59273	-0.177019	cytosol	extracellular,nucleus,mitochondrion,peroxisome,cytosol	cytosol		cytosol		cytosol				peroxisome			cytosol	mitochondrion				mitochondrion	cytosol,nucleus	extracellular		cytosol	cytosol				Q9C5K7
AT1G06650.1	2-oxoglutarate (2OG) and Fe(II)-dependent oxygenase superfamily protein;encodes a protein whose sequence is similar to 2-oxoglutarate-dependent dioxygenase	1	38	0	314	35728.8	5.9601	-0.362739	cytosol	peroxisome,mitochondrion,cytosol,nucleus	cytosol		cytosol		cytosol				peroxisome			cytosol	mitochondrion				mitochondrion	cytosol,nucleus	nucleus		nucleus	cytosol				Q8H1S4			plastid:30865669
AT1G06670.1	nuclear DEIH-boxhelicase;nuclear DEIH-box helicase (NIH) encoding a putative RNA and/or DNA helicase homologous to a group of nucleic acid helicases from the DEAD/H family with nuclear DEIH-box helicase (NIH) distinct N- and C-terminal regions that differ from animal DEIH proteins	1	30	1	1576	174519	6.76727	-0.565863	nucleus	plasma membrane,mitochondrion,cytosol,nucleus			nucleus		nucleus				nucleus	nucleus		nucleus	mitochondrion		mitochondrion		mitochondrion	cytosol,nucleus	nucleus		plasma membrane	nucleus	Amigo: "nucleus" 10471743|Tair: "nucleus" 10471743	nucleus:10471743		Q9SMG9	nucleus:10471743		extracellular:28865150;plastid:22550958;plastid:24872594;plastid:30135097
AT1G06680.1	photosystem II subunit P-1;Encodes a 23 kD extrinsic protein that is part of photosystem II and participates in the regulation of oxygen evolution.	1	2053	16	263	28096.6	7.49315	-0.343726	plastid	plastid,mitochondrion,cytosol,nucleus	cytosol		plastid	plastid	plastid	plastid		mitochondrion	plastid		plastid	plastid	plastid	plastid	plastid		mitochondrion	plastid	nucleus	plastid	plastid	plastid	Amigo: "plastid" 11826309|Amigo: "plastid" 11526245|SwissProt: "plastid" 16381842|Tair: "plastid" 18431481|Tair: "plastid" 12938931|Tair: "plastid" 14729914|Tair: "plastid" 16207701|Tair: "plastid" 15322131|Tair: "plastid" 11526245	plastid:11526245;plastid:11826309	plastid:16381842	Q42029	plastid:15322131;plastid:16207701;plastid:18431481;plastid:14729914;plastid:12938931;plastid:11526245		extracellular:22363647;extracellular:28865150;extracellular:30783145;golgi:25900983;mitochondrion:27122571;mitochondrion:27943495;mitochondrion:31818904;nucleus:29104584;plastid:11719511;plastid:11826309;plastid:12938931;plastid:14729914;plastid:15028209;plastid:15322131;plastid:16207701;plastid:16648217;plastid:16923014;plastid:18431481;plastid:18433418;plastid:18633119;plastid:18633119;plastid:…	AT1G08550.1::20049866;AT5G66570.1::20049866;AT3G26060.1::20049866;AT3G56650.1::20049866;AT4G09010.1::20049866;AT3G63540.1::20049866
AT1G06690.1	NAD(P)-linked oxidoreductase superfamily protein;	1	36	2	377	41499.3	9.21747	-0.275597	plastid	plastid,mitochondrion,cytosol,nucleus	plastid		nucleus	plastid				mitochondrion	plastid			plastid	mitochondrion	plastid	plastid		plastid	plastid	mitochondrion	plastid	plastid	cytosol	Amigo: "plastid" 18431481|Amigo: "plastid" 12766230|Amigo: "plastid" 12938931|Amigo: "plastid" 16414959|Amigo: "plastid" 15028209|Amigo: "plastid" 15322131|SwissProt: "cytosol,plastid" 16381842|Tair: "plastid" 18431481|Tair: "plastid" 15322131|Tair: "plastid" 16414959|Tair: "plastid" 12766230	plastid:12766230;plastid:12938931;plastid:15028209;plastid:15322131;plastid:16414959;plastid:18431481	plastid:16381842;cytosol:16381842	Q94A68	plastid:16414959;plastid:12766230;plastid:18431481;plastid:15322131		extracellular:28865150;golgi:25900983;golgi:25900983;golgi:25900983;mitochondrion:31818904;nucleus:29104584;plastid:12938931;plastid:16414959;plastid:18431481;plastid:20061580;plastid:21531424;plastid:22274653;plastid:23673981;plastid:23851315;plastid:24124904;plastid:24872594;plastid:27137770;plastid:27895226;plastid:29967049;plastid:30135097;plastid:30962257;plastid:31615849;plastid:31932409
AT1G06720.1	P-loop containing nucleoside triphosphate hydrolases superfamily protein;	1	31	2	1147	131192	7.97588	-0.86068	nucleus	plastid,mitochondrion,cytosol,nucleus	cytosol		nucleus						nucleus	nucleus	plastid	nucleus	plastid		plastid		mitochondrion	cytosol,nucleus	nucleus		cytosol	nucleus				Q9M9Y0			extracellular:28865150;nucleus:30961429;plastid:22550958
AT1G06760.1	winged-helix DNA-binding transcription factor family protein;	1	291	18	274	28948	11.5281	-0.570438	nucleus	mitochondrion,cytosol,nucleus	nucleus		nucleus		nucleus				nucleus	nucleus		nucleus	mitochondrion				mitochondrion	cytosol,nucleus	nucleus		nucleus	nucleus	SwissProt: "nucleus" 16381842		nucleus:16381842	P26568			extracellular:26572690;extracellular:28865150;extracellular:30783145;nucleus:30961429;plasma membrane:31541795;plastid:22550958
AT1G06770.1	DREB2A-interacting protein 1;Encodes a C3HC4 RING-domain-containing ubiquitin E3 ligase capable of interacting with DREB2A. The DRIP1-GFP fusion protein is nuclear-localized. DRIP1 seems to be involved in regulating stress-related transcriptional changes and drought tolerance.	1	7	5	421	47330.6	10.192	-0.808076	nucleus	mitochondrion,cytosol,nucleus	nucleus		nucleus				mitochondrion	mitochondrion	nucleus	nucleus		nucleus	mitochondrion	mitochondrion			mitochondrion	cytosol,nucleus	nucleus		nucleus	nucleus	Amigo: "nucleus" 18552202|Tair: "nucleus" 18552202	nucleus:18552202		Q3EDH5	nucleus:18552202		extracellular:28865150	AT5G05410.1::18552202;AT5G05410.1::18552202
AT1G06800.1	alpha/beta-Hydrolases superfamily protein;Encodes a lipase that hydrolyzes phosphatidylcholine, glycolipids as well as triacylglycerols.	1	33	2	515	58448.3	8.7671	-0.521942	plastid	peroxisome,plastid,mitochondrion,cytosol	cytosol		plastid	plastid		plastid	mitochondrion	mitochondrion	plastid		plastid	plastid,peroxisome,cytosol	plastid	plastid	plastid		mitochondrion	mitochondrion	mitochondrion	plastid	plastid	plastid				Q9M9Y7
AT1G06820.1	carotenoid isomerase;Encodes carotenoid isomerase. Catalyzes the isomerization of poly-cis-carotenoids to all-trans-carotenoids. Together with PDS and ZDS, CRTiso is required to complete the synthesis of lycopene from phytoene.	1	25	2	595	65432.2	8.23869	-0.0781513	plastid	plastid,mitochondrion,cytosol	cytosol		plastid	plastid					cytosol			plastid	mitochondrion		plastid		mitochondrion	plastid	cytosol		cytosol	cytosol	SwissProt: "plastid" 16381842		plastid:16381842	Q9M9Y8			mitochondrion:31520498;plastid:20061580;plastid:21311031;plastid:23673981;plastid:24124904;plastid:24872594;plastid:27137770;plastid:30135097;plastid:30962257;plastid:31615849;plastid:31932409
AT1G06950.1	translocon at the inner envelope membrane of chloroplasts 110;Encodes a protein thought to be a part of the translocon at the chloroplast inner envelope. Involved in protein import into the chloroplast and chloroplast biogenesis.	1	60	3	1016	112127	5.73267	-0.300886	plastid	plastid,mitochondrion,cytosol	cytosol	plastid,mitochondrion	plastid	plastid		plastid		mitochondrion	plastid		plastid	plastid	plastid	plastid	plastid		mitochondrion	plastid	cytosol	plastid	plastid	plastid	Amigo: "plastid" 15659100|Tair: "plastid" 15659100|Tair: "plastid" 12766230|Tair: "plastid" 15028209	plastid:15659100		Q8LPR9	plastid:15028209;plastid:12766230;plastid:15659100		extracellular:21533090;extracellular:28865150;golgi:25900983;golgi:25900983;golgi:25900983;golgi:25900983;golgi:25900983;mitochondrion:21311031;mitochondrion:21896887;mitochondrion:22574745;mitochondrion:23750852;mitochondrion:27943495;mitochondrion:28524096;mitochondrion:31023727;mitochondrion:31520498;mitochondrion:31818904;mitochondrion:31871212;plasma membrane:19334764;plasma membrane:2143328…	AT4G09080.1::14765117;AT2G43950.1::14765117;AT5G16620.1::14765117;AT3G46740.1::15829604;AT5G50920.1::26586836;AT4G02510.1::23615222;AT1G78900.1::23615222;AT3G01290.1::23615222;AT5G09810.1::23615222;AT3G17020.1::23615222;AT1G56070.1::23615222;AT5G16620.1::15829604;AT5G16620.1::17535810;AT3G48870.1::15829604;AT5G16620.1::17535810
AT1G06960.1	RNA-binding (RRM/RBD/RNP motifs) family protein;	1	17	1	229	26224.9	9.76902	-0.514847	nucleus	extracellular,plastid,nucleus,mitochondrion,cytosol	extracellular		plastid		nucleus				nucleus	nucleus		plastid	mitochondrion				mitochondrion	cytosol,nucleus	extracellular		nucleus	nucleus				Q8H1S6
AT1G07040.1	;	1	83	8	371	40640.1	9.13283	-0.253639	plastid	extracellular,plastid,mitochondrion,nucleus	plastid	plastid,mitochondrion	plastid	plastid		mitochondrion		mitochondrion	plastid		plastid	plastid,nucleus	plastid	plastid	plastid		plastid	plastid	extracellular	plastid	plastid	plastid				Q9LMJ7			extracellular:28865150;extracellular:30783145;mitochondrion:27943495;mitochondrion:31023727;mitochondrion:31520498;mitochondrion:31871212;mitochondrion:31911558;plastid:20061580;plastid:23673981;plastid:24124904;plastid:24361574;plastid:30135097;plastid:30865669
AT1G07070.1	Ribosomal protein L35Ae family protein;	1	28	3	112	12848.7	11.2616	-0.754464	cytosol,nucleus	extracellular,plastid,mitochondrion,cytosol	extracellular		plastid		cytosol	mitochondrion	mitochondrion	mitochondrion	cytosol			plastid	mitochondrion	mitochondrion	mitochondrion		mitochondrion	mitochondrion	cytosol	mitochondrion	cytosol	mitochondrion	Amigo: "cytosol" 17934214|Tair: "cytosol" 17934214	cytosol:17934214		Q9LMK0	cytosol:17934214		cytosol:21166475;cytosol:26232565;extracellular:28865150;mitochondrion:21841088;mitochondrion:31520498;nucleus:30961429;plasma membrane:19334764;plasma membrane:25641898;plasma membrane:30447334;plastid:22550958;plastid:31615849
AT1G07080.1	Thioredoxin superfamily protein;	1	199	3	265	29699.5	6.49331	0.00603774	extracellular	extracellular,plastid,nucleus,endoplasmic reticulum,golgi,cytosol	cytosol		endoplasmic reticulum,extracellular,golgi	plastid		endoplasmic reticulum,extracellular,golgi			endoplasmic reticulum		plastid	nucleus	endoplasmic reticulum,extracellular,golgi	endoplasmic reticulum,extracellular,golgi	endoplasmic reticulum,extracellular,golgi		endoplasmic reticulum,extracellular,golgi	endoplasmic reticulum,extracellular,golgi	cytosol	endoplasmic reticulum,extracellular,golgi	extracellular	extracellular	Amigo: "vacuole" 15539469|Tair: "vacuole" 15539469	vacuole:15539469		Q93VQ6	vacuole:15539469		extracellular:21109274;extracellular:26572690;extracellular:28155257;extracellular:28818374;extracellular:31673584
AT1G07110.1	fructose-2,6-bisphosphatase;Encodes the bifunctional enzyme fructose-6-phosphate 2-kinase/fructose-2,6-bisphosphatase.	1	59	3	744	82563.5	6.19567	-0.387903	cytosol	plastid,mitochondrion,cytosol,nucleus	plastid		nucleus		cytosol				cytosol	nucleus		plastid	mitochondrion				mitochondrion	cytosol,nucleus	cytosol		cytosol	cytosol	Amigo: "cytosol" 18433157|Tair: "cytosol" 18433157|Tair: "plasma membrane" 17317660	cytosol:18433157		Q9MB58	plasma membrane:17317660;cytosol:18433157	endoplasmic reticulum:23543785;golgi:23543785	cytosol:31186290;extracellular:28865150;plasma membrane:17317660;plasma membrane:25641898;plastid:23673981;plastid:30962257
AT1G07140.1	Pleckstrin homology (PH) domain superfamily protein;Encodes a putative Ran-binding protein (siRanBP).	1	206	7	228	25602.6	4.61222	-0.984649	cytosol	mitochondrion,cytosol,nucleus	cytosol		nucleus		cytosol				cytosol			nucleus	mitochondrion				mitochondrion	cytosol,nucleus	cytosol		nucleus	cytosol	SwissProt: "nucleus,nuleus" 16381842		nuleus:16381842;nucleus:16381842	Q9LMK7			cytosol:31186290;extracellular:26572690;extracellular:28865150;extracellular:30783145;mitochondrion:31520498;plasma membrane:25641898;plastid:20061580;plastid:24124904	AT5G20010.1::9025305;AT5G55190.1::21798944;AT5G20020.1::9025305;AT5G55190.1::9025305
AT1G07170.1	PHF5-like protein;	1	45	5	110	12429.2	8.48484	-0.431818	nucleus	extracellular,nucleus,endoplasmic reticulum,golgi,mitochondrion,cytosol	cytosol		endoplasmic reticulum,extracellular,golgi						cytosol	nucleus		nucleus	mitochondrion				endoplasmic reticulum,extracellular,golgi	endoplasmic reticulum,extracellular,golgi	extracellular		cytosol	cytosol				O80873			cytoskeleton:24134884
AT1G07180.1	alternative NAD(P)H dehydrogenase 1;Internal NAD(P)H dehydrogenase in mitochondria. The predicted protein sequence has high homology with other designated NAD(P)H DHs from microorganisms; the capacity for matrix NAD(P)H oxidation via the rotenone-insensitive pathway is significantly reduced in the Atndi1 mutant plant line; the in vitro translation product of AtNDI1 is imported into isolated mitoc…	1	38	4	510	56631.3	8.85388	-0.140784	mitochondrion	plastid,mitochondrion,plasma membrane,peroxisome,cytosol	plasma membrane		plastid	plastid		plastid		mitochondrion	peroxisome			mitochondrion	mitochondrion	mitochondrion	mitochondrion		plastid	mitochondrion	cytosol	mitochondrion	plastid	mitochondrion	Amigo: "mitochondrion" 16258072|Amigo: "mitochondrion" 14630960|Tair: "mitochondrion" 16258072|Tair: "mitochondrion" 14630960	mitochondrion:14630960;mitochondrion:16258072		Q8GWA1	mitochondrion:14630960;mitochondrion:16258072	mitochondrion:12972666;mitochondrion:18703057;mitochondrion:23841539;peroxisome:18703057;peroxisome:23841539	mitochondrion:21296373;mitochondrion:27943495;mitochondrion:31818904;mitochondrion:31911558
AT1G07210.1	Ribosomal protein S18;	1	70	3	261	29621.1	5.09415	-0.9659	mitochondrion	plastid,mitochondrion,cytosol,nucleus	nucleus		nucleus	plastid	cytosol	mitochondrion		mitochondrion	mitochondrion	nucleus	plastid	plastid	mitochondrion	mitochondrion	mitochondrion		mitochondrion	mitochondrion	mitochondrion	mitochondrion	nucleus	cytosol				Q9LML3			extracellular:28865150;mitochondrion:21311031;mitochondrion:21841088;mitochondrion:27943495;mitochondrion:31520498;mitochondrion:31911558;plastid:22550958;plastid:27137770	AT4G37260.1::32612234;AT4G00120.1::32612234
AT1G07230.1	non-specific phospholipase C1;	1	67	5	533	60051.3	6.96913	-0.392308	extracellular	extracellular,plastid,endoplasmic reticulum,golgi,mitochondrion,cytosol	cytosol		plastid			endoplasmic reticulum,extracellular,golgi		mitochondrion	endoplasmic reticulum			extracellular	endoplasmic reticulum,extracellular,golgi	endoplasmic reticulum,extracellular,golgi	endoplasmic reticulum,extracellular,golgi		endoplasmic reticulum,extracellular,golgi	endoplasmic reticulum,extracellular,golgi	cytosol	endoplasmic reticulum,extracellular,golgi	mitochondrion	endoplasmic reticulum				Q8L7Y9
AT1G07240.1	UDP-glucosyl transferase 71C5;	1	54	10	480	52649.3	5.00138	0.0335417	plasma membrane	extracellular,plastid,nucleus,endoplasmic reticulum,golgi,plasma membrane,mitochondrion,cytosol	plasma membrane		cytosol		extracellular				cytosol			plasma membrane,plastid	mitochondrion	endoplasmic reticulum,extracellular,golgi	endoplasmic reticulum,extracellular,golgi		mitochondrion	cytosol,nucleus	cytosol		plastid	golgi				Q9FE68
AT1G07250.1	UDP-glucosyl transferase 71C4;	1	51	4	479	52846.6	5.64842	-0.0457202	cytosol	extracellular,plastid,nucleus,endoplasmic reticulum,golgi,mitochondrion,cytosol	plastid		cytosol		extracellular	endoplasmic reticulum,extracellular,golgi			cytosol			plastid	mitochondrion				endoplasmic reticulum,extracellular,golgi	cytosol,nucleus	cytosol		cytosol	golgi				Q9LML6			cytosol:31186290;extracellular:28865150
AT1G07310.1	Calcium-dependent lipid-binding (CaLB domain) family protein;	1	128	11	352	39015.6	7.80317	-0.746875	nucleus	extracellular,plastid,nucleus,endoplasmic reticulum,golgi,mitochondrion,cytosol	nucleus		nucleus						cytosol	nucleus		cytosol,nucleus	mitochondrion	plastid			mitochondrion	endoplasmic reticulum,extracellular,golgi	nucleus		nucleus	cytosol				Q9LNV0		unclear:15610358		AT3G51180.1::21798944
AT1G07320.1	ribosomal protein L4;encodes a plastid ribosomal protein L4	1	269	9	282	30560.3	9.55744	-0.395745	plastid	plastid,mitochondrion	plastid		plastid	plastid	plastid	plastid		mitochondrion	plastid		plastid	plastid	plastid	plastid	plastid		plastid	plastid	mitochondrion	plastid	plastid	plastid	Amigo: "plastid" 9461586|SwissProt: "plastid" 16381842|Tair: "nucleus" 14617066|Tair: "plastid" 18431481|Tair: "plastid" 16207701|Tair: "plastid" 15028209|Tair: "plastid" 15322131	plastid:9461586	plastid:16381842	O50061	plastid:15028209;nucleus:14617066;plastid:16207701;plastid:18431481;plastid:15322131		extracellular:30783145;golgi:25900983;golgi:25900983;golgi:25900983;golgi:25900983;golgi:25900983;mitochondrion:31520498;mitochondrion:31818904;nucleus:14617066;nucleus:23396599;nucleus:29104584;plasma membrane:19334764;plastid:11826309;plastid:14729914;plastid:15028209;plastid:15322131;plastid:16207701;plastid:18431481;plastid:18633119;plastid:19288221;plastid:20423899;plastid:21311031;plastid:2…
AT1G07360.1	CCCH-type zinc fingerfamily protein with RNA-binding domain;	1	64	5	481	53590.8	7.5081	-0.818503	nucleus	extracellular,plastid,nucleus,endoplasmic reticulum,golgi,mitochondrion,cytosol	nucleus		nucleus						nucleus	nucleus		plastid,nucleus	mitochondrion				endoplasmic reticulum,extracellular,golgi	cytosol,nucleus	nucleus		nucleus	nucleus				Q9LNV5		nucleus:20943852	extracellular:28865150;nucleus:23396599;nucleus:27177187;nucleus:30961429	AT3G02150.1::28650476;AT1G69690.1::28650476;AT1G60250.1::28650476;AT4G04885.1::28650476;AT2G31070.1::28650476;AT4G03250.1::28650476;AT3G15030.1::28650476;AT5G60970.1::28650476;AT5G61380.1::28650476;AT5G42520.1::28650476;AT5G08330.1::28650476
AT1G07370.1	proliferating cellular nuclear antigen 1;Encodes putative proliferating cell nuclear antigen involved in cell cycle regulation.	1	31	5	263	29123.9	4.35399	-0.111027	nucleus	extracellular,nucleus,endoplasmic reticulum,golgi,mitochondrion,cytosol	cytosol		nucleus		nucleus				nucleus	nucleus		nucleus	mitochondrion				endoplasmic reticulum,extracellular,golgi	cytosol,nucleus	nucleus		nucleus	nucleus	Amigo: "nucleus" 15610358|SwissProt: "nucleus" 16381842|Tair: "nucleus" 15610358	nucleus:15610358	nucleus:16381842	Q9M7Q7	nucleus:15610358	nucleus:15610358;nucleus:16771839	cytosol:31186290;extracellular:26572690;extracellular:28865150;extracellular:30783145;mitochondrion:31520498;plasma membrane:19334764;plastid:22550958;vacuole:23903016	AT5G44740.1::18494853;AT5G44740.1::18494853;AT5G03070.1::20706207;AT5G63960.1::20706207;AT2G29570.1::20706207;AT4G34400.1::20706207;AT2G42120.1::20706207
AT1G07380.1	Neutral/alkaline non-lysosomal ceramidase;	1	7	0	779	86776.1	7.57837	-0.320154	extracellular	extracellular,plastid,endoplasmic reticulum,golgi,plasma membrane,cytosol	plastid		endoplasmic reticulum,extracellular,golgi			endoplasmic reticulum,extracellular,golgi			endoplasmic reticulum			extracellular	endoplasmic reticulum,extracellular,golgi	endoplasmic reticulum,extracellular,golgi	endoplasmic reticulum,extracellular,golgi		endoplasmic reticulum,extracellular,golgi	endoplasmic reticulum,extracellular,golgi	cytosol	endoplasmic reticulum,extracellular,golgi	plastid	plasma membrane	Amigo: "plasma membrane" 17151019|Tair: "plasma membrane" 17151019	plasma membrane:17151019		Q9LNV7	plasma membrane:17151019		extracellular:28865150;extracellular:30783145;vacuole:17151019
AT1G07430.1	highly ABA-induced PP2C gene 2;	1	14	3	442	49765.4	6.1573	-0.726244	nucleus	plastid,mitochondrion,cytosol,nucleus	plastid		nucleus		cytosol				cytosol	nucleus		nucleus	mitochondrion				mitochondrion	cytosol,nucleus	nucleus		nucleus	nucleus	SwissProt: "plasma membrane" 16381842		plasma membrane:16381842	Q9LNW3				AT5G45830.1::32612234;AT5G53160.1::32612234;AT2G25000.1::32612234;AT1G01360.1::32612234;AT4G01026.1::32612234;AT4G18620.1::32612234;AT4G32010.1::32612234;AT4G37260.1::32612234;AT1G20910.1::32612234;AT5G23280.1::32612234;AT4G14720.1::32612234;AT2G22760.1::32612234;AT3G54390.1::32612234;AT3G44350.1::32612234;AT4G27920.1::32612234;AT5G45860.1::32612234;AT5G45870.1::32612234;AT5G05440.1::32612234;AT2…
AT1G07510.1	FTSH protease 10;encodes an FtsH protease that is localized to the mitochondrion	1	50	3	813	89559.8	8.65112	-0.397417	mitochondrion	plastid,mitochondrion,cytosol,nucleus	cytosol		plastid	plastid	mitochondrion	mitochondrion		mitochondrion	mitochondrion			plastid,nucleus	mitochondrion	mitochondrion	mitochondrion		mitochondrion	mitochondrion	cytosol	mitochondrion	plastid	cytosol	Amigo: "mitochondrion" 14630971|Amigo: "mitochondrion,plastid" 16618929|Amigo: "mitochondrion" 14671022|SwissProt: "mitochondrion" 16381842|Tair: "plastid" 15322131|Tair: "plastid" 16618929|Tair: "mitochondrion" 14671022	mitochondrion:14630971;mitochondrion:14671022;mitochondrion:16618929;plastid:16618929	mitochondrion:16381842	Q8VZI8	mitochondrion:14671022;plastid:15322131;plastid:16618929		mitochondrion:14671022;mitochondrion:21311031;mitochondrion:22923678;mitochondrion:27943495;mitochondrion:31023727;mitochondrion:31520498;mitochondrion:31818904;mitochondrion:31871212;plasma membrane:20843791;plasma membrane:21433285;plastid:15322131;unclear:16618929
AT1G07550.1	Leucine-rich repeat protein kinase family protein;	1	1	1	864	96790.3	6.11356	-0.119907	plasma membrane	extracellular,plastid,nucleus,endoplasmic reticulum,golgi,plasma membrane,mitochondrion,cytosol	plastid		endoplasmic reticulum,extracellular,golgi		nucleus	mitochondrion			plasma membrane	nucleus		plasma membrane	endoplasmic reticulum,extracellular,golgi	endoplasmic reticulum,extracellular,golgi	endoplasmic reticulum,extracellular,golgi		endoplasmic reticulum,extracellular,golgi	endoplasmic reticulum,extracellular,golgi	cytosol	endoplasmic reticulum,extracellular,golgi	nucleus	plasma membrane								AT5G01890.1::29320478;AT5G06320.1::24833385;AT1G45145.1::24833385;AT4G30850.1::24833385;AT4G37680.1::24833385;AT3G17000.1::24833385;AT1G17280.1::24833385;AT3G06470.1::24833385;AT5G07340.1::24833385;AT2G41705.1::24833385;AT3G12180.1::24833385;AT1G63110.1::24833385;AT2G26180.1::24833385;AT1G65690.1::24833385;AT3G66654.1::24833385;AT1G14700.1::24833385;AT5G49540.1::24833385;AT4G20790.1::24833385;AT5…
AT1G07645.1	dessication-induced 1VOC superfamily protein;	1	6	3	137	15389.1	6.67652	-0.446715	mitochondrion	extracellular,plastid,nucleus,endoplasmic reticulum,golgi,mitochondrion,cytosol	cytosol		plastid			plastid			cytosol			plastid,cytosol	mitochondrion		mitochondrion		mitochondrion	cytosol,nucleus	mitochondrion	endoplasmic reticulum,extracellular,golgi	plastid	cytosol
AT1G07650.1	Leucine-rich repeat transmembrane protein kinase;	1	25	3	1014	112908	8.81643	-0.191913	plasma membrane	extracellular,nucleus,endoplasmic reticulum,golgi,plasma membrane,mitochondrion,cytosol	plasma membrane		nucleus		cytosol	endoplasmic reticulum,extracellular,golgi	mitochondrion		endoplasmic reticulum	nucleus		plasma membrane	endoplasmic reticulum,extracellular,golgi	endoplasmic reticulum,extracellular,golgi	endoplasmic reticulum,extracellular,golgi		mitochondrion	endoplasmic reticulum,extracellular,golgi	mitochondrion	endoplasmic reticulum,extracellular,golgi	plasma membrane	plasma membrane				Q9LQN8			plasma membrane:22215637;plasma membrane:30447334	AT1G17230.1::29320478;AT1G35710.1::29320478;AT1G09970.1::29320478;AT5G06320.1::24833385;AT4G30850.1::24833385;AT4G37680.1::24833385;AT5G25752.1::24833385;AT3G17000.1::24833385;AT1G17280.1::24833385;AT3G12180.1::24833385;AT2G26180.1::24833385;AT1G54540.1::24833385;AT5G11890.1::24833385;AT3G26370.1::24833385;AT3G66654.1::24833385;AT5G49540.1::24833385;AT4G20790.1::24833385;AT5G59650.1::24833385;AT2…
AT1G07660.1	Histone superfamily protein;	1	72	5	103	11410.2	12.0052	-0.524272	nucleus	mitochondrion,cytosol,nucleus	nucleus		nucleus					mitochondrion	nucleus			nucleus	mitochondrion		mitochondrion		mitochondrion	cytosol,nucleus	nucleus		nucleus	nucleus	Amigo: "plastid" 18431481|Amigo: "nucleus" 15496452|Amigo: "plasma membrane" 17644812|Amigo: "plasma membrane" 17151019|Amigo: "vacuole" 15539469|Amigo: "plastid" 15028209|SwissProt: "nucleus" 16381842|Tair: "plasma membrane" 17644812|Tair: "plasma membrane" 17151019|Tair: "plastid" 18431481	nucleus:15496452;plasma membrane:17151019;plasma membrane:17644812;plastid:15028209;plastid:18431481;vacuole:15539469	nucleus:16381842	P59259	plasma membrane:17151019;plastid:18431481;plasma membrane:17644812		cytosol:21166475;extracellular:21533090;extracellular:26572690;extracellular:30783145;golgi:25900983;golgi:25900983;golgi:25900983;golgi:25900983;golgi:25900983;mitochondrion:21311031;mitochondrion:24727099;mitochondrion:31023727;mitochondrion:31520498;mitochondrion:31818904;nucleus:23396599;nucleus:29104584;nucleus:30961429;plasma membrane:17644812;plasma membrane:21433285;plastid:15028209;plast…	AT5G03740.1::20706207;AT4G28230.1::20706207;AT5G15980.1::20706207;AT5G20920.1::20706207;AT2G02560.1::20706207;AT2G31920.1::20706207;AT5G12140.1::20706207;AT1G71380.1::20706207;AT4G13850.1::20706207;AT3G56690.1::20706207;AT2G38620.1::20706207;AT4G24820.1::20706207;AT3G45970.1::20706207;AT4G38900.1::20706207;AT5G38480.1::20706207;AT5G10270.1::20706207;AT5G13420.1::20706207;AT1G30860.1::20706207;AT3…
AT1G07670.1	endomembrane-type CA-ATPase 4;	1	35	3	1061	116187	4.84041	0.0295947	endoplasmic reticulum	nucleus,endoplasmic reticulum,plasma membrane,mitochondrion,cytosol	plasma membrane		cytosol		endoplasmic reticulum				cytosol			endoplasmic reticulum	mitochondrion				mitochondrion	cytosol,nucleus	cytosol		plasma membrane	plasma membrane	Amigo: "endoplasmic reticulum" 16618929|SwissProt: "plasma membrane" 16381842|Tair: "endoplasmic reticulum" 16618929|Tair: "plasma membrane" 17317660	endoplasmic reticulum:16618929	plasma membrane:16381842	Q9XES1	plasma membrane:17317660;endoplasmic reticulum:16618929		endoplasmic reticulum:16618929;endoplasmic reticulum:22923678;extracellular:28865150;golgi:25900983;golgi:25900983;golgi:25900983;golgi:25900983;golgi:25900983;mitochondrion:31520498;mitochondrion:31818904;plasma membrane:17317660;plasma membrane:20843791;plasma membrane:21433285;plastid:22550958;plastid:30962257;plastid:31615849
AT1G07690.1	;	1	0	0	179	18990.5	10.6689	0.123464	extracellular	extracellular,plastid,nucleus,endoplasmic reticulum,golgi,plasma membrane	plastid		endoplasmic reticulum,extracellular,golgi			endoplasmic reticulum,extracellular,golgi			extracellular			plastid,nucleus	endoplasmic reticulum,extracellular,golgi	endoplasmic reticulum,extracellular,golgi	endoplasmic reticulum,extracellular,golgi		endoplasmic reticulum,extracellular,golgi	endoplasmic reticulum,extracellular,golgi	nucleus	endoplasmic reticulum,extracellular,golgi	extracellular	plasma membrane
AT1G07750.1	RmlC-like cupins superfamily protein;	1	173	11	356	38312.9	6.06153	-0.011236	cytosol	plastid,nucleus,vacuole,mitochondrion,cytosol	cytosol		nucleus						vacuole			vacuole	mitochondrion				plastid	cytosol,nucleus	cytosol		cytosol	cytosol				Q9LQQ3			cytosol:21166475;extracellular:26572690;extracellular:28865150;extracellular:30783145;golgi:22430844;plastid:22550958;plastid:23673981
AT1G07770.1	ribosomal protein S15A;Encodes cytoplasmic ribosomal protein S15a.	1	325	11	130	14805.3	10.4593	-0.162308	cytosol	plastid,mitochondrion,cytosol,nucleus	cytosol		plastid		cytosol	mitochondrion	mitochondrion		cytosol			nucleus	mitochondrion				mitochondrion	cytosol,nucleus	mitochondrion		cytosol	cytosol	Amigo: "mitochondrion" 0011971146|Amigo: "cytosol" 11598216|SwissProt: "cytosol" 16381842|Tair: "plasma membrane" 17151019|Tair: "mitochondrion" 11971146|Tair: "plasma membrane" 17317660	cytosol:11598216;mitochondrion:0011971146	cytosol:16381842	P42798	plasma membrane:17317660;mitochondrion:11971146;plasma membrane:17151019		cytosol:15734919;cytosol:15821981;cytosol:21166475;cytosol:22522809;extracellular:21533090;extracellular:26572690;extracellular:30783145;golgi:25900983;golgi:25900983;golgi:25900983;golgi:25900983;golgi:25900983;mitochondrion:31520498;mitochondrion:31818904;mitochondrion:31871212;nucleus:23396599;nucleus:29104584;nucleus:30961429;plasma membrane:17317660;plasma membrane:19334764;plasma membrane:2…	AT2G01830.1::18642946
AT1G07780.3	phosphoribosylanthranilate isomerase 1;Encodes phosphoribosylanthranilate isomerase which catalyzes the third step of the tryptophan biosynthetic pathway. Member of gene family.	1	20	0	275	29635.1	8.62912	-0.233091	plastid	plastid,mitochondrion,cytosol	plastid		plastid	plastid				mitochondrion	plastid		plastid	plastid	plastid		plastid		plastid	plastid	cytosol	plastid	plastid	plastid	Tair: "plastid" 7890741			Q42440	plastid:7890741		mitochondrion:31520498
AT1G07790.1	Histone superfamily protein;Encodes a histone 2B (H2B) protein.	1	160	4	148	16403.1	10.7937	-0.810135	nucleus	extracellular,plastid,nucleus,endoplasmic reticulum,golgi,mitochondrion,cytosol	nucleus		nucleus		nucleus				nucleus	nucleus	plastid	nucleus	mitochondrion				endoplasmic reticulum,extracellular,golgi	cytosol,nucleus	nucleus		nucleus	nucleus	SwissProt: "nucleus" 16381842|Tair: "plastid" 18431481		nucleus:16381842	Q9LQQ4	plastid:18431481	nucleus:16195344	extracellular:21533090;extracellular:26572690;extracellular:28865150;extracellular:30783145;golgi:25900983;golgi:25900983;golgi:25900983;golgi:25900983;mitochondrion:31023727;mitochondrion:31520498;mitochondrion:31818904;nucleus:23396599;nucleus:30961429;plasma membrane:19334764;plasma membrane:22318864;plastid:15028209;plastid:22550958;plastid:23673981;plastid:23851315;plastid:30962257;plastid:3…
AT1G07810.1	ER-type Ca2+-ATPase 1;Encodes an ER-type Ca2+-pumping ATPase.	1	42	2	1061	116372	4.73875	0.0570217	endoplasmic reticulum	nucleus,endoplasmic reticulum,plasma membrane,mitochondrion,cytosol	plasma membrane		cytosol		endoplasmic reticulum				cytosol			endoplasmic reticulum	mitochondrion				mitochondrion	cytosol,nucleus	cytosol		plasma membrane	plasma membrane	Amigo: "endoplasmic reticulum" 16618929|Amigo: "endoplasmic reticulum" 9238019|SwissProt: "endoplasmic reticulum" 16381842|Tair: "plasma membrane" 17317660|Tair: "endoplasmic reticulum" 9238019	endoplasmic reticulum:16618929;endoplasmic reticulum:9238019	endoplasmic reticulum:16381842	P92939	plasma membrane:17317660;endoplasmic reticulum:9238019		endoplasmic reticulum:15295017;endoplasmic reticulum:16618929;extracellular:28865150;mitochondrion:31520498;plasma membrane:17317660;plasma membrane:19334764;plasma membrane:21433285;plasma membrane:24030099;plasma membrane:26781341;plastid:22550958;plastid:31975158;vacuole:17151019
AT1G07830.1	ribosomal protein L29 family protein;	1	63	4	144	16887.5	10.7256	-0.665972	mitochondrion	plastid,mitochondrion,nucleus	nucleus		plastid		mitochondrion	mitochondrion	mitochondrion	mitochondrion	mitochondrion	nucleus		nucleus	mitochondrion	mitochondrion	mitochondrion		mitochondrion	mitochondrion	mitochondrion	mitochondrion	plastid	mitochondrion				Q94JQ7			extracellular:26572690;mitochondrion:21311031;mitochondrion:21841088;mitochondrion:23750852;mitochondrion:27943495;mitochondrion:31023727;mitochondrion:31520498;mitochondrion:31818904;nucleus:30961429
AT1G07890.1	ascorbate peroxidase 1;Encodes a cytosolic ascorbate peroxidase APX1. Ascorbate peroxidases are enzymes that scavenge hydrogen peroxide in plant cells. Eight types of APX have been described for Arabidopsis: three cytosolic (APX1, APX2, APX6), two chloroplastic types (stromal sAPX, thylakoid tAPX), and three microsomal (APX3, APX4, APX5) isoforms. At least part of the induction of heat shock prot…	1	1062	16	250	27562.7	6.0396	-0.3852	cytosol	plastid,nucleus,mitochondrion,peroxisome,cytosol	cytosol		cytosol		plastid				cytosol			peroxisome	mitochondrion		mitochondrion		mitochondrion	cytosol,nucleus	cytosol		mitochondrion	cytosol	Amigo: "cytosol" 8422923|SwissProt: "cytosol" 16381842|Tair: "plasma membrane" 17644812|Tair: "plastid" 18431481|Tair: "plastid" 16207701	cytosol:8422923	cytosol:16381842	Q05431	plastid:18431481;plasma membrane:17644812;plastid:16207701		cytosol:21166475;cytosol:31186290;extracellular:26572690;extracellular:30783145;golgi:22430844;golgi:25900983;golgi:25900983;golgi:25900983;golgi:25900983;golgi:25900983;mitochondrion:22574745;mitochondrion:31520498;nucleus:29104584;nucleus:30961429;plasma membrane:17644812;plasma membrane:22215637;plasma membrane:25641898;plasma membrane:26781341;plasma membrane:30447334;plastid:16207701;plastid…	AT1G01880.1::20706207;AT3G54180.1::20706207;AT3G11270.1::20706207;AT5G42980.1::24833385;AT5G44340.1::23615222;AT5G66760.1::23615222;AT1G56070.1::23615222;AT1G65980.1::23615222;AT4G17170.1::23615222;AT1G06950.1::23615222;AT4G02510.1::23615222;AT1G78900.1::23615222;AT3G01290.1::23615222;AT5G09810.1::23615222;AT3G17020.1::23615222;AT5G42980.1::15352244
AT1G07890.3	ascorbate peroxidase 1;Encodes a cytosolic ascorbate peroxidase APX1. Ascorbate peroxidases are enzymes that scavenge hydrogen peroxide in plant cells. Eight types of APX have been described for Arabidopsis: three cytosolic (APX1, APX2, APX6), two chloroplastic types (stromal sAPX, thylakoid tAPX), and three microsomal (APX3, APX4, APX5) isoforms. At least part of the induction of heat shock prot…	1	503	3	250	27562.7	6.0396	-0.3852	cytosol	plastid,nucleus,mitochondrion,peroxisome,cytosol	cytosol		cytosol		plastid				cytosol			peroxisome	mitochondrion		mitochondrion		mitochondrion	cytosol,nucleus	cytosol		mitochondrion	cytosol	SwissProt: "cytosol" 16381842|Tair: "plasma membrane" 17644812|Tair: "plastid" 18431481|Tair: "plastid" 16207701		cytosol:16381842	Q05431	plastid:18431481;plasma membrane:17644812;plastid:16207701		cytosol:21166475;extracellular:21533090;golgi:22430844;mitochondrion:31520498;plasma membrane:19334764;plastid:31615849
AT1G07920.1	GTP binding Elongation factor Tu family protein;	1	841	7	449	49505.1	9.6366	-0.325167	cytosol	vacuole,mitochondrion,cytosol,nucleus	cytosol		cytosol		vacuole				cytosol	nucleus		cytosol,nucleus	mitochondrion				mitochondrion	cytosol,nucleus	cytosol		cytosol	cytosol	Amigo: "plastid" 18431481|Amigo: "nucleus" 15496452|Amigo: "plasma membrane" 17644812|Amigo: "plasma membrane" 17151019|Amigo: "plasma membrane" 17317660|Amigo: "plastid" 15028209|Amigo: "mitochondrion" 14671022|SwissProt: "cytosol" 16381842|Tair: "plasma membrane" 17644812|Tair: "nucleus" 15496452|Tair: "mitochondrion" 14671022|Tair: "plastid" 15028209	mitochondrion:14671022;nucleus:15496452;plasma membrane:17151019;plasma membrane:17317660;plasma membrane:17644812;plastid:15028209;plastid:18431481	cytosol:16381842	P13905	plastid:15028209;mitochondrion:14671022;plasma membrane:17644812;nucleus:15496452	cytosol:19036033;unclear:18931141	cytoskeleton:24134884;cytosol:21166475;cytosol:22522809;extracellular:21533090;extracellular:26572690;extracellular:30783145;golgi:25900983;golgi:25900983;golgi:25900983;golgi:25900983;golgi:25900983;mitochondrion:14671022;mitochondrion:21311031;mitochondrion:21841088;mitochondrion:21896887;mitochondrion:22574745;mitochondrion:24727099;mitochondrion:31023727;mitochondrion:31520498;mitochondrion:3…	AT1G04820.1::24556609;AT1G50010.1::24556609;AT1G66280.1::24556609;AT3G62120.1::24556609;AT3G49010.1::24556609;AT4G28390.1::24556609;AT1G61580.1::24556609;AT4G04910.1::24556609;AT1G20010.1::24556609;AT1G16030.1::24556609;AT1G58380.1::24556609;AT3G05060.1::24556609;AT3G25520.1::24556609;AT5G39850.1::24556609;AT5G10360.1::24556609;AT3G53020.1::24556609;AT4G31700.1::24556609;AT5G02450.1::24556609;AT4…
AT1G07950.1	Surfeit locus protein 5 subunit 22 of Mediator complex;	1	14	4	154	16564.5	4.96927	-0.373377	nucleus	plastid,nucleus,golgi,mitochondrion,cytosol	nucleus		nucleus	plastid		mitochondrion			cytosol	nucleus		golgi,nucleus	mitochondrion		mitochondrion		mitochondrion	cytosol,nucleus	nucleus		plastid	nucleus				Q9LN12				AT4G04780.1::17560376;AT1G16430.1::17560376;AT5G20170.1::17560376;AT2G22370.1::17560376;AT2G28230.1::17560376;AT3G04740.1::17560376;AT5G03220.1::17560376;AT1G55080.1::17560376;AT1G26665.1::17560376;AT5G41910.1::17560376;AT5G02850.1::17560376;AT3G01435.1::17560376;AT2G03070.1::17560376;AT5G42060.1::17560376;AT3G01435.1::30793213
AT1G07960.1	PDI-like 5-1;Encodes a protein disulfide isomerase-like (PDIL) protein, a member of a multigene family within the thioredoxin (TRX) superfamily.	1	16	3	146	16566.1	4.69477	-0.121918	endoplasmic reticulum	extracellular,plastid,nucleus,endoplasmic reticulum,golgi,cytosol	cytosol		nucleus			endoplasmic reticulum,extracellular,golgi			endoplasmic reticulum			plastid	endoplasmic reticulum,extracellular,golgi	endoplasmic reticulum,extracellular,golgi	endoplasmic reticulum,extracellular,golgi		endoplasmic reticulum,extracellular,golgi	cytosol,nucleus	cytosol	endoplasmic reticulum,extracellular,golgi	extracellular	endoplasmic reticulum				Q8GYD1			extracellular:28865150;plasma membrane:31541795;plastid:22550958
AT1G07960.2	PDI-like 5-1;Encodes a protein disulfide isomerase-like (PDIL) protein, a member of a multigene family within the thioredoxin (TRX) superfamily.	1	17	3	146	16566.1	4.69477	-0.121918	extracellular	extracellular,plastid,nucleus,endoplasmic reticulum,golgi,cytosol	cytosol		nucleus			endoplasmic reticulum,extracellular,golgi			endoplasmic reticulum			plastid	endoplasmic reticulum,extracellular,golgi	endoplasmic reticulum,extracellular,golgi	endoplasmic reticulum,extracellular,golgi		endoplasmic reticulum,extracellular,golgi	cytosol,nucleus	cytosol	endoplasmic reticulum,extracellular,golgi	extracellular	endoplasmic reticulum				Q8GYD1
AT1G07985.1	Expressed protein;	1	15	3	144	16461.7	9.69429	-1.04583	nucleus	plastid,mitochondrion,cytosol,nucleus	plastid		nucleus	plastid					nucleus	nucleus	plastid	nucleus	plastid		plastid		mitochondrion	cytosol,nucleus	nucleus	plastid	nucleus	nucleus
AT1G08060.1	ATP-dependent helicase family protein;	1	14	2	2001	218581	5.02988	-0.572764	nucleus	plastid,mitochondrion,cytosol,nucleus			nucleus	plastid			mitochondrion		nucleus	nucleus	plastid	nucleus	mitochondrion				mitochondrion	cytosol,nucleus	nucleus		nucleus	nucleus	Amigo: "nucleus" 10821279|Tair: "nucleus" 10821279	nucleus:10821279		Q9M658	nucleus:10821279	nucleus:25329561		AT3G27960.1::21798944;AT3G04240.1::21798944;AT5G13810.1::21798944;AT3G47620.1::21798944
AT1G08130.1	DNA ligase 1;Encodes the Arabidopsis DNA ligase 1 that provides the major DNA ligase activity in cells and plays a key role in both DNA replication and excision repair pathways. Indispensable for cell viability. AtLIG1 expresses one major and two minor mRNA transcripts differing only in the length of the 5' untranslated leader sequences preceding a common ORF. Translation from the first in-frame …	1	26	6	790	87745.1	8.09845	-0.341392	mitochondrion,nucleus	plastid,mitochondrion,cytosol,nucleus	cytosol		plastid	plastid	nucleus	mitochondrion		mitochondrion	nucleus		plastid	nucleus	mitochondrion	mitochondrion	mitochondrion		mitochondrion	mitochondrion	nucleus	plastid	plastid	nucleus	Amigo: "mitochondrion,nucleus" 16790030|SwissProt: "nucleus" 16381842|Tair: "mitochondrion,nucleus" 16790030	mitochondrion:16790030;nucleus:16790030	nucleus:16381842	Q42572	nucleus:16790030;mitochondrion:16790030	mitochondrion:15270689;mitochondrion:16790030;mitochondrion:23257241;nucleus:15270689;nucleus:16790030;plastid:23257241	extracellular:28865150;mitochondrion:21296373;mitochondrion:27943495;mitochondrion:31023727;mitochondrion:31520498;nucleus:30961429;plasma membrane:31541795;plastid:24124904
AT1G08160.1	Late embryogenesis abundant (LEA) hydroxyproline-rich glycoprotein family;	1	16	2	221	25159.8	11.2293	-0.299548	plasma membrane	extracellular,plastid,nucleus,endoplasmic reticulum,golgi,plasma membrane,mitochondrion	plasma membrane		plastid	plastid	nucleus	mitochondrion	mitochondrion		plasma membrane		plastid	plastid	endoplasmic reticulum,extracellular,golgi		mitochondrion		mitochondrion	mitochondrion	mitochondrion		plastid	golgi							extracellular:28865150;plasma membrane:19334764
AT1G08200.1	UDP-D-apiose/UDP-D-xylose synthase 2;Encodes a putative UDP-D-apiose/UPD-D-xylose synthetase.	1	201	3	389	43792.6	5.66385	-0.26838	cytosol	extracellular,nucleus,endoplasmic reticulum,golgi,mitochondrion,cytosol	cytosol		cytosol						cytosol			golgi	mitochondrion				endoplasmic reticulum,extracellular,golgi	cytosol,nucleus	cytosol		cytosol	cytosol				Q9SGE0			cytosol:21166475;cytosol:31186290;extracellular:26572690;extracellular:28865150;extracellular:30783145;plasma membrane:19334764;plasma membrane:22215637;plasma membrane:25641898;plasma membrane:30447334
AT1G08260.1	DNA polymerase epsilon catalytic subunit;Similar to POL2A, DNA polymerase epsilon catalytic subunit. Essential for Arabidopsis growth. Null homozygotes are embryo lethal, partial loss of function alleles show embryo patterning defects such as root pole displacement. Delayed progression through cell cycle results in embryos with smaller numbers of larger cells.	1	9	0	2161	248910	6.55373	-0.37677	nucleus	mitochondrion,cytosol,nucleus			nucleus		nucleus		mitochondrion		nucleus			nucleus	mitochondrion				mitochondrion	cytosol,nucleus	cytosol		cytosol	nucleus	Amigo: "nucleus" 16212602	nucleus:16212602		Q9SGD5			extracellular:30783145
AT1G08320.1	bZIP transcription factor family protein;	1	13	3	481	53517.4	8.09287	-0.528898	nucleus	peroxisome,mitochondrion,cytosol,nucleus	nucleus		nucleus		nucleus				cytosol	nucleus		nucleus	mitochondrion			peroxisome	mitochondrion	cytosol,nucleus	nucleus		nucleus	nucleus				Q93XM6				AT5G45110.1::28650476;AT3G15030.1::28650476;AT5G06950.1::28650476;AT5G60970.1::28650476;AT1G35560.1::28650476;AT2G45680.1::28650476;AT2G31070.1::28650476;AT1G60250.1::28650476;AT4G04885.1::28650476;AT3G45150.1::28650476;AT3G23690.1::28650476;AT1G77920.1::28650476;AT1G62120.1::28650476;AT3G51920.1::17360592;AT1G66410.1::17360592;AT5G21274.1::17360592;AT4G14640.1::17360592;AT3G43810.1::17360592;AT2…
AT1G08360.1	Ribosomal protein L1p/L10e family;	1	235	3	216	24470.4	10.6151	-0.416204	cytosol	plastid,mitochondrion,cytosol,nucleus	cytosol		nucleus		cytosol		mitochondrion		cytosol			plastid	mitochondrion				mitochondrion	cytosol,nucleus	mitochondrion		cytosol	cytosol	Amigo: "cytosol" 17934214|Amigo: "plasma membrane" 17317660|Tair: "cytosol" 17934214|Tair: "plasma membrane" 17317660	cytosol:17934214;plasma membrane:17317660		Q8VZB9	plasma membrane:17317660;cytosol:17934214		cytosol:15734919;cytosol:15821981;cytosol:17934214;cytosol:21166475;cytosol:22522809;cytosol:31186290;extracellular:21533090;extracellular:26572690;extracellular:28865150;extracellular:30783145;golgi:25900983;golgi:25900983;golgi:25900983;golgi:25900983;golgi:25900983;mitochondrion:31023727;mitochondrion:31520498;nucleus:29104584;nucleus:30961429;plasma membrane:17317660;plasma membrane:19334764;…
AT1G08420.1	BRI1 suppressor 1 (BSU1)-like 2;	1	72	1	1018	108587	5.51916	-0.251768	nucleus	extracellular,mitochondrion,cytosol,nucleus	cytosol		nucleus		nucleus				cytosol	nucleus		nucleus	mitochondrion				mitochondrion	cytosol,nucleus	extracellular		nucleus	cytosol	SwissProt: "nucleus" 16381842|Tair: "plasma membrane" 17644812		nucleus:16381842	Q9SJF0	plasma membrane:17644812		extracellular:30783145;plasma membrane:17317660;plasma membrane:17644812;plasma membrane:22215637;plasma membrane:24030099;plasma membrane:26781341;plasma membrane:30447334;plastid:23673981
AT1G08430.1	aluminum-activated malate transporter 1;Encodes a Al-activated malate efflux transporter. Is essential for aluminum tolerance but does not represent the major Al tolerance QTL. Staurosporine and calyculin A both block all changes in AtALMT1 gene expression (as a result malate release is totally inhibited).	1	7	1	493	55080.1	6.55509	-0.0612576	endoplasmic reticulum,vacuole	extracellular,plastid,nucleus,endoplasmic reticulum,golgi,plasma membrane,mitochondrion,cytosol	plastid		nucleus						golgi			plastid	endoplasmic reticulum,extracellular,golgi		mitochondrion		mitochondrion	cytosol,nucleus	mitochondrion		plasma membrane	golgi				Q9SJE9				AT4G30850.1::24833385;AT4G37680.1::24833385;AT3G17000.1::24833385;AT1G17280.1::24833385;AT5G06320.1::24833385;AT4G38690.1::24833385;AT2G41705.1::24833385;AT3G12180.1::24833385;AT3G10640.1::24833385;AT2G22180.1::24833385;AT2G26180.1::24833385;AT3G66654.1::24833385;AT1G21240.1::24833385;AT4G20790.1::24833385;AT5G59650.1::24833385;AT2G16030.1::24833385;AT1G29060.1::24833385;AT4G14455.1::24833385;AT5…
AT1G08450.1	calreticulin 3;Encodes one of three Arabidopsis calreticulins. In CRT-deficient mouse fibroblasts, this protein restores ER Ca2+ levels. Non-receptor component required for EFR-mediated immunity. Mutants show de-repressed anthocyanin accumulation in the presence of elf18, and EFR accumulation and signalling.	1	152	7	424	49846.3	5.96939	-0.983726	endoplasmic reticulum	extracellular,nucleus,endoplasmic reticulum,golgi,cytosol	cytosol		endoplasmic reticulum,extracellular,golgi		endoplasmic reticulum	endoplasmic reticulum,extracellular,golgi			endoplasmic reticulum	nucleus		endoplasmic reticulum	endoplasmic reticulum,extracellular,golgi	endoplasmic reticulum,extracellular,golgi	endoplasmic reticulum,extracellular,golgi		endoplasmic reticulum,extracellular,golgi	endoplasmic reticulum,extracellular,golgi	nucleus	endoplasmic reticulum,extracellular,golgi	extracellular	endoplasmic reticulum	Amigo: "endoplasmic reticulum" 19717464|Amigo: "endoplasmic reticulum" 19763087|SwissProt: "endoplasmic reticulum" 16381842	endoplasmic reticulum:19717464;endoplasmic reticulum:19763087	endoplasmic reticulum:16381842	O04153		endoplasmic reticulum:18931141	endoplasmic reticulum:22923678;endoplasmic reticulum:24393051;extracellular:16356755;extracellular:28865150;extracellular:30783145;mitochondrion:27122571;mitochondrion:31520498;nucleus:23396599;plasma membrane:15574830;plasma membrane:22215637;plasma membrane:26781341;plasma membrane:30447334;plastid:30962257;plastid:31615849
AT1G08520.1	ALBINA 1;Encodes the CHLD subunit of the Mg-chelatase enzyme involved in chlorophyll biosynthesis. Lines carrying recessive mutations of this locus are white and seedling lethal.	1	109	5	760	83288.5	4.99806	-0.326842	plastid	plastid,mitochondrion,cytosol	cytosol		plastid	plastid	plastid	plastid		mitochondrion	plastid		plastid	plastid	plastid	plastid	plastid		mitochondrion	plastid	mitochondrion	plastid	plastid	plastid	Amigo: "plastid" 15815918|SwissProt: "plastid" 16381842|Tair: "plastid" 18431481	plastid:15815918	plastid:16381842	Q9SJE1	plastid:18431481		cytosol:25587034;extracellular:21533090;extracellular:28865150;golgi:25900983;golgi:25900983;golgi:25900983;golgi:25900983;golgi:25900983;mitochondrion:27122571;mitochondrion:31818904;nucleus:27177187;plasma membrane:19334764;plastid:18431481;plastid:20061580;plastid:20061580;plastid:20423899;plastid:21531424;plastid:23549413;plastid:23673981;plastid:24124904;plastid:24361574;plastid:24872594;pla…
AT1G08530.1	;	1	4	2	257	27016.7	8.07394	0.189105	plastid	extracellular,plastid,nucleus,endoplasmic reticulum,golgi,mitochondrion	mitochondrion		plastid	plastid		plastid		mitochondrion	plastid		plastid	nucleus	plastid	endoplasmic reticulum,extracellular,golgi	plastid		mitochondrion	mitochondrion	extracellular	plastid	plastid	extracellular				Q0WNC2			extracellular:28865150;plastid:20061580;plastid:22923678;plastid:24124904;plastid:24872594;plastid:27137770;plastid:29967049;plastid:30962257;plastid:31932409	AT1G22920.1::21798944;AT3G01090.1::21798944
AT1G08550.1	non-photochemical quenching 1;Violaxanthin deepoxidase involved in xanthophyll cycle.Two major consequences of the npq1 mutation are the absence of zeaxanthin formation in strong light and the partial inhibition of the quenching of singlet excited chlorophylls in the photosystem II light-harvesting complex	1	28	2	462	52019.9	4.92659	-0.319697	plastid	plastid,mitochondrion,cytosol,nucleus	cytosol	plastid,mitochondrion	nucleus						cytosol	nucleus		plastid	mitochondrion	plastid	plastid		mitochondrion	mitochondrion	cytosol		cytosol	cytosol	Amigo: "plastid" 11058750|Amigo: "plastid" 11719511|SwissProt: "plastid" 16381842|Tair: "plastid" 18431481|Tair: "plastid" 11719511	plastid:11058750;plastid:11719511	plastid:16381842	Q39249	plastid:11719511;plastid:18431481		mitochondrion:27122571;plastid:11719511;plastid:18431481;plastid:20049866;plastid:20061580;plastid:21531424;plastid:21539947;plastid:23673981;plastid:23851315;plastid:24124904;plastid:24361574;plastid:30135097;plastid:30309965;plastid:30962257;plastid:31615849;plastid:31932409	AT5G66570.1::20049866;AT3G26060.1::20049866;AT3G56650.1::20049866;AT4G09010.1::20049866;AT3G63540.1::20049866
AT1G08580.1	;	1	84	6	123	14054.2	11.1497	-1.29593	nucleus	plastid,mitochondrion,cytosol,nucleus	nucleus		plastid						cytosol	nucleus	plastid	nucleus	mitochondrion		mitochondrion		mitochondrion	cytosol,nucleus	nucleus		nucleus	nucleus								AT5G56950.1::21798944;AT5G55100.1::21798944
AT1G08640.1	Chloroplast J-like domain 1;	1	91	6	294	32904	10.2953	-0.0727891	plastid	extracellular,golgi,mitochondrion,plastid	mitochondrion	plastid,mitochondrion	plastid	plastid	mitochondrion	plastid		mitochondrion	plastid		plastid	golgi	plastid	plastid	plastid		plastid	plastid	extracellular	plastid	plastid	plastid	Amigo: "plastid" 18431481|Amigo: "plastid" 12938931|Tair: "plastid" 18431481|Tair: "plastid" 12938931	plastid:12938931;plastid:18431481		Q93WG3	plastid:18431481;plastid:12938931		extracellular:28865150;golgi:25900983;mitochondrion:21841088;mitochondrion:31520498;nucleus:23396599;plasma membrane:19334764;plastid:12938931;plastid:18431481;plastid:20061580;plastid:21531424;plastid:23390424;plastid:23673981;plastid:23851315;plastid:24124904;plastid:24361574;plastid:24872594;plastid:29967049;plastid:30962257;plastid:31615849;plastid:31932409;plastid:31975158
AT1G08680.1	ARF GAP-like zinc finger-containing protein ZIGA4;A member of ARF GAP domain (AGD), A thaliana has 15 members, grouped into four classes. AGD14 belongs to the class 4, together with AGD15.	1	37	4	649	71348	5.36159	-0.718798	nucleus	extracellular,nucleus,endoplasmic reticulum,golgi,mitochondrion,cytosol	nucleus		nucleus						cytosol	nucleus		golgi,nucleus	mitochondrion		endoplasmic reticulum,extracellular,golgi		mitochondrion	cytosol,nucleus	nucleus		nucleus	cytosol	Tair: "plasma membrane" 17317660			Q8RXE7	plasma membrane:17317660		nucleus:30961429;plasma membrane:17317660;plasma membrane:26781341
AT1G08760.1	Plant protein of unknown function (DUF936);	1	29	2	748	80753.2	10.2672	-0.47607	cytosol	extracellular,plastid,nucleus,endoplasmic reticulum,golgi,vacuole,mitochondrion,cytosol	plastid		nucleus						cytosol	nucleus		nucleus	mitochondrion		endoplasmic reticulum,extracellular,golgi		mitochondrion	cytosol,nucleus	nucleus		plastid	vacuole						cytoskeleton:29133465	cytoskeleton:24134884
AT1G08780.1	ABI3-interacting protein 3;	1	50	2	129	14881.4	4.24162	-0.79845	nucleus	mitochondrion,cytosol,nucleus	cytosol		nucleus		nucleus				cytosol			nucleus	mitochondrion				mitochondrion	cytosol,nucleus	nucleus		cytosol	cytosol				Q9M4B5			cytosol:21166475;extracellular:28865150	AT1G01560.1::32612234;AT3G24650.1::10743655
AT1G08800.1	Protein of unknown function, DUF593;	1	15	1	1113	125435	4.40042	-0.516083	endoplasmic reticulum	extracellular,plastid,nucleus,endoplasmic reticulum,golgi,vacuole,mitochondrion	nucleus		nucleus			endoplasmic reticulum,extracellular,golgi			extracellular			nucleus	endoplasmic reticulum,extracellular,golgi	endoplasmic reticulum,extracellular,golgi	endoplasmic reticulum,extracellular,golgi		endoplasmic reticulum,extracellular,golgi	mitochondrion	nucleus	endoplasmic reticulum,extracellular,golgi	plastid	vacuole				Q8GXM3		endoplasmic reticulum:23995081
AT1G08820.1	vamp/synaptobrevin-associated protein 27-2;Encodes VAP33-like protein that interacts with cowpea mosaic virus protein 60K. Is a SNARE-like protein that may be involved in vesicular transport to or from the ER.	1	25	2	386	43271.9	7.00718	-0.512694	plasma membrane	extracellular,plastid,nucleus,mitochondrion,cytosol	extracellular		nucleus	plastid		plastid			nucleus			mitochondrion,nucleus	mitochondrion				mitochondrion	cytosol,nucleus	nucleus		cytosol	cytosol	Amigo: "endoplasmic reticulum" 11907339|Tair: "plasma membrane" 17644812|Tair: "plasma membrane" 17317660|Tair: "endoplasmic reticulum" 11907339	endoplasmic reticulum:11907339		B9DHD7	plasma membrane:17317660;endoplasmic reticulum:11907339;plasma membrane:17644812		extracellular:26572690;plasma membrane:17317660;plasma membrane:17644812;plasma membrane:19334764	AT3G12180.1::24833385;AT5G49540.1::24833385;AT4G20790.1::24833385;AT1G29060.1::24833385
AT1G08880.1	Histone superfamily protein;Encodes HTA5, a histone H2A protein. H2AX is a meiosis-specific isoform of histone H2A. Upon DSB formation, rapid accumulation of phosphorylated H2AX (&#947;-H2AX) occurs around the break site. _x0001_H2AX foci accumulate in early G2. Immunolocalization studies in spread preparations of wild-type meiocytes at G2/early leptotene revealed the accumulation of numerous rat…	1	141	5	142	14813.9	11.0111	-0.26831	nucleus	plastid,mitochondrion,cytosol,nucleus	nucleus		nucleus	plastid	nucleus	mitochondrion		mitochondrion	nucleus	nucleus	plastid	nucleus	plastid		mitochondrion		mitochondrion	cytosol,nucleus	nucleus	plastid	nucleus	mitochondrion	Amigo: "nucleus" 17785529|SwissProt: "nucleus" 16381842|Tair: "nucleus" 17785529	nucleus:17785529	nucleus:16381842	O04848	nucleus:17785529		extracellular:26572690;extracellular:28865150;extracellular:30783145;mitochondrion:31023727;mitochondrion:31520498;nucleus:30961429;plasma membrane:19334764;plastid:22550958;plastid:24872594;plastid:30962257;plastid:31615849;plastid:31932409
AT1G08930.1	Major facilitator superfamily protein;encodes a putative sucrose transporter whose gene expression is induced by dehydration and cold.	1	122	4	496	54358.2	8.63077	0.48125	golgi	extracellular,plastid,plasma membrane,mitochondrion,cytosol	plasma membrane		plastid						cytosol			plasma membrane	mitochondrion				mitochondrion	mitochondrion	extracellular		cytosol	plasma membrane	SwissProt: "plasma membrane" 16381842		plasma membrane:16381842	O04036			endoplasmic reticulum:22923678;golgi:25900983;golgi:25900983;golgi:25900983;mitochondrion:31818904;plasma membrane:19334764;plastid:31615849;vacuole:25900983	AT2G29100.1::22737156
AT1G08970.1	nuclear factor Y, subunit C9;heme activated protein (HAP5c)	1	49	6	231	25641.2	4.8823	-0.626407	nucleus	plastid,mitochondrion,cytosol,nucleus	nucleus		nucleus		cytosol	plastid			nucleus	nucleus		cytosol,nucleus	mitochondrion				mitochondrion	cytosol,nucleus	nucleus		nucleus	nucleus	Amigo: "nucleus" 15610358|SwissProt: "nucleus" 16381842	nucleus:15610358	nucleus:16381842	Q8L4B2		cytosol:15610358;nucleus:15610358	cytosol:21166475;extracellular:26572690;mitochondrion:31520498;nucleus:30961429	AT2G34720.1::28650476;AT1G35560.1::28650476;AT3G15030.1::28650476;AT5G60970.1::28650476;AT4G20380.1::28650476;AT4G14720.1::28650476;AT5G47640.1::28650476;AT3G18550.1::28650476;AT5G41380.1::28650476;AT1G28050.1::28650476;AT1G63820.1::28650476;AT1G69690.1::28650476;AT3G47620.1::28650476;AT3G20910.1::28650476;AT2G38880.1::28650476;AT5G61380.1::28650476;AT5G15840.1::28650476;AT5G23280.1::28650476;AT2…
AT1G08970.4	nuclear factor Y, subunit C9;heme activated protein (HAP5c)	1	34	3	231	25641.2	4.8823	-0.626407	nucleus	plastid,mitochondrion,cytosol,nucleus	nucleus		nucleus		cytosol	plastid			nucleus	nucleus		cytosol,nucleus	mitochondrion				mitochondrion	cytosol,nucleus	nucleus		nucleus	nucleus	SwissProt: "nucleus" 16381842		nucleus:16381842	Q8L4B2		cytosol:15610358;nucleus:15610358	cytosol:21166475;mitochondrion:31520498
AT1G09010.1	glycoside hydrolase family 2 protein;	1	65	1	944	107666	6.4172	-0.306886	extracellular	extracellular,nucleus,endoplasmic reticulum,golgi,mitochondrion,cytosol	cytosol		nucleus						cytosol			extracellular	mitochondrion				endoplasmic reticulum,extracellular,golgi	cytosol,nucleus	cytosol		cytosol	cytosol	Amigo: "vacuole" 15539469|Tair: "vacuole" 15539469	vacuole:15539469		Q75W54	vacuole:15539469		cytosol:31186290;extracellular:26572690;extracellular:28155257;extracellular:28818374;extracellular:28865150;extracellular:30783145;extracellular:31673584;plastid:23673981;vacuole:15539469;vacuole:23903016
AT1G09070.1	soybean gene regulated by cold-2;SRC2 specifically binds the peptide PIEPPPHH, and moves from ER to a vacuole fraction where it gets internalized. Involved in Protein Storage Vacuole targeting.	1	526	10	324	34191.3	6.95909	-0.703704	endoplasmic reticulum,vacuole	mitochondrion,cytosol,nucleus	nucleus		nucleus						cytosol			cytosol,nucleus	mitochondrion				mitochondrion	cytosol,nucleus	nucleus		nucleus	cytosol	Amigo: "endoplasmic reticulum,vacuole" 16227454|Tair: "endoplasmic reticulum,vacuole" 16227454	endoplasmic reticulum:16227454;vacuole:16227454		O04023	vacuole:16227454;endoplasmic reticulum:16227454	vacuole:16723734	extracellular:28865150;plasma membrane:15574830;plasma membrane:22215637;plasma membrane:22318864;plasma membrane:22923678;plasma membrane:25641898;plasma membrane:26781341;plasma membrane:30447334;plasma membrane:31541795;plastid:31615849
AT1G09080.1	Heat shock protein 70 (Hsp 70) family protein;	1	4	1	675	75153.7	4.67723	-0.442519	endoplasmic reticulum	extracellular,nucleus,endoplasmic reticulum,golgi,mitochondrion,cytosol	endoplasmic reticulum		cytosol		endoplasmic reticulum	mitochondrion			endoplasmic reticulum			endoplasmic reticulum,nucleus	endoplasmic reticulum,extracellular,golgi	endoplasmic reticulum,extracellular,golgi	endoplasmic reticulum,extracellular,golgi		mitochondrion	mitochondrion	cytosol	endoplasmic reticulum,extracellular,golgi	cytosol	endoplasmic reticulum	Amigo: "endoplasmic reticulum" 11402207	endoplasmic reticulum:11402207		Q8H1B3		endoplasmic reticulum:23624714	cytosol:22522809;extracellular:28865150;extracellular:30783145;nucleus:23396599;nucleus:30961429;plasma membrane:19334764;plasma membrane:30447334;vacuole:23903016	AT3G08970.1::19763086;AT3G62600.1::19763086
AT1G09090.1	respiratory burst oxidase homolog B;NADPH-oxidase AtrbohB plays a role in seed after-ripening. Major producer of superoxide in germinating seeds. AtrbohB pre-mRNA is alternatively spliced in seeds in a hormonally and developmentally regulated manner. ABA caused accumulation of AtrbohB-ß mRNA and prevented prevented AtrbohB-a mRNA expression in fresh seeds.	1	19	1	622	71336.6	9.78215	-0.105788	plasma membrane	nucleus,mitochondrion,plasma membrane,peroxisome,cytosol	plasma membrane		nucleus						cytosol			plasma membrane	mitochondrion				mitochondrion	cytosol,nucleus	cytosol		plasma membrane	peroxisome	SwissProt: "plasma membrane" 16381842		plasma membrane:16381842	Q9SBI0
AT1G09100.1	26S proteasome AAA-ATPase subunit RPT5B;Encodes RPT5b (Regulatory Particle 5b), one of the six AAA-ATPases of the proteasome regulatory particle. Essential for gametophyte development. In Arabidopsis, the RPT5 subunit is encoded by two highly homologous genes, RPT5a and RPT5b. RPT5a and RPT5b show accession-dependent functional redundancy. In Wassilewskija (Ws) accession: mutant alleles of RPT5a …	1	43	4	423	47040.3	4.63435	-0.385106	cytosol,nucleus	mitochondrion,cytosol,nucleus	cytosol		nucleus		cytosol				cytosol			cytosol,nucleus	mitochondrion				mitochondrion	cytosol,nucleus	cytosol		cytosol	cytosol	SwissProt: "cytosol,nucleus" 16381842|Tair: "plasma membrane" 17317660		cytosol:16381842;nucleus:16381842	O04019	plasma membrane:17317660		extracellular:30783145;mitochondrion:31520498;nucleus:27177187;nucleus:29104584;nucleus:30961429;plasma membrane:17317660;plasma membrane:19334764;plasma membrane:30447334;plasma membrane:31541795;plastid:22550958;plastid:23673981	AT4G19210.1::20706207;AT4G16630.1::20706207;AT5G19990.1::20706207;AT3G22310.1::20706207;AT5G23940.1::21798944;AT1G59900.1::24846764
AT1G09130.1	ATP-dependent caseinolytic (Clp) protease/crotonase family protein;	1	81	22	330	36309.1	8.73355	-0.145152	plastid	plastid,mitochondrion,cytosol,nucleus	cytosol		plastid	plastid	nucleus	plastid		mitochondrion	plastid		plastid	plastid	plastid	plastid	plastid		mitochondrion	plastid	nucleus	plastid	plastid	plastid	Amigo: "plastid" 18431481|Amigo: "plastid" 12938931|Amigo: "plastid" 14593120|Amigo: "plastid" 18633119|Amigo: "plastid" 16207701|Amigo: "plastid" 11278690|Amigo: "mitochondrion" 14671022|SwissProt: "plastid" 16381842|Tair: "plastid" 18431481|Tair: "plastid" 14593120|Tair: "plastid" 12938931|Tair: "plastid" 11278690|Tair: "plastid" 16207701|Tair: "mitochondrion" 14671022	mitochondrion:14671022;plastid:11278690;plastid:12938931;plastid:14593120;plastid:16207701;plastid:18431481;plastid:18633119	plastid:16381842	Q8L770	plastid:14593120;mitochondrion:14671022;plastid:16207701;plastid:18431481;plastid:11278690;plastid:12938931	plastid:19036033	extracellular:30783145;golgi:25900983;golgi:25900983;golgi:25900983;golgi:25900983;mitochondrion:14671022;mitochondrion:31023727;mitochondrion:31520498;mitochondrion:31871212;plastid:11278690;plastid:12938931;plastid:16207701;plastid:16648217;plastid:18431481;plastid:18431481;plastid:18633119;plastid:20061580;plastid:20061580;plastid:21531424;plastid:21539947;plastid:22550958;plastid:23673981;pla…	AT4G25370.1::14593120
AT1G09140.1	SERINE-ARGININE PROTEIN 30;Encodes a serine-arginine rich RNA binding protein involved in regulation of splicing (including splicing of itself). Exists as 3 alternative spliced forms that are differentially expressed.	1	55	2	268	30387.3	10.216	-0.866791	nucleus	mitochondrion,cytosol,nucleus	nucleus		nucleus		nucleus				nucleus			nucleus	mitochondrion				mitochondrion	cytosol,nucleus	nucleus		cytosol	cytosol				Q9XFR5		nucleus:15133128		AT3G61860.1::21798944;AT5G52040.1::21798944;AT3G50670.1::21798944;AT5G52530.1::21798944;AT2G24590.1::21798944;AT1G53720.1::16497658;AT1G53720.1::16497658;AT3G55460.1::18674533;AT5G18810.1::18674533;AT3G63400.1::15166240;AT3G63400.1::15166240;AT3G63400.1::15166240;AT2G29210.1::21798944;AT5G04280.1::21798944;AT1G60650.1::21798944;AT3G13570.1::18674533
AT1G09150.1	pseudouridine synthase and archaeosine transglycosylase (PUA) domain-containing protein;	1	73	1	181	20458.3	8.90461	-0.120442	cytosol	extracellular,plastid,mitochondrion,cytosol	cytosol		cytosol				mitochondrion		cytosol			plastid	mitochondrion				mitochondrion	mitochondrion	extracellular		cytosol	cytosol							cytosol:21166475;extracellular:28865150
AT1G09160.1	Protein phosphatase 2C family protein;	1	37	4	428	45782.7	6.62317	-0.149766	plasma membrane	extracellular,plastid,nucleus,endoplasmic reticulum,golgi,peroxisome,mitochondrion,cytosol	plastid		nucleus						peroxisome			plastid,mitochondrion,nucleus	mitochondrion				endoplasmic reticulum,extracellular,golgi	mitochondrion	cytosol	mitochondrion	plastid	mitochondrion	Amigo: "plasma membrane" 17644812|Tair: "plasma membrane" 17644812	plasma membrane:17644812		O80492	plasma membrane:17644812		plasma membrane:17644812;plasma membrane:22215637;plasma membrane:26781341
AT1G09160.2	Protein phosphatase 2C family protein;	1	26	1	428	45782.7	6.62317	-0.149766	mitochondrion	extracellular,plastid,nucleus,endoplasmic reticulum,golgi,peroxisome,mitochondrion,cytosol	plastid		nucleus						peroxisome			plastid,mitochondrion,nucleus	mitochondrion				endoplasmic reticulum,extracellular,golgi	mitochondrion	cytosol	mitochondrion	plastid	mitochondrion	Tair: "plasma membrane" 17644812			O80492	plasma membrane:17644812
AT1G09170.1	P-loop nucleoside triphosphate hydrolases superfamily protein with CH (Calponin Homology) domain;	1	0	0	1010	111375	6.48657	-0.574752	nucleus	extracellular,nucleus,endoplasmic reticulum,golgi,mitochondrion,cytosol	nucleus		nucleus		nucleus				cytosol			nucleus	mitochondrion				endoplasmic reticulum,extracellular,golgi	cytosol,nucleus	nucleus		nucleus	cytosol				O80491
AT1G09200.1	Histone superfamily protein;	1	203	3	136	15268.8	11.8586	-0.550735	nucleus	plastid,mitochondrion,cytosol,nucleus	nucleus		plastid	plastid	nucleus	mitochondrion	mitochondrion	mitochondrion	mitochondrion		plastid	nucleus	mitochondrion		mitochondrion		mitochondrion	mitochondrion	cytosol	plastid	nucleus	nucleus	SwissProt: "nucleus" 16381842		nucleus:16381842	P59226			extracellular:21533090;extracellular:26572690;extracellular:30783145;golgi:25900983;mitochondrion:24727099;mitochondrion:31023727;mitochondrion:31818904;nucleus:23396599;nucleus:29104584;nucleus:30961429;plasma membrane:19334764;plastid:20061580;plastid:22550958;plastid:30135097;plastid:31932409	AT5G09790.1::19503079
AT1G09210.1	calreticulin 1b;Encodes one of three Arabidopsis calreticulins.	1	144	3	424	48159	4.12631	-0.955896	endoplasmic reticulum	endoplasmic reticulum,extracellular,golgi,nucleus	endoplasmic reticulum		nucleus		endoplasmic reticulum	endoplasmic reticulum,extracellular,golgi			endoplasmic reticulum			endoplasmic reticulum	endoplasmic reticulum,extracellular,golgi	endoplasmic reticulum,extracellular,golgi	endoplasmic reticulum,extracellular,golgi		endoplasmic reticulum,extracellular,golgi	endoplasmic reticulum,extracellular,golgi	nucleus	endoplasmic reticulum,extracellular,golgi	endoplasmic reticulum	endoplasmic reticulum	Amigo: "vacuole" 15539469|Amigo: "endoplasmic reticulum" 16618929|Amigo: "mitochondrion" 12492832|Amigo: "mitochondrion" 14671022|SwissProt: "endoplasmic reticulum" 16381842|Tair: "mitochondrion" 12492832|Tair: "endoplasmic reticulum" 16618929|Tair: "vacuole" 15539469	endoplasmic reticulum:16618929;mitochondrion:12492832;mitochondrion:14671022;vacuole:15539469	endoplasmic reticulum:16381842	Q38858	vacuole:15539469;endoplasmic reticulum:16618929;mitochondrion:12492832	endoplasmic reticulum:18931141	endoplasmic reticulum:16618929;endoplasmic reticulum:22923678;endoplasmic reticulum:24393051;extracellular:26572690;extracellular:28865150;extracellular:30783145;mitochondrion:12492832;mitochondrion:14671022;mitochondrion:22540835;mitochondrion:31520498;mitochondrion:31871212;plasma membrane:15574830;plasma membrane:21433285;plasma membrane:22215637;plasma membrane:26781341;plasma membrane:304473…
AT1G09230.1	RNA-binding (RRM/RBD/RNP motifs) family protein;	1	21	5	442	48715.2	9.0821	-0.472398	nucleus	extracellular,plastid,nucleus,endoplasmic reticulum,golgi,mitochondrion,cytosol	cytosol		nucleus						nucleus	nucleus		plastid	mitochondrion				endoplasmic reticulum,extracellular,golgi	endoplasmic reticulum,extracellular,golgi	nucleus		plastid	cytosol				Q8RWV8				AT1G73030.1::21798944
AT1G09270.1	importin alpha isoform 4;Protein interacts with Agrobacterium proteins VirD2 and VirE2.	1	127	3	538	59449.2	4.97558	-0.260409	nucleus	plastid,mitochondrion,cytosol,nucleus	cytosol		nucleus		nucleus			mitochondrion	cytosol	nucleus		cytosol,nucleus	mitochondrion				mitochondrion	cytosol,nucleus	cytosol		plastid	cytosol				O80480			cytosol:21166475;extracellular:28865150;golgi:25900983;golgi:25900983;golgi:25900983;golgi:25900983;mitochondrion:31818904;mitochondrion:31871212;nucleus:30961429	AT2G22490.1::20706207;AT5G65420.1::20706207;AT4G37470.1::32612234;AT1G31350.1::21798944;AT5G17690.1::21798944
AT1G09300.1	Metallopeptidase M24 family protein;	1	20	1	493	54985.2	7.34951	-0.305071	mitochondrion	plastid,mitochondrion,cytosol,nucleus	cytosol		plastid			mitochondrion		mitochondrion	mitochondrion	nucleus		nucleus	mitochondrion	mitochondrion	mitochondrion		mitochondrion	mitochondrion	nucleus	mitochondrion	mitochondrion	mitochondrion				Q8GYQ0			mitochondrion:25862457;mitochondrion:27943495;mitochondrion:31023727;mitochondrion:31520498;mitochondrion:31818904;mitochondrion:31871212;mitochondrion:31911558
AT1G09310.1	Protein of unknown function, DUF538;	1	972	6	179	19948.1	5.06359	-0.36648	cytosol	plastid,mitochondrion,cytosol,nucleus	cytosol		nucleus						cytosol			plastid	mitochondrion				mitochondrion	cytosol,nucleus	nucleus		cytosol	cytosol				Q9ZPZ4			cytosol:31186290;extracellular:28865150;extracellular:30783145;mitochondrion:31871212;nucleus:29104584;plasma membrane:19334764;plasma membrane:22215637;plasma membrane:25641898;plasma membrane:26781341;plasma membrane:30447334;plastid:20061580;plastid:24361574;plastid:31615849	AT5G42980.1::15352244
AT1G09320.1	agenet domain-containing protein;	1	15	3	517	59715.6	5.43073	-0.723404	mitochondrion	plastid,mitochondrion,cytosol,nucleus	cytosol		plastid	plastid		mitochondrion	mitochondrion	mitochondrion	cytosol	nucleus	plastid	plastid	mitochondrion	mitochondrion	mitochondrion		mitochondrion	mitochondrion	nucleus	plastid	mitochondrion	nucleus				Q500V5
AT1G09330.1	;	1	87	5	186	21238.9	9.20229	0.475269	golgi	extracellular,plastid,nucleus,endoplasmic reticulum,golgi,plasma membrane,vacuole,mitochondrion,cytosol	plasma membrane		plastid			plastid			golgi			golgi	endoplasmic reticulum,extracellular,golgi		endoplasmic reticulum,extracellular,golgi		mitochondrion	cytosol,nucleus	extracellular		vacuole	plasma membrane	SwissProt: "plasma membrane" 16381842		plasma membrane:16381842	Q8LEK2		golgi:21826108	golgi:22430844;golgi:22923678;golgi:24344820;golgi:25122472;golgi:25900983;golgi:25900983;golgi:25900983;golgi:25900983;mitochondrion:31818904;plasma membrane:19334764;plasma membrane:24030099;plastid:31975158;vacuole:23903016	AT4G19030.1::21798944;AT4G11220.1::21798944;AT4G30260.1::21798944;AT5G22290.1::21798944
AT1G09340.1	chloroplast RNA binding;Encodes CHLOROPLAST RNA BINDING (CRB), a putative RNA-binding protein. CRB is important for the proper functioning of the chloroplast. Mutations in CRB also affects the circadian system, altering the expression of both oscillator and output genes.	1	536	13	378	42622.1	8.41082	-0.364021	plastid	plastid,mitochondrion,cytosol	cytosol		plastid			mitochondrion		mitochondrion	plastid		plastid	plastid,cytosol	plastid		plastid		plastid	mitochondrion	cytosol		plastid	cytosol	Amigo: "plastid" 16923014|Amigo: "plastid" 16461379|SwissProt: "cytosol,plastid" 16381842|Tair: "plastid" 18431481|Tair: "plastid" 12938931|Tair: "plastid" 16414959|Tair: "plastid" 18633119|Tair: "plastid" 16923014|Tair: "vacuole" 15539469|Tair: "plastid" 16461379|Tair: "peroxisome" 17951448	plastid:16461379;plastid:16923014	plastid:16381842;cytosol:16381842	Q9SA52	plastid:16414959;vacuole:15539469;plastid:16461379;plastid:16923014;plastid:18431481;plastid:12938931;plastid:18633119;peroxisome:17951448	plastid:16633814	extracellular:21533090;extracellular:28865150;extracellular:30783145;golgi:25900983;golgi:25900983;golgi:25900983;golgi:25900983;mitochondrion:21311031;mitochondrion:31871212;nucleus:23396599;nucleus:29104584;peroxisome:17951448;plasma membrane:19334764;plasma membrane:25641898;plasma membrane:30447334;plastid:12938931;plastid:15028209;plastid:16207701;plastid:16461379;plastid:16923014;plastid:18…
AT1G09430.1	ATP-citrate lyase A-3;Encodes subunit A of the heteromeric enzyme ATP citrate lyase (ACL). In animals, ACL is encoded by a single gene; ACL in Arabidopsis is composed of two polypeptides, ACLA (encoded by 3 genes) and ACLB (encoded by 2 genes). The holoenzyme has an A(4)B(4)stoichiometry. Expression of both ACLA and ACLB but not of either of the subunits alone results in ACL activity.	1	98	2	424	46948.6	4.90058	-0.0971698	cytosol	plastid,mitochondrion,cytosol	cytosol		cytosol		cytosol			mitochondrion	cytosol			mitochondrion	mitochondrion	mitochondrion			mitochondrion	mitochondrion	cytosol		plastid	cytosol				O80526			cytosol:21166475;cytosol:31186290;extracellular:28865150;extracellular:30783145;golgi:25900983;golgi:25900983;golgi:25900983;golgi:25900983;golgi:25900983;mitochondrion:31520498;plasma membrane:25641898;plasma membrane:26781341;plasma membrane:30447334;plastid:21531424;plastid:31615849;vacuole:25900983	AT5G07310.1::20706207;AT4G03280.1::20706207;AT2G03820.1::20706207;AT4G25550.1::20706207;AT1G14620.1::20706207;AT3G56150.1::20706207;AT5G61220.1::20706207;AT2G43140.1::20706207;AT1G51650.1::20706207;AT4G24820.1::20706207
AT1G09520.1	;	1	25	6	260	28026	8.49792	-0.475	nucleus	extracellular,plastid,nucleus,endoplasmic reticulum,golgi,mitochondrion,cytosol	extracellular		nucleus	plastid					cytosol	nucleus		nucleus	plastid		endoplasmic reticulum,extracellular,golgi		mitochondrion	plastid	nucleus	plastid	nucleus	nucleus				O80535			plasma membrane:22318864;plasma membrane:31541795
AT1G09560.1	germin-like protein 5;germin-like protein (GLP5)	1	133	11	219	22869.6	8.74952	0.176256	extracellular	extracellular,plastid,endoplasmic reticulum,golgi,vacuole,mitochondrion	mitochondrion		endoplasmic reticulum,extracellular,golgi		vacuole	endoplasmic reticulum,extracellular,golgi			extracellular			extracellular	endoplasmic reticulum,extracellular,golgi	endoplasmic reticulum,extracellular,golgi	endoplasmic reticulum,extracellular,golgi		endoplasmic reticulum,extracellular,golgi	endoplasmic reticulum,extracellular,golgi	extracellular	endoplasmic reticulum,extracellular,golgi	plastid	extracellular	SwissProt: "extracellular" 16381842|Tair: "nucleus" 14617066		extracellular:16381842	P94014	nucleus:14617066		extracellular:14595688;extracellular:16356755;extracellular:16729891;extracellular:21109274;extracellular:26572690;extracellular:28003327;extracellular:28818374;extracellular:28865150;extracellular:30783145;extracellular:30783145;nucleus:14617066
AT1G09570.1	phytochrome A;Light-labile cytoplasmic red/far-red light photoreceptor involved in the regulation of photomorphogenesis. It exists in two inter-convertible forms: Pr and Pfr (active) and functions as a dimer.The N terminus carries a single tetrapyrrole chromophore, and the C terminus is involved in dimerization. It is the sole photoreceptor mediating the FR high irradiance response (HIR). Major r…	1	111	2	1122	124508	6.27858	-0.141622	cytosol	plastid,mitochondrion,cytosol,nucleus	cytosol		plastid		plastid	mitochondrion		mitochondrion	mitochondrion	nucleus	plastid	nucleus	mitochondrion		mitochondrion		mitochondrion	mitochondrion	cytosol	mitochondrion	plastid	nucleus	Amigo: "nucleus" 16332538|Amigo: "nucleus" 12119377|SwissProt: "cytosol,nucleus" 16381842|Tair: "nucleus" 16332538|Tair: "nucleus" 12119377	nucleus:12119377;nucleus:16332538	cytosol:16381842;nucleus:16381842	P14712	nucleus:16332538;nucleus:12119377	cytosol:12119373;cytosol:15155879;cytosol:16333572;cytosol:20739301;cytosol:21169346;cytosol:23772959;nucleus:12119373;nucleus:12119377;nucleus:16333572;nucleus:21169346;nucleus:23772959;nucleus:10792828;cytosol:10792828		AT5G35840.1::19286967;AT3G02830.1::22232680;AT2G02950.1::10348744;AT4G08920.1::9651577;AT5G63310.1::10524631;AT5G02200.1::16861711;AT5G02200.1::16861711;AT2G37678.1::16861711;AT2G37678.1::16861711;AT1G09530.1::10995393;AT1G09530.1::12006496;AT1G09530.1::11069292;AT2G20180.1::15448264;AT2G37678.1::16861711;AT1G09570.1::10348744;AT1G09570.1::15273290;AT1G09570.1::19286967;AT2G37680.1::16332538;AT2G…
AT1G09580.1	emp24/gp25L/p24 family/GOLD family protein;	1	7	3	217	24608.9	6.67703	-0.0797235	plasma membrane	extracellular,endoplasmic reticulum,golgi,plasma membrane,mitochondrion,cytosol	plasma membrane		endoplasmic reticulum,extracellular,golgi			endoplasmic reticulum,extracellular,golgi			endoplasmic reticulum			plasma membrane	endoplasmic reticulum,extracellular,golgi	endoplasmic reticulum,extracellular,golgi	endoplasmic reticulum,extracellular,golgi		mitochondrion	mitochondrion	cytosol	endoplasmic reticulum,extracellular,golgi	plasma membrane	golgi								AT3G12180.1::24833385;AT4G20790.1::24833385;AT1G29060.1::24833385;AT5G06320.1::24833385
AT1G09590.1	Translation protein SH3-like family protein;	1	280	4	164	18653.9	11.1232	-0.685976	cytosol	plastid,mitochondrion,cytosol	cytosol	plastid,mitochondrion	plastid		cytosol	mitochondrion	mitochondrion	mitochondrion	cytosol			cytosol	mitochondrion	mitochondrion	mitochondrion		mitochondrion	mitochondrion	cytosol	mitochondrion	cytosol	cytosol	Amigo: "cytosol" 17934214|Amigo: "nucleus" 15496452|Amigo: "plastid" 15028209|Tair: "cytosol" 17934214|Tair: "nucleus" 15496452|Tair: "plastid" 15028209	cytosol:17934214;nucleus:15496452;plastid:15028209		Q43291	plastid:15028209;cytosol:17934214;nucleus:15496452	nucleus:15496452	cytosol:15821981;cytosol:22522809;extracellular:21533090;extracellular:28865150;extracellular:30783145;golgi:25900983;golgi:25900983;golgi:25900983;golgi:25900983;golgi:25900983;mitochondrion:31520498;nucleus:15496452;nucleus:23396599;nucleus:29104584;plasma membrane:20843791;plasma membrane:26781341;plasma membrane:30447334;plasma membrane:31541795;plastid:15028209;plastid:22550958;plastid:23673…
AT1G09600.1	Protein kinase superfamily protein;	1	1	0	714	79702.5	10.2332	-0.738375	nucleus	plastid,mitochondrion,cytosol,nucleus	nucleus		nucleus	plastid	nucleus				nucleus	nucleus	plastid	nucleus	plastid		plastid		mitochondrion	cytosol,nucleus	nucleus		nucleus	cytosol				O80540
AT1G09620.1	ATP binding;leucine-tRNA ligases;aminoacyl-tRNA ligases;nucleotide binding;ATP binding;aminoacyl-tRNA ligases;	1	153	2	1091	123458	5.84696	-0.333731	cytosol	mitochondrion,cytosol,nucleus	cytosol		cytosol		mitochondrion		mitochondrion		cytosol			cytosol	mitochondrion				mitochondrion	cytosol,nucleus	cytosol		cytosol	cytosol	Amigo: "plastid" 18431481|Tair: "plastid" 18431481	plastid:18431481		O04485	plastid:18431481		cytosol:21166475;cytosol:31186290;extracellular:21533090;extracellular:28865150;golgi:25900983;golgi:25900983;golgi:25900983;golgi:25900983;golgi:25900983;mitochondrion:27943495;mitochondrion:31023727;mitochondrion:31520498;mitochondrion:31818904;mitochondrion:31871212;plasma membrane:21433285;plasma membrane:22215637;plasma membrane:26781341;plastid:23673981;plastid:31615849;plastid:31975158	AT3G11710.1::28555890;AT5G26830.1::28555890
AT1G09630.1	RAB GTPase 11C;Encodes a putative GTP-binding protein. Associates with organelles on a pathway from the Golgi to the plasma membrane in interphase. In dividing cells acts at the cell plate.	1	64	5	217	24109.5	6.54076	-0.335484	plasma membrane,cytosol	extracellular,plastid,nucleus,endoplasmic reticulum,golgi,vacuole,mitochondrion,cytosol	plastid		nucleus		vacuole				cytosol			cytosol,nucleus	mitochondrion				endoplasmic reticulum,extracellular,golgi	cytosol,nucleus	mitochondrion		plastid	cytosol	Amigo: "cytosol" 18239134|SwissProt: "plasma membrane" 16381842|Tair: "plasma membrane" 17644812|Tair: "cytosol" 18239134	cytosol:18239134	plasma membrane:16381842	O04486	plasma membrane:17644812;cytosol:18239134	cytosol:31264742;cytosol:31264742	cytosol:21166475;extracellular:28865150;golgi:21826108;golgi:25900983;golgi:25900983;golgi:25900983;golgi:25900983;mitochondrion:31520498;plasma membrane:17317660;plasma membrane:17644812;plasma membrane:19334764;plasma membrane:20843791;plasma membrane:22215637;plasma membrane:26781341;plasma membrane:30447334;plasma membrane:31541795;plastid:22550958;plastid:30962257;plastid:31615849;vacuole:25…	AT4G11600.1::23615222;AT5G02500.1::23615222;AT1G72370.1::23615222;AT3G53990.1::23615222;AT1G07890.1::23615222;AT5G44340.1::23615222;AT5G66760.1::23615222;AT1G56070.1::23615222;AT1G65980.1::23615222;AT4G17170.1::23615222;AT1G06950.1::23615222;AT4G02510.1::23615222;AT1G78900.1::23615222;AT3G01290.1::23615222;AT5G09810.1::23615222;AT3G17020.1::23615222;AT2G23420.1::21798944;AT4G17720.1::21798944
AT1G09640.1	Translation elongation factor EF1B, gamma chain;	1	318	4	414	46663	5.13195	-0.291787	cytosol	extracellular,nucleus,endoplasmic reticulum,golgi,mitochondrion,cytosol	cytosol		cytosol		cytosol				cytosol			cytosol	mitochondrion				endoplasmic reticulum,extracellular,golgi	cytosol,nucleus	cytosol		cytosol	cytosol	Amigo: "plasma membrane" 17317660|Tair: "plasma membrane" 17317660	plasma membrane:17317660		O04487	plasma membrane:17317660		cytosol:21166475;cytosol:22522809;cytosol:31186290;extracellular:21533090;extracellular:26572690;extracellular:28865150;extracellular:30783145;golgi:25900983;golgi:25900983;golgi:25900983;golgi:25900983;golgi:25900983;mitochondrion:27122571;mitochondrion:31023727;mitochondrion:31520498;mitochondrion:31818904;nucleus:24012629;nucleus:30961429;plasma membrane:17317660;plasma membrane:19334764;plasm…
AT1G09650.1	F-box and associated interaction domains-containing protein;	1	4	1	382	43557.3	6.39149	-0.183508	nucleus	mitochondrion,cytosol,nucleus	cytosol		nucleus						cytosol	nucleus		nucleus	mitochondrion				mitochondrion	cytosol,nucleus	cytosol		nucleus	cytosol				O04488
AT1G09700.1	dsRNA-binding domain-like superfamily protein;Encodes a nuclear dsRNA binding protein. Involved in mRNA cleavage. The mutant is characterized by shorter stature, delayed flowering, leaf hyponasty, reduced fertility, decreased rate of root growth, and an altered root gravitropic response. It also exhibits less sensitivity to auxin and cytokinin.	1	22	4	419	45549	5.42038	-0.497613	nucleus	plastid,mitochondrion,cytosol,nucleus	nucleus		nucleus		nucleus				nucleus	nucleus		nucleus	mitochondrion	plastid			mitochondrion	cytosol,nucleus	nucleus		plastid	nucleus	Amigo: "nucleus" 17369351|Amigo: "nucleus" 11148283|Amigo: "nucleus" 17442570|Tair: "nucleus" 17369351|Tair: "nucleus" 11148283|Tair: "nucleus" 17442570	nucleus:11148283;nucleus:17369351;nucleus:17442570		O04492	nucleus:17369351;nucleus:11148283;nucleus:17442570	nucleus:14722360;nucleus:15821876;nucleus:23424246;nucleus:23141542	extracellular:28865150;plastid:30865669	AT5G41070.1::32612234;AT3G58380.1::32612234;AT1G50670.1::32612234;AT3G22490.1::32612234;AT1G09700.1::15821876;AT3G03300.1::15821876;AT1G01040.1::15821876;AT1G01040.1::15821876;AT1G01040.1::16428603;AT5G41070.1::15821876;AT2G27100.1::23141542;AT4G21670.1::23141542;AT2G27100.1::23141542;AT2G27100.1::23141542;AT4G21670.1::23141542;AT5G41070.1::21798944
AT1G09730.1	Cysteine proteinases superfamily protein;	1	22	1	963	109651	4.12063	-0.600312	nucleus	mitochondrion,cytosol,nucleus	nucleus		nucleus						nucleus	nucleus		nucleus	mitochondrion				mitochondrion	cytosol,nucleus	nucleus		nucleus	nucleus							extracellular:28865150;plasma membrane:30447334
AT1G09760.1	U2 small nuclear ribonucleoprotein A;	1	40	5	249	28043	5.85541	-0.238956	nucleus	extracellular,nucleus,endoplasmic reticulum,golgi,mitochondrion,cytosol	cytosol		nucleus						cytosol			nucleus	mitochondrion				endoplasmic reticulum,extracellular,golgi	cytosol,nucleus	nucleus		cytosol	cytosol	Amigo: "nucleus" 15133128|SwissProt: "nucleus" 16381842|Tair: "nucleus" 14617066|Tair: "nucleus" 15496452|Tair: "nucleus" 15133128|Tair: "plastid" 15028209	nucleus:15133128	nucleus:16381842	P43333	plastid:15028209;nucleus:14617066;nucleus:15133128;nucleus:15496452	cytosol:15133128;nucleus:15133128	cytoskeleton:24134884;cytosol:21166475;extracellular:26572690;extracellular:28865150;nucleus:14617066;nucleus:15496452;nucleus:23396599;nucleus:27177187;nucleus:29104584;nucleus:30961429;plasma membrane:31541795;plastid:15028209;plastid:22550958;plastid:31615849	AT2G47640.1::20706207;AT3G62840.1::20706207;AT1G61870.1::20706207;AT3G04620.1::20706207;AT3G16980.1::20706207;AT5G64270.1::23524848;AT1G60170.1::23524848;AT3G50670.1::23524848;AT1G20960.1::23524848;AT1G14650.1::23524848;AT2G30260.1::21798944
AT1G09770.1	cell division cycle 5;Member of MYB3R- and R2R3- type MYB- encoding genes. Essential for plant innate immunity. Interacts with MOS4 and PRL1.	1	96	5	844	95771.8	6.73075	-0.940877	nucleus	mitochondrion,cytosol,nucleus	nucleus		nucleus						nucleus	nucleus		nucleus	mitochondrion				mitochondrion	cytosol,nucleus	nucleus		nucleus	nucleus	Tair: "plastid" 15028209			O04498	plastid:15028209		cytoskeleton:24134884;extracellular:28865150;mitochondrion:31818904;nucleus:23396599;nucleus:30961429;plasma membrane:19334764;plasma membrane:21433285;plastid:15028209;plastid:22550958	AT4G26230.1::24556609;AT5G27120.1::24556609;AT5G26280.1::24556609;AT1G76810.1::24556609;AT2G38750.1::24556609;AT2G35880.1::24556609;AT2G18020.1::24556609;AT3G12030.1::24556609;AT1G20970.1::24556609;AT4G28250.1::24556609;AT5G15200.1::24556609;AT5G52470.1::24556609;AT3G04470.1::24556609;AT5G55920.1::24556609;AT4G29410.1::24556609;AT5G06970.1::24556609;AT5G02870.1::24556609;AT4G21450.1::24556609;AT4…
AT1G09780.1	Phosphoglycerate mutase, 2,3-bisphosphoglycerate-independent;	1	109	7	557	60582.9	5.20489	-0.256014	cytosol	extracellular,plastid,nucleus,endoplasmic reticulum,golgi,mitochondrion,cytosol	cytosol		cytosol		plastid				cytosol			cytosol	mitochondrion				endoplasmic reticulum,extracellular,golgi	cytosol,nucleus	cytosol		cytosol	cytosol	Amigo: "plastid" 18431481|Amigo: "mitochondrion" 12953116|Amigo: "plasma membrane" 17644812|Amigo: "plasma membrane" 17317660|Amigo: "cytosol" 18433157|SwissProt: "cytosol" 16381842|Tair: "cytosol" 18433157|Tair: "plastid" 18431481|Tair: "mitochondrion" 12953116|Tair: "plasma membrane" 17317660	cytosol:18433157;mitochondrion:12953116;plasma membrane:17317660;plasma membrane:17644812;plastid:18431481	cytosol:16381842	O04499	plasma membrane:17317660;plastid:18431481;mitochondrion:12953116;cytosol:18433157		cytosol:21166475;cytosol:22522809;cytosol:31186290;extracellular:21533090;extracellular:26572690;extracellular:28865150;extracellular:30783145;mitochondrion:31520498;nucleus:29104584;plasma membrane:17317660;plasma membrane:17644812;plasma membrane:19334764;plasma membrane:21433285;plasma membrane:26781341;plasma membrane:30447334;plastid:20061580;plastid:23673981;plastid:24361574;vacuole:21988472
AT1G09795.1	ATP phosphoribosyl transferase 2;ATP phosphoribosyl transferase, catalyses first step of histidine biosynthesis	1	48	7	413	44759	6.78213	-0.0312349	plastid	plastid,mitochondrion,cytosol	plastid	plastid,mitochondrion	plastid	plastid		plastid		mitochondrion	cytosol		plastid	plastid	plastid	plastid	plastid		mitochondrion	plastid	cytosol	plastid	plastid	plastid	Tair: "plastid" 18431481			Q8GSJ1	plastid:18431481		extracellular:28865150;extracellular:30783145;mitochondrion:31520498;mitochondrion:31871212;plastid:18431481;plastid:20061580;plastid:20423899;plastid:21531424;plastid:23549413;plastid:23673981;plastid:23851315;plastid:24124904;plastid:24361574;plastid:24872594;plastid:30135097;plastid:31186290;plastid:31615849
AT1G09800.1	Pseudouridine synthase family protein;	1	13	5	372	41547.3	7.49958	-0.418011	nucleus	plastid,mitochondrion,cytosol,nucleus	cytosol		nucleus		cytosol				cytosol	nucleus		plastid	mitochondrion				mitochondrion	cytosol,nucleus	nucleus		nucleus	nucleus				Q6NKP7
AT1G09830.1	Glycinamide ribonucleotide (GAR) synthetase;glycinamide ribonucleotide synthetase (GAR synthetase) that catalyzes the conversion of phosphoribosyl amine to phosphoribosyl glycineamide	1	35	7	532	56476.5	5.38851	-0.0204887	plastid	plastid,mitochondrion,cytosol	plastid	plastid,mitochondrion	plastid	plastid	plastid	plastid		mitochondrion	plastid		plastid	plastid	plastid	plastid	plastid		mitochondrion	plastid	cytosol	plastid	plastid	plastid	Amigo: "plastid" 18431481|Amigo: "plastid" 15028209|SwissProt: "plastid" 16381842|Tair: "plastid" 15028209	plastid:15028209;plastid:18431481	plastid:16381842	P52420	plastid:15028209		extracellular:30783145;mitochondrion:31520498;plasma membrane:19334764;plastid:15028209;plastid:18431481;plastid:20061580;plastid:20423899;plastid:21531424;plastid:23673981;plastid:24124904;plastid:24361574;plastid:27137770;plastid:30135097;plastid:31186290
AT1G09850.1	xylem bark cysteine peptidase 3;Arabidopsis thaliana papain-like cysteine peptidase	1	21	4	437	48075.7	6.41826	-0.309382	vacuole	extracellular,nucleus,endoplasmic reticulum,golgi,vacuole	extracellular		endoplasmic reticulum,extracellular,golgi		vacuole	endoplasmic reticulum,extracellular,golgi			vacuole			vacuole	endoplasmic reticulum,extracellular,golgi	endoplasmic reticulum,extracellular,golgi	endoplasmic reticulum,extracellular,golgi		endoplasmic reticulum,extracellular,golgi	endoplasmic reticulum,extracellular,golgi	nucleus	endoplasmic reticulum,extracellular,golgi	nucleus	endoplasmic reticulum	Tair: "vacuole" 15539469			Q0WVJ5	vacuole:15539469		cytosol:28611809;endoplasmic reticulum:22923678;extracellular:28865150;plastid:27137770;plastid:30962257;vacuole:15539469;vacuole:21988472;vacuole:23903016
AT1G09870.1	histidine acid phosphatase family protein;	1	40	4	487	54857.7	8.05901	-0.387885	endoplasmic reticulum	extracellular,plastid,nucleus,endoplasmic reticulum,golgi,vacuole,cytosol	cytosol		nucleus			endoplasmic reticulum,extracellular,golgi			extracellular			extracellular,plastid,nucleus	endoplasmic reticulum,extracellular,golgi	endoplasmic reticulum,extracellular,golgi	endoplasmic reticulum,extracellular,golgi		endoplasmic reticulum,extracellular,golgi	endoplasmic reticulum,extracellular,golgi	cytosol	endoplasmic reticulum,extracellular,golgi	vacuole	endoplasmic reticulum	Amigo: "plasma membrane" 17151019|Tair: "plasma membrane" 17151019	plasma membrane:17151019		Q941B2	plasma membrane:17151019		endoplasmic reticulum:22923678;extracellular:15694452;extracellular:16356755;extracellular:28865150;mitochondrion:31520498;plasma membrane:19334764;plasma membrane:22215637;plastid:31615849;vacuole:17151019
AT1G09940.1	Glutamyl-tRNA reductase family protein;Encodes glutamyl-tRNA reductase. Involved in heme biosynthesis in non-photosynthetic tissues and induced by oxidative stress in photosynthetic tissues to supply heme for defensive hemoproteins	1	30	3	530	58295.1	8.86187	-0.125849	plastid	plastid,mitochondrion,cytosol,nucleus	cytosol		nucleus		plastid	plastid			plastid		plastid	plastid,cytosol	plastid	plastid	plastid		plastid	mitochondrion	mitochondrion	plastid	plastid	plastid	SwissProt: "plastid" 16381842		plastid:16381842	P49294		plastid:21908688	plasma membrane:30875866;plastid:31615849
AT1G10040.1	alpha/beta-Hydrolases superfamily protein;	1	4	3	412	46796	9.50303	-0.688107	cytosol	extracellular,plastid,nucleus,mitochondrion,cytosol	cytosol		nucleus		extracellular				cytosol	nucleus		plastid	mitochondrion				mitochondrion	cytosol,nucleus	nucleus		nucleus	nucleus				Q08A69
AT1G10140.1	Uncharacterised conserved protein UCP031279;	1	47	6	167	18374.7	10.4635	-0.680239	nucleus	plastid,mitochondrion,nucleus	nucleus		plastid	plastid		mitochondrion	mitochondrion	mitochondrion	mitochondrion		plastid	nucleus	mitochondrion	mitochondrion	mitochondrion		mitochondrion	plastid	nucleus	mitochondrion	plastid	nucleus	Amigo: "plasma membrane" 17317660|Tair: "plasma membrane" 17317660	plasma membrane:17317660		Q9SY56	plasma membrane:17317660		extracellular:28865150;plasma membrane:17317660;plasma membrane:24030099
AT1G10200.1	GATA type zinc finger transcription factor family protein;	1	138	3	190	21041.3	9.03499	-0.565263	cytosol	extracellular,plastid,nucleus,endoplasmic reticulum,golgi,mitochondrion,cytosol	extracellular		nucleus		nucleus				cytosol			golgi,nucleus	mitochondrion				endoplasmic reticulum,extracellular,golgi	cytosol,nucleus	nucleus		plastid	cytosol	Tair: "plasma membrane" 17317660			Q94JX5	plasma membrane:17317660	cytoskeleton:20817848;cytoskeleton:24284066	golgi:25900983;golgi:25900983;golgi:25900983;golgi:25900983;golgi:25900983;plasma membrane:17317660;plastid:24872594;plastid:31615849	AT4G15560.1::24104567
AT1G10290.1	dynamin-like protein 6;involved in trafficking from the trans-Golgi Network to the central vacuole.	1	71	3	914	99171.8	9.57366	-0.490263	golgi	extracellular,nucleus,endoplasmic reticulum,golgi,mitochondrion,cytosol	cytosol		nucleus						cytosol	nucleus		cytosol	mitochondrion		endoplasmic reticulum,extracellular,golgi		mitochondrion	cytosol,nucleus	nucleus		cytosol	cytosol	Amigo: "golgi" 11449048|SwissProt: "cytoskeleton,cytosol,golgi" 16381842|Tair: "golgi" 11449048|Tair: "plasma membrane" 14506206	golgi:11449048	cytosol:16381842;cytoskeleton:16381842;golgi:16381842	Q9SE83	golgi:11449048;plasma membrane:14506206	cytosol:14750520;golgi:11449048;golgi:25462567;golgi:25462567;plasma membrane:25462567;plasma membrane:30258010	cytoskeleton:24134884;extracellular:21533090;extracellular:28865150;golgi:25900983;golgi:25900983;golgi:25900983;golgi:25900983;golgi:25900983;mitochondrion:31520498;mitochondrion:31818904;nucleus:23396599;nucleus:30961429;plasma membrane:15308754;plasma membrane:17317660;plasma membrane:19334764;plasma membrane:20374526;plasma membrane:21433285;plasma membrane:22215637;plasma membrane:22923678;p…	AT1G59610.1::22010978;AT1G73030.1::22010978;AT5G02500.1::22010978;AT1G17730.1::22010978;AT5G22610.1::22010978;AT4G05320.1::22010978;AT3G15730.1::22010978;AT3G61760.1::22010978;AT1G14320.1::22010978;AT4G31700.1::22010978;AT1G10290.1::25462567;AT1G59610.1::25462567;AT1G59610.1:p,l,a,s,m,a, ,m,e,m,b,r,a,n,e:25462567;AT1G59610.1::25462567
AT1G10310.1	NAD(P)-binding Rossmann-fold superfamily protein;encodes a NADPH-dependent pterin aldehyde reductase that accepts pterin aldehyde as well as dihydropterin aldehyde as substrates involved in metabolism and salvage of folate and its derivatives.	1	39	6	242	25319.7	8.4936	0.209504	mitochondrion	extracellular,plastid,endoplasmic reticulum,golgi,mitochondrion,cytosol	cytosol		plastid	plastid		endoplasmic reticulum,extracellular,golgi		mitochondrion	plastid			plastid	plastid	plastid	plastid		mitochondrion	plastid	mitochondrion	plastid	plastid	plastid	Amigo: "cytosol" 17550420|Tair: "cytosol" 17550420	cytosol:17550420		Q9SY73	cytosol:17550420		extracellular:28865150;golgi:25900983;mitochondrion:21311031;mitochondrion:27943495;mitochondrion:31520498;mitochondrion:31871212;mitochondrion:31911558;plastid:23673981
AT1G10320.1	Zinc finger C-x8-C-x5-C-x3-H type family protein;	1	6	0	757	89069.6	6.89829	-1.59353	nucleus	mitochondrion,cytosol,nucleus	nucleus		nucleus		cytosol				nucleus	nucleus		nucleus	mitochondrion				mitochondrion	cytosol,nucleus	nucleus		nucleus	nucleus				Q9SY74
AT1G10350.1	DNAJ heat shock family protein;	1	25	8	349	38758.9	9.82846	-0.795989	nucleus	golgi,mitochondrion,cytosol,nucleus	cytosol		nucleus						nucleus	nucleus		golgi,mitochondrion,nucleus	mitochondrion				mitochondrion	cytosol,nucleus	nucleus		cytosol	cytosol							extracellular:28865150
AT1G10360.1	glutathione S-transferase TAU 18;Encodes glutathione transferase belonging to the tau class of GSTs. Naming convention according to Wagner et al. (2002).	1	17	3	227	25912.1	7.19603	-0.231718	cytosol	extracellular,endoplasmic reticulum,golgi,vacuole,mitochondrion,cytosol	cytosol		cytosol		vacuole	mitochondrion			cytosol			cytosol	mitochondrion				endoplasmic reticulum,extracellular,golgi	mitochondrion	cytosol	endoplasmic reticulum,extracellular,golgi	cytosol	cytosol				Q9FUS9			extracellular:28865150;extracellular:30783145	AT1G17190.1::21798944
AT1G10370.1	Glutathione S-transferase family protein;	1	29	5	227	25308.5	6.53996	-0.0872247	cytosol	extracellular,plastid,endoplasmic reticulum,golgi,vacuole,mitochondrion,cytosol	cytosol		cytosol		vacuole	mitochondrion			cytosol		plastid	cytosol	mitochondrion				plastid	plastid	cytosol	endoplasmic reticulum,extracellular,golgi	plastid	cytosol	Tair: "plastid" 18431481			Q9FUS8	plastid:18431481		cytosol:31186290;extracellular:28865150;extracellular:30783145;plasma membrane:22215637;plastid:18431481;plastid:23673981;plastid:24124904
AT1G10385.1	Vps51/Vps67 family (components of vesicular transport) protein;	1	2	0	754	83405.9	4.98999	-0.25	nucleus	mitochondrion,cytosol,nucleus	nucleus		nucleus						cytosol			nucleus	mitochondrion				mitochondrion	cytosol,nucleus	nucleus		nucleus	nucleus				Q9SY82			plastid:23673981
AT1G10390.1	Nucleoporin autopeptidase;	1	27	3	1041	106313	9.22192	-0.452257	nucleus	plastid,mitochondrion,cytosol,nucleus	nucleus	plastid,mitochondrion	plastid	plastid	nucleus			mitochondrion	cytosol	nucleus	plastid	nucleus	plastid		plastid		plastid	plastid	nucleus	plastid	plastid	cytosol				Q8RY25		nucleus:21189294	golgi:25900983;golgi:25900983;golgi:25900983;mitochondrion:31520498;nucleus:30961429;plasma membrane:21433285;plastid:22550958;plastid:27137770	AT5G56350.1::28555890;AT3G54470.1::28555890;AT4G20850.1::28555890;AT3G48730.1::28555890;AT5G16990.1::28555890;AT4G13930.1::28555890;AT3G23810.1::28555890;AT3G09820.1::28555890;AT3G29360.1::28555890;AT2G47510.1::28555890;AT1G65930.1::28555890;AT4G09000.1::28555890;AT3G62120.1::28555890;AT5G56680.1::28555890;AT5G26830.1::28555890
AT1G10450.1	SIN3-like 6;Encodes SIN3-like 6, a homolog of the transcriptional repressor SIN3 (AT1G24190).	1	10	0	1122	128549	7.07876	-0.73066	nucleus	endoplasmic reticulum,mitochondrion,cytosol,nucleus	nucleus		nucleus						nucleus	nucleus		nucleus	mitochondrion				mitochondrion	cytosol,nucleus	nucleus		nucleus	endoplasmic reticulum	SwissProt: "nucleus" 16381842		nucleus:16381842	Q9XIK6			nucleus:30961429	AT1G24190.1::23778966;AT2G41840.1::23778966;AT5G08450.1::23778966;AT1G70060.1::23778966;AT4G29000.1::23778966;AT5G15020.1::23778966;AT3G20740.1::23778966
AT1G10490.1	Domain of unknown function (DUF1726) ;Putative ATPase (DUF699);	1	39	1	1028	115626	7.33902	-0.228502	nucleus	plastid,mitochondrion,cytosol,nucleus	cytosol	plastid,mitochondrion	nucleus		cytosol				nucleus	nucleus		nucleus	mitochondrion				mitochondrion	mitochondrion	cytosol		plastid	nucleus	SwissProt: "nucleus" 16381842		nucleus:16381842	Q9XIK4			extracellular:28865150;golgi:25900983;golgi:25900983;nucleus:29104584;nucleus:30961429;plasma membrane:21433285;plastid:22550958
AT1G10510.1	RNI-like superfamily protein;	1	37	3	605	64726	7.67716	-0.134215	plastid	plastid,nucleus,plasma membrane,mitochondrion,cytosol	plastid		plastid	plastid	cytosol	plastid		mitochondrion	plastid		plastid	plasma membrane,nucleus	plastid	plastid	plastid		plastid	plastid	cytosol	plastid	plastid	plastid	Amigo: "mitochondrion,plastid" 16618929|Tair: "plastid" 18431481|Tair: "mitochondrion,plastid" 16618929|Tair: "plastid" 12766230	mitochondrion:16618929;plastid:16618929		Q93ZV8	plastid:16618929;plastid:12766230;plastid:18431481;mitochondrion:16618929		extracellular:28865150;golgi:25900983;golgi:25900983;golgi:25900983;mitochondrion:31520498;nucleus:30961429;plastid:12766230;plastid:12938931;plastid:18431481;plastid:20061580;plastid:21531424;plastid:24124904;plastid:24872594;plastid:29967049;plastid:30135097;plastid:30962257;plastid:31615849;plastid:31932409;plastid:31975158;unclear:16618929;vacuole:25900983	AT3G44590.1::21798944;AT1G01910.1::21798944
AT1G10522.1	;	1	36	5	179	20253.1	5.75869	-0.275419	plastid	extracellular,plastid,nucleus,mitochondrion,cytosol	cytosol		plastid	plastid		mitochondrion		mitochondrion	plastid		plastid	nucleus	plastid	plastid	plastid		plastid	plastid	extracellular	plastid	plastid	plastid				Q9XIK0			plastid:27137770
AT1G10550.1	xyloglucan:xyloglucosyl transferase 33;Encodes a membrane-localized protein that is predicted to function during cell wall modification.Overexpression of XTH33 results in abnormal cell morphology. It's expression is under epigenetic control by ATX1.	1	10	1	310	34645.8	9.20917	-0.317742	extracellular	extracellular,plastid,nucleus,endoplasmic reticulum,golgi,plasma membrane,vacuole,mitochondrion	plasma membrane		nucleus	plastid		plastid			vacuole			extracellular	endoplasmic reticulum,extracellular,golgi	endoplasmic reticulum,extracellular,golgi	endoplasmic reticulum,extracellular,golgi		endoplasmic reticulum,extracellular,golgi	endoplasmic reticulum,extracellular,golgi	mitochondrion	endoplasmic reticulum,extracellular,golgi	plastid	extracellular	Amigo: "plasma membrane" 19154201|SwissProt: "extracellular" 16381842|Tair: "plasma membrane" 19154201	plasma membrane:19154201	extracellular:16381842	Q8LC45	plasma membrane:19154201		extracellular:21109274;extracellular:28865150;extracellular:30783145;extracellular:30783145
AT1G10570.1	Cysteine proteinases superfamily protein;Encodes a deSUMOylating enzyme. In vitro it has both peptidase activity and isopeptidase activity: it can cleave the C-terminal residues from SUMO to activate it for attachment to a target protein and it can also act on the isopeptide bond between SUMO and another protein. sYFP:OTS2 protein accumulates in nuclei in a punctate pattern. Double mutant analysi…	1	12	2	571	66082.4	6.7407	-0.687391	nucleus	mitochondrion,cytosol,nucleus	cytosol		nucleus						nucleus	nucleus		nucleus	mitochondrion				mitochondrion	cytosol,nucleus	nucleus		cytosol	nucleus	Amigo: "nucleus" 18849491|Tair: "nucleus" 18849491	nucleus:18849491		Q8RWN0	nucleus:18849491
AT1G10580.1	Transducin/WD40 repeat-like superfamily protein;	1	49	2	573	65131.4	7.07815	-0.778709	nucleus	plastid,mitochondrion,cytosol,nucleus	cytosol		nucleus		cytosol				nucleus	nucleus		nucleus	mitochondrion				plastid	cytosol,nucleus	cytosol		nucleus	nucleus				A4FVN8			cytoskeleton:24134884;extracellular:28865150;nucleus:23396599;nucleus:24832081;nucleus:30961429;plasma membrane:21433285
AT1G10590.1	Nucleic acid-binding, OB-fold-like protein;	1	142	5	139	15455.8	7.36273	-0.348201	cytosol	plastid,mitochondrion,cytosol,nucleus	cytosol	plastid,mitochondrion	plastid	plastid		mitochondrion		mitochondrion	nucleus		plastid	plastid	plastid				mitochondrion	cytosol,nucleus	nucleus		cytosol	cytosol	Amigo: "plasma membrane" 17644812|Amigo: "plasma membrane" 17317660|Tair: "plasma membrane" 17644812|Tair: "plasma membrane" 17317660	plasma membrane:17317660;plasma membrane:17644812		Q9XIJ0	plasma membrane:17317660;plasma membrane:17644812		cytoskeleton:24134884;extracellular:26572690;extracellular:30783145;plasma membrane:15574830;plasma membrane:17317660;plasma membrane:17644812;plastid:31615849	AT2G25000.1::21798944;AT4G00980.1::21798944;AT1G63970.1::21798944
AT1G10640.1	Pectin lyase-like superfamily protein;	1	81	2	532	58351	8.69103	-0.332707	extracellular	extracellular,plastid,endoplasmic reticulum,golgi,plasma membrane,vacuole,mitochondrion,cytosol	cytosol		plastid		extracellular	endoplasmic reticulum,extracellular,golgi	mitochondrion	mitochondrion	extracellular		plastid	plasma membrane	endoplasmic reticulum,extracellular,golgi	endoplasmic reticulum,extracellular,golgi	mitochondrion		mitochondrion	mitochondrion	extracellular	mitochondrion	vacuole	golgi				Q94BV8			extracellular:28155257;extracellular:28865150;extracellular:31673584
AT1G10670.1	ATP-citrate lyase A-1;One of the three genes encoding subunit A of the trimeric protein ATP Citrate Lyase. Antisense ACLA-1 plants cause a reduction in cytosolic acetyl-CoA metabolism and have upregulation of stress-related genes and down-regulation of primary metabolism and growth genes, suggesting the mutation restricts normal growth and developmental processes and puts the plant into a state o…	1	283	7	423	46681.4	5.16121	-0.102364	cytosol	mitochondrion,cytosol,nucleus	cytosol		cytosol		cytosol			mitochondrion	cytosol			mitochondrion	mitochondrion				mitochondrion	cytosol,nucleus	cytosol		cytosol	cytosol	Amigo: "cytosol" 0012376641|Tair: "cytosol" 12376641	cytosol:0012376641		Q9SGY2	cytosol:12376641		cytosol:21166475;extracellular:30783145;golgi:25900983;golgi:25900983;golgi:25900983;golgi:25900983;vacuole:25900983
AT1G10680.1	P-glycoprotein 10;	1	0	0	1227	134482	7.21876	0.18639	plasma membrane	extracellular,nucleus,endoplasmic reticulum,golgi,peroxisome,plasma membrane,mitochondrion,cytosol	plasma membrane		nucleus						peroxisome			plasma membrane	endoplasmic reticulum,extracellular,golgi		endoplasmic reticulum,extracellular,golgi		mitochondrion	cytosol,nucleus	cytosol		plasma membrane	plasma membrane	Amigo: "mitochondrion" 14671022|SwissProt: "plasma membrane" 16381842|Tair: "mitochondrion" 14671022	mitochondrion:14671022	plasma membrane:16381842	Q9SGY1	mitochondrion:14671022		golgi:21826108;mitochondrion:14671022;plasma membrane:30447334
AT1G10760.1	Pyruvate phosphate dikinase, PEP/pyruvate binding domain;Encodes an &#945;-glucan, water dikinase required for starch degradation. Involved in cold-induced freezing tolerance. Mutations that eliminate the GWD protein or affect the dikinase domain of the enzyme dramatically reduce both the amount of phosphate in the amylopectin and the rate of starch degradation. Mature leaves of these mutants acc…	1	84	5	1399	156590	5.69377	-0.413796	plastid	extracellular,plastid,nucleus,endoplasmic reticulum,golgi,mitochondrion,cytosol	cytosol		plastid				mitochondrion	mitochondrion	cytosol		plastid	plastid	mitochondrion		mitochondrion		endoplasmic reticulum,extracellular,golgi	cytosol,nucleus	cytosol	plastid	plastid	cytosol	Amigo: "mitochondrion" 14671022|SwissProt: "plastid" 16381842|Tair: "plastid" 18431481|Tair: "plastid" 12938931|Tair: "mitochondrion" 14671022|Tair: "plastid" 16207701	mitochondrion:14671022	plastid:16381842	Q9SAC6	mitochondrion:14671022;plastid:12938931;plastid:18431481;plastid:16207701	plastid:30309965	cytosol:31186290;extracellular:28865150;extracellular:30783145;golgi:25900983;golgi:25900983;golgi:25900983;golgi:25900983;mitochondrion:14671022;mitochondrion:31023727;mitochondrion:31520498;mitochondrion:31818904;plasma membrane:19334764;plastid:12938931;plastid:15028209;plastid:16207701;plastid:18431481;plastid:18633119;plastid:20061580;plastid:20423899;plastid:21531424;plastid:22550958;plasti…	AT1G32900.1::19452453;ATCG00500.1::19452453;AT5G35790.1::19452453;AT1G53310.1::19452453;ATMG00090.1::19452453;AT4G09000.1::19452453;AT2G42590.1::19452453;AT1G22300.1::19452453;AT5G10450.1::19452453;AT1G35160.1::19452453;AT5G65430.1::19452453;AT1G34760.1::19452453;AT5G38480.1::19452453;AT5G16050.1::19452453;AT4G33510.1::19452453;AT4G37530.1::19452453;AT4G33010.1::19452453;AT4G30935.1::19452453;AT4…
AT1G10840.1	translation initiation factor 3 subunit H1;Encodes eukaryotic initiation factor 3H1 subunit (TIF3H1).	1	126	9	337	38374.8	4.54765	-0.335608	cytosol	plastid,mitochondrion,cytosol,nucleus	cytosol		nucleus		mitochondrion			mitochondrion	cytosol			nucleus	mitochondrion				mitochondrion	cytosol,nucleus	nucleus		plastid	cytosol	SwissProt: "cytosol" 16381842		cytosol:16381842	Q9C5Z2			cytosol:21166475;cytosol:31186290;extracellular:28865150;golgi:25900983;golgi:25900983;golgi:25900983;mitochondrion:31818904;nucleus:23396599;nucleus:27177187;nucleus:30961429;plastid:22550958;plastid:31615849;vacuole:21988472;vacuole:25900983	AT2G05830.1::20706207;AT3G04620.1::20706207;AT1G71380.1::20706207;AT3G13640.1::20706207;AT3G52090.1::20706207;AT4G24820.1::20706207;AT4G28230.1::20706207;AT5G11710.1::20706207;AT1G69530.1::20706207;AT1G46840.1::20706207;AT5G20920.1::20706207;AT5G07310.1::20706207;AT5G58290.1::20706207;AT1G50030.1::23524850;AT3G08730.1::23524850
AT1G10840.2	translation initiation factor 3 subunit H1;Encodes eukaryotic initiation factor 3H1 subunit (TIF3H1).	1	82	2	250	28889.3	4.78507	-0.5048	nucleus	plastid,mitochondrion,cytosol,nucleus	nucleus		nucleus		mitochondrion				cytosol	nucleus		nucleus	mitochondrion				mitochondrion	cytosol,nucleus	nucleus		plastid	cytosol	SwissProt: "cytosol" 16381842		cytosol:16381842	Q9C5Z2			cytosol:21166475
AT1G10865.1	;	1	61	2	71	7918.69	8.92526	-0.56338	mitochondrion	extracellular,plastid,nucleus,endoplasmic reticulum,golgi,mitochondrion,cytosol	plastid		endoplasmic reticulum,extracellular,golgi						cytosol			nucleus	mitochondrion				endoplasmic reticulum,extracellular,golgi	cytosol,nucleus	extracellular		nucleus	cytosol							mitochondrion:31520498;mitochondrion:31871212
AT1G10900.1	Phosphatidylinositol-4-phosphate 5-kinase family protein;	1	20	2	754	85959.6	8.88026	-0.542573	cytosol	mitochondrion,cytosol,nucleus	cytosol		nucleus						cytosol			cytosol	mitochondrion				mitochondrion	cytosol,nucleus	cytosol		nucleus	cytosol	Amigo: "plasma membrane" 17317660|Tair: "plasma membrane" 17317660	plasma membrane:17317660		Q9SUI2	plasma membrane:17317660		extracellular:28865150;plasma membrane:17317660
AT1G10940.1	Protein kinase superfamily protein;Encodes a plant protein kinase similar to the calcium/calmodulin-dependent protein kinase subfamily and the SNF1 kinase subfamily (SnRK2) whose activity is activated by ionic (salt) and non-ionic (mannitol) osmotic stress. Kinase activity of its homolog in tobacco is induced by hyperosmotic condition within 1 minute.	1	103	7	363	41171	5.25666	-0.46832	cytosol	cytosol,mitochondrion,cytoskeleton,nucleus	cytosol		nucleus		nucleus				cytosol			nucleus	mitochondrion				mitochondrion	cytosol,nucleus	cytosol		cytoskeleton	cytosol	Amigo: "nucleus" 18433157|Tair: "nucleus" 18433157	nucleus:18433157		P43291	nucleus:18433157	cytosol:22738204;plasma membrane:22738204;cytosol:25074439	cytosol:21166475;extracellular:28865150;nucleus:18433157;nucleus:30961429	AT5G08590.1::12172031;AT4G02570.1::12172031;AT2G36270.1::32612234;AT3G44460.1::21798944;AT1G30950.1::10607296;AT3G61590.1::14749489;AT4G02570.1::18948957;AT2G25490.1::14675533;AT3G54650.1::18948957;AT1G68050.1::14749489;AT5G25350.1::14675532;AT3G62980.1::18948957;AT2G18915.1::15310821;AT3G54650.1::18948957;AT1G30950.1::10607296;AT5G25350.1::14675533;AT1G68050.1::15310821;AT5G57360.1::15310821;AT2…
AT1G11090.1	alpha/beta-Hydrolases superfamily protein;	1	17	4	324	36563.2	6.06425	-0.165123	cytosol	extracellular,plastid,nucleus,endoplasmic reticulum,golgi,mitochondrion,cytosol	cytosol		cytosol						cytosol				mitochondrion		endoplasmic reticulum,extracellular,golgi		plastid	cytosol,nucleus	cytosol		cytosol	cytosol							golgi:22430844
AT1G11180.1	Secretory carrier membrane protein (SCAMP) family protein;	1	4	1	291	32629.7	9.54517	0.183849	plasma membrane	plasma membrane,mitochondrion,cytosol,nucleus	plasma membrane		nucleus						cytosol			plasma membrane	mitochondrion				mitochondrion	cytosol,nucleus	mitochondrion		plasma membrane	plasma membrane	SwissProt: "cytosol,golgi,plasma membrane" 16381842		cytosol:16381842;plasma membrane:16381842;golgi:16381842	Q9SXA5
AT1G11240.1	;	1	58	4	200	22697.6	10.5262	-1.47	nucleus	plastid,mitochondrion,cytosol,nucleus	nucleus		nucleus			plastid			nucleus	nucleus		nucleus	plastid				mitochondrion	cytosol,nucleus	nucleus		nucleus	nucleus				Q8W494			plastid:22550958
AT1G11280.1	S-locus lectin protein kinase family protein;	1	10	1	830	92573.3	8.11179	-0.109157	plasma membrane	extracellular,nucleus,endoplasmic reticulum,golgi,plasma membrane,cytosol	plasma membrane		nucleus		plasma membrane				plasma membrane			plasma membrane,cytosol,nucleus	endoplasmic reticulum,extracellular,golgi		endoplasmic reticulum,extracellular,golgi		endoplasmic reticulum,extracellular,golgi	cytosol,nucleus	extracellular		nucleus	plasma membrane				Q93ZU9			plasma membrane:30447334
AT1G11310.1	Seven transmembrane MLO family protein;A member of a large family of seven-transmembrane domain proteins specific to plants, homologs of the barley mildew resistance locus o (MLO) protein. The Arabidopsis genome contains 15 genes encoding MLO proteins, with localization in plasma membrane. Phylogenetic analysis revealed four clades of closely-related AtMLO genes. ATMLO2 belongs to the clade IV, w…	1	100	4	573	65547.3	9.84931	-0.10192	plasma membrane	extracellular,nucleus,endoplasmic reticulum,golgi,plasma membrane,mitochondrion,cytosol	plasma membrane		nucleus		plasma membrane				golgi			plasma membrane	endoplasmic reticulum,extracellular,golgi		endoplasmic reticulum,extracellular,golgi		mitochondrion	cytosol,nucleus	cytosol		plasma membrane	plasma membrane	Amigo: "plasma membrane" 16525893|SwissProt: "plasma membrane" 16381842|Tair: "plasma membrane" 17317660	plasma membrane:16525893	plasma membrane:16381842	Q9SXB6	plasma membrane:17317660		golgi:21826108;golgi:22430844;plasma membrane:17317660;plasma membrane:30447334;plastid:25402197	AT1G63110.1::24833385;AT1G16170.1::24833385
AT1G11330.2	S-locus lectin protein kinase family protein;	1	0	0	842	94323.3	8.01074	-0.245724	plasma membrane	extracellular,nucleus,endoplasmic reticulum,golgi,plasma membrane,mitochondrion,cytosol	plasma membrane		endoplasmic reticulum,extracellular,golgi		plasma membrane	mitochondrion		mitochondrion	plasma membrane			plasma membrane,nucleus	endoplasmic reticulum,extracellular,golgi	endoplasmic reticulum,extracellular,golgi	endoplasmic reticulum,extracellular,golgi		mitochondrion	endoplasmic reticulum,extracellular,golgi	cytosol	endoplasmic reticulum,extracellular,golgi	plasma membrane	plasma membrane
AT1G11350.1	S-domain-1 13;	1	19	1	830	93239.6	7.49575	-0.173614	plasma membrane	extracellular,nucleus,endoplasmic reticulum,golgi,plasma membrane,cytosol	plasma membrane		endoplasmic reticulum,extracellular,golgi			endoplasmic reticulum,extracellular,golgi			plasma membrane	nucleus		nucleus	endoplasmic reticulum,extracellular,golgi	endoplasmic reticulum,extracellular,golgi	endoplasmic reticulum,extracellular,golgi		endoplasmic reticulum,extracellular,golgi	endoplasmic reticulum,extracellular,golgi	cytosol	endoplasmic reticulum,extracellular,golgi	plasma membrane	plasma membrane	Amigo: "plasma membrane" 19071125|Tair: "plasma membrane" 19071125	plasma membrane:19071125		Q9ZT06	plasma membrane:19071125		plasma membrane:22318864;plasma membrane:23990937;plasma membrane:30447334;plasma membrane:31541795	AT5G25752.1::24833385;AT5G06320.1::24833385;AT2G16030.1::24833385;AT3G56800.1::19071125;AT2G41110.1::19071125;AT2G27030.1::19071125
AT1G11360.1	Adenine nucleotide alpha hydrolases-like superfamily protein;	1	61	3	242	26509.8	4.68033	-0.61405	nucleus	plastid,mitochondrion,cytosol,nucleus	cytosol		plastid	plastid	nucleus	mitochondrion		mitochondrion	mitochondrion	nucleus	plastid	nucleus	plastid		plastid		mitochondrion	mitochondrion	nucleus	plastid	mitochondrion	cytosol	Amigo: "cytosol" 18433157|Amigo: "plasma membrane" 17317660|Tair: "cytosol" 18433157|Tair: "plasma membrane" 17317660	cytosol:18433157;plasma membrane:17317660			plasma membrane:17317660;cytosol:18433157		extracellular:26572690;plasma membrane:17317660
AT1G11400.1	partner of Y14-MAGO;The PYM gene encodes a protein capable of interacting with MAGO, and Y14, whose orthologs form part of the exon junction complex in animal cells. In vitro binding assays indicate that PYM can bind to MAGO and Y14 either individually, or when they are together. But, MAGO-Y14-PYM ternary complexes are difficult to detect in vivo in Arabidopsis based on pull-down experiments. How…	1	16	2	204	22589.7	10.1327	-1.21814	cytosol,nucleus	mitochondrion,cytosol,nucleus	nucleus		nucleus		nucleus				nucleus	nucleus		nucleus	mitochondrion				mitochondrion	cytosol,nucleus	nucleus		nucleus	nucleus	Amigo: "nucleus" 16953428|Tair: "nucleus" 16953428	nucleus:16953428		Q9LPZ4	nucleus:16953428	cytosol:16953428;nucleus:16953428	cytoskeleton:24134884;extracellular:28865150;extracellular:30783145	AT1G51510.1::16953428;AT1G02140.1::16953428
AT1G11430.1	plastid developmental protein DAG, putative;	1	150	5	232	26201.9	9.19244	-0.72069	plastid	plastid,mitochondrion,nucleus	nucleus		plastid	plastid	plastid	plastid		mitochondrion	plastid		plastid	plastid	plastid	plastid	plastid		mitochondrion	plastid	nucleus	plastid	plastid	plastid	Amigo: "plastid" 18431481|Amigo: "plastid" 12938931|Amigo: "plastid" 16207701|Amigo: "plastid" 15028209|Tair: "plastid" 12938931|Tair: "plastid" 16207701|Tair: "plastid" 15028209	plastid:12938931;plastid:15028209;plastid:16207701;plastid:18431481		Q9LPZ1	plastid:15028209;plastid:12938931;plastid:16207701		extracellular:28865150;extracellular:30783145;mitochondrion:31520498;plastid:12938931;plastid:15028209;plastid:16207701;plastid:18431481;plastid:20061580;plastid:20061580;plastid:20423899;plastid:21531424;plastid:23673981;plastid:24124904;plastid:24361574;plastid:24872594;plastid:24872594;plastid:29967049;plastid:31186290;plastid:31615849	AT1G25490.1::32612234;AT5G17490.1::32612234;AT3G49580.1::21798944
AT1G11480.1	eukaryotic translation initiation factor-related;	1	60	4	578	64059	10.4581	-0.963668	cytosol	plastid,mitochondrion,cytosol,nucleus	nucleus		nucleus			mitochondrion			cytosol	nucleus	plastid	nucleus	mitochondrion		mitochondrion		mitochondrion	cytosol,nucleus	nucleus		nucleus	nucleus				Q94C21			cytoskeleton:24134884
AT1G11580.1	methylesterase PCR A;	1	90	4	557	61690.8	9.07707	-0.197127	extracellular	extracellular,plastid,endoplasmic reticulum,golgi,plasma membrane,mitochondrion	plasma membrane		plastid	plastid	extracellular	plastid			endoplasmic reticulum		plastid	extracellular	endoplasmic reticulum,extracellular,golgi		endoplasmic reticulum,extracellular,golgi		mitochondrion	mitochondrion	extracellular	endoplasmic reticulum,extracellular,golgi	endoplasmic reticulum	plasma membrane	SwissProt: "extracellular" 16381842|Tair: "plasma membrane" 17151019		extracellular:16381842	Q1JPL7	plasma membrane:17151019		cytosol:21166475;extracellular:14595688;extracellular:16356755;extracellular:16729891;extracellular:18998720;extracellular:26572690;extracellular:28155257;extracellular:28818374;extracellular:28865150;extracellular:30783145;extracellular:30783145;extracellular:31673584;golgi:25900983;mitochondrion:27122571;mitochondrion:27943495;mitochondrion:31023727;mitochondrion:31520498;nucleus:24012629;plasm…
AT1G11650.1	RNA-binding (RRM/RBD/RNP motifs) family protein;	1	274	0	306	33432.3	5.95266	-0.417647	nucleus	extracellular,plastid,nucleus,mitochondrion,cytosol	extracellular		nucleus			plastid			nucleus	nucleus	plastid	plastid	mitochondrion				mitochondrion	cytosol,nucleus	nucleus		cytosol	cytosol				Q9SAB3			cytosol:31186290;mitochondrion:31818904;nucleus:29104584;plasma membrane:30447334;plastid:23673981;vacuole:25900983	AT4G24500.1::21798944;AT3G47620.1::21798944;AT1G17440.1::21798944;AT1G31750.1::21798944;AT5G44500.1::21798944;AT5G61380.1::21798944;AT5G10350.1::21798944;AT3G02150.1::21798944;AT3G22440.1::21798944;AT2G01950.1::19000166;AT2G28550.1::21798944;AT5G51120.1::21798944
AT1G11650.2	RNA-binding (RRM/RBD/RNP motifs) family protein;	1	293	3	405	44117.3	5.66114	-0.583951	nucleus	plastid,mitochondrion,cytosol,nucleus	nucleus		nucleus			plastid			nucleus	nucleus	plastid	plastid	mitochondrion				mitochondrion	cytosol,nucleus	nucleus		nucleus	cytosol				Q9SAB3			extracellular:28865150;plastid:31615849
AT1G11660.1	heat shock protein 70 (Hsp 70) family protein;	1	15	1	763	85224.1	5.43328	-0.441284	cytosol	extracellular,nucleus,endoplasmic reticulum,golgi,mitochondrion,cytosol	nucleus		nucleus						cytosol			mitochondrion	mitochondrion				endoplasmic reticulum,extracellular,golgi	cytosol,nucleus	nucleus		nucleus	cytosol				A8MRM9			cytoskeleton:24134884;plasma membrane:19334764;plastid:30962257
AT1G11720.1	starch synthase 3;Encodes a starch synthase that in addition to its role in starch biosynthesis also has a negative regulatory function in the biosynthesis of transient starch. The protein apparently contains a starch-binding domain (SBD).	1	20	3	1042	118519	6.49348	-0.475528	plastid	plastid,mitochondrion,cytosol	cytosol		plastid	plastid		mitochondrion		mitochondrion	cytosol		plastid	plastid	mitochondrion	plastid	mitochondrion		mitochondrion	mitochondrion	cytosol	mitochondrion	mitochondrion	plastid	Tair: "plastid" 18431481			Q9SAA5	plastid:18431481		extracellular:28865150;plastid:18431481;plastid:20061580;plastid:21531424;plastid:23673981;plastid:24124904;plastid:29967049;plastid:31975158	AT1G11720.1::19968859;AT1G11720.1::19968859
AT1G11740.1	ankyrin repeat family protein;	1	4	1	644	72460.7	10.1593	-0.401708	plasma membrane	plastid,nucleus,plasma membrane,mitochondrion,cytosol	plastid		nucleus		plasma membrane				cytosol			plastid,nucleus	mitochondrion				mitochondrion	cytosol,nucleus	mitochondrion		plastid	cytosol				Q9SAA3
AT1G11750.1	CLP protease proteolytic subunit 6;One of several nuclear-encoded ClpPs (caseinolytic protease). Contains a highly conserved catalytic triad of Ser-type proteases (Ser-His-Asp). The name reflects nomenclature described in Adam et. al (2001).	1	67	4	271	29383.6	9.71046	-0.128044	plastid	plastid,nucleus,endoplasmic reticulum,plasma membrane,mitochondrion	plasma membrane		plastid	plastid	endoplasmic reticulum	plastid		mitochondrion	plastid		plastid	plastid	plastid	plastid	plastid		mitochondrion	mitochondrion	nucleus	plastid	mitochondrion	plastid	Amigo: "plastid" 11278690|Amigo: "plastid" 7580259|SwissProt: "plastid" 16381842|Tair: "plastid" 14593120|Tair: "plastid" 12938931|Tair: "plastid" 7580259|Tair: "plastid" 11278690|Tair: "plastid" 16207701|Tair: "plastid" 15028209	plastid:11278690;plastid:7580259	plastid:16381842	Q9SAA2	plastid:15028209;plastid:14593120;plastid:16207701;plastid:11278690;plastid:12938931;plastid:7580259		extracellular:30783145;golgi:25900983;golgi:25900983;golgi:25900983;golgi:25900983;mitochondrion:31520498;plasma membrane:19334764;plastid:11278690;plastid:12938931;plastid:15028209;plastid:16207701;plastid:18431481;plastid:18431481;plastid:18633119;plastid:20061580;plastid:20061580;plastid:20423899;plastid:21531424;plastid:22550958;plastid:23673981;plastid:24124904;plastid:24361574;plastid:29967…	AT1G49970.1::14593120;ATCG00670.1::14593120;AT1G02560.1::14593120;AT4G12060.1::14593120;AT4G17040.1::14593120;AT1G66670.1::14593120;AT1G12410.1::14593120;AT5G45390.1::14593120;AT1G09130.1::14593120;AT4G25370.1::14593120;AT4G17040.1::26586836;AT1G06950.1::26586836
AT1G11820.1	O-Glycosyl hydrolases family 17 protein;	1	21	1	384	42350.8	5.9827	0.0479167	extracellular	extracellular,endoplasmic reticulum,golgi,plasma membrane,vacuole	plasma membrane		endoplasmic reticulum,extracellular,golgi			endoplasmic reticulum,extracellular,golgi			extracellular			extracellular,vacuole	endoplasmic reticulum,extracellular,golgi	endoplasmic reticulum,extracellular,golgi	endoplasmic reticulum,extracellular,golgi		endoplasmic reticulum,extracellular,golgi	endoplasmic reticulum,extracellular,golgi	extracellular	endoplasmic reticulum,extracellular,golgi	extracellular	extracellular	SwissProt: "plasma membrane" 16381842		plasma membrane:16381842	O65399			extracellular:16356755;extracellular:21109274;extracellular:26572690;extracellular:28155257;extracellular:28818374;extracellular:31673584;plasma membrane:21433285;plasma membrane:22215637;plasma membrane:22318864;plasma membrane:26781341;plasma membrane:31541795
AT1G11840.1	glyoxalase I homolog;Encodes a glyoxalase I homolog ATGLX1.	1	234	3	283	31930.2	4.90524	-0.336749	cytosol	mitochondrion,cytosol,nucleus	cytosol		cytosol		cytosol				cytosol			cytosol	mitochondrion				mitochondrion	cytosol,nucleus	cytosol		cytosol	cytosol	Amigo: "peroxisome" 20009535|Tair: "plastid" 12938931|Tair: "plasma membrane" 17317660|Tair: "vacuole" 15539469	peroxisome:20009535		O65398	plasma membrane:17317660;vacuole:15539469;plastid:12938931		cytosol:21166475;cytosol:31186290;extracellular:26572690;extracellular:30783145;mitochondrion:27122571;mitochondrion:31520498;nucleus:29104584;peroxisome:19329564;plasma membrane:17317660;plasma membrane:22215637;plasma membrane:26781341;plasma membrane:30447334;plastid:12938931;plastid:22550958;plastid:23673981;plastid:24124904;plastid:24361574;vacuole:21988472
AT1G11840.2	glyoxalase I homolog;Encodes a glyoxalase I homolog ATGLX1.	1	409	7	283	31930.2	4.90524	-0.336749	cytosol	mitochondrion,cytosol,nucleus	cytosol		cytosol		cytosol				cytosol			cytosol	mitochondrion				mitochondrion	cytosol,nucleus	cytosol		cytosol	cytosol	Tair: "plastid" 12938931|Tair: "plasma membrane" 17317660|Tair: "vacuole" 15539469			O65398	plasma membrane:17317660;vacuole:15539469;plastid:12938931		cytosol:21166475;mitochondrion:31520498
AT1G11860.1	Glycine cleavage T-protein family;	1	585	6	408	44447.3	8.54974	-0.26348	mitochondrion	plastid,mitochondrion,cytosol	cytosol		plastid		mitochondrion	mitochondrion	mitochondrion	mitochondrion	mitochondrion			mitochondrion,cytosol	mitochondrion	mitochondrion	mitochondrion		mitochondrion	mitochondrion	mitochondrion	mitochondrion	mitochondrion	mitochondrion	Amigo: "mitochondrion" 18385124|Amigo: "plastid" 18431481|Amigo: "plastid" 12938931|SwissProt: "mitochondrion" 16381842|Tair: "mitochondrion" 18385124|Tair: "plastid" 18431481|Tair: "plastid" 12938931	mitochondrion:18385124;plastid:12938931;plastid:18431481	mitochondrion:16381842	O65396	mitochondrion:18385124;plastid:18431481;plastid:12938931		extracellular:26572690;extracellular:30783145;golgi:25900983;mitochondrion:18385124;mitochondrion:21296373;mitochondrion:21311031;mitochondrion:21472856;mitochondrion:21841088;mitochondrion:22540835;mitochondrion:22968828;mitochondrion:23444301;mitochondrion:23444301;mitochondrion:24727099;mitochondrion:27122571;mitochondrion:27943495;mitochondrion:31023727;mitochondrion:31520498;mitochondrion:31…
AT1G11870.1	Seryl-tRNA synthetase;Seryl-tRNA synthetase targeted to chloroplasts and mitochondria. Its inactivation causes developmental arrest of chloroplasts and mitochondria in Nicotiana benthamiana.	1	14	1	512	57184.8	6.94945	-0.308984	plastid,mitochondrion	extracellular,plastid,endoplasmic reticulum,golgi,mitochondrion,cytosol	cytosol	plastid,mitochondrion	plastid	plastid	mitochondrion	endoplasmic reticulum,extracellular,golgi		mitochondrion	mitochondrion		plastid	mitochondrion	mitochondrion	endoplasmic reticulum,extracellular,golgi	mitochondrion		mitochondrion	mitochondrion	cytosol	mitochondrion	plastid	mitochondrion	Amigo: "mitochondrion,plastid" 16251277|Amigo: "mitochondrion,plastid" 16107332|Tair: "plastid" 18431481|Tair: "mitochondrion,plastid" 16107332	mitochondrion:16107332;mitochondrion:16251277;plastid:16107332;plastid:16251277		Q3EDE0	mitochondrion:16107332;plastid:16107332;plastid:18431481	mitochondrion:16107332;mitochondrion:16251277;plastid:16107332;plastid:16251277	cytosol:31186290;extracellular:28865150;extracellular:30783145;mitochondrion:27943495;mitochondrion:31023727;mitochondrion:31520498;mitochondrion:31871212;plastid:18431481;plastid:20061580;plastid:20423899;plastid:21531424;plastid:24124904;plastid:24361574
AT1G11870.2	Seryl-tRNA synthetase;Seryl-tRNA synthetase targeted to chloroplasts and mitochondria. Its inactivation causes developmental arrest of chloroplasts and mitochondria in Nicotiana benthamiana.	1	15	3	514	57355	6.94945	-0.296109	mitochondrion	extracellular,plastid,endoplasmic reticulum,golgi,mitochondrion,cytosol	cytosol	plastid,mitochondrion	plastid	plastid	mitochondrion	endoplasmic reticulum,extracellular,golgi		mitochondrion	mitochondrion		plastid	mitochondrion	mitochondrion	endoplasmic reticulum,extracellular,golgi	mitochondrion		mitochondrion	mitochondrion	cytosol	mitochondrion	plastid	mitochondrion	Tair: "plastid" 18431481|Tair: "mitochondrion,plastid" 16107332			Q8RWT8	mitochondrion:16107332;plastid:16107332;plastid:18431481		mitochondrion:31023727;mitochondrion:31520498
AT1G11890.1	Synaptobrevin family protein;member of SEC22 Gene Family	1	46	7	218	25333.6	9.39979	-0.395413	endoplasmic reticulum	endoplasmic reticulum,mitochondrion,cytosol,nucleus	cytosol		nucleus		cytosol				cytosol			endoplasmic reticulum	mitochondrion				mitochondrion	mitochondrion	cytosol		nucleus	cytosol	Amigo: "endoplasmic reticulum,golgi" 16244155|SwissProt: "endoplasmic reticulum,golgi" 16381842|Tair: "plasma membrane" 17644812|Tair: "endoplasmic reticulum,golgi" 16244155	endoplasmic reticulum:16244155;golgi:16244155	endoplasmic reticulum:16381842;golgi:16381842	Q94AU2	endoplasmic reticulum:16244155;golgi:16244155;plasma membrane:17644812	endoplasmic reticulum:15342965;endoplasmic reticulum:16223486;endoplasmic reticulum:16954136;endoplasmic reticulum:18088326	extracellular:28865150;golgi:25900983;golgi:25900983;golgi:25900983;golgi:25900983;mitochondrion:31520498;plasma membrane:17644812;plasma membrane:22215637;plastid:31615849;vacuole:25900983	AT5G06320.1::24833385;AT4G37680.1::24833385;AT1G17280.1::24833385;AT2G26180.1::24833385;AT3G66654.1::24833385;AT5G49540.1::24833385;AT5G59650.1::24833385;AT4G25360.1::24833385;AT5G67610.1::24833385;AT5G03545.1::24833385
AT1G11905.1	B-cell receptor-associated protein 31-like ;	1	21	3	221	25365.5	10.3676	-0.113575	endoplasmic reticulum	extracellular,plastid,nucleus,endoplasmic reticulum,golgi,plasma membrane,mitochondrion,cytosol	cytosol		plastid			endoplasmic reticulum,extracellular,golgi		mitochondrion	endoplasmic reticulum			golgi,nucleus	endoplasmic reticulum,extracellular,golgi	endoplasmic reticulum,extracellular,golgi	endoplasmic reticulum,extracellular,golgi		mitochondrion	endoplasmic reticulum,extracellular,golgi	cytosol	endoplasmic reticulum,extracellular,golgi	plasma membrane	golgi				Q8L702			endoplasmic reticulum:22923678
AT1G11930.1	Predicted pyridoxal phosphate-dependent enzyme, YBL036C type;	1	61	2	257	28009.4	4.84717	-0.268872	cytosol	extracellular,plastid,nucleus,endoplasmic reticulum,golgi,mitochondrion,cytosol	plastid		nucleus		cytosol				cytosol			plastid	mitochondrion				endoplasmic reticulum,extracellular,golgi	cytosol,nucleus	cytosol		nucleus	cytosol							cytosol:31186290;extracellular:28865150;extracellular:30783145;plastid:20061580;plastid:24124904
AT1G12000.1	Phosphofructokinase family protein;	1	184	2	566	61463	5.95377	-0.179682	cytosol	extracellular,plastid,endoplasmic reticulum,golgi,mitochondrion,cytosol	cytosol		plastid		extracellular	mitochondrion			plastid		plastid	plastid,cytosol	plastid	plastid	plastid		endoplasmic reticulum,extracellular,golgi	plastid	cytosol	plastid	plastid	cytosol				Q8W4M5			cytosol:21166475;extracellular:26572690;extracellular:28865150;golgi:25900983;golgi:25900983;golgi:25900983;golgi:25900983;golgi:25900983;mitochondrion:31520498;plasma membrane:19334764;plasma membrane:26781341;plastid:22550958;plastid:30135097;plastid:31615849;vacuole:25900983	AT5G41670.1::28555890;AT1G64190.1::28555890;AT3G29360.1::28555890;AT4G10320.1::28555890;AT1G09620.1::28555890;AT3G11710.1::28555890;AT5G26830.1::28555890
AT1G12040.1	leucine-rich repeat/extensin 1;encodes a a chimeric leucine-rich repeat/extensin protein that regulates root hair morphogenesis and elongation. Null mutants develop root hairs that frequently abort, swell, or branch. Gene is expressed in root hair cells and protein is specifically localized in the wall of the hair proper.	1	2	1	744	80997.3	8.23895	-0.424597	extracellular	extracellular,plastid,nucleus,endoplasmic reticulum,golgi,plasma membrane	nucleus		endoplasmic reticulum,extracellular,golgi			endoplasmic reticulum,extracellular,golgi			extracellular			nucleus	endoplasmic reticulum,extracellular,golgi	endoplasmic reticulum,extracellular,golgi	endoplasmic reticulum,extracellular,golgi		endoplasmic reticulum,extracellular,golgi	endoplasmic reticulum,extracellular,golgi	nucleus	endoplasmic reticulum,extracellular,golgi	plastid	plasma membrane				O65375			extracellular:21533090
AT1G12064.1	;	1	43	1	109	11962.1	9.23707	0.144954	extracellular	extracellular,plastid,nucleus,endoplasmic reticulum,golgi,mitochondrion	extracellular		endoplasmic reticulum,extracellular,golgi			endoplasmic reticulum,extracellular,golgi		mitochondrion	extracellular			extracellular,nucleus	endoplasmic reticulum,extracellular,golgi	endoplasmic reticulum,extracellular,golgi	endoplasmic reticulum,extracellular,golgi		endoplasmic reticulum,extracellular,golgi	endoplasmic reticulum,extracellular,golgi	extracellular	endoplasmic reticulum,extracellular,golgi	plastid	extracellular
AT1G12110.1	nitrate transporter 1.1;Encodes NRT1.1 (CHL1), a dual-affinity nitrate transporter. The protein is expressed in guard cells and function in stomatal opening. Mutants have less transpiration and are more tolerant to drought. Expressed in lateral roots. Involved in nitrate signaling which enables the plant root system to detect and exploit nitrate-rich soil patches. Comparing to the wild type, the …	1	196	4	590	64925.6	8.56978	0.357966	plasma membrane	extracellular,plastid,nucleus,endoplasmic reticulum,golgi,peroxisome,plasma membrane,vacuole,mitochondrion,cytosol	plasma membrane		cytosol		plastid				plasma membrane			vacuole	endoplasmic reticulum,extracellular,golgi		endoplasmic reticulum,extracellular,golgi		mitochondrion	cytosol,nucleus	extracellular		plasma membrane	peroxisome	SwissProt: "plasma membrane" 16381842|Tair: "plasma membrane" 17317660		plasma membrane:16381842	Q05085	plasma membrane:17317660	plasma membrane:12509525	plasma membrane:17317660;plasma membrane:19334764;plasma membrane:21413151;plasma membrane:26781341;plasma membrane:30875866	AT4G30850.1::24833385;AT1G17280.1::24833385;AT5G06320.1::24833385;AT5G41990.1::24833385;AT3G26830.1::24833385;AT2G31280.1::24833385;AT3G12180.1::24833385;AT2G26180.1::24833385;AT2G40540.1::24833385;AT1G71140.1::24833385;AT5G11890.1::24833385;AT3G66654.1::24833385;AT1G25510.1::24833385;AT5G49540.1::24833385;AT1G29060.1::24833385;AT4G14455.1::24833385;AT1G16170.1::24833385;AT1G47640.1::24833385;AT1…
AT1G12230.1	Aldolase superfamily protein;	1	134	9	405	43996.5	6.87925	-0.0330864	plastid	plastid,mitochondrion,nucleus	plastid	plastid,mitochondrion	plastid	plastid		plastid		mitochondrion	plastid		plastid	plastid	plastid	plastid	plastid		mitochondrion	plastid	nucleus	plastid	plastid	plastid	Amigo: "plastid" 18431481|Tair: "plastid" 18431481	plastid:18431481		Q9FWX0	plastid:18431481		extracellular:26572690;golgi:25900983;golgi:25900983;golgi:25900983;golgi:25900983;mitochondrion:27943495;mitochondrion:31520498;mitochondrion:31871212;plastid:18431481;plastid:20061580;plastid:20061580;plastid:20423899;plastid:21531424;plastid:22550958;plastid:23673981;plastid:24124904;plastid:24361574;plastid:29967049;plastid:30135097;plastid:30962257;plastid:31186290;plastid:31932409;vacuole:2…
AT1G12240.1	Glycosyl hydrolases family 32 protein;	1	101	1	664	73847.9	5.30235	-0.284639	vacuole	extracellular,plastid,nucleus,endoplasmic reticulum,golgi,vacuole,mitochondrion,cytosol	plastid		nucleus		vacuole				vacuole			vacuole	mitochondrion				endoplasmic reticulum,extracellular,golgi	cytosol,nucleus	cytosol		nucleus	vacuole	Amigo: "vacuole" 9332372|Tair: "vacuole" 15539469	vacuole:9332372		Q39041	vacuole:15539469	vacuole:23737500	extracellular:26572690;extracellular:28865150;extracellular:30783145;golgi:24344820;plastid:23673981;vacuole:15539469	AT5G22290.1::21798944;AT4G19030.1::21798944
AT1G12244.1	Polynucleotidyl transferase, ribonuclease H-like superfamily protein;	1	36	2	254	28553.3	8.87697	-0.18622	extracellular	extracellular,plastid,endoplasmic reticulum,golgi,mitochondrion	plastid		plastid	plastid		endoplasmic reticulum,extracellular,golgi			endoplasmic reticulum			plastid	endoplasmic reticulum,extracellular,golgi	endoplasmic reticulum,extracellular,golgi	endoplasmic reticulum,extracellular,golgi		mitochondrion	endoplasmic reticulum,extracellular,golgi	mitochondrion	endoplasmic reticulum,extracellular,golgi	plastid	golgi
AT1G12250.1	Pentapeptide repeat-containing protein;	1	32	2	280	30066.3	8.57438	-0.333214	plastid	plastid,mitochondrion,nucleus	nucleus	plastid,mitochondrion	plastid	plastid		plastid		mitochondrion	plastid		plastid	nucleus	plastid	plastid	plastid		plastid	plastid	nucleus	plastid	plastid	plastid	Amigo: "plastid" 18431481|Amigo: "plastid" 11719511|Amigo: "plastid" 14729914|Amigo: "plastid" 15028209|Amigo: "plastid" 15322131|SwissProt: "plastid" 16381842|Tair: "plastid" 18431481|Tair: "plastid" 14729914|Tair: "plastid" 15322131|Tair: "plastid" 15028209	plastid:11719511;plastid:14729914;plastid:15028209;plastid:15322131;plastid:18431481	plastid:16381842	Q8H1Q1	plastid:15028209;plastid:18431481;plastid:14729914;plastid:15322131	plastid:19224954	extracellular:28865150;plastid:14729914;plastid:15028209;plastid:15322131;plastid:18431481;plastid:20049866;plastid:20061580;plastid:21531424;plastid:23549413;plastid:24124904;plastid:30135097;plastid:31615849;plastid:31932409	AT5G46390.1::20049866;AT5G64040.1::20049866;AT4G18370.1::20049866;AT4G17740.1::20049866;AT3G50820.1::20049866;AT3G01480.1::20049866;AT1G06680.1::20049866;AT1G08550.1::20049866;AT5G66570.1::20049866;AT3G26060.1::20049866;AT3G56650.1::20049866;AT4G09010.1::20049866;AT3G63540.1::20049866
AT1G12270.1	stress-inducible protein, putative;	1	35	3	572	64588.1	6.19086	-0.892133	nucleus	mitochondrion,cytosol,nucleus	nucleus		nucleus						nucleus	nucleus		nucleus	mitochondrion				mitochondrion	cytosol,nucleus	nucleus		cytosol	cytosol				Q9LNB6			cytosol:21166475;cytosol:31186290;extracellular:26572690;extracellular:28865150
AT1G12280.1	LRR and NB-ARC domains-containing disease resistance protein;	1	4	0	894	102647	6.25062	-0.132998	plasma membrane	extracellular,plastid,nucleus,endoplasmic reticulum,golgi,mitochondrion,cytosol	cytosol		nucleus			plastid			cytosol			cytosol	endoplasmic reticulum,extracellular,golgi		endoplasmic reticulum,extracellular,golgi		mitochondrion	cytosol,nucleus	cytosol	endoplasmic reticulum,extracellular,golgi	nucleus	nucleus				P60838			extracellular:28865150;plasma membrane:22318864;plasma membrane:30447334
AT1G12310.1	Calcium-binding EF-hand family protein;	1	188	2	148	16517.7	4.53939	-0.339189	cytosol	extracellular,nucleus,endoplasmic reticulum,golgi,plasma membrane,vacuole,mitochondrion,cytosol	cytosol		nucleus		vacuole				cytosol			plasma membrane	mitochondrion	endoplasmic reticulum,extracellular,golgi			mitochondrion	cytosol,nucleus	cytosol		cytosol	cytosol	Amigo: "plasma membrane" 17644812|Amigo: "nucleus" 14617066|Tair: "plasma membrane" 17644812|Tair: "nucleus" 14617066	nucleus:14617066;plasma membrane:17644812		Q94AZ4	nucleus:14617066;plasma membrane:17644812		cytosol:21166475;cytosol:22522809;cytosol:31186290;extracellular:26572690;extracellular:28865150;extracellular:30783145;golgi:25900983;golgi:25900983;golgi:25900983;golgi:25900983;nucleus:14617066;plasma membrane:17644812;plasma membrane:22215637;plasma membrane:22923678;plasma membrane:25641898;plasma membrane:26781341;plastid:22550958;plastid:23673981;plastid:24124904;plastid:31615849	AT2G23420.1::21798944;AT3G49260.1::21798944;AT5G62070.1::21798944
AT1G12350.1	4-phospho-panto-thenoylcysteine synthetase;At1g12350 encodes phosphopantothenoylcysteine synthetase (phosphopantothenoylcysteine ligase). Its molecular function was shown to add cysteine forming (R)-4’-phospho-N-pantothenoylcysteine (PPC)	1	17	0	317	35370.8	7.71219	-0.0451104	cytosol	extracellular,plastid,nucleus,endoplasmic reticulum,golgi,plasma membrane,mitochondrion,cytosol	plastid		nucleus						cytosol			plasma membrane,plastid	mitochondrion				endoplasmic reticulum,extracellular,golgi	plastid	cytosol	plastid	cytosol	cytosol				Q8GXR5			extracellular:28865150
AT1G12360.1	Sec1/munc18-like (SM) proteins superfamily;encodes a Sec1 protein and expressed throughout the plant. physically interacts with Syntaxin1 and is required for cytokinesis.	1	61	2	666	75087.2	8.08374	-0.437688	plasma membrane	mitochondrion,cytosol,nucleus	nucleus		nucleus		cytosol				cytosol	nucleus		cytosol	mitochondrion				mitochondrion	cytosol,nucleus	nucleus		cytosol	nucleus	Amigo: "cytosol" 11157980|SwissProt: "cytosol,plasma membrane" 16381842|Tair: "cytosol" 11157980|Tair: "plasma membrane" 17317660|Tair: "vacuole" 15539469	cytosol:11157980	cytosol:16381842;plasma membrane:16381842	Q9C5X3	plasma membrane:17317660;vacuole:15539469;cytosol:11157980		plasma membrane:17317660;plasma membrane:22215637;plasma membrane:26781341;plastid:31615849;vacuole:15539469	AT5G61210.1::11591731;AT5G61210.1::11591731;AT5G07880.1::11591731;AT3G11820.1::23572542;AT3G11820.1::23572542;AT3G11820.1:p,l,a,s,m,a, ,m,e,m,b,r,a,n,e:23572542;AT5G61210.1::11591731;AT1G13890.1::11591731;AT1G08560.1::11157980
AT1G12410.1	CLP protease proteolytic subunit 2;Encodes a ClpP-related sequence. Though similar to ClpP proteins, this does not contains the highly conserved catalytic triad of Ser-type proteases (Ser-His-Asp). The name reflects nomenclature described in Adam et. al (2001).	1	130	7	279	31210.3	9.49286	-0.428315	plastid	plastid,mitochondrion,cytosol,nucleus	nucleus		plastid	plastid	plastid	plastid		mitochondrion	plastid		plastid	plastid	plastid	plastid	plastid		plastid	plastid	cytosol	plastid	plastid	plastid	Amigo: "plastid" 11278690|Amigo: "plastid" 16461379|SwissProt: "plastid" 16381842|Tair: "plastid" 18431481|Tair: "plastid" 12766230|Tair: "plastid" 18633119|Tair: "plastid" 11278690|Tair: "plastid" 16461379	plastid:11278690;plastid:16461379	plastid:16381842	Q9XJ36	plastid:11278690;plastid:18633119;plastid:12766230;plastid:18431481;plastid:16461379		cytosol:31186290;extracellular:28865150;extracellular:30783145;golgi:25900983;golgi:25900983;golgi:25900983;golgi:25900983;golgi:25900983;mitochondrion:31023727;mitochondrion:31520498;mitochondrion:31818904;plastid:11278690;plastid:12938931;plastid:16207701;plastid:18431481;plastid:18431481;plastid:18633119;plastid:20061580;plastid:20061580;plastid:20423899;plastid:21311031;plastid:21531424;plast…	AT5G45390.1::14593120;AT1G09130.1::14593120;AT4G25370.1::14593120;AT1G69690.1::21798944
AT1G12430.1	armadillo repeat kinesin 3;Encodes the kinesin-like protein PAK has an Armadillo motif tail and is involved in guard cell development in Arabidopsis (from Genbank record AF159052).However, no defect in stomatal complexes has been observed in loss of function mutations.	1	10	1	919	100893	6.61983	-0.479543	nucleus	plastid,mitochondrion,cytosol,nucleus	cytosol	plastid,mitochondrion	plastid	plastid		mitochondrion		mitochondrion	cytosol		plastid	nucleus	plastid		plastid		mitochondrion	plastid	nucleus	plastid	plastid	cytosol				Q9FZ06			cytoskeleton:24134884
AT1G12440.1	A20/AN1-like zinc finger family protein;	1	177	4	168	17820.9	8.71983	-0.644643	nucleus	extracellular,plastid,mitochondrion,nucleus	extracellular		nucleus	plastid					nucleus	nucleus		nucleus	mitochondrion		plastid		mitochondrion	plastid	nucleus		plastid	nucleus				Q6NNI8				AT2G01950.1::19000166;AT2G42580.1::19000166;AT3G61790.1::21798944;AT5G37890.1::21798944
AT1G12530.1	;	1	40	2	193	21816.7	5.26088	-1.02953	nucleus	mitochondrion,cytosol,nucleus	nucleus		nucleus						cytosol	nucleus		nucleus	mitochondrion				mitochondrion	cytosol,nucleus	nucleus		cytosol	nucleus						nucleus:23690534		AT5G42400.1::23690534
AT1G12770.1	P-loop containing nucleoside triphosphate hydrolases superfamily protein;Encodes a DEAD-box RNA helicase that localizes to mitochondria and is essential for regulating cell-to-cell transport via plasmodesmata.	1	56	12	551	60721.8	9.79659	-0.236479	mitochondrion	plastid,mitochondrion,cytosol,nucleus	plastid		plastid			mitochondrion	mitochondrion	mitochondrion	nucleus			nucleus	mitochondrion	mitochondrion	plastid		mitochondrion	mitochondrion	mitochondrion	mitochondrion	plastid	cytosol	Amigo: "mitochondrion" 19805190|SwissProt: "mitochondrion" 16381842	mitochondrion:19805190	mitochondrion:16381842	Q8W4E1		mitochondrion:19805190	extracellular:28865150;golgi:25900983;golgi:25900983;golgi:25900983;mitochondrion:31520498;nucleus:30961429;plastid:20061580;plastid:31615849;vacuole:25900983
AT1G12780.1	UDP-D-glucose/UDP-D-galactose 4-epimerase 1;Encodes a UDP-glucose epimerase that catalyzes the interconversion of the sugar nucleotides UDP-glucose UDP-galactose via a UDP-4-keto-hexose intermediate. Responsive to stress.	1	190	5	351	39159.9	6.52271	-0.343875	cytosol	cytoskeleton,plastid,nucleus,golgi,peroxisome,mitochondrion,cytosol	cytosol		cytosol		golgi	plastid			peroxisome			golgi	peroxisome			peroxisome	mitochondrion	cytosol,nucleus	cytosol		cytoskeleton	cytosol	Amigo: "cytosol" 8615692|Amigo: "cytosol" 16644739|Tair: "plasma membrane" 17644812|Tair: "cytosol" 8615692	cytosol:16644739;cytosol:8615692		Q42605	cytosol:8615692;plasma membrane:17644812	cytosol:16644739	cytosol:21166475;cytosol:31186290;extracellular:28865150;mitochondrion:31520498;plasma membrane:17644812;plasma membrane:26781341	AT1G12780.1::21798944
AT1G12800.1	Nucleic acid-binding, OB-fold-like protein;	1	49	4	767	85672.3	5.00678	-0.49322	plastid	plastid,mitochondrion,nucleus	plastid		plastid	plastid		plastid		mitochondrion	plastid		plastid	plastid	plastid	plastid	plastid		mitochondrion	plastid	nucleus	plastid	plastid	nucleus	Amigo: "plastid" 18431481|Tair: "plastid" 18431481	plastid:18431481		Q94AJ9	plastid:18431481	plastid:26031782	mitochondrion:21311031;mitochondrion:31818904;plastid:18431481;plastid:20061580;plastid:20061580;plastid:20423899;plastid:21311031;plastid:24124904;plastid:24872594;plastid:24872594;plastid:27137770;plastid:29967049;plastid:31615849;plastid:31975158
AT1G12830.1	;	1	27	2	213	23615.2	3.56146	-1.43146	nucleus	extracellular,mitochondrion,cytosol,nucleus	extracellular		nucleus						cytosol	nucleus		nucleus	mitochondrion				mitochondrion	cytosol,nucleus	nucleus		nucleus	nucleus				Q9LPW6			extracellular:28865150
AT1G12840.1	vacuolar ATP synthase subunit C (VATC) / V-ATPase C subunit / vacuolar proton pump C subunit (DET3);Encodes subunit C of the vacuolar H(+)-ATPase (V-ATPase). Bound and phosphorylated by AtWNK8.	1	201	9	375	42621.5	5.20196	-0.284267	golgi,vacuole	extracellular,plastid,nucleus,vacuole,mitochondrion,cytosol	plastid		nucleus		vacuole	mitochondrion			cytosol			vacuole	mitochondrion		mitochondrion		mitochondrion	cytosol,nucleus	extracellular	mitochondrion	plastid	cytosol	Amigo: "plasma membrane,vacuole" 10617574|Amigo: "vacuole" 16618929|SwissProt: "vacuole" 16381842|Tair: "plastid" 18431481|Tair: "plasma membrane,vacuole" 10617574|Tair: "vacuole" 16618929|Tair: "vacuole" 15215502|Tair: "plasma membrane" 17151019	plasma membrane:10617574;vacuole:10617574;vacuole:16618929	vacuole:16381842	Q9SDS7	vacuole:16618929;plasma membrane:10617574;plastid:18431481;vacuole:15215502;plasma membrane:17151019;vacuole:10617574		cytosol:31186290;cytosol:32219438;extracellular:21533090;extracellular:26572690;extracellular:28865150;extracellular:30783145;golgi:21826108;golgi:22430844;golgi:25900983;golgi:25900983;golgi:25900983;golgi:25900983;golgi:25900983;mitochondrion:31023727;mitochondrion:31520498;mitochondrion:31818904;mitochondrion:31871212;nucleus:29104584;nucleus:30961429;plasma membrane:17644812;plasma membrane:1…	AT5G41990.1::16427632;AT1G76030.1::17875927;AT1G20260.1::17875927;AT4G11150.1::17875927;AT4G38510.1::17875927;AT1G78900.1::17875927;AT1G79070.1::21798944;AT5G41990.1::21798944;AT1G77760.1::21798944
AT1G12860.1	basic helix-loop-helix (bHLH) DNA-binding superfamily protein;Encodes ICE2 (Inducer of CBF Expression 2), a transcription factor of the bHLH family that participates in the response to deep freezing through the cold acclimation-dependent pathway. Overexpression of ICE2 results in increased tolerance to deep freezing stress after cold acclimation.	1	19	2	450	49798.5	6.18978	-0.602667	nucleus	extracellular,nucleus,endoplasmic reticulum,golgi,mitochondrion,cytosol	nucleus		nucleus		nucleus				nucleus	nucleus		nucleus	mitochondrion		endoplasmic reticulum,extracellular,golgi		endoplasmic reticulum,extracellular,golgi	cytosol,nucleus	nucleus		nucleus	nucleus	SwissProt: "nucleus" 16381842		nucleus:16381842	Q9LPW3				AT2G43790.1::32612234
AT1G12900.1	glyceraldehyde 3-phosphate dehydrogenase A subunit 2;	1	1199	3	399	42849.2	8.20286	-0.0468672	plastid	plastid,mitochondrion,cytosol	plastid		plastid	plastid	plastid	plastid		mitochondrion	plastid		plastid	plastid	plastid	plastid	plastid		plastid	plastid	cytosol	plastid	plastid	plastid	Tair: "plastid" 18431481|Tair: "plastid" 18633119|Tair: "plastid" 12766230			Q9LPW0	plastid:18633119;plastid:12766230;plastid:18431481		cytosol:22522809;extracellular:28865150;extracellular:30783145;golgi:25900983;golgi:25900983;mitochondrion:27122571;mitochondrion:27943495;mitochondrion:31520498;mitochondrion:31818904;mitochondrion:31871212;nucleus:23396599;nucleus:29104584;plasma membrane:19334764;plasma membrane:30447334;plastid:12766230;plastid:15028209;plastid:16207701;plastid:18431481;plastid:18633119;plastid:20061580;plast…	AT3G09740.1::24556609;AT1G25260.1::24556609;AT1G16240.1::24556609;AT2G06210.1::24556609;AT3G05060.1::24556609;AT3G01290.1::24556609;AT2G17360.1::24556609;AT3G04920.1::24556609;AT4G32150.1::24556609;AT1G79590.1::24556609;AT4G21450.1::24556609;AT1G80410.1::24556609;AT5G16830.1::24556609;AT1G78900.1::24556609;AT3G06610.1::24556609;AT1G23410.1::24556609;AT3G46520.1::24556609;AT2G04280.1::24556609;AT4…
AT1G12920.1	eukaryotic release factor 1-2;Encodes a eukaryotic release factor one homolog.	1	118	6	434	48944	5.00402	-0.457834	cytosol	extracellular,nucleus,endoplasmic reticulum,golgi,mitochondrion,cytosol	cytosol		cytosol		nucleus				cytosol			cytosol,nucleus	mitochondrion				endoplasmic reticulum,extracellular,golgi	cytosol,nucleus	cytosol		cytosol	cytosol	SwissProt: "cytosol" 16381842|Tair: "plasma membrane" 17317660		cytosol:16381842	Q9LPV8	plasma membrane:17317660		cytosol:21166475;extracellular:28865150;golgi:25900983;golgi:25900983;golgi:25900983;mitochondrion:31520498;nucleus:30961429;plasma membrane:17317660;plasma membrane:26781341;plastid:31615849;vacuole:25900983	AT2G42790.1::21798944;AT3G58750.1::21798944
AT1G13020.1	eukaryotic initiation factor 4B2;Encodes eIF4B2, eukaryotic initiation factor 4B2.	1	42	2	549	59327.6	9.33917	-1.1929	cytosol	plastid,mitochondrion,cytosol,nucleus	nucleus		nucleus		cytosol			mitochondrion	cytosol	nucleus		nucleus	mitochondrion				plastid	cytosol,nucleus	nucleus		nucleus	nucleus				Q9SAD7			cytoskeleton:24134884;extracellular:28865150;plastid:31615849
AT1G13030.1	sphere organelles protein-related;	1	12	3	608	68670.4	5.4967	-0.918586	nucleus	mitochondrion,cytosol,nucleus	nucleus		nucleus						nucleus	nucleus		nucleus	mitochondrion				mitochondrion	cytosol,nucleus	nucleus		nucleus	nucleus				Q8RWK8		nucleus:16624863	extracellular:28865150;nucleus:30961429	AT3G48100.1::18642946
AT1G13060.1	20S proteasome beta subunit E1;Encodes 20S proteasome beta subunit PBE1 (PBE1).	1	134	8	274	29669.2	6.40167	-0.266423	cytosol,nucleus	cytoskeleton,plastid,nucleus,mitochondrion,cytosol	cytosol		cytosol		plastid				cytosol			nucleus	mitochondrion				mitochondrion	cytosol,nucleus	cytosol		cytoskeleton	cytosol	SwissProt: "cytosol,nucleus" 16381842		cytosol:16381842;nucleus:16381842	O23717			cytosol:31186290;extracellular:28865150;extracellular:30783145;golgi:25900983;nucleus:29104584;plasma membrane:19334764;plastid:22550958;plastid:23673981;vacuole:23903016
AT1G13080.1	cytochrome P450, family 71, subfamily B, polypeptide 2;cytochrome P450 monooxygenase	1	87	3	502	57143.4	7.60164	-0.10996	endoplasmic reticulum	extracellular,plastid,endoplasmic reticulum,golgi,plasma membrane,mitochondrion,cytosol	plasma membrane		endoplasmic reticulum,extracellular,golgi		plastid	endoplasmic reticulum,extracellular,golgi		mitochondrion	endoplasmic reticulum		plastid	endoplasmic reticulum	endoplasmic reticulum,extracellular,golgi	endoplasmic reticulum,extracellular,golgi	endoplasmic reticulum,extracellular,golgi		mitochondrion	plastid	cytosol	endoplasmic reticulum,extracellular,golgi	plastid	endoplasmic reticulum	SwissProt: "plasma membrane" 16381842		plasma membrane:16381842	O65788			golgi:25900983;plasma membrane:19334764
AT1G13090.1	cytochrome P450, family 71, subfamily B, polypeptide 28;putative cytochrome P450	1	62	4	490	56540	7.03879	-0.160816	plasma membrane	extracellular,plastid,endoplasmic reticulum,golgi,plasma membrane,mitochondrion,cytosol	cytosol		endoplasmic reticulum,extracellular,golgi		plastid	endoplasmic reticulum,extracellular,golgi			endoplasmic reticulum		plastid	endoplasmic reticulum	endoplasmic reticulum,extracellular,golgi	endoplasmic reticulum,extracellular,golgi	endoplasmic reticulum,extracellular,golgi		mitochondrion	endoplasmic reticulum,extracellular,golgi	cytosol	endoplasmic reticulum,extracellular,golgi	plasma membrane	endoplasmic reticulum	SwissProt: "plasma membrane" 16381842		plasma membrane:16381842	Q9SAE3			extracellular:28865150;golgi:25900983;golgi:25900983;plasma membrane:22215637;plasma membrane:25641898;plasma membrane:30447334;plastid:23673981;plastid:31615849
AT1G13110.1	cytochrome P450, family 71 subfamily B, polypeptide 7;member of CYP71B	1	206	4	504	57212.3	8.38198	-0.0031746	plasma membrane	extracellular,plastid,endoplasmic reticulum,golgi,plasma membrane,mitochondrion,cytosol	cytosol		endoplasmic reticulum,extracellular,golgi		mitochondrion	endoplasmic reticulum,extracellular,golgi		mitochondrion	extracellular		plastid	endoplasmic reticulum	endoplasmic reticulum,extracellular,golgi	endoplasmic reticulum,extracellular,golgi	endoplasmic reticulum,extracellular,golgi		mitochondrion	endoplasmic reticulum,extracellular,golgi	cytosol	endoplasmic reticulum,extracellular,golgi	plasma membrane	golgi	SwissProt: "plasma membrane" 16381842		plasma membrane:16381842	Q96514			extracellular:21533090;extracellular:28865150;golgi:25900983;golgi:25900983;plasma membrane:15574830;plasma membrane:19334764;plasma membrane:22215637;plasma membrane:25641898;plasma membrane:26748395;plasma membrane:26781341;plasma membrane:30447334;plastid:31615849;vacuole:21988472
AT1G13120.1	embryo defective 1745;	1	25	1	611	69644.1	5.34911	-0.668576	nucleus	mitochondrion,cytosol,nucleus	cytosol		nucleus						cytosol	nucleus		nucleus	mitochondrion				mitochondrion	cytosol,nucleus	cytosol		cytosol	cytosol				Q0WPZ7		nucleus:21189294	plasma membrane:15574830
AT1G13160.1	ARM repeat superfamily protein;	1	22	2	804	89311.1	7.69534	-0.616418	nucleus	plastid,mitochondrion,cytosol,nucleus	nucleus		nucleus			plastid			cytosol	nucleus		nucleus	plastid		mitochondrion		mitochondrion	cytosol,nucleus	nucleus		cytosol	nucleus							nucleus:30961429;plasma membrane:19334764;plastid:22550958
AT1G13200.1	F-box and associated interaction domains-containing protein;	1	0	0	435	50876.5	10.021	-0.394713	nucleus	plastid,nucleus,plasma membrane,mitochondrion,cytosol	plasma membrane		plastid	plastid					nucleus	nucleus	plastid	nucleus	mitochondrion				mitochondrion	mitochondrion	mitochondrion	plastid	cytosol	nucleus				Q9SAF4
AT1G13210.1	autoinhibited Ca2+/ATPase II;	1	25	3	1203	136591	6.96287	-0.0802161	vacuole	plasma membrane,mitochondrion,cytosol,plastid	plasma membrane		plastid					mitochondrion	mitochondrion			plasma membrane	mitochondrion	mitochondrion	mitochondrion		mitochondrion	mitochondrion	cytosol	mitochondrion	plasma membrane	mitochondrion	SwissProt: "plasma membrane" 16381842|Tair: "plasma membrane" 17317660		plasma membrane:16381842	Q9SAF5	plasma membrane:17317660		golgi:21826108;nucleus:30961429;plasma membrane:17317660;plasma membrane:20843791;plasma membrane:22215637;plasma membrane:22318864;plasma membrane:30447334;plasma membrane:31541795
AT1G13220.1	nuclear matrix constituent protein-related;Encodes a nuclear coiled-coil protein related to the carrot peripheral nuclear protein NMCP1 that is involved in the determination of plant nuclear structure.	1	11	3	391	45368	6.09202	-0.937084	nucleus	cytoskeleton,plastid,nucleus,mitochondrion,peroxisome,cytosol	cytoskeleton		nucleus			mitochondrion	mitochondrion		nucleus	nucleus	plastid	nucleus	mitochondrion		plastid	peroxisome	mitochondrion	cytosol,nucleus	cytosol	mitochondrion	plastid	cytosol	Amigo: "nucleus" 17873096|Tair: "nucleus" 17873096	nucleus:17873096		Q94AW6	nucleus:17873096		nucleus:30961429
AT1G13220.2	nuclear matrix constituent protein-related;Encodes a nuclear coiled-coil protein related to the carrot peripheral nuclear protein NMCP1 that is involved in the determination of plant nuclear structure.	1	20	0	1128	129931	4.79399	-1.0789	nucleus	cytosol,mitochondrion,cytoskeleton,nucleus	cytoskeleton		nucleus						nucleus	nucleus		nucleus	mitochondrion				mitochondrion	cytosol,nucleus	nucleus		nucleus	nucleus	Tair: "nucleus" 17873096			Q9SAF6	nucleus:17873096	cytosol:23396599;nucleus:23396599	extracellular:28865150;nucleus:30961429;plasma membrane:19334764;plastid:22550958
AT1G13270.2	methionine aminopeptidase 1B;Encodes a methionine aminopeptidase formerly called MAP1B, renamed to MAP1C.	1	93	1	283	30974.5	9.25933	-0.173852	plastid	plastid,mitochondrion,cytosol,nucleus	plastid		plastid	plastid	cytosol	plastid		mitochondrion	plastid		plastid	plastid,mitochondrion	plastid	plastid	plastid		plastid	plastid	nucleus	plastid	plastid	plastid	SwissProt: "plastid" 16381842|Tair: "plastid" 18431481		plastid:16381842	Q9FV52	plastid:18431481		plastid:29967049
AT1G13280.1	allene oxide cyclase 4;Encodes allene oxide cyclase. One of four genes in Arabidopsis that encode this enzyme, which catalyzes an essential step in jasmonic acid biosynthesis. Gene expression is reduced during senescence, a process that involves jasmonic acid signalling pathway.	1	81	7	254	27810.9	9.38964	-0.294882	plastid	plastid,mitochondrion	mitochondrion	plastid,mitochondrion	plastid	plastid		plastid	mitochondrion	mitochondrion	plastid		plastid	plastid	plastid	plastid	plastid		plastid	plastid	mitochondrion	plastid	plastid	plastid	Amigo: "plasma membrane" 16618929|SwissProt: "plastid" 16381842|Tair: "plasma membrane" 16618929|Tair: "plastid" 18431481	plasma membrane:16618929	plastid:16381842	Q93ZC5	plasma membrane:16618929;plastid:18431481		extracellular:26572690;extracellular:28865150;extracellular:30783145;mitochondrion:21841088;mitochondrion:27943495;mitochondrion:31023727;mitochondrion:31520498;mitochondrion:31871212;mitochondrion:31911558;plasma membrane:16618929;plastid:18431481;plastid:20061580;plastid:23673981;plastid:24124904;plastid:27137770;plastid:29967049;plastid:30135097;plastid:30962257;plastid:31932409;plastid:319751…
AT1G13340.1	Regulator of Vps4 activity in the MVB pathway protein;	1	20	2	409	45403.6	6.30897	-0.625428	mitochondrion	plastid,mitochondrion,nucleus	nucleus		plastid			mitochondrion	mitochondrion	mitochondrion	mitochondrion	nucleus		nucleus	mitochondrion	mitochondrion	mitochondrion		mitochondrion	mitochondrion	nucleus	mitochondrion	mitochondrion	nucleus				Q9FX63
AT1G13370.1	Histone superfamily protein;	1	5	2	136	15358.8	11.7554	-0.608088	nucleus	plastid,mitochondrion,nucleus	nucleus		plastid	plastid	nucleus	mitochondrion		mitochondrion	mitochondrion		plastid	nucleus	mitochondrion		mitochondrion		mitochondrion	mitochondrion	mitochondrion	plastid	nucleus	nucleus	SwissProt: "nucleus" 16381842		nucleus:16381842	Q9FX60			mitochondrion:31520498;nucleus:23396599;nucleus:30961429;plastid:22550958;plastid:31615849;plastid:31932409
AT1G13420.1	sulfotransferase 4B;Encodes a sulfotransferase. Unlike the related ST4A protein (At2g14920), in vitro experiements show that this enzyme does not act brassinosteroids. ST4B is expressed in the roots and transcript levels rise in response to cytokinin treatment.	1	11	2	331	37710.9	4.78925	-0.456495	cytosol,nucleus	vacuole,mitochondrion,cytosol,nucleus	cytosol		nucleus		vacuole				cytosol			cytosol	mitochondrion				mitochondrion	cytosol,nucleus	nucleus		nucleus	nucleus				Q9FX56
AT1G13440.1	glyceraldehyde-3-phosphate dehydrogenase C2;	1	1764	4	338	36915.3	7.21552	-0.136686	cytosol,nucleus	extracellular,plastid,nucleus,endoplasmic reticulum,golgi,mitochondrion,cytosol	cytosol		plastid		plastid	endoplasmic reticulum,extracellular,golgi		mitochondrion	cytosol			cytosol	mitochondrion				mitochondrion	cytosol,nucleus	cytosol		cytosol	cytosol	Amigo: "mitochondrion" 12953116|Amigo: "mitochondrion" 14671022|Amigo: "mitochondrion" 12492832|Amigo: "cytosol" 15533878|Tair: "nucleus" 14617066|Tair: "plastid" 18431481|Tair: "mitochondrion" 12953116|Tair: "plasma membrane" 15060130|Tair: "nucleus" 15496452|Tair: "plasma membrane" 17317660	cytosol:15533878;mitochondrion:12492832;mitochondrion:12953116;mitochondrion:14671022		Q9FX54	mitochondrion:12953116;plasma membrane:17317660;nucleus:14617066;plasma membrane:15060130;plastid:18431481;nucleus:15496452	cytoskeleton:23316205;cytosol:23316205;cytosol:24130194;cytosol:28444344;mitochondrion:23316205;nucleus:15496452;nucleus:28444344;peroxisome:24130194;unclear:15496452	cytosol:21166475;cytosol:22522809;cytosol:32219438;extracellular:21533090;extracellular:26572690;extracellular:28865150;extracellular:30783145;golgi:25900983;golgi:25900983;golgi:25900983;golgi:25900983;golgi:25900983;mitochondrion:12492832;mitochondrion:14671022;mitochondrion:24727099;mitochondrion:27122571;mitochondrion:31023727;mitochondrion:31520498;mitochondrion:31871212;nucleus:14617066;nuc…	AT5G15090.1::23316205;AT5G15090.1:c,y,t,o,s,o,l:23316205;AT2G36460.1:c,y,t,o,s,o,l:23316205;AT2G36460.1::23316205;AT2G01830.1::18642946
AT1G13690.1	ATPase E1;AtE1 - stimulates the ATPase activity of DnaK/DnaJ	1	48	3	177	19810.1	4.40269	-0.740113	nucleus	plastid,mitochondrion,cytosol,nucleus	cytosol		nucleus		nucleus				nucleus	nucleus		plastid	mitochondrion				mitochondrion	cytosol,nucleus	nucleus		nucleus	cytosol							extracellular:28865150;nucleus:30961429;plasma membrane:19334764;plastid:31615849	AT4G39410.1::32612234;AT3G23610.1::32612234;AT2G01950.1::19000166
AT1G13700.1	6-phosphogluconolactonase 1;	1	16	2	268	29888.4	5.03164	-0.146269	cytosol	plastid,mitochondrion,cytosol,nucleus	plastid		cytosol						cytosol			plastid,mitochondrion,cytosol	mitochondrion				mitochondrion	cytosol,nucleus	cytosol		cytosol	cytosol				Q9LMX8
AT1G13730.1	Nuclear transport factor 2 (NTF2) family protein with RNA binding (RRM-RBD-RNP motifs) domain;	1	20	4	428	46805.7	7.76295	-0.659112	nucleus	extracellular,mitochondrion,cytosol,nucleus	extracellular		nucleus						cytosol			nucleus	mitochondrion				mitochondrion	cytosol,nucleus	nucleus		cytosol	cytosol				Q9LMX6			extracellular:28865150;plasma membrane:30447334;plastid:31615849	AT3G13222.1::21798944;AT5G48650.1::21798944;AT3G13990.1::21798944
AT1G13810.1	Restriction endonuclease, type II-like superfamily protein;	1	43	1	303	35496	6.40925	-0.60165	mitochondrion	plastid,mitochondrion,cytosol,nucleus	cytosol		plastid				mitochondrion	mitochondrion	nucleus			plastid	mitochondrion	mitochondrion	mitochondrion		mitochondrion	mitochondrion	mitochondrion	mitochondrion	cytosol	nucleus							mitochondrion:31023727;mitochondrion:31520498;mitochondrion:31871212
AT1G13900.1	Purple acid phosphatases superfamily protein;	1	17	3	656	73721	6.11524	-0.357317	extracellular	extracellular,plastid,nucleus,endoplasmic reticulum,golgi,plasma membrane,vacuole,cytosol	plasma membrane		endoplasmic reticulum,extracellular,golgi	plastid	vacuole	endoplasmic reticulum,extracellular,golgi			extracellular			extracellular,nucleus	endoplasmic reticulum,extracellular,golgi	endoplasmic reticulum,extracellular,golgi	endoplasmic reticulum,extracellular,golgi		endoplasmic reticulum,extracellular,golgi	endoplasmic reticulum,extracellular,golgi	cytosol	endoplasmic reticulum,extracellular,golgi	plasma membrane	plasma membrane	Amigo: "plastid" 15028209|SwissProt: "extracellular" 16381842|Tair: "plastid" 15028209	plastid:15028209	extracellular:16381842	Q9LMG7	plastid:15028209	mitochondrion:22751362;plastid:22751362	extracellular:26572690;extracellular:28155257;extracellular:28818374;extracellular:28865150;extracellular:30783145;extracellular:31673584;golgi:22923678;golgi:24344820;golgi:25122472;plastid:15028209;plastid:23673981;vacuole:25900983
AT1G13920.1	Remorin family protein;	1	1	0	345	39627.9	10.6688	-1.24493	nucleus	plastid,nucleus,plasma membrane,mitochondrion,cytosol	nucleus		nucleus		cytosol		mitochondrion		nucleus	nucleus	plastid	plasma membrane,nucleus	mitochondrion		plastid		mitochondrion	cytosol,nucleus	nucleus		nucleus	nucleus							extracellular:28865150
AT1G13930.1	;Involved in response to salt stress. Knockout mutants are hypersensitive to salt stress.	1	2812	8	155	16164.4	4.55183	-0.883226	vacuole	plastid,mitochondrion,cytosol,nucleus	nucleus		nucleus						cytosol	nucleus		nucleus	mitochondrion				plastid	cytosol,nucleus	nucleus		nucleus	nucleus	Amigo: "plasma membrane" 15060130|Amigo: "plastid" 18431481|Amigo: "plastid" 12938931|Amigo: "plastid" 18633119|Amigo: "plasma membrane" 17317660|Amigo: "plastid" 16207701|Tair: "plasma membrane" 15060130|Tair: "plastid" 12938931|Tair: "plastid" 18431481|Tair: "plastid" 16207701	plasma membrane:15060130;plasma membrane:17317660;plastid:12938931;plastid:16207701;plastid:18431481;plastid:18633119		Q9XI93	plastid:12938931;plastid:16207701;plasma membrane:15060130;plastid:18431481		cytosol:31186290;extracellular:30783145;plasma membrane:15060130;plasma membrane:17317660;plasma membrane:22215637;plasma membrane:25641898;plasma membrane:26781341;plastid:12938931;plastid:16207701;plastid:18431481;plastid:18633119;plastid:20061580;plastid:20061580;plastid:21531424;plastid:23673981;plastid:24124904;plastid:24361574;plastid:27137770;plastid:30135097;plastid:30962257;plastid:31615…	AT1G61730.1::25387881;AT4G39100.1::25387881;AT3G44750.1::25387881;AT5G55300.1::25387881;AT5G40340.1::25387881;AT3G09670.1::25387881;AT2G47980.1::25387881;AT2G16600.1::25387881;AT1G20940.1::25387881;AT4G25210.1::25387881
AT1G13960.1	WRKY DNA-binding protein 4;Encodes WRKY DNA-binding protein 4 (WRKY4).	1	31	4	514	55818.5	8.29675	-0.879767	nucleus	plastid,mitochondrion,nucleus	nucleus		nucleus	plastid	nucleus				nucleus	nucleus	plastid	nucleus	plastid		mitochondrion		plastid	plastid	nucleus	plastid	nucleus	nucleus	SwissProt: "nucleus" 16381842		nucleus:16381842	Q9XI90
AT1G14000.1	VH1-interacting kinase;Encodes a protein with similarity to members of the C1 subgroup of MAP kinase kinase kinases. Interacts physically with the receptor kinase BRL2/VH1 and appears to be involved in auxin and brassinosteriod signaling.	1	87	5	438	49338.1	8.07872	-0.476027	golgi	plastid,mitochondrion,cytosol,nucleus	cytosol		nucleus						cytosol			nucleus	mitochondrion				plastid	plastid	cytosol		cytosol	cytosol				Q9XI87			extracellular:28865150;golgi:25900983;golgi:25900983;golgi:25900983;golgi:25900983;mitochondrion:31520498;plasma membrane:22215637;plasma membrane:26781341;plasma membrane:30447334;vacuole:18686298;vacuole:25900983	AT2G01950.1::19000166;AT2G01950.1::19000166
AT1G14030.1	Rubisco methyltransferase family protein;	1	21	4	482	54614.6	4.73259	-0.193154	plastid	plastid,mitochondrion,cytosol,nucleus	plastid		plastid	plastid	plastid	plastid		mitochondrion	cytosol		plastid	plastid,nucleus	plastid	plastid	plastid		plastid	plastid	cytosol	plastid	plastid	plastid	Amigo: "plastid" 18431481|Amigo: "plastid" 16207701|SwissProt: "plastid" 16381842|Tair: "plastid" 18431481|Tair: "plastid" 16207701	plastid:16207701;plastid:18431481	plastid:16381842	Q9XI84	plastid:18431481;plastid:16207701		extracellular:28865150;plastid:16207701;plastid:18431481;plastid:20061580;plastid:20423899;plastid:21311031;plastid:21531424;plastid:23851315;plastid:24124904;plastid:24361574;plastid:24872594;plastid:27137770;vacuole:25900983	AT1G52830.1::28650476;AT4G32570.1::28650476;AT3G02150.1::28650476;AT1G49720.1::28650476;AT4G04885.1::28650476;AT3G54390.1::28650476;AT4G03250.1::28650476;AT4G37790.1::28650476;AT1G01260.1::28650476;AT2G31070.1::28650476;AT1G68670.1::28650476;AT5G22380.1::28650476;AT4G37670.1::28650476;AT3G15030.1::28650476;AT2G41940.1::28650476;AT1G69690.1::28650476;AT4G37180.1::28650476;AT3G47620.1::28650476;AT3…
AT1G14130.1	2-oxoglutarate (2OG) and Fe(II)-dependent oxygenase superfamily protein;	1	31	3	308	34636.5	5.62061	-0.307468	cytosol	extracellular,cytoskeleton,nucleus,endoplasmic reticulum,golgi,peroxisome,mitochondrion,cytosol	cytosol		cytosol						peroxisome			cytosol	mitochondrion				endoplasmic reticulum,extracellular,golgi	cytosol,nucleus	cytosol		cytoskeleton	cytosol	Amigo: "nucleus" 14617066|Tair: "nucleus" 14617066	nucleus:14617066		Q9XI75	nucleus:14617066		nucleus:14617066
AT1G14150.1	PsbQ-like 2;Encodes a subunit of the NAD(P)H dehydrogenase complex located in the chloroplast thylakoid lumen.	1	164	7	190	22158.6	8.9253	-0.390526	plastid	extracellular,plastid,nucleus,plasma membrane,mitochondrion,cytosol	plasma membrane		plastid	plastid		plastid		mitochondrion	cytosol			plastid,nucleus	plastid	plastid	plastid		mitochondrion	plastid	extracellular	plastid	plastid	plastid	Amigo: "plastid" 18431481|Amigo: "plastid" 11719511|Amigo: "plastid" 14729914|Amigo: "plastid" 15028209|Amigo: "plastid" 15322131|Tair: "plastid" 18431481|Tair: "plastid" 15322131|Tair: "plastid" 14729914	plastid:11719511;plastid:14729914;plastid:15028209;plastid:15322131;plastid:18431481		Q9XI73	plastid:18431481;plastid:14729914;plastid:15322131		mitochondrion:31818904;plastid:14729914;plastid:15028209;plastid:15322131;plastid:18431481;plastid:20061580;plastid:23549413;plastid:23667806;plastid:23673981;plastid:24124904;plastid:24872594;plastid:27137770;plastid:29967049;plastid:30135097;plastid:30865669;plastid:30962257;plastid:31615849;plastid:31932409;plastid:31975158
AT1G14170.1	RNA-binding KH domain-containing protein;	1	28	2	454	49772.3	5.78836	-0.28348	nucleus	mitochondrion,cytosol,nucleus	cytosol		nucleus						cytosol	nucleus		nucleus	mitochondrion				mitochondrion	cytosol,nucleus	nucleus		cytosol	cytosol				Q84MA6			extracellular:26572690;nucleus:30961429
AT1G14170.3	RNA-binding KH domain-containing protein;	1	25	0	479	52543.4	6.20026	-0.360543	cytosol	plastid,mitochondrion,cytosol,nucleus	cytosol		plastid						cytosol	nucleus		nucleus	mitochondrion		mitochondrion		mitochondrion	cytosol,nucleus	nucleus	mitochondrion	plastid	cytosol				Q9XI71
AT1G14185.1	Glucose-methanol-choline (GMC) oxidoreductase family protein;	1	1	2	503	55423.4	8.32133	-0.163221	extracellular	extracellular,endoplasmic reticulum,golgi,plasma membrane,vacuole,cytosol	plasma membrane		endoplasmic reticulum,extracellular,golgi		extracellular	endoplasmic reticulum,extracellular,golgi			endoplasmic reticulum			vacuole	endoplasmic reticulum,extracellular,golgi	endoplasmic reticulum,extracellular,golgi	endoplasmic reticulum,extracellular,golgi		endoplasmic reticulum,extracellular,golgi	endoplasmic reticulum,extracellular,golgi	cytosol	endoplasmic reticulum,extracellular,golgi	vacuole	vacuole				Q9XI69			extracellular:26572690
AT1G14210.1	Ribonuclease T2 family protein;	1	59	2	247	28187.5	6.22789	-0.232389	extracellular	extracellular,plastid,endoplasmic reticulum,golgi,vacuole	extracellular		endoplasmic reticulum,extracellular,golgi		vacuole	plastid			extracellular			extracellular	endoplasmic reticulum,extracellular,golgi	endoplasmic reticulum,extracellular,golgi	endoplasmic reticulum,extracellular,golgi		endoplasmic reticulum,extracellular,golgi	endoplasmic reticulum,extracellular,golgi	extracellular	endoplasmic reticulum,extracellular,golgi	vacuole	extracellular				Q7XA90			extracellular:21109274;extracellular:26572690;extracellular:28155257;extracellular:28818374;extracellular:28865150;extracellular:31673584
AT1G14300.1	ARM repeat superfamily protein;	1	26	6	339	37687.8	4.65738	-0.137168	mitochondrion	extracellular,plastid,nucleus,endoplasmic reticulum,golgi,mitochondrion,cytosol	plastid		nucleus						cytosol			nucleus	endoplasmic reticulum,extracellular,golgi				mitochondrion	cytosol,nucleus	cytosol		plastid	cytosol				Q9M9T2
AT1G14320.1	Ribosomal protein L16p/L10e family protein;Encodes a ribosomal protein L10 and may be involved in translation regulation. Semi-dominant mutations in SAC552 can suppress defects in acaulis5, which encodes a thermospermine synthase, by enhancing translation of acl5 and itself.	1	623	10	220	24918.6	11.1478	-0.454091	cytosol	plastid,nucleus,mitochondrion,endoplasmic reticulum,peroxisome,cytosol	cytosol		plastid		nucleus		mitochondrion	mitochondrion	peroxisome			endoplasmic reticulum,nucleus	mitochondrion	mitochondrion	mitochondrion		mitochondrion	mitochondrion	mitochondrion	mitochondrion	plastid	cytosol	Amigo: "cytosol" 17934214|Tair: "cytosol" 17934214|Tair: "nucleus" 15496452|Tair: "vacuole" 15215502|Tair: "plasma membrane" 17151019|Tair: "plastid" 15028209	cytosol:17934214		Q93VT9	plastid:15028209;plasma membrane:17151019;cytosol:17934214;vacuole:15215502;nucleus:15496452	cytosol:23886624;nucleus:23886624	cytosol:15734919;cytosol:15821981;cytosol:17934214;cytosol:21166475;cytosol:22522809;extracellular:21533090;extracellular:26572690;extracellular:28865150;extracellular:30783145;golgi:25900983;golgi:25900983;golgi:25900983;golgi:25900983;golgi:25900983;mitochondrion:21841088;mitochondrion:31520498;mitochondrion:31871212;nucleus:23396599;nucleus:29104584;nucleus:30961429;plasma membrane:19334764;pl…	AT4G31700.1::22010978;AT3G04920.1::24556609;AT1G04750.1::24556609;AT2G18020.1::24556609;AT3G20370.1::24556609;AT3G05710.1::24556609;AT1G02780.1::24556609;AT1G27400.1::24556609;AT4G24190.1::24556609;AT2G17360.1::24556609;AT2G40510.1::24556609;AT5G61170.1::24556609;AT5G28540.1::24556609;AT4G26230.1::24556609;AT3G60770.1::24556609;AT5G18380.1::24556609;AT4G34050.1::24556609;AT4G31340.1::24556609;AT3…
AT1G14345.1	NAD(P)-linked oxidoreductase superfamily protein;	1	80	6	196	21224.7	10.3898	0.108673	plastid	plastid,nucleus,peroxisome,plasma membrane,mitochondrion	plasma membrane		plastid	plastid		plastid		mitochondrion	peroxisome		plastid	plasma membrane,nucleus	plastid	plastid	plastid		plastid	plastid	nucleus	plastid	plastid	plastid	Amigo: "plastid" 18431481|Amigo: "plastid" 15322131|Amigo: "plastid" 15028209|Tair: "plastid" 15322131|Tair: "plastid" 15028209	plastid:15028209;plastid:15322131;plastid:18431481		Q949S6	plastid:15028209;plastid:15322131		mitochondrion:31818904;plasma membrane:19334764;plasma membrane:30875866;plastid:15028209;plastid:15322131;plastid:18431481;plastid:20061580;plastid:21531424;plastid:23667806;plastid:23673981;plastid:24124904;plastid:24872594;plastid:29967049;plastid:30865669;plastid:30962257;plastid:31615849;plastid:31932409;plastid:31975158
AT1G14360.1	UDP-galactose transporter 3;	1	78	8	331	36719.2	9.82004	0.270091	endoplasmic reticulum	extracellular,plastid,endoplasmic reticulum,golgi,plasma membrane,mitochondrion	plasma membrane		plastid			endoplasmic reticulum,extracellular,golgi	mitochondrion		endoplasmic reticulum			golgi	endoplasmic reticulum,extracellular,golgi	endoplasmic reticulum,extracellular,golgi	endoplasmic reticulum,extracellular,golgi		endoplasmic reticulum,extracellular,golgi	mitochondrion	extracellular	endoplasmic reticulum,extracellular,golgi	plasma membrane	plasma membrane				Q9M9S6			mitochondrion:31520498	AT3G16310.1::21798944;AT4G19030.1::21798944;AT4G35580.1::21798944;AT5G22290.1::21798944;AT4G37370.1::24833385;AT3G23410.1::24833385;AT4G23010.1::24833385;AT4G37680.1::24833385;AT1G17280.1::24833385;AT1G31812.1::24833385;AT2G41705.1::24833385;AT3G12180.1::24833385;AT2G26180.1::24833385;AT1G34640.1::24833385;AT3G66654.1::24833385;AT2G22425.1::24833385;AT3G62560.1::24833385;AT2G41490.1::24833385;AT3…
AT1G14380.1	IQ-domain 28;	1	71	4	664	72852.6	10.0624	-0.881024	cytosol	mitochondrion,cytosol,nucleus	nucleus		nucleus						cytosol	nucleus		nucleus	mitochondrion	mitochondrion	mitochondrion		mitochondrion	cytosol,nucleus	nucleus		nucleus	cytosol	Tair: "plasma membrane" 17317660			Q8GZ87	plasma membrane:17317660	cytoskeleton:28115582;cytoskeleton:24134884;nucleus:28115582	cytoskeleton:24134884;extracellular:28865150;plasma membrane:17317660;plasma membrane:26781341;plastid:31615849
AT1G14440.1	homeobox protein 31;	1	24	2	312	35483.9	7.62573	-0.954808	nucleus	plastid,mitochondrion,cytosol,nucleus	cytosol		nucleus						nucleus	nucleus		nucleus	mitochondrion				plastid	cytosol,nucleus	nucleus		nucleus	nucleus				Q9M9S0				AT2G02540.1::16428600;AT5G15210.1::16428600;AT3G50890.1::16428600;AT3G28920.1::16428600;AT4G24660.1::16428600;AT1G75240.1::16428600;AT1G14440.1::16428600;AT2G18350.1::16428600;AT1G69600.1::16428600;AT5G39760.1::16428600;AT5G65410.1::16428600
AT1G14450.1	NADH dehydrogenase (ubiquinone)s;	1	112	8	73	8224.89	10.2367	-0.578082	mitochondrion	mitochondrion,cytosol,nucleus	nucleus		nucleus						cytosol			nucleus	mitochondrion		mitochondrion		mitochondrion	mitochondrion	mitochondrion		mitochondrion	cytosol	Amigo: "mitochondrion" 16407270|Tair: "mitochondrion" 16407270	mitochondrion:16407270		Q9M9R9	mitochondrion:16407270	endoplasmic reticulum:19283443	extracellular:28865150;mitochondrion:21841088;mitochondrion:23761796;mitochondrion:27943495;mitochondrion:31023727;mitochondrion:31520498;mitochondrion:31871212;mitochondrion:31911558
AT1G14510.1	alfin-like 7;AL7 encodes a member of the Alfin-Like family of nuclear-localized PhD domain containing homeodomain proteins. Binds to H3K4 di or trimethylated DNA.	1	87	5	252	28287.2	6.23787	-0.728175	nucleus	mitochondrion,cytosol,nucleus	cytosol		nucleus		nucleus				nucleus	nucleus		nucleus	mitochondrion				mitochondrion	cytosol,nucleus	nucleus		nucleus	nucleus	Amigo: "nucleus" 19154204|Tair: "nucleus" 19154204	nucleus:19154204		Q8LA16	nucleus:19154204		extracellular:26572690;extracellular:28865150;nucleus:29104584;nucleus:30961429	AT3G58630.1::28650476
AT1G14580.1	C2H2-like zinc finger protein;	1	28	2	467	50639.1	9.48282	-0.673876	nucleus	extracellular,plastid,nucleus,endoplasmic reticulum,golgi,mitochondrion,cytosol	nucleus		nucleus	plastid	nucleus	plastid		mitochondrion	cytosol	nucleus	plastid	nucleus	plastid	plastid	plastid		mitochondrion	endoplasmic reticulum,extracellular,golgi	nucleus	plastid	plastid	nucleus				Q8RWX7			extracellular:28865150
AT1G14610.1	valyl-tRNA synthetase / valine--tRNA ligase (VALRS);Required for proper proliferation of basal cells.	1	80	3	1108	125933	7.10249	-0.427076	mitochondrion	plastid,mitochondrion,cytosol,nucleus	cytosol		plastid	plastid	nucleus	mitochondrion	mitochondrion	mitochondrion	mitochondrion		plastid	cytosol,nucleus	mitochondrion	mitochondrion	plastid		mitochondrion	mitochondrion	cytosol	mitochondrion	plastid	cytosol	Amigo: "mitochondrion,plastid" 16251277|Tair: "mitochondrion,plastid" 16251277	mitochondrion:16251277;plastid:16251277		P93736	plastid:16251277;mitochondrion:16251277	cytosol:10583378;mitochondrion:10583378	cytosol:21166475;extracellular:26572690;extracellular:28865150;extracellular:30783145;mitochondrion:27943495;mitochondrion:31023727;mitochondrion:31520498;mitochondrion:31818904;mitochondrion:31911558;nucleus:30961429;plastid:22550958;plastid:23673981;plastid:31975158
AT1G14620.1	decoy;	1	42	4	233	27141.6	8.81438	-0.401717	mitochondrion	plastid,nucleus,golgi,mitochondrion,cytosol	cytosol		plastid			mitochondrion	mitochondrion	mitochondrion	mitochondrion			golgi,plastid,mitochondrion,nucleus	mitochondrion	mitochondrion	mitochondrion		mitochondrion	mitochondrion	mitochondrion	mitochondrion	plastid	mitochondrion				Q8L7U3		mitochondrion:21908688	extracellular:28865150;mitochondrion:21311031;mitochondrion:21841088;mitochondrion:27943495;mitochondrion:31023727;mitochondrion:31520498;mitochondrion:31818904;mitochondrion:31871212;mitochondrion:31911558	AT3G56150.1::20706207;AT5G61220.1::20706207;AT2G43140.1::20706207;AT1G51650.1::20706207;AT4G24820.1::20706207;AT4G05400.1::21798944
AT1G14650.1	SWAP (Suppressor-of-White-APricot)/surp domain-containing protein / ubiquitin family protein;	1	108	3	785	87599.2	4.80365	-0.747516	nucleus	mitochondrion,cytosol,nucleus	cytosol		nucleus		nucleus				cytosol			nucleus	mitochondrion				mitochondrion	cytosol,nucleus	nucleus		nucleus	cytosol	SwissProt: "nucleus" 16381842		nucleus:16381842	Q8RXF1			extracellular:28865150;nucleus:29104584;nucleus:30961429;plasma membrane:21433285;plastid:22550958
AT1G14670.1	Endomembrane protein 70 protein family;	1	122	5	592	68087.7	7.07983	0.199155	golgi	extracellular,plastid,endoplasmic reticulum,golgi,plasma membrane,mitochondrion,cytosol	plasma membrane		plastid		cytosol	endoplasmic reticulum,extracellular,golgi			golgi			plasma membrane	endoplasmic reticulum,extracellular,golgi	endoplasmic reticulum,extracellular,golgi	endoplasmic reticulum,extracellular,golgi		mitochondrion	endoplasmic reticulum,extracellular,golgi	extracellular	mitochondrion	plasma membrane	plasma membrane	Amigo: "golgi" 16618929|Tair: "golgi" 16618929	golgi:16618929		Q940S0	golgi:16618929	golgi:22570441	extracellular:28865150;golgi:16618929;golgi:22430844;golgi:22923678;golgi:25122472;golgi:25900983;golgi:25900983;golgi:25900983;golgi:25900983;golgi:25900983;mitochondrion:27943495;mitochondrion:31023727;mitochondrion:31520498;plasma membrane:19334764;plastid:22550958;plastid:31615849;vacuole:21988472	AT3G21580.1::24833385;AT2G28315.1::24833385;AT1G28710.1::24833385;AT2G26180.1::24833385;AT4G01410.1::24833385;AT1G65690.1::24833385;AT5G11890.1::24833385;AT1G14020.1::24833385;AT1G34640.1::24833385;AT3G66654.1::24833385;AT1G63120.1::24833385;AT5G51480.1::24833385;AT4G14455.1::24833385;AT2G41490.1::24833385;AT1G07860.1::24833385;AT1G47640.1::24833385;AT3G57220.1::24833385;AT4G30850.1::24833385;AT4…
AT1G14685.1	basic pentacysteine 2;Arabidopsis GBP Basic Penta Cysteine 1	1	39	5	279	31170.2	10.2698	-0.777061	nucleus	mitochondrion,cytosol,nucleus	nucleus		nucleus						nucleus	nucleus		nucleus	mitochondrion				mitochondrion	cytosol,nucleus	nucleus		nucleus	nucleus	Amigo: "nucleus" 14731261|Tair: "nucleus" 14731261	nucleus:14731261		Q9LDE2	nucleus:14731261			AT1G31880.1::32612234;AT1G03040.1::28650476;AT2G45680.1::28650476
AT1G14685.3	basic pentacysteine 2;Arabidopsis GBP Basic Penta Cysteine 1	1	48	6	279	31170.2	10.2698	-0.777061	nucleus	mitochondrion,cytosol,nucleus	nucleus		nucleus						nucleus	nucleus		nucleus	mitochondrion				mitochondrion	cytosol,nucleus	nucleus		nucleus	nucleus	Tair: "nucleus" 14731261			Q9LDE2	nucleus:14731261			AT1G14685.3::23054472;AT1G68120.1::23054472
AT1G14710.1	hydroxyproline-rich glycoprotein family protein;	1	79	1	601	66207.4	8.17316	-0.660067	nucleus	extracellular,nucleus,endoplasmic reticulum,golgi,mitochondrion,cytosol	nucleus		nucleus		cytosol				cytosol	nucleus		nucleus	mitochondrion		endoplasmic reticulum,extracellular,golgi		mitochondrion	cytosol,nucleus	nucleus		nucleus	nucleus							cytosol:21166475;plasma membrane:21433285
AT1G14810.1	semialdehyde dehydrogenase family protein;encodes an aspartate semialdehyde dehydrogenase, which produces the branch point intermediate for lysine and threonine/methionine biosynthesis	1	59	8	375	40748	7.00485	-0.1032	plastid	plastid,mitochondrion,cytosol	cytosol		plastid	plastid	cytosol	plastid		mitochondrion	plastid			plastid	plastid	plastid	plastid		plastid	plastid	mitochondrion	plastid	mitochondrion	plastid	Amigo: "plastid" 18431481|Amigo: "plastid" 18633119|Amigo: "mitochondrion" 14671022|Tair: "plastid" 18431481|Tair: "plastid" 18633119|Tair: "mitochondrion" 14671022	mitochondrion:14671022;plastid:18431481;plastid:18633119		Q8VYI4	mitochondrion:14671022;plastid:18633119;plastid:18431481	cytosol:24130194	cytosol:31186290;extracellular:26572690;extracellular:28865150;extracellular:30783145;golgi:25900983;golgi:25900983;golgi:25900983;golgi:25900983;golgi:25900983;mitochondrion:14671022;mitochondrion:27943495;mitochondrion:31520498;mitochondrion:31871212;plastid:18431481;plastid:18633119;plastid:20061580;plastid:20423899;plastid:21531424;plastid:22550958;plastid:22923678;plastid:23549413;plastid:23…	AT1G23190.1::20706207;AT5G25460.1::20706207;AT5G20920.1::20706207;AT2G27960.1::20706207;AT3G20050.1::20706207;AT5G61220.1::20706207;AT5G02530.1::20706207;AT1G77180.1::20706207;AT3G29800.1::20706207;AT4G25550.1::20706207;AT3G22310.1::20706207;AT4G26870.1::20706207;AT5G12380.1::20706207;AT3G05190.1::20706207;AT5G60790.1::20706207;AT2G23350.1::20706207;AT1G56110.1::20706207;AT4G13850.1::20706207;AT2…
AT1G14820.3	Sec14p-like phosphatidylinositol transfer family protein;	1	22	1	252	28300.2	7.43237	-0.203175	cytosol	plastid,mitochondrion,cytosol,nucleus	cytosol		cytosol						cytosol			cytosol	mitochondrion				plastid	cytosol,nucleus	cytosol		cytosol	cytosol							extracellular:28865150
AT1G14830.1	DYNAMIN-like 1C;Encodes a dynamin-like protein that is involved in mitochondrial morphogenesis and pollen development. Protein is localized as speckles in the cytoplasm, partially co-localizes with mitochondrial markers, cell plate of dividing cells, and the tip of root hairs, root cap cells, and expanding part of trichoblasts.	1	65	7	614	68726.5	7.63502	-0.360261	cytosol	plastid,mitochondrion,cytosol,nucleus	cytosol		nucleus		cytosol	mitochondrion			cytosol			mitochondrion	mitochondrion	mitochondrion			plastid	cytosol,nucleus	mitochondrion		cytosol	cytosol	Amigo: "plasma membrane" 16618929|Amigo: "cytosol" 12834397|SwissProt: "cytoskeleton,cytosol" 16381842|Tair: "plasma membrane" 16618929|Tair: "cytosol" 12834397|Tair: "plasma membrane" 17317660	cytosol:12834397;plasma membrane:16618929	cytosol:16381842;cytoskeleton:16381842	Q8LF21	plasma membrane:17317660;cytosol:12834397;plasma membrane:16618929	cytoskeleton:14750520;cytosol:18502847;cytosol:14750520;mitochondrion:14523248;plasma membrane:18502847	cytoskeleton:24134884;extracellular:21533090;extracellular:28865150;golgi:25900983;golgi:25900983;golgi:25900983;golgi:25900983;golgi:25900983;mitochondrion:31520498;mitochondrion:31818904;nucleus:23396599;plasma membrane:16618929;plasma membrane:17317660;plasma membrane:19334764;plasma membrane:20843791;plasma membrane:21433285;plasma membrane:22215637;plasma membrane:22923678;plasma membrane:25…	AT1G10290.1::22010978;AT1G59610.1::22010978;AT1G73030.1::22010978;AT5G02500.1::22010978;AT1G17730.1::22010978;AT5G22610.1::22010978;AT4G05320.1::22010978;AT3G15730.1::22010978;AT3G61760.1::22010978;AT1G14320.1::22010978;AT4G31700.1::22010978;AT1G13520.1::21798944;AT5G57460.1::24529374;AT2G40060.1::18502847
AT1G14840.1	microtubule-associated proteins 70-4;Encodes a microtubule associated protein (MAP70-4). Expressed in all tissues.	1	24	3	604	67491.6	10.1574	-0.774007	nucleus	plastid,mitochondrion,cytosol,nucleus	nucleus		nucleus						cytosol	nucleus		nucleus	plastid				mitochondrion	cytosol,nucleus	nucleus	plastid	plastid	nucleus	Amigo: "cytoskeleton" 15860013|Tair: "plasma membrane" 17317660	cytoskeleton:15860013		Q9LQU7	plasma membrane:17317660		cytoskeleton:24134884;extracellular:28865150;nucleus:30961429;plasma membrane:17317660
AT1G14850.1	nucleoporin 155;Encodes a protein similar to nucleoporin, a a major component of the nuclear pore complex (NPC) involved in cellular nucleo-cytoplasmic transport	1	24	0	1464	160023	5.14153	-0.135929	nucleus	plastid,mitochondrion,cytosol,nucleus	plastid		nucleus						cytosol			nucleus	mitochondrion				mitochondrion	cytosol,nucleus	nucleus		nucleus	cytosol	Amigo: "plasma membrane" 16618929|Amigo: "nucleus" 12034489|Tair: "plasma membrane" 16618929|Tair: "nucleus" 15496452|Tair: "plastid" 15028209	nucleus:12034489;plasma membrane:16618929		Q9LQU6	plastid:15028209;plasma membrane:16618929;nucleus:15496452	nucleus:21189294	extracellular:21533090;extracellular:28865150;golgi:25900983;golgi:25900983;golgi:25900983;golgi:25900983;golgi:25900983;mitochondrion:31818904;nucleus:15496452;nucleus:23396599;nucleus:27177187;nucleus:30961429;plasma membrane:16618929;plasma membrane:19334764;plasma membrane:21433285;plasma membrane:22923678;plastid:15028209;plastid:22550958;plastid:30962257;plastid:31615849
AT1G14900.1	high mobility group A;Encodes a protein belonging to the subgroup of HMGA (high mobility group A) proteins that interact with A/T-rich stretches of DNA.	1	78	6	204	22012.3	10.6351	-0.897059	nucleus	plastid,mitochondrion,cytosol,nucleus	nucleus		nucleus		nucleus				nucleus	nucleus		nucleus	mitochondrion				plastid	cytosol,nucleus	nucleus		nucleus	nucleus	Tair: "cytosol,nucleus" 17114349			Q43386	cytosol:17114349;nucleus:17114349	nucleus:20940346	cytoskeleton:24134884;extracellular:28865150	AT5G28900.1::21798944
AT1G14950.1	Polyketide cyclase/dehydrase and lipid transport superfamily protein;	1	38	4	155	17893.2	6.87896	-0.672903	vacuole	mitochondrion,cytosol,nucleus	cytosol		nucleus						cytosol			cytosol	mitochondrion				mitochondrion	cytosol,nucleus	cytosol		cytosol	cytosol				Q39132				AT5G57860.1::21798944
AT1G14960.1	Polyketide cyclase/dehydrase and lipid transport superfamily protein;	1	12	3	153	17683.1	4.91484	-0.510458	cytosol	mitochondrion,cytosol,nucleus	cytosol		nucleus						cytosol	nucleus		cytosol	mitochondrion				mitochondrion	cytosol,nucleus	cytosol		cytosol	cytosol				Q93WB5				AT1G54840.1::21798944
AT1G14980.1	chaperonin 10;Encodes mitochondrial-localized chaperonin 10 that complements the E.coli groES mutant. Its mRNA is upregulated in response to heat shock treatment and is expressed uniformly in various organs.	1	234	7	98	10813.2	7.69022	-0.358163	mitochondrion	plastid,mitochondrion,cytosol	cytosol		plastid		mitochondrion	plastid		mitochondrion	mitochondrion			plastid	mitochondrion	mitochondrion	mitochondrion		mitochondrion	mitochondrion	cytosol	mitochondrion	mitochondrion	mitochondrion	Amigo: "mitochondrion" 9011092|Amigo: "mitochondrion" 12492832|Amigo: "mitochondrion" 14671022|SwissProt: "cytosol" 16381842|Tair: "mitochondrion" 18385124|Tair: "mitochondrion" 12492832	mitochondrion:12492832;mitochondrion:14671022;mitochondrion:9011092	cytosol:16381842	P34893	mitochondrion:18385124;mitochondrion:12492832		extracellular:22363647;extracellular:28865150;extracellular:30783145;mitochondrion:12492832;mitochondrion:14671022;mitochondrion:18385124;mitochondrion:21311031;mitochondrion:21472856;mitochondrion:21841088;mitochondrion:21896887;mitochondrion:22540835;mitochondrion:22923678;mitochondrion:22968828;mitochondrion:23750852;mitochondrion:24727099;mitochondrion:27122571;mitochondrion:27943495;mitochon…
AT1G15020.1	quiescin-sulfhydryl oxidase 1;Encodes a protein disulfide isomerase-like (PDIL) protein, a member of a multigene family within the thioredoxin (TRX) superfamily. This protein also belongs to the quiescin-sulfhydryl oxidase (QSOX) family, which possess an Erv1-like domain at the COOH terminus in addition to a TRX domain.	1	27	0	502	56837.9	7.84953	-0.269522	plasma membrane	extracellular,plastid,nucleus,endoplasmic reticulum,golgi,plasma membrane,cytosol	cytosol		endoplasmic reticulum,extracellular,golgi			endoplasmic reticulum,extracellular,golgi			endoplasmic reticulum	nucleus		plastid,cytosol	endoplasmic reticulum,extracellular,golgi	endoplasmic reticulum,extracellular,golgi	endoplasmic reticulum,extracellular,golgi		endoplasmic reticulum,extracellular,golgi	endoplasmic reticulum,extracellular,golgi	cytosol	endoplasmic reticulum,extracellular,golgi	plasma membrane	endoplasmic reticulum				Q3EDC3
AT1G15120.1	Ubiquinol-cytochrome C reductase hinge protein;	1	116	4	69	7983.65	7.77177	-0.631884	mitochondrion	extracellular,plastid,nucleus,endoplasmic reticulum,golgi,mitochondrion,cytosol	extracellular		endoplasmic reticulum,extracellular,golgi		mitochondrion				cytosol			mitochondrion	mitochondrion				endoplasmic reticulum,extracellular,golgi	cytosol,nucleus	extracellular		plastid	cytosol	Amigo: "mitochondrion" 15276431|Tair: "mitochondrion" 15276431	mitochondrion:15276431		Q0WWE3	mitochondrion:15276431		mitochondrion:15276431;mitochondrion:21311031;mitochondrion:21841088;mitochondrion:27122571;mitochondrion:27943495;mitochondrion:31023727;mitochondrion:31520498;mitochondrion:31818904;mitochondrion:31871212;plastid:31615849
AT1G15130.1	Endosomal targeting BRO1-like domain-containing protein;	1	51	2	846	95214	6.40656	-0.577305	nucleus	extracellular,plastid,nucleus,endoplasmic reticulum,golgi,mitochondrion,cytosol	nucleus		nucleus			plastid			cytosol	nucleus		nucleus	mitochondrion	plastid			mitochondrion	endoplasmic reticulum,extracellular,golgi	nucleus		plastid	nucleus				Q8H1H8			cytosol:21166475;extracellular:28865150;golgi:25900983;golgi:25900983;golgi:25900983;plasma membrane:19334764;plasma membrane:21433285;plastid:22550958;plastid:27137770	AT4G29160.1::21798944;AT3G17860.1::21798944;AT5G64430.1::21798944
AT1G15140.1	FAD/NAD(P)-binding oxidoreductase;	1	69	3	295	31925.3	8.22259	-0.0189831	plastid	plastid,plasma membrane,mitochondrion,nucleus	plasma membrane		plastid	plastid	plastid	plastid		mitochondrion	plastid		plastid	mitochondrion	plastid	plastid	plastid		plastid	plastid	nucleus	plastid	plastid	plastid	Amigo: "plastid" 18431481|Amigo: "plastid" 12938931|Amigo: "plastid" 18633119|Amigo: "plastid" 16207701|Tair: "plastid" 18431481|Tair: "plastid" 12938931|Tair: "plastid" 16207701	plastid:12938931;plastid:16207701;plastid:18431481;plastid:18633119		Q9XI55	plastid:12938931;plastid:18431481;plastid:16207701		extracellular:28865150;extracellular:30783145;mitochondrion:31520498;mitochondrion:31871212;plastid:12938931;plastid:16207701;plastid:16648217;plastid:18431481;plastid:18633119;plastid:20061580;plastid:20423899;plastid:21531424;plastid:23673981;plastid:24124904;plastid:24361574;plastid:24872594;plastid:30135097;plastid:31186290
AT1G15200.1	protein-protein interaction regulator family protein;	1	39	2	423	48908	5.44846	-1.30567	cytosol	extracellular,mitochondrion,cytosol,nucleus	nucleus		nucleus						nucleus	nucleus		nucleus	mitochondrion				mitochondrion	cytosol,nucleus	extracellular		nucleus	nucleus				Q9C5G2		cytosol:24134884	cytoskeleton:24134884;golgi:25900983;golgi:25900983	AT4G37260.1::32612234;AT4G08150.1::32612234;AT4G17220.1::21798944
AT1G15210.1	pleiotropic drug resistance 7;	1	15	0	1442	162579	8.00211	0.0448682	plasma membrane	extracellular,plastid,peroxisome,plasma membrane,mitochondrion	plasma membrane		plastid	plastid		mitochondrion	mitochondrion		peroxisome			plasma membrane,plastid	mitochondrion		mitochondrion		plastid	plastid	extracellular	plastid	plasma membrane	peroxisome	Amigo: "plasma membrane" 16618929|SwissProt: "plasma membrane" 16381842|Tair: "plasma membrane" 16618929|Tair: "plasma membrane" 17317660|Tair: "plastid" 15028209	plasma membrane:16618929	plasma membrane:16381842	Q7PC86	plasma membrane:17317660;plastid:15028209;plasma membrane:16618929		plasma membrane:16618929;plasma membrane:17317660;plasma membrane:19334764;plasma membrane:20843791;plasma membrane:22923678;plasma membrane:26781341;plasma membrane:30447334;plastid:15028209;plastid:23673981
AT1G15220.1	cytochrome c biogenesis protein family;Encodes a protein with oxidoreductase activity present in the inner membrane of mitochondria. CCMH is postulated to play a central role in mitochondrial cytochrome c maturation, probably as part of a heme lyase complex that also holds activity of reducing apocytochrome c. CCMH interacts with apocytochrome AtCYTc-a and is shown to be present in a 500 kDa-comp…	1	16	2	159	17885.8	9.56973	-0.315723	mitochondrion	plastid,nucleus,plasma membrane,mitochondrion,cytosol	cytosol		nucleus						cytosol			plasma membrane,plastid,nucleus	mitochondrion				mitochondrion	cytosol,nucleus	mitochondrion		cytosol	cytosol	Amigo: "mitochondrion" 16236729|Amigo: "mitochondrion" 14671022|Tair: "mitochondrion" 16236729|Tair: "mitochondrion" 14671022	mitochondrion:14671022;mitochondrion:16236729		Q9XI46	mitochondrion:16236729;mitochondrion:14671022		mitochondrion:14671022;mitochondrion:22574745;mitochondrion:27122571;mitochondrion:27943495;mitochondrion:31023727;mitochondrion:31520498	ATMG00960.1::16236729;ATMG00960.1::18644794;ATMG00830.1::18644794;ATMG00830.1::18644794;AT1G22840.1::16236729;ATMG00960.1::18644794
AT1G15230.1	;	1	77	5	155	16468.1	3.94557	-0.5	nucleus	extracellular,nucleus,endoplasmic reticulum,golgi,mitochondrion,cytosol	cytosol		nucleus						cytosol	nucleus		mitochondrion	mitochondrion		endoplasmic reticulum,extracellular,golgi		endoplasmic reticulum,extracellular,golgi	cytosol,nucleus	nucleus		cytosol	nucleus				Q9XI45			extracellular:28865150
AT1G15250.1	Zinc-binding ribosomal protein family protein;	1	46	2	95	10817.1	12.3715	-1.00947	cytosol	extracellular,plastid,nucleus,mitochondrion,cytosol	extracellular	plastid,mitochondrion	plastid	plastid	cytosol		mitochondrion	mitochondrion	cytosol		plastid	plastid,mitochondrion,nucleus	mitochondrion		mitochondrion		mitochondrion	cytosol,nucleus	nucleus	plastid	nucleus	cytosol	Amigo: "cytosol" 17934214|Tair: "cytosol" 17934214	cytosol:17934214		Q8LFH7	cytosol:17934214		cytosol:22522809;extracellular:30783145;mitochondrion:31871212;plasma membrane:25641898;plastid:31615849
AT1G15270.1	Translation machinery associated TMA7;	1	205	8	64	6978.4	10.7211	-1.52344	cytosol	plastid,mitochondrion,cytosol,nucleus	nucleus		nucleus						cytosol			nucleus	mitochondrion				plastid	cytosol,nucleus	nucleus		nucleus	nucleus	Amigo: "plasma membrane" 17644812|Tair: "plasma membrane" 17644812	plasma membrane:17644812		Q9XI42	plasma membrane:17644812		extracellular:28865150;extracellular:30783145;plasma membrane:17644812;plastid:22550958
AT1G15280.1	CASC3/Barentsz eIF4AIII binding;	1	40	1	584	63311	6.5284	-1.11781	nucleus	mitochondrion,cytosol,nucleus	nucleus		nucleus						nucleus	nucleus		nucleus	mitochondrion				mitochondrion	cytosol,nucleus	nucleus		nucleus	nucleus	Amigo: "cytosol" 18433157|Tair: "cytosol" 18433157	cytosol:18433157		Q8H1F3	cytosol:18433157		cytoskeleton:24134884	AT2G05230.1::21798944;AT2G05250.1::21798944;AT1G22760.1::21798944
AT1G15310.1	signal recognition particle 54 kDa subunit;54 kDa protein subunit of SRP that interacts with the signal peptide of secreted proteins	1	19	3	479	53010.1	9.55645	-0.222756	cytosol	endoplasmic reticulum,mitochondrion,cytosol,nucleus	cytosol		cytosol		endoplasmic reticulum			mitochondrion	cytosol			cytosol	mitochondrion				mitochondrion	cytosol,nucleus	cytosol		cytosol	cytosol	SwissProt: "cytosol" 16381842		cytosol:16381842	P37106				AT2G28800.1::20828566;AT2G45770.1::20828566
AT1G15340.1	methyl-CPG-binding domain 10;Protein containing methyl-CpG-binding domain.Has sequence similarity to human MBD proteins.	1	203	4	384	42360	4.33604	-1.38385	nucleus	cytosol,mitochondrion,cytoskeleton,nucleus	cytoskeleton		nucleus						nucleus	nucleus		nucleus	mitochondrion				mitochondrion	cytosol,nucleus	nucleus		nucleus	nucleus				Q9XI36			cytosol:21166475;cytosol:31186290;extracellular:26572690;extracellular:28865150;extracellular:30783145;nucleus:29104584
AT1G15390.1	peptide deformylase 1A;encodes a peptide deformylase-like protein. Removes N-formyl groups, a prerequisite for the action of methionine aminopeptidase during protein synthesis. Targeted to mitochondria. Requires Zn for catalysis.	1	34	3	269	29997.6	8.60711	-0.201859	mitochondrion	plastid,mitochondrion,cytosol	cytosol		plastid	plastid	plastid				plastid		plastid	mitochondrion	mitochondrion		plastid		mitochondrion	mitochondrion	mitochondrion	plastid	cytosol	cytosol	Amigo: "mitochondrion" 11060042|SwissProt: "mitochondrion,plastid" 16381842|Tair: "mitochondrion" 18385124|Tair: "plastid" 18431481|Tair: "mitochondrion" 11060042	mitochondrion:11060042	plastid:16381842;mitochondrion:16381842	Q9FV53	mitochondrion:18385124;mitochondrion:11060042;plastid:18431481	mitochondrion:11060042;mitochondrion:ISI:000185291000009;plastid:ISI:000185291000009	extracellular:16287169;extracellular:28865150;mitochondrion:18385124;mitochondrion:21472856;mitochondrion:22540835;mitochondrion:23750852;mitochondrion:27943495;mitochondrion:31023727;mitochondrion:31520498;mitochondrion:31818904;mitochondrion:31871212;mitochondrion:31911558;plastid:18431481;plastid:20061580;plastid:22550958;plastid:24124904;plastid:27137770;plastid:29967049;plastid:31975158
AT1G15440.1	periodic tryptophan protein 2;	1	25	3	900	100477	6.29356	-0.222111	nucleus	extracellular,nucleus,endoplasmic reticulum,golgi,mitochondrion,cytosol	cytosol		nucleus			mitochondrion			cytosol	nucleus		nucleus	mitochondrion				endoplasmic reticulum,extracellular,golgi	cytosol,nucleus	cytosol		cytosol	cytosol				Q8VYZ5			extracellular:28865150;nucleus:23396599;nucleus:29104584;nucleus:30961429;plasma membrane:21433285;plastid:22550958
AT1G15470.1	Transducin/WD40 repeat-like superfamily protein;	1	46	10	333	36346.4	6.07503	-0.402102	cytosol	extracellular,plastid,nucleus,endoplasmic reticulum,golgi,mitochondrion,cytosol	plastid		nucleus		cytosol	plastid			cytosol			nucleus	mitochondrion				endoplasmic reticulum,extracellular,golgi	endoplasmic reticulum,extracellular,golgi	cytosol		cytosol	cytosol				Q9XI22			mitochondrion:31520498
AT1G15480.1	Tetratricopeptide repeat (TPR)-like superfamily protein;	1	230	0	594	67535.9	6.86098	-0.484343	mitochondrion	plastid,mitochondrion,cytosol,nucleus	cytosol		plastid			mitochondrion	mitochondrion	mitochondrion	mitochondrion			plastid,mitochondrion,cytosol,nucleus	mitochondrion	mitochondrion	mitochondrion		mitochondrion	mitochondrion	cytosol	mitochondrion	plastid	cytosol	SwissProt: "mitochondrion" 16381842		mitochondrion:16381842	Q9XI21			extracellular:28865150;mitochondrion:21311031;mitochondrion:21841088;mitochondrion:23750852;mitochondrion:31023727;mitochondrion:31520498;mitochondrion:31818904;mitochondrion:31911558;plasma membrane:19334764
AT1G15690.1	Inorganic H pyrophosphatase family protein;Encodes a H(+)-translocating (pyrophosphate-energized) inorganic pyrophosphatase (H(+)-PPase; EC 3.6.1.1) located in the vacuolar membrane. Expression is found in all tissues examined, including meristems and floral organ primordium. Expression is particularly enhanced in pollen, and is repressed by light. Over expression and loss of function phenotypes …	1	713	6	770	80824.5	4.89087	0.615325	vacuole	extracellular,endoplasmic reticulum,golgi,plasma membrane,vacuole,mitochondrion,cytosol	plasma membrane		cytosol		vacuole	endoplasmic reticulum,extracellular,golgi			endoplasmic reticulum			vacuole	endoplasmic reticulum,extracellular,golgi	endoplasmic reticulum,extracellular,golgi	endoplasmic reticulum,extracellular,golgi		mitochondrion	endoplasmic reticulum,extracellular,golgi	extracellular	endoplasmic reticulum,extracellular,golgi	vacuole	plasma membrane	Amigo: "cytosol,plasma membrane" 16210544|Amigo: "vacuole" 16618929|Amigo: "vacuole" 1311852|Amigo: "mitochondrion" 14671022|SwissProt: "endoplasmic reticulum,plasma membrane,vacuole" 16381842|Tair: "plastid" 18431481|Tair: "cytosol,plasma membrane" 16210544|Tair: "vacuole" 16618929|Tair: "plasma membrane" 17644812|Tair: "plastid" 12938931|Tair: "plasma membrane" 17151019|Tair: "vacuole" 15539469…	cytosol:16210544;mitochondrion:14671022;plasma membrane:16210544;vacuole:1311852;vacuole:16618929	vacuole:16381842;endoplasmic reticulum:16381842;plasma membrane:16381842	P31414	plastid:15028209;vacuole:15539469;vacuole:1311852;vacuole:16618929;mitochondrion:14671022;plastid:18431481;plasma membrane:17644812;cytosol:16210544;plasma membrane:17151019;plastid:12938931;plasma membrane:16210544		cytosol:32219438;extracellular:21533090;extracellular:28865150;golgi:21826108;golgi:22430844;golgi:25900983;golgi:25900983;golgi:25900983;golgi:25900983;golgi:25900983;mitochondrion:14671022;mitochondrion:21896887;mitochondrion:22574745;mitochondrion:27122571;mitochondrion:27943495;mitochondrion:31023727;mitochondrion:31520498;mitochondrion:31818904;plasma membrane:15574830;plasma membrane:173176…	AT4G30850.1::24833385;AT1G17280.1::24833385;AT5G06320.1::24833385;AT2G39805.1::24833385;AT1G14020.1::24833385;AT1G34640.1::24833385;AT3G66654.1::24833385;AT2G27290.1::24833385;AT1G07860.1::24833385;AT1G47640.1::24833385
AT1G15730.1	Cobalamin biosynthesis CobW-like protein;	1	54	7	448	50261.4	5.22708	-0.330804	plastid	extracellular,plastid,endoplasmic reticulum,golgi,peroxisome,mitochondrion,cytosol	cytosol		plastid	plastid	peroxisome	mitochondrion		mitochondrion	cytosol		plastid		endoplasmic reticulum,extracellular,golgi	endoplasmic reticulum,extracellular,golgi	mitochondrion		mitochondrion	plastid	mitochondrion	plastid	plastid	cytosol				Q9LMR1			extracellular:28865150;nucleus:30961429;plastid:20061580;plastid:20423899;plastid:23851315;plastid:24124904;plastid:24361574;plastid:29967049;plastid:30394608;plastid:30962257;plastid:31932409	AT1G25490.1::21798944
AT1G15750.1	Transducin family protein / WD-40 repeat family protein;Encodes a protein with several WD40 repeats at the C-terminus and predicted protein-protein interaction domains at the N-terminus. Together with the TOPLESS-RELATED PROTEINS (TPRs), it is thought to be involved in transcriptional repression of root-promoting genes in the top half of the embryo during the transition stage of embryogenesis. It…	1	106	4	1131	124305	7.25087	-0.295579	nucleus	extracellular,plastid,nucleus,endoplasmic reticulum,golgi,mitochondrion,cytosol	plastid		endoplasmic reticulum,extracellular,golgi						cytosol	nucleus		nucleus	endoplasmic reticulum,extracellular,golgi				mitochondrion	cytosol,nucleus	cytosol	endoplasmic reticulum,extracellular,golgi	plastid	cytosol	Amigo: "cytosol" 18433157|Amigo: "nucleus" 16763149|SwissProt: "nucleus" 16381842|Tair: "cytosol" 18433157|Tair: "nucleus" 16763149	cytosol:18433157;nucleus:16763149	nucleus:16381842	Q94AI7	nucleus:16763149;cytosol:18433157		cytosol:18433157;cytosol:21166475;mitochondrion:31520498;nucleus:30961429;plastid:22550958	AT4G28910.1::20360743;AT5G46760.1::20360743;AT5G20900.1::20360743;AT5G45110.1::32612234;AT1G46480.1::21798944;AT2G38300.1::21798944;AT1G09415.1::21798944;AT2G17950.1::16461579;AT2G17950.1::16461579;AT5G63350.1::21798944;AT4G15700.1::21798944;AT2G45660.1::21798944;AT1G17380.1::21798944;AT5G16560.1::21798944;AT3G23030.1::21798944;AT1G15750.1::21798944;AT4G28640.1::21798944;AT4G32295.1::21798944;AT3…
AT1G15790.1	;	1	5	1	179	20324.3	7.36487	-0.7	nucleus	mitochondrion,cytosol,nucleus	nucleus		nucleus				mitochondrion		cytosol	nucleus		nucleus	mitochondrion				mitochondrion	mitochondrion	nucleus	mitochondrion	cytosol	cytosol				Q9LMQ5			cytosol:21166475
AT1G15810.1	S15/NS1, RNA-binding protein;	1	276	3	419	47331.9	10.1272	-0.901432	mitochondrion	plastid,mitochondrion,nucleus	nucleus		plastid	plastid		mitochondrion		mitochondrion	mitochondrion	nucleus	plastid	plastid,nucleus	mitochondrion	mitochondrion	plastid		mitochondrion	mitochondrion	nucleus	mitochondrion	nucleus	nucleus				Q9LMQ3			mitochondrion:27943495;mitochondrion:31023727;mitochondrion:31520498;mitochondrion:31818904;mitochondrion:31871212	AT4G08520.1::21798944
[truncated: 5,561 more rows]

## Sheet: 3Suba Summary
This sheet is the summary of SUBA analysis
Nucleus	1745
Plastid	1110
Cytosol	1173
Mitochondrion	561
Plasma membrane	491
Extracellular	362
Golgi	273
ER	225
Peroxisome	145
Vacuole	131

## Sheet: 4Proteins with isoform info
This sheet include the isoform Information for the Cross-linked peptides detected in this study.
Inter protein ID	remove isoforms			Intra protein ID	remove isoform
AT3G52930.1	AT3G52930			AT4G20260.1	AT4G20260
[truncated: 445,016+ more rows]
