# Supplementary material for: Mapping the Architecture of Protein Complexes in Arabidopsis Using Cross-Linking Mass Spectrometry
Source: bioRxiv. 2025 Jul 21:2025.04.28.651104. Preprint. [Version 2] doi: 10.1101/2025.04.28.651104 (PMC12330729; doi:10.1101/2025.04.28.651104)
Supplement: Supplement 3 — Table S3: Analysis of protein classification using PANTHER. [file media-3.xlsx]

## Sheet: PANTHER CLASS output
Table: PANTHER Functional Class Group. A total of 1,229 proteins were analyzed using PANTHER. Of these, 1,217 retrieved functional classification reports, while 12 were not in the PANTHER database.
Major Protein Class	Gene ID	MappedID	Column1	Gene Name; Gene Symbol; Persistent ID; ortheologs	PANTHER Family/Subfamily	Panther Protein Class	Species
calcium binding protein	ARATH|TAIR=locus=2029007|UniProtKB=P0DH96	AT1G66410	Yes	Calmodulin-4;CAM4;PTN009059759;orthologs	CALMODULIN-1-RELATED (PTHR23050:SF512)	calmodulin-related(PC00061)	Arabidopsis thaliana
calcium binding protein	ARATH|TAIR=locus=2156045|UniProtKB=P0DH95	AT1G66410	Yes	Calmodulin-1;CAM1;PTN001889628;orthologs	CALMODULIN-1-RELATED (PTHR23050:SF512)	calmodulin-related(PC00061)	Arabidopsis thaliana
cell adhesion molecule	ARATH|TAIR=locus=2162197|UniProtKB=Q9FM65	AT5G55730	No	Fasciclin-like arabinogalactan protein 1;FLA1;PTN001596014;orthologs	FASCICLIN-LIKE ARABINOGALACTAN PROTEIN 1 (PTHR32382:SF4)	cell adhesion molecule(PC00069)	Arabidopsis thaliana
chaperone	ARATH|TAIR=locus=2084138|UniProtKB=Q9SSA5	AT3G01480	No	Peptidyl-prolyl cis-trans isomerase CYP38, chloroplastic;CYP38;PTN000117397;orthologs	PEPTIDYLPROLYL ISOMERASE (PTHR43246:SF2)	chaperone(PC00072)	Arabidopsis thaliana
chaperone	ARATH|TAIR=locus=2172585|UniProtKB=Q9FHH2	AT5G57710	No	Protein SUPPRESSOR OF MAX2 1;SMAX1;PTN000181321;orthologs	PROTEIN SUPPRESSOR OF MAX2 1 (PTHR43572:SF13)	chaperone(PC00072)	Arabidopsis thaliana
chaperone	ARATH|TAIR=locus=2092697|UniProtKB=Q9LV21	AT3G18190	No	T-complex protein 1 subunit delta;CCT4;PTN000143924;orthologs	T-COMPLEX PROTEIN 1 SUBUNIT DELTA (PTHR11353:SF26)	chaperonin(PC00073)	Arabidopsis thaliana
chaperone	ARATH|TAIR=locus=2010577|UniProtKB=Q9MAU6	AT1G04980	No	Protein disulfide-isomerase like 2-2;PDIL2-2;PTN000432689;orthologs	PROTEIN DISULFIDE-ISOMERASE LIKE 2-2 (PTHR45815:SF7)	chaperone(PC00072)	Arabidopsis thaliana
chaperone	ARATH|TAIR=locus=2031546|UniProtKB=F4HTT6	AT1G74070	No	Peptidyl-prolyl cis-trans isomerase CYP26-2, chloroplastic;CYP26-2;PTN000116879;orthologs	PEPTIDYL-PROLYL CIS-TRANS ISOMERASE CYP26-2, CHLOROPLASTIC (PTHR47724:SF1)	chaperone(PC00072)	Arabidopsis thaliana
chaperone	ARATH|TAIR=locus=2118806|UniProtKB=Q9M0C5	AT4G30350	No	Protein SMAX1-LIKE 2;SMXL2;PTN000181320;orthologs	PROTEIN SMAX1-LIKE 2 (PTHR43572:SF27)	chaperone(PC00072)	Arabidopsis thaliana
chaperone	ARATH|TAIR=locus=2097638|UniProtKB=Q9SR91	AT3G08910	No	At3g08910;T16O11.15;PTN001181186;orthologs	DNAJ HEAT SHOCK FAMILY PROTEIN (PTHR24078:SF575)	chaperone(PC00072)	Arabidopsis thaliana
chaperone	ARATH|TAIR=locus=2161815|UniProtKB=P55737	AT5G56030	No	Heat shock protein 90-2;HSP90-2;PTN001355078;orthologs	HEAT SHOCK PROTEIN 90-2-RELATED (PTHR11528:SF133)	Hsp90 family chaperone(PC00028)	Arabidopsis thaliana
chaperone	ARATH|TAIR=locus=2062029|UniProtKB=O22263	AT2G47470	No	Protein disulfide-isomerase like 2-1;PDIL2-1;PTN000433215;orthologs	PROTEIN DISULFIDE-ISOMERASE LIKE 2-1 (PTHR45672:SF17)	chaperone(PC00072)	Arabidopsis thaliana
chaperone	ARATH|TAIR=locus=2149569|UniProtKB=P27323	AT5G52640	No	Heat shock protein 90-1;HSP90-1;PTN000163824;orthologs	HEAT SHOCK PROTEIN 83 (PTHR11528:SF34)	Hsp90 family chaperone(PC00028)	Arabidopsis thaliana
chaperone	ARATH|TAIR=locus=2087605|UniProtKB=P28769	AT3G20050	No	T-complex protein 1 subunit alpha;CCT1;PTN000144085;orthologs	T-COMPLEX PROTEIN 1 SUBUNIT ALPHA (PTHR11353:SF84)	chaperonin(PC00073)	Arabidopsis thaliana
chaperone	ARATH|TAIR=locus=2147132|UniProtKB=Q940P8	AT5G20890	No	T-complex protein 1 subunit beta;CCT2;PTN000144199;orthologs	T-COMPLEX PROTEIN 1 SUBUNIT BETA (PTHR11353:SF23)	chaperonin(PC00073)	Arabidopsis thaliana
chaperone	ARATH|TAIR=locus=2157819|UniProtKB=P57741	AT5G49510	No	Prefoldin subunit 3;PFD3;PTN000274639;orthologs	PREFOLDIN SUBUNIT 3 (PTHR12409:SF0)	chaperone(PC00072)	Arabidopsis thaliana
chaperone	ARATH|TAIR=locus=2081725|UniProtKB=Q9LZK5	AT3G62600	No	DnaJ protein ERDJ3B;ERDJ3B;PTN001180773;orthologs	DNAJ-RELATED PROTEIN SCJ1 (PTHR43888:SF14)	chaperone(PC00072)	Arabidopsis thaliana
chaperone	ARATH|TAIR=locus=2196189|UniProtKB=P34893	AT1G14980	No	10 kDa chaperonin, mitochondrial;CPN10;PTN000080760;orthologs	10 KDA HEAT SHOCK PROTEIN, MITOCHONDRIAL (PTHR10772:SF0)	chaperonin(PC00073)	Arabidopsis thaliana
chaperone	ARATH|TAIR=locus=2147137|UniProtKB=F4K6X6	AT5G20970	No	HSP20-like chaperones superfamily protein;At5g20970;PTN000163037;orthologs	HSP20-LIKE CHAPERONES SUPERFAMILY PROTEIN (PTHR43670:SF28)	chaperone(PC00072)	Arabidopsis thaliana
chaperone	ARATH|TAIR=locus=2146082|UniProtKB=Q8L7N0	AT5G16070	No	T-complex protein 1 subunit zeta 2;CCT6B;PTN000143847;orthologs	T-COMPLEX PROTEIN 1 SUBUNIT ZETA 2 (PTHR11353:SF196)	chaperonin(PC00073)	Arabidopsis thaliana
chaperone	ARATH|TAIR=locus=2121022|UniProtKB=Q8GUM2	AT4G37910	No	Heat shock 70 kDa protein 9, mitochondrial;HSP70-9;PTN000452641;orthologs	HEAT SHOCK 70 KDA PROTEIN 9, MITOCHONDRIAL (PTHR19375:SF545)	Hsp70 family chaperone(PC00027)	Arabidopsis thaliana
chaperone	ARATH|TAIR=locus=2101492|UniProtKB=Q9M1C2	AT3G60210	No	10 kDa chaperonin 1, chloroplastic;CPN10-1;PTN000080774;orthologs	10 KDA CHAPERONIN 1, CHLOROPLASTIC-RELATED (PTHR10772:SF13)	chaperonin(PC00073)	Arabidopsis thaliana
chaperone	ARATH|TAIR=locus=2074984|UniProtKB=O65719	AT3G09440	No	Heat shock 70 kDa protein 3;HSP70-3;PTN000453316;orthologs	HEAT SHOCK 70 KDA PROTEIN 1-RELATED (PTHR19375:SF547)	Hsp70 family chaperone(PC00027)	Arabidopsis thaliana
chaperone	ARATH|TAIR=locus=2157383|UniProtKB=Q9FI56	AT5G50920	No	Chaperone protein ClpC1, chloroplastic;CLPC1;PTN001360805;orthologs	CHAPERONE PROTEIN CLPC1, CHLOROPLASTIC (PTHR43572:SF8)	chaperone(PC00072)	Arabidopsis thaliana
chaperone	ARATH|TAIR=locus=2079507|UniProtKB=P34791	AT3G62030	No	Peptidyl-prolyl cis-trans isomerase CYP20-3, chloroplastic;CYP20-3;PTN000117027;orthologs	PEPTIDYL-PROLYL CIS-TRANS ISOMERASE CYP20-3, CHLOROPLASTIC (PTHR11071:SF420)	chaperone(PC00072)	Arabidopsis thaliana
chaperone	ARATH|TAIR=locus=2131546|UniProtKB=O49605	AT4G34960	No	Peptidyl-prolyl cis-trans isomerase CYP21-1;CYP21-1;PTN000116691;orthologs	PEPTIDYL-PROLYL CIS-TRANS ISOMERASE CYP21-1 (PTHR11071:SF449)	chaperone(PC00072)	Arabidopsis thaliana
chaperone	ARATH|TAIR=locus=2114855|UniProtKB=Q9CAU9	AT3G04830	No	ER membrane protein complex subunit 2;At3g04830;PTN000298606;orthologs	ER MEMBRANE PROTEIN COMPLEX SUBUNIT 2 (PTHR12760:SF0)	chaperone(PC00072)	Arabidopsis thaliana
chaperone	ARATH|TAIR=locus=2178037|UniProtKB=Q9FLD8	AT5G39980	No	Pentatricopeptide repeat-containing protein At5g39980, chloroplastic;At5g39980;PTN000612770;orthologs	PENTACOTRIPEPTIDE-REPEAT REGION OF PRORP DOMAIN-CONTAINING PROTEIN (PTHR47938:SF22)	chaperone(PC00072)	Arabidopsis thaliana
chaperone	ARATH|TAIR=locus=2161640|UniProtKB=Q8S9L5	AT5G55220	No	Trigger factor-like protein TIG, Chloroplastic;TIG;PTN001254614;orthologs	TRIGGER FACTOR-LIKE PROTEIN TIG, CHLOROPLASTIC (PTHR30560:SF3)	chaperone(PC00072)	Arabidopsis thaliana
chaperone	ARATH|TAIR=locus=2077071|UniProtKB=Q9LJ98	AT3G22480	No	Prefoldin subunit 2;PFD2;PTN000329628;orthologs	PREFOLDIN SUBUNIT 2 (PTHR13303:SF0)	chaperone(PC00072)	Arabidopsis thaliana
chaperone	ARATH|TAIR=locus=2123822|UniProtKB=Q6Q152	AT4G33060	No	Peptidyl-prolyl cis-trans isomerase CYP57;CYP57;PTN000116815;orthologs	SPLICEOSOME-ASSOCIATED PROTEIN CWC27 HOMOLOG (PTHR45625:SF6)	chaperone(PC00072)	Arabidopsis thaliana
chaperone	ARATH|TAIR=locus=2166811|UniProtKB=P57742	AT5G23290	No	Prefoldin subunit 5;PFD5;PTN000293241;orthologs	PREFOLDIN SUBUNIT 5 (PTHR12674:SF2)	chaperone(PC00072)	Arabidopsis thaliana
chaperone	ARATH|TAIR=locus=2180454|UniProtKB=O65282	AT5G20720	No	20 kDa chaperonin, chloroplastic;CPN20;PTN000080781;orthologs	20 KDA CHAPERONIN, CHLOROPLASTIC (PTHR10772:SF63)	chaperonin(PC00073)	Arabidopsis thaliana
chaperone	ARATH|TAIR=locus=2178262|UniProtKB=O82660	AT5G23120	No	Photosystem II stability_assembly factor HCF136, chloroplastic;HCF136;PTN001592971;orthologs	PHOTOSYSTEM II STABILITY_ASSEMBLY FACTOR HCF136, CHLOROPLASTIC (PTHR47199:SF2)	chaperone(PC00072)	Arabidopsis thaliana
chaperone	ARATH|TAIR=locus=2065393|UniProtKB=A0A1P8B2U5	AT2G01710	No	Chaperone DnaJ-domain superfamily protein;At2g01710;PTN002896032;orthologs	CHAPERONE DNAJ-DOMAIN SUPERFAMILY PROTEIN (PTHR45496:SF1)	chaperone(PC00072)	Arabidopsis thaliana
chaperone	ARATH|TAIR=locus=2181818|UniProtKB=P22954	AT5G02490	No	Heat shock 70 kDa protein 2;HSP70-2;PTN001457214;orthologs	HEAT SHOCK 70 KDA PROTEIN 1-RELATED (PTHR19375:SF547)	Hsp70 family chaperone(PC00027)	Arabidopsis thaliana
chaperone	ARATH|TAIR=locus=2165715|UniProtKB=Q39043	AT5G42020	No	Heat shock 70 kDa protein BIP2;BIP2;PTN000452830;orthologs	ENDOPLASMIC RETICULUM CHAPERONE BIP (PTHR19375:SF144)	Hsp70 family chaperone(PC00027)	Arabidopsis thaliana
chaperone	ARATH|TAIR=locus=2042381|UniProtKB=O80504	AT2G44650	No	10 kDa chaperonin 2, chloroplastic;CPN10-2;PTN000080773;orthologs	10 KDA CHAPERONIN 1, CHLOROPLASTIC-RELATED (PTHR10772:SF13)	chaperonin(PC00073)	Arabidopsis thaliana
chaperone	ARATH|TAIR=locus=2158834|UniProtKB=Q9LTX9	AT5G49910	No	Heat shock 70 kDa protein 7, chloroplastic;HSP70-7;PTN000453372;orthologs	HEAT SHOCK 70 KDA PROTEIN 6, CHLOROPLASTIC-RELATED (PTHR19375:SF512)	Hsp70 family chaperone(PC00027)	Arabidopsis thaliana
chaperone	ARATH|TAIR=locus=2199622|UniProtKB=F4HWD5	AT1G21080	No	DNAJ heat shock N-terminal domain-containing protein;At1g21080;PTN001181996;orthologs	DNAJ HEAT SHOCK N-TERMINAL DOMAIN-CONTAINING PROTEIN (PTHR44094:SF19)	chaperone(PC00072)	Arabidopsis thaliana
chaperone	ARATH|TAIR=locus=2116880|UniProtKB=Q42406	AT4G34870	No	Peptidyl-prolyl cis-trans isomerase CYP18-4;CYP18-4;PTN000117291;orthologs	PEPTIDYL-PROLYL CIS-TRANS ISOMERASE CYP18-4 (PTHR11071:SF533)	chaperone(PC00072)	Arabidopsis thaliana
chaperone	ARATH|TAIR=locus=2054845|UniProtKB=Q94AF7	AT2G07340	No	Prefoldin subunit 1;PFD1;PTN000467460;orthologs	PREFOLDIN SUBUNIT 1 (PTHR20903:SF0)	chaperone(PC00072)	Arabidopsis thaliana
chaperone	ARATH|TAIR=locus=2135897|UniProtKB=Q9STW6	AT4G24280	No	Heat shock 70 kDa protein 6, chloroplastic;HSP70-6;PTN001457273;orthologs	HEAT SHOCK 70 KDA PROTEIN 6, CHLOROPLASTIC-RELATED (PTHR19375:SF512)	Hsp70 family chaperone(PC00027)	Arabidopsis thaliana
chaperone	ARATH|Gene_OrderedLocusName=At1g79920|UniProtKB=F4HQD4	AT1G79920	No	Heat shock 70 kDa protein 15;HSP70-15;PTN000452972;orthologs	HSC70CB, ISOFORM G (PTHR45639:SF4)	Hsp70 family chaperone(PC00027)	Arabidopsis thaliana
chromatin;chromatin-binding, or -regulatory protein	ARATH|TAIR=locus=2083430|UniProtKB=Q9LHQ5	AT3G20670	No	Probable histone H2A.2;At3g20670;PTN000604753;orthologs	HISTONE H2A.2-RELATED (PTHR23430:SF357)	chromatin/chromatin-binding, or -regulatory protein(PC00077)	Arabidopsis thaliana
chromatin;chromatin-binding, or -regulatory protein	ARATH|TAIR=locus=2009907|UniProtKB=Q9FX60	AT1G13370	No	Histone H3-like 1;At1g13370;PTN000152708;orthologs	HISTONE H3-LIKE 1-RELATED (PTHR11426:SF190)	chromatin/chromatin-binding, or -regulatory protein(PC00077)	Arabidopsis thaliana
chromatin;chromatin-binding, or -regulatory protein	ARATH|TAIR=locus=2143651|UniProtKB=Q94F49	AT5G27670	No	Probable histone H2A.5;At5g27670;PTN000605373;orthologs	HISTONE H2A.5-RELATED (PTHR23430:SF364)	chromatin/chromatin-binding, or -regulatory protein(PC00077)	Arabidopsis thaliana
chromatin;chromatin-binding, or -regulatory protein	ARATH|TAIR=locus=2172119|UniProtKB=Q9LD28	AT5G54640	No	Histone H2A.6;RAT5;PTN000604754;orthologs	HISTONE H2A.6 (PTHR23430:SF243)	chromatin/chromatin-binding, or -regulatory protein(PC00077)	Arabidopsis thaliana
chromatin;chromatin-binding, or -regulatory protein	ARATH|TAIR=locus=2086696|UniProtKB=P59226	AT1G09200	No	Histone H3.1;HTR1;PTN001686759;orthologs	HISTONE H3-LIKE 5-RELATED (PTHR11426:SF217)	chromatin/chromatin-binding, or -regulatory protein(PC00077)	Arabidopsis thaliana
chromatin;chromatin-binding, or -regulatory protein	ARATH|TAIR=locus=2137584|UniProtKB=Q9T073	AT4G37860	No	SPT2 chromatin protein;At4g37860;PTN000505929;orthologs	PROTEIN SPT2 HOMOLOG (PTHR22691:SF8)	chromatin/chromatin-binding, or -regulatory protein(PC00077)	Arabidopsis thaliana
chromatin;chromatin-binding, or -regulatory protein	ARATH|TAIR=locus=2082194|UniProtKB=Q9LKZ3	AT3G12280	No	Retinoblastoma-related protein 1;RBR1;PTN000348528;orthologs	RE32990P-RELATED (PTHR13742:SF17)	chromatin/chromatin-binding, or -regulatory protein(PC00077)	Arabidopsis thaliana
chromatin;chromatin-binding, or -regulatory protein	ARATH|TAIR=locus=2035415|UniProtKB=Q9FXI7	AT1G19890	No	Histone H3-like 2;MGH3;PTN001350021;orthologs	HISTONE H3-LIKE 1-RELATED (PTHR11426:SF190)	chromatin/chromatin-binding, or -regulatory protein(PC00077)	Arabidopsis thaliana
chromatin;chromatin-binding, or -regulatory protein	ARATH|TAIR=locus=2005679|UniProtKB=Q9LR02	AT1G75600	No	Histone H3-like 3;At1g75600;PTN000152707;orthologs	HISTONE H3-LIKE 1-RELATED (PTHR11426:SF190)	chromatin/chromatin-binding, or -regulatory protein(PC00077)	Arabidopsis thaliana
chromatin;chromatin-binding, or -regulatory protein	ARATH|TAIR=locus=2085415|UniProtKB=Q9M2K5	AT3G58110	No	Uncharacterized protein F9D24.20;F9D24.20;PTN002171643;orthologs	AMINOTRANSFERASE-LIKE PLANT MOBILE DOMAIN-CONTAINING PROTEIN (PTHR35120:SF2)	histone modifying enzyme(PC00261)	Arabidopsis thaliana
chromatin;chromatin-binding, or -regulatory protein	ARATH|TAIR=locus=2181808|UniProtKB=Q9LZ46	AT5G02560	No	Probable histone H2A.4;At5g02560;PTN000605375;orthologs	HISTONE H2A.4-RELATED (PTHR23430:SF420)	chromatin/chromatin-binding, or -regulatory protein(PC00077)	Arabidopsis thaliana
chromatin;chromatin-binding, or -regulatory protein	ARATH|TAIR=locus=2194559|UniProtKB=Q9XIK6	AT1G10450	No	Paired amphipathic helix protein Sin3-like 6;SNL6;PTN000269770;orthologs	PAIRED AMPHIPATHIC HELIX PROTEIN SIN3-LIKE 6 (PTHR12346:SF24)	chromatin/chromatin-binding, or -regulatory protein(PC00077)	Arabidopsis thaliana
chromatin;chromatin-binding, or -regulatory protein	ARATH|TAIR=locus=2129755|UniProtKB=O23372	AT4G15180	No	Histone-lysine N-methyltransferase ATXR3;ATXR3;PTN001874967;orthologs	HISTONE-LYSINE N-METHYLTRANSFERASE ATXR3 (PTHR46655:SF1)	histone modifying enzyme(PC00261)	Arabidopsis thaliana
chromatin;chromatin-binding, or -regulatory protein	ARATH|TAIR=locus=2207460|UniProtKB=Q8GYQ9	AT1G79020	No	Enhancer of polycomb-like protein;YUP8H12R.36;PTN001028837;orthologs	ENHANCER OF POLYCOMB-LIKE PROTEIN (PTHR14898:SF0)	chromatin/chromatin-binding, or -regulatory protein(PC00077)	Arabidopsis thaliana
chromatin;chromatin-binding, or -regulatory protein	ARATH|TAIR=locus=2167301|UniProtKB=Q84JB7	AT5G63550	No	DEK domain-containing chromatin-associated protein 2;DEK2;PTN000336400;orthologs	DEK DOMAIN-CONTAINING CHROMATIN-ASSOCIATED PROTEIN 2 (PTHR13468:SF10)	chromatin/chromatin-binding, or -regulatory protein(PC00077)	Arabidopsis thaliana
chromatin;chromatin-binding, or -regulatory protein	ARATH|TAIR=locus=2024188|UniProtKB=Q8GWP1	AT1G03760	No	Prefoldin chaperone subunit family protein;At1g03760;PTN000387700;orthologs	UNCONVENTIONAL PREFOLDIN RPB5 INTERACTOR 1 (PTHR15111:SF0)	chromatin/chromatin-binding, or -regulatory protein(PC00077)	Arabidopsis thaliana
chromatin;chromatin-binding, or -regulatory protein	ARATH|TAIR=locus=2026032|UniProtKB=Q9C681	AT1G51060	No	Probable histone H2A.1;At1g51060;PTN000604752;orthologs	HISTONE H2A.1-RELATED (PTHR23430:SF425)	chromatin/chromatin-binding, or -regulatory protein(PC00077)	Arabidopsis thaliana
chromatin;chromatin-binding, or -regulatory protein	ARATH|TAIR=locus=2131704|UniProtKB=O81826	AT4G27230	No	Probable histone H2A.3;At4g27230;PTN000604755;orthologs	HISTONE H2A.3-RELATED (PTHR23430:SF409)	chromatin/chromatin-binding, or -regulatory protein(PC00077)	Arabidopsis thaliana
chromatin;chromatin-binding, or -regulatory protein	ARATH|TAIR=locus=2026565|UniProtKB=P59259	AT1G07660	No	Histone H4;At5g59970;PTN002235542;orthologs	HISTONE H4 (PTHR10484:SF183)	chromatin/chromatin-binding, or -regulatory protein(PC00077)	Arabidopsis thaliana
chromatin;chromatin-binding, or -regulatory protein	ARATH|TAIR=locus=2036054|UniProtKB=O04848	AT1G08880	No	Probable histone H2AXa;At1g08880;PTN000604762;orthologs	HISTONE H2AXA-RELATED (PTHR23430:SF397)	chromatin/chromatin-binding, or -regulatory protein(PC00077)	Arabidopsis thaliana
chromatin;chromatin-binding, or -regulatory protein	ARATH|TAIR=locus=2064332|UniProtKB=P26569	AT2G30620	No	Histone H1.2;At2g30620;PTN001351952;orthologs	HISTONE H1.2 (PTHR11467:SF121)	chromatin/chromatin-binding, or -regulatory protein(PC00077)	Arabidopsis thaliana
chromatin;chromatin-binding, or -regulatory protein	ARATH|TAIR=locus=2199486|UniProtKB=Q9S9K7	AT1G54690	No	Probable histone H2AXb;At1g54690;PTN000604763;orthologs	HISTONE H2AXA-RELATED (PTHR23430:SF397)	chromatin/chromatin-binding, or -regulatory protein(PC00077)	Arabidopsis thaliana
chromatin;chromatin-binding, or -regulatory protein	ARATH|TAIR=locus=2180218|UniProtKB=Q9LZ30	AT5G04670	No	Enhancer of polycomb-like protein;At5g04670;PTN000382701;orthologs	ENHANCER OF POLYCOMB-LIKE PROTEIN (PTHR14898:SF2)	chromatin/chromatin-binding, or -regulatory protein(PC00077)	Arabidopsis thaliana
chromatin;chromatin-binding, or -regulatory protein	ARATH|TAIR=locus=2054553|UniProtKB=Q9SI96	AT2G28720	No	Histone H2B.3;At2g28720;PTN000604418;orthologs	HISTONE H2B.3 (PTHR23428:SF345)	chromatin/chromatin-binding, or -regulatory protein(PC00077)	Arabidopsis thaliana
chromatin;chromatin-binding, or -regulatory protein	ARATH|TAIR=locus=2120785|UniProtKB=Q9SZI2	AT4G26110	No	Nucleosome assembly protein 1_1;NAP1_1;PTN000222119;orthologs	NUCLEOSOME ASSEMBLY PROTEIN 1_1 (PTHR11875:SF165)	chromatin/chromatin-binding, or -regulatory protein(PC00077)	Arabidopsis thaliana
chromatin;chromatin-binding, or -regulatory protein	ARATH|TAIR=locus=2156364|UniProtKB=F4KBP5	AT5G44800	No	Protein CHROMATIN REMODELING 4;CHR4;PTN000085085;orthologs	PROTEIN CHROMATIN REMODELING 4 (PTHR45623:SF28)	chromatin/chromatin-binding, or -regulatory protein(PC00077)	Arabidopsis thaliana
chromatin;chromatin-binding, or -regulatory protein	ARATH|TAIR=locus=2077152|UniProtKB=Q9LZT0	AT3G46030	No	Histone H2B.7;At3g46030;PTN000604420;orthologs	HISTONE H2B.6-RELATED (PTHR23428:SF213)	chromatin/chromatin-binding, or -regulatory protein(PC00077)	Arabidopsis thaliana
chromatin;chromatin-binding, or -regulatory protein	ARATH|TAIR=locus=2026494|UniProtKB=Q9LQQ4	AT1G07790	No	Histone H2B.1;At1g07790;PTN000604416;orthologs	HISTONE H2B.1 (PTHR23428:SF346)	chromatin/chromatin-binding, or -regulatory protein(PC00077)	Arabidopsis thaliana
chromatin;chromatin-binding, or -regulatory protein	ARATH|TAIR=locus=2015676|UniProtKB=Q9FWQ5	AT1G16710	No	Histone acetyltransferase HAC12;HAC12;PTN000351903;orthologs	HISTONE ACETYLTRANSFERASE (PTHR13808:SF1)	histone modifying enzyme(PC00261)	Arabidopsis thaliana
chromatin;chromatin-binding, or -regulatory protein	ARATH|TAIR=locus=2159552|UniProtKB=Q9FNN3	AT5G08550	No	Transcriptional repressor ILP1;ILP1;PTN000259222;orthologs	LD29489P (PTHR12214:SF0)	chromatin/chromatin-binding, or -regulatory protein(PC00077)	Arabidopsis thaliana
chromatin;chromatin-binding, or -regulatory protein	ARATH|TAIR=locus=2168093|UniProtKB=P40283	AT5G59910	No	Histone H2B.11;At5g59910;PTN001518422;orthologs	HISTONE H2B.11 (PTHR23428:SF294)	chromatin/chromatin-binding, or -regulatory protein(PC00077)	Arabidopsis thaliana
chromatin;chromatin-binding, or -regulatory protein	ARATH|TAIR=locus=2074959|UniProtKB=Q9SF55	AT3G09480	No	Histone H2B.5;At3g09480;PTN001518421;orthologs	HISTONE H2B.5-RELATED (PTHR23428:SF297)	chromatin/chromatin-binding, or -regulatory protein(PC00077)	Arabidopsis thaliana
chromatin;chromatin-binding, or -regulatory protein	ARATH|TAIR=locus=2168148|UniProtKB=Q9FJE8	AT5G59870	No	Probable histone H2A.7;At5g59870;PTN002362022;orthologs	HISTONE H2A.7-RELATED (PTHR23430:SF417)	chromatin/chromatin-binding, or -regulatory protein(PC00077)	Arabidopsis thaliana
chromatin;chromatin-binding, or -regulatory protein	ARATH|TAIR=locus=2033118|UniProtKB=P26568	AT1G06760	No	Histone H1.1;At1g06760;PTN001351951;orthologs	HISTONE H1.1 (PTHR11467:SF168)	chromatin/chromatin-binding, or -regulatory protein(PC00077)	Arabidopsis thaliana
chromatin;chromatin-binding, or -regulatory protein	ARATH|TAIR=locus=2077182|UniProtKB=O23629	AT3G45980	No	Histone H2B.6;H2B;PTN000604421;orthologs	HISTONE H2B.6-RELATED (PTHR23428:SF213)	chromatin/chromatin-binding, or -regulatory protein(PC00077)	Arabidopsis thaliana
chromatin;chromatin-binding, or -regulatory protein	ARATH|TAIR=locus=2049857|UniProtKB=Q9ZUS0	AT2G37470	No	Histone H2B.4;At2g37470;PTN000604417;orthologs	HISTONE H2B.4 (PTHR23428:SF350)	chromatin/chromatin-binding, or -regulatory protein(PC00077)	Arabidopsis thaliana
chromatin;chromatin-binding, or -regulatory protein	ARATH|TAIR=locus=2164595|UniProtKB=Q94K07	AT5G56950	No	Nucleosome assembly protein 1_3;NAP1_3;PTN000222120;orthologs	NUCLEOSOME ASSEMBLY PROTEIN 1_3 (PTHR11875:SF142)	chromatin/chromatin-binding, or -regulatory protein(PC00077)	Arabidopsis thaliana
chromatin;chromatin-binding, or -regulatory protein	ARATH|TAIR=locus=2080625|UniProtKB=Q9LD90	AT3G57150	No	H_ACA ribonucleoprotein complex subunit 4;CBF5;PTN000565686;orthologs	H_ACA RIBONUCLEOPROTEIN COMPLEX SUBUNIT DKC1 (PTHR23127:SF0)	centromere DNA-binding protein(PC00071)	Arabidopsis thaliana
cytoskeletal protein	ARATH|TAIR=locus=2156922|UniProtKB=Q8S2T0	AT5G66030	No	Protein GRIP;GRIP;PTN000570357;orthologs	PROTEIN GRIP (PTHR23160:SF1)	actin binding motor protein(PC00040)	Arabidopsis thaliana
cytoskeletal protein	ARATH|TAIR=locus=2154840|UniProtKB=Q94AU7	AT5G66510	No	Gamma carbonic anhydrase 3, mitochondrial;GAMMACA3;PTN000501179;orthologs	GAMMA CARBONIC ANHYDRASE 3, MITOCHONDRIAL (PTHR13061:SF62)	microtubule binding motor protein(PC00156)	Arabidopsis thaliana
cytoskeletal protein	ARATH|TAIR=locus=2160912|UniProtKB=Q8GS71	AT5G47820	No	Kinesin-like protein KIN-4A;KIN4A;PTN000649230;orthologs	CHROMOSOME-ASSOCIATED KINESIN KIF4A-RELATED (PTHR47969:SF15)	microtubule binding motor protein(PC00156)	Arabidopsis thaliana
cytoskeletal protein	ARATH|TAIR=locus=2049791|UniProtKB=Q0WQJ7	AT2G37420	No	Kinesin-like protein KIN-5B;KIN5B;PTN000649350;orthologs	KINESIN-LIKE PROTEIN KIN-5B (PTHR47970:SF32)	microtubule binding motor protein(PC00156)	Arabidopsis thaliana
cytoskeletal protein	ARATH|Gene_OrderedLocusName=At1g18410|UniProtKB=F4IAR2	AT1G18410	No	Kinesin-like protein KIN-14O;KIN14O;PTN000649021;orthologs	KINESIN-LIKE PROTEIN KIN-14O (PTHR47972:SF33)	microtubule binding motor protein(PC00156)	Arabidopsis thaliana
cytoskeletal protein	ARATH|TAIR=locus=2058739|UniProtKB=Q94FN2	AT2G35630	No	Protein MOR1;MOR1;PTN000288840;orthologs	CYTOSKELETON-ASSOCIATED PROTEIN 5 (PTHR12609:SF0)	non-motor microtubule binding protein(PC00166)	Arabidopsis thaliana
cytoskeletal protein	ARATH|TAIR=locus=2010434|UniProtKB=Q9C7G0	AT1G27920	No	65-kDa microtubule-associated protein 8;MAP65-8;PTN001062657;orthologs	65-KDA MICROTUBULE-ASSOCIATED PROTEIN 8 (PTHR19321:SF3)	non-motor microtubule binding protein(PC00166)	Arabidopsis thaliana
cytoskeletal protein	ARATH|TAIR=locus=2170164|UniProtKB=Q9FG37	AT5G06680	No	Gamma-tubulin complex component 3;GCP3;PTN000447205;orthologs	GAMMA-TUBULIN COMPLEX COMPONENT 3 (PTHR19302:SF14)	non-motor microtubule binding protein(PC00166)	Arabidopsis thaliana
cytoskeletal protein	ARATH|TAIR=locus=2154880|UniProtKB=Q9FJX8	AT5G66620	No	Protein DA1-related 6;DAR6;PTN000654812;orthologs	PROTEIN DA1-RELATED 4-RELATED (PTHR24209:SF28)	actin or actin-binding cytoskeletal protein(PC00041)	Arabidopsis thaliana
cytoskeletal protein	ARATH|TAIR=locus=2200306|UniProtKB=Q9C9X0	AT1G68060	No	Microtubule-associated protein 70-1;MAP70.1;PTN000776549;orthologs	MICROTUBULE-ASSOCIATED PROTEIN 70-1 (PTHR31246:SF21)	non-motor microtubule binding protein(PC00166)	Arabidopsis thaliana
cytoskeletal protein	ARATH|TAIR=locus=2149035|UniProtKB=Q9LFE4	AT5G16730	No	WEB family protein At5g16730, chloroplastic;At5g16730;PTN000570344;orthologs	OS02G0439200 PROTEIN (PTHR23160:SF20)	actin binding motor protein(PC00040)	Arabidopsis thaliana
cytoskeletal protein	ARATH|TAIR=locus=2152059|UniProtKB=Q9FHN8	AT5G65930	No	Kinesin-like protein KIN-14E;KIN14E;PTN002790829;orthologs	KINESIN-LIKE PROTEIN KIN-14E (PTHR24115:SF162)	microtubule binding motor protein(PC00156)	Arabidopsis thaliana
cytoskeletal protein	ARATH|TAIR=locus=2142444|UniProtKB=Q9LX99	AT5G10470	No	Kinesin-like protein KIN-14A;KIN14A;PTN000649046;orthologs	KINESIN-LIKE PROTEIN KIN-14A-RELATED (PTHR47972:SF22)	microtubule binding motor protein(PC00156)	Arabidopsis thaliana
cytoskeletal protein	ARATH|TAIR=locus=2064173|UniProtKB=Q9ZVJ3	AT2G38720	No	65-kDa microtubule-associated protein 5;MAP65-5;PTN001455546;orthologs	65-KDA MICROTUBULE-ASSOCIATED PROTEIN 5 (PTHR19321:SF4)	non-motor microtubule binding protein(PC00166)	Arabidopsis thaliana
cytoskeletal protein	ARATH|TAIR=locus=2157533|UniProtKB=P46875	AT5G54670	No	Kinesin-like protein KIN-14N;KIN14N;PTN000648878;orthologs	KINESIN-LIKE PROTEIN KIN-14N (PTHR24115:SF957)	microtubule binding motor protein(PC00156)	Arabidopsis thaliana
cytoskeletal protein	ARATH|TAIR=locus=2066030|UniProtKB=F4IJK6	AT2G22610	No	Kinesin-like protein KIN-14R;KIN14R;PTN000649048;orthologs	KINESIN-LIKE PROTEIN KIN-14R (PTHR47972:SF18)	microtubule binding motor protein(PC00156)	Arabidopsis thaliana
cytoskeletal protein	ARATH|TAIR=locus=2036741|UniProtKB=Q9C6B3	AT1G47260	No	Gamma carbonic anhydrase 2, mitochondrial;GAMMACA2;PTN000501178;orthologs	GAMMA CARBONIC ANHYDRASE 2, MITOCHONDRIAL (PTHR13061:SF54)	microtubule binding motor protein(PC00156)	Arabidopsis thaliana
cytoskeletal protein	ARATH|Gene_OrderedLocusName=At1g09170|UniProtKB=F4HZF0	AT1G09170	No	Kinesin-like protein KIN-14H;KIN14H;PTN000649032;orthologs	KINESIN-LIKE PROTEIN KIN-14H (PTHR47972:SF12)	microtubule binding motor protein(PC00156)	Arabidopsis thaliana
cytoskeletal protein	ARATH|TAIR=locus=2049349|UniProtKB=Q9SIJ3	AT2G21680	No	Putative F-box_kelch-repeat protein At2g21680;At2g21680;PTN001282651;orthologs	F-BOX DOMAIN-CONTAINING PROTEIN (PTHR24414:SF65)	non-motor actin binding protein(PC00165)	Arabidopsis thaliana
cytoskeletal protein	ARATH|TAIR=locus=2102385|UniProtKB=Q9LI74	AT3G25690	No	Protein CHUP1, chloroplastic;CHUP1;PTN000575811;orthologs	PROTEIN CHUP1, CHLOROPLASTIC (PTHR31342:SF7)	non-motor actin binding protein(PC00165)	Arabidopsis thaliana
cytoskeletal protein	ARATH|TAIR=locus=2154865|UniProtKB=Q9FJX9	AT5G66610	No	Protein DA1-related 7;DAR7;PTN002794631;orthologs	PROTEIN DA1-RELATED 4-RELATED (PTHR24209:SF28)	actin or actin-binding cytoskeletal protein(PC00041)	Arabidopsis thaliana
cytoskeletal protein	ARATH|TAIR=locus=2081147|UniProtKB=Q9LX26	AT3G59450	No	Probable calcium-binding protein CML1;CML1;PTN002249040;orthologs	CALCIUM-BINDING PROTEIN CP1-RELATED (PTHR23064:SF81)	actin or actin-binding cytoskeletal protein(PC00041)	Arabidopsis thaliana
cytoskeletal protein	ARATH|TAIR=locus=2195753|UniProtKB=Q6NPS1	AT1G61690	No	At1g61690;At1g61690;PTN000519772;orthologs	RING_FYVE_PHD ZINC FINGER SUPERFAMILY PROTEIN (PTHR47553:SF1)	actin binding motor protein(PC00040)	Arabidopsis thaliana
cytoskeletal protein	ARATH|TAIR=locus=2017749|UniProtKB=O23129	AT1G22930	No	T-complex protein 11;At1g22930;PTN000303111;orthologs	T-COMPLEX PROTEIN 11 (PTHR12832:SF34)	microtubule or microtubule-binding cytoskeletal protein(PC00157)	Arabidopsis thaliana
cytoskeletal protein	ARATH|TAIR=locus=2093382|UniProtKB=Q940Y8	AT3G16060	No	Kinesin-like protein KIN-13B;KIN13B;PTN000649484;orthologs	KINESIN-LIKE PROTEIN KIN-13B (PTHR47971:SF9)	microtubule binding motor protein(PC00156)	Arabidopsis thaliana
cytoskeletal protein	ARATH|TAIR=locus=2054401|UniProtKB=O81644	AT2G41740	No	Villin-2;VLN2;PTN000240372;orthologs	PROTEIN FLIGHTLESS-1 HOMOLOG (PTHR11977:SF51)	non-motor actin binding protein(PC00165)	Arabidopsis thaliana
cytoskeletal protein	ARATH|TAIR=locus=2010826|UniProtKB=F4I8B9	AT1G65010	No	Putative WEB family protein At1g65010, chloroplastic;At1g65010;PTN000570347;orthologs	WEB FAMILY PROTEIN (PTHR23160:SF22)	actin binding motor protein(PC00040)	Arabidopsis thaliana
cytoskeletal protein	ARATH|TAIR=locus=2167346|UniProtKB=Q9FMV1	AT5G63510	No	Gamma carbonic anhydrase-like 1, mitochondrial;GAMMACAL1;PTN000316742;orthologs	GAMMA CARBONIC ANHYDRASE-LIKE 1, MITOCHONDRIAL-RELATED (PTHR13061:SF29)	microtubule binding motor protein(PC00156)	Arabidopsis thaliana
defense, immunity protein	ARATH|TAIR=locus=2131689|UniProtKB=O81825	AT4G27220	No	Probable disease resistance protein At4g27220;At4g27220;PTN001140802;orthologs	NB-ARC DOMAIN-CONTAINING PROTEIN (PTHR23155:SF1150)	antimicrobial response protein(PC00051)	Arabidopsis thaliana
defense, immunity protein	ARATH|TAIR=locus=2163593|UniProtKB=Q9FHI4	AT5G45520	No	Leucine-rich repeat (LRR) family protein;MFC19.19;PTN000796428;orthologs	LEUCINE-RICH REPEAT (LRR) FAMILY PROTEIN-RELATED (PTHR23155:SF1076)	antimicrobial response protein(PC00051)	Arabidopsis thaliana
DNA metabolism protein	ARATH|TAIR=locus=2053448|UniProtKB=F4IFF3	AT2G14050	No	Probable DNA helicase MCM9;MCM9;PTN000179844;orthologs	DNA HELICASE MCM9 (PTHR11630:SF48)	DNA metabolism protein(PC00009)	Arabidopsis thaliana
DNA metabolism protein	ARATH|TAIR=locus=2042511|UniProtKB=Q9ZP54	AT2G31320	No	Poly [ADP-ribose] polymerase 1;PARP1;PTN001435098;orthologs	POLY [ADP-RIBOSE] POLYMERASE 1 (PTHR10459:SF80)	DNA metabolism protein(PC00009)	Arabidopsis thaliana
DNA metabolism protein	ARATH|TAIR=locus=2030497|UniProtKB=A0A1P8AV25	AT1G20720	No	RAD3-like DNA-binding helicase protein;At1g20720;PTN002607564;orthologs	FANCONI ANEMIA GROUP J PROTEIN (PTHR11472:SF47)	DNA helicase(PC00011)	Arabidopsis thaliana
DNA metabolism protein	ARATH|Gene_OrderedLocusName=At5g22470|UniProtKB=Q9FK91	AT5G22470	No	Protein ADP-ribosyltransferase PARP3;PARP3;PTN000396922;orthologs	PROTEIN ADP-RIBOSYLTRANSFERASE PARP3 (PTHR10459:SF106)	DNA metabolism protein(PC00009)	Arabidopsis thaliana
DNA metabolism protein	ARATH|TAIR=locus=2062840|UniProtKB=F4IHS2	AT2G28290	No	Chromatin structure-remodeling complex protein SYD;SYD;PTN000084891;orthologs	ATP-DEPENDENT HELICASE BRM (PTHR10799:SF973)	DNA helicase(PC00011)	Arabidopsis thaliana
DNA metabolism protein	ARATH|TAIR=locus=2140892|UniProtKB=Q9T0I1	AT4G13610	No	DNA (cytosine-5)-methyltransferase 3;MET3;PTN000066842;orthologs	DNA (CYTOSINE-5)-METHYLTRANSFERASE 1 (PTHR10629:SF52)	DNA methyltransferase(PC00013)	Arabidopsis thaliana
DNA metabolism protein	ARATH|TAIR=locus=2091871|UniProtKB=Q9LT39	AT3G20820	No	Leucine-rich repeat (LRR) family protein;At3g20820;PTN002547723;orthologs	LEUCINE-RICH REPEAT (LRR) FAMILY PROTEIN (PTHR48060:SF3)	DNA metabolism protein(PC00009)	Arabidopsis thaliana
DNA metabolism protein	ARATH|TAIR=locus=2159451|UniProtKB=Q9FNQ1	AT5G61140	No	DExH-box ATP-dependent RNA helicase DExH14;BRR2C;PTN002375483;orthologs	ACTIVATING SIGNAL COINTEGRATOR 1 COMPLEX SUBUNIT 3 (PTHR47961:SF13)	DNA metabolism protein(PC00009)	Arabidopsis thaliana
DNA metabolism protein	ARATH|TAIR=locus=2198973|UniProtKB=Q24JK4	AT1G80420	No	DNA-repair protein XRCC1;XRCC1;PTN001684725;orthologs	DNA REPAIR PROTEIN XRCC1 (PTHR11370:SF5)	DNA metabolism protein(PC00009)	Arabidopsis thaliana
DNA metabolism protein	ARATH|TAIR=locus=504956441|UniProtKB=Q9C587	AT5G22010	No	Replication factor C subunit 1;RFC1;PTN000600484;orthologs	REPLICATION FACTOR C SUBUNIT 1 (PTHR23389:SF6)	DNA metabolism protein(PC00009)	Arabidopsis thaliana
DNA metabolism protein	ARATH|TAIR=locus=2016209|UniProtKB=F4HQE2	AT1G79950	No	Regulator of telomere elongation helicase 1 homolog;RTEL1;PTN000158238;orthologs	REGULATOR OF TELOMERE ELONGATION HELICASE 1 (PTHR11472:SF34)	DNA helicase(PC00011)	Arabidopsis thaliana
DNA metabolism protein	ARATH|TAIR=locus=2149358|UniProtKB=Q84KJ5	AT5G24850	No	Cryptochrome DASH, chloroplastic_mitochondrial;CRYD;PTN000894413;orthologs	CRYPTOCHROME DASH (PTHR11455:SF22)	DNA photolyase(PC00014)	Arabidopsis thaliana
DNA metabolism protein	ARATH|TAIR=locus=2173852|UniProtKB=P30181	AT5G55300	No	DNA topoisomerase 1 alpha;TOP1A;PTN000033321;orthologs	DNA TOPOISOMERASE 1 ALPHA (PTHR10290:SF16)	DNA topoisomerase(PC00017)	Arabidopsis thaliana
DNA metabolism protein	ARATH|TAIR=locus=2095097|UniProtKB=O24617	AT3G18524	No	DNA mismatch repair protein MSH2;MSH2;PTN000145705;orthologs	DNA MISMATCH REPAIR PROTEIN MSH2 (PTHR11361:SF35)	DNA metabolism protein(PC00009)	Arabidopsis thaliana
gene specific transcriptional regulator	ARATH|TAIR=locus=2133852|UniProtKB=Q93WV0	AT4G26640	No	Probable WRKY transcription factor 20;WRKY20;PTN001581519;orthologs	WRKY TRANSCRIPTION FACTOR PROTEIN 1-RELATED (PTHR31221:SF193)	DNA-binding transcription factor(PC00218)	Arabidopsis thaliana
gene specific transcriptional regulator	ARATH|TAIR=locus=2094339|UniProtKB=Q9LUH8	AT3G22830	No	Heat stress transcription factor A-6b;HSFA6b;PTN000001178;orthologs	HEAT STRESS TRANSCRIPTION FACTOR A-6B (PTHR10015:SF334)	winged helix/forkhead transcription factor(PC00246)	Arabidopsis thaliana
gene specific transcriptional regulator	ARATH|TAIR=locus=2014445|UniProtKB=Q9SYG2	AT1G54060	No	Trihelix transcription factor ASIL1;ASIL1;PTN000769906;orthologs	TRIHELIX TRANSCRIPTION FACTOR ASIL1 (PTHR31307:SF39)	DNA-binding transcription factor(PC00218)	Arabidopsis thaliana
gene specific transcriptional regulator	ARATH|Gene_OrderedLocusName=At4g12750|UniProtKB=F4JRF5	AT4G12750	No	Homeobox-DDT domain protein RLT3;RLT3;PTN000823003;orthologs	SIX HOMEOBOX 4 (PTHR10390:SF44)	homeodomain transcription factor(PC00119)	Arabidopsis thaliana
gene specific transcriptional regulator	ARATH|TAIR=locus=2202995|UniProtKB=Q56XZ1	AT1G78540	No	SH2 domain-containing protein B;SHB;PTN000210641;orthologs	SIGNAL TRANSDUCER AND TRANSCRIPTION ACTIVATOR (PTHR11801:SF43)	Rel homology transcription factor(PC00252)	Arabidopsis thaliana
gene specific transcriptional regulator	ARATH|TAIR=locus=2184737|UniProtKB=Q9FY74	AT5G09410	No	Calmodulin-binding transcription activator 1;CAMTA1;PTN002762916;orthologs	CALMODULIN-BINDING TRANSCRIPTION ACTIVATOR 1 (PTHR23335:SF29)	DNA-binding transcription factor(PC00218)	Arabidopsis thaliana
gene specific transcriptional regulator	ARATH|TAIR=locus=2129885|UniProtKB=O23310	AT4G14540	No	Nuclear transcription factor Y subunit B-3;NFYB3;PTN000115736;orthologs	NUCLEAR TRANSCRIPTION FACTOR Y SUBUNIT BETA (PTHR11064:SF9)	DNA-binding transcription factor(PC00218)	Arabidopsis thaliana
gene specific transcriptional regulator	ARATH|TAIR=locus=2178292|UniProtKB=Q9XER9	AT5G23150	No	ENHANCER OF AG-4 protein 2;HUA2;PTN000284818;orthologs	JIL-1 ANCHORING AND STABILIZING PROTEIN, ISOFORM A (PTHR12550:SF70)	transcription cofactor(PC00217)	Arabidopsis thaliana
gene specific transcriptional regulator	ARATH|TAIR=locus=2173368|UniProtKB=Q6NPP4	AT5G64220	No	Calmodulin-binding transcription activator 2;CAMTA2;PTN001515761;orthologs	CALMODULIN-BINDING TRANSCRIPTION ACTIVATOR 2 (PTHR23335:SF45)	DNA-binding transcription factor(PC00218)	Arabidopsis thaliana
gene specific transcriptional regulator	ARATH|TAIR=locus=2206975|UniProtKB=Q8LGC6	AT1G33040	No	Nascent polypeptide-associated complex subunit alpha-like protein 5;At1g33040;PTN001473411;orthologs	NASCENT POLYPEPTIDE-ASSOCIATED COMPLEX SUBUNIT ALPHA-LIKE PROTEIN 4-RELATED (PTHR21713:SF24)	basic helix-loop-helix transcription factor(PC00055)	Arabidopsis thaliana
gene specific transcriptional regulator	ARATH|TAIR=locus=2095012|UniProtKB=Q9LS42	AT3G18480	No	Protein CASP;CASP;PTN000361994;orthologs	HOMEOBOX PROTEIN CUT (PTHR14043:SF2)	homeodomain transcription factor(PC00119)	Arabidopsis thaliana
gene specific transcriptional regulator	ARATH|TAIR=locus=2092462|UniProtKB=Q9LHG9	AT3G12390	No	Nascent polypeptide-associated complex subunit alpha-like protein 1;At3g12390;PTN000496622;orthologs	NASCENT POLYPEPTIDE-ASSOCIATED COMPLEX SUBUNIT ALPHA-LIKE PROTEIN 1 (PTHR21713:SF36)	basic helix-loop-helix transcription factor(PC00055)	Arabidopsis thaliana
gene specific transcriptional regulator	ARATH|TAIR=locus=2019434|UniProtKB=F4I6S6	AT1G64570	No	Homeodomain-like superfamily protein;DUO3;PTN001043028;orthologs	GON-4-LIKE PROTEIN (PTHR16088:SF3)	transcription cofactor(PC00217)	Arabidopsis thaliana
gene specific transcriptional regulator	ARATH|TAIR=locus=2197239|UniProtKB=Q9CAT7	AT1G73230	No	Nascent polypeptide-associated complex subunit beta;At1g73230;PTN000039390;orthologs	NASCENT POLYPEPTIDE-ASSOCIATED COMPLEX SUBUNIT BETA (PTHR10351:SF55)	DNA-binding transcription factor(PC00218)	Arabidopsis thaliana
gene specific transcriptional regulator	ARATH|TAIR=locus=2178193|UniProtKB=Q8L778	AT5G09870	No	Cellulose synthase A catalytic subunit 5 [UDP-forming];CESA5;PTN000329465;orthologs	CELLULOSE SYNTHASE A CATALYTIC SUBUNIT 5 [UDP-FORMING] (PTHR13301:SF153)	DNA-binding transcription factor(PC00218)	Arabidopsis thaliana
gene specific transcriptional regulator	ARATH|TAIR=locus=2202390|UniProtKB=Q9FV70	AT1G47870	No	Transcription factor E2FC;E2FC;PTN000249813;orthologs	TRANSCRIPTION FACTOR E2FC (PTHR12081:SF51)	winged helix/forkhead transcription factor(PC00246)	Arabidopsis thaliana
gene specific transcriptional regulator	ARATH|TAIR=locus=4010713915|UniProtKB=Q8GT73	AT4G28811	No	Transcription factor bHLH119;BHLH119;PTN000286080;orthologs	TRANSCRIPTION FACTOR BHLH119-RELATED (PTHR45855:SF21)	DNA-binding transcription factor(PC00218)	Arabidopsis thaliana
gene specific transcriptional regulator	ARATH|TAIR=locus=2062046|UniProtKB=O22265	AT2G47450	No	Signal recognition particle 43 kDa protein, chloroplastic;CAO;PTN002791857;orthologs	SIGNAL RECOGNITION PARTICLE 43 KDA PROTEIN, CHLOROPLASTIC (PTHR24128:SF43)	homeodomain transcription factor(PC00119)	Arabidopsis thaliana
gene specific transcriptional regulator	ARATH|TAIR=locus=2060545|UniProtKB=F4IKW3	AT2G41470	No	Agamous-like MADS-box protein;At2g41470;PTN004324526;orthologs	AGAMOUS-LIKE MADS-BOX PROTEIN-RELATED (PTHR11945:SF812)	MADS box transcription factor(PC00250)	Arabidopsis thaliana
gene specific transcriptional regulator	ARATH|TAIR=locus=2036034|UniProtKB=Q8L4B2	AT1G08970	No	Nuclear transcription factor Y subunit C-9;NFYC9;PTN000028875;orthologs	NUCLEAR TRANSCRIPTION FACTOR Y SUBUNIT C-3-RELATED (PTHR10252:SF106)	DNA-binding transcription factor(PC00218)	Arabidopsis thaliana
gene specific transcriptional regulator	ARATH|TAIR=locus=2030963|UniProtKB=Q9SMW7	AT1G17880	No	Basic transcription factor 3;BTF3;PTN000039389;orthologs	TRANSCRIPTION FACTOR BTF3 (PTHR10351:SF23)	DNA-binding transcription factor(PC00218)	Arabidopsis thaliana
gene specific transcriptional regulator	ARATH|EnsemblGenome=AT5G63320|UniProtKB=Q9FGW9	AT5G63320	No	Transcription factor GTE10;GTE10;PTN001874025;orthologs	TRANSCRIPTION FACTOR GTE10 (PTHR46136:SF33)	DNA-binding transcription factor(PC00218)	Arabidopsis thaliana
gene specific transcriptional regulator	ARATH|TAIR=locus=2011516|UniProtKB=Q9ZNU2	AT1G52880	No	NAC domain-containing protein 18;NAC018;PTN000786210;orthologs	NAC DOMAIN-CONTAINING PROTEIN 18 (PTHR31719:SF130)	DNA-binding transcription factor(PC00218)	Arabidopsis thaliana
gene specific transcriptional regulator	ARATH|TAIR=locus=2127681|UniProtKB=Q9SZY1	AT4G10480	No	Nascent polypeptide-associated complex subunit alpha-like protein 4;At4g10480;PTN000496613;orthologs	NASCENT POLYPEPTIDE-ASSOCIATED COMPLEX SUBUNIT ALPHA-LIKE PROTEIN 4-RELATED (PTHR21713:SF24)	basic helix-loop-helix transcription factor(PC00055)	Arabidopsis thaliana
gene specific transcriptional regulator	ARATH|TAIR=locus=2114703|UniProtKB=Q94JX9	AT3G49470	No	Nascent polypeptide-associated complex subunit alpha-like protein 2;At3g49470;PTN000496615;orthologs	NASCENT POLYPEPTIDE-ASSOCIATED COMPLEX SUBUNIT ALPHA-LIKE PROTEIN 2 (PTHR21713:SF43)	basic helix-loop-helix transcription factor(PC00055)	Arabidopsis thaliana
membrane traffic protein	ARATH|TAIR=locus=2018199|UniProtKB=Q9C827	AT1G52360	No	Coatomer subunit beta'-2;At1g52360;PTN002716545;orthologs	COATOMER SUBUNIT BETA'-2 (PTHR19876:SF69)	vesicle coat protein(PC00235)	Arabidopsis thaliana
membrane traffic protein	ARATH|TAIR=locus=2130594|UniProtKB=F4JNE2	AT4G17140	No	Pleckstrin homology (PH) domain-containing protein;DL4605C;PTN001044325;orthologs	PLECKSTRIN HOMOLOGY (PH) DOMAIN-CONTAINING PROTEIN (PTHR16166:SF137)	membrane traffic protein(PC00150)	Arabidopsis thaliana
membrane traffic protein	ARATH|TAIR=locus=2202847|UniProtKB=Q9LQ55	AT1G59610	No	Dynamin-2B;DRP2B;PTN001357322;orthologs	DYNAMIN-2B (PTHR11566:SF57)	membrane traffic protein(PC00150)	Arabidopsis thaliana
membrane traffic protein	ARATH|TAIR=locus=2016214|UniProtKB=Q9CAA0	AT1G79990	No	Coatomer subunit beta'-1;At1g79990;PTN001459993;orthologs	COATOMER SUBUNIT BETA'-1 (PTHR19876:SF54)	vesicle coat protein(PC00235)	Arabidopsis thaliana
membrane traffic protein	ARATH|TAIR=locus=2201036|UniProtKB=Q8L706	AT1G05500	No	Synaptotagmin-5;SYT5;PTN000081063;orthologs	SYNAPTOTAGMIN-5 (PTHR10774:SF149)	membrane trafficking regulatory protein(PC00151)	Arabidopsis thaliana
membrane traffic protein	ARATH|TAIR=locus=2157946|UniProtKB=F4KAG0	AT5G50840	No	Alpha-taxilin-like protein;At5g50840;PTN000413929;orthologs	GH01188P (PTHR16127:SF13)	membrane traffic protein(PC00150)	Arabidopsis thaliana
membrane traffic protein	ARATH|TAIR=locus=2030432|UniProtKB=Q9LM78	AT1G20760	No	Calcium-binding EF hand family protein;At1g20760;PTN000131410;orthologs	CALCIUM-BINDING EF HAND FAMILY PROTEIN (PTHR11216:SF137)	membrane traffic protein(PC00150)	Arabidopsis thaliana
membrane traffic protein	ARATH|TAIR=locus=2174678|UniProtKB=Q94BY3	AT5G14030	No	Translocon-associated protein subunit beta;MUA22.2;PTN000304894;orthologs	TRANSLOCON-ASSOCIATED PROTEIN SUBUNIT BETA (PTHR12861:SF3)	membrane traffic protein(PC00150)	Arabidopsis thaliana
membrane traffic protein	ARATH|TAIR=locus=2013046|UniProtKB=Q94AI6	AT1G71820	No	Exocyst complex component SEC6;SEC6;PTN001847802;orthologs	EXOCYST COMPLEX COMPONENT 3 (PTHR21292:SF1)	membrane traffic protein(PC00150)	Arabidopsis thaliana
membrane traffic protein	ARATH|TAIR=locus=2103222|UniProtKB=F4J4Y0	AT3G10780	No	Transmembrane emp24 domain-containing protein p24delta6;At3g10780;PTN000516602;orthologs	TRANSMEMBRANE EMP24 DOMAIN-CONTAINING PROTEIN P24DELTA6 (PTHR22811:SF144)	vesicle coat protein(PC00235)	Arabidopsis thaliana
membrane traffic protein	ARATH|TAIR=locus=2051254|UniProtKB=Q9SJ40	AT2G05170	No	Vacuolar protein-sorting-associated protein 11 homolog;VPS11;PTN000595312;orthologs	VACUOLAR PROTEIN SORTING-ASSOCIATED PROTEIN 11 HOMOLOG (PTHR23323:SF24)	membrane trafficking regulatory protein(PC00151)	Arabidopsis thaliana
membrane traffic protein	ARATH|TAIR=locus=2148960|UniProtKB=Q39233	AT5G16830	No	Syntaxin-21;SYP21;PTN000461522;orthologs	LD27581P (PTHR19957:SF38)	SNARE protein(PC00034)	Arabidopsis thaliana
membrane traffic protein	ARATH|TAIR=locus=2181920|UniProtKB=Q8VY07	AT5G11710	No	Clathrin interactor EPSIN 1;EPSIN1;PTN000263904;orthologs	CLATHRIN INTERACTOR 1 (PTHR12276:SF45)	membrane trafficking regulatory protein(PC00151)	Arabidopsis thaliana
membrane traffic protein	ARATH|TAIR=locus=2100992|UniProtKB=Q9LEX1	AT3G61050	No	Calcium-dependent lipid-binding protein;CLB;PTN000081039;orthologs	C2 CALCIUM_LIPID-BINDING ENDONUCLEASE_EXONUCLEASE_PHOSPHATASE-RELATED (PTHR10774:SF190)	membrane trafficking regulatory protein(PC00151)	Arabidopsis thaliana
membrane traffic protein	ARATH|TAIR=locus=2036937|UniProtKB=F4HY32	AT1G21630	No	Calcium-binding EF hand family protein;At1g21630;PTN000131409;orthologs	CALCIUM-BINDING EF HAND FAMILY PROTEIN (PTHR11216:SF161)	membrane traffic protein(PC00150)	Arabidopsis thaliana
membrane traffic protein	ARATH|TAIR=locus=2032343|UniProtKB=Q94KD3	AT1G71270	No	Vacuolar protein sorting-associated protein 52 A;VPS52;PTN000367168;orthologs	VACUOLAR PROTEIN SORTING-ASSOCIATED PROTEIN 52 HOMOLOG (PTHR14190:SF7)	membrane traffic protein(PC00150)	Arabidopsis thaliana
membrane traffic protein	ARATH|TAIR=locus=2034670|UniProtKB=Q9C5X3	AT1G12360	No	SNARE-interacting protein KEULE;KEU;PTN001362902;orthologs	PROTEIN ROP (PTHR11679:SF30)	membrane trafficking regulatory protein(PC00151)	Arabidopsis thaliana
metabolites interconversion enzyme	ARATH|TAIR=locus=2078693|UniProtKB=Q9SGI2	AT3G01980	No	F28J7.36 protein;F28J7.36;PTN000673800;orthologs	F28J7.36 PROTEIN (PTHR44375:SF6)	reductase(PC00198)	Arabidopsis thaliana
metabolites interconversion enzyme	ARATH|TAIR=locus=2183309|UniProtKB=O81209	AT5G07390	No	Respiratory burst oxidase homolog protein A;RBOHA;PTN001379765;orthologs	RESPIRATORY BURST OXIDASE HOMOLOG PROTEIN A (PTHR11972:SF154)	oxidase(PC00175)	Arabidopsis thaliana
metabolites interconversion enzyme	ARATH|TAIR=locus=2011671|UniProtKB=Q9C9K3	AT1G76550	No	Pyrophosphate--fructose 6-phosphate 1-phosphotransferase subunit alpha 2;PFP-ALPHA2;PTN000344405;orthologs	PYROPHOSPHATE--FRUCTOSE 6-PHOSPHATE 1-PHOSPHOTRANSFERASE SUBUNIT ALPHA 2 (PTHR43650:SF23)	carbohydrate kinase(PC00065)	Arabidopsis thaliana
metabolites interconversion enzyme	ARATH|TAIR=locus=2130419|UniProtKB=P47998	AT4G14880	No	Cysteine synthase 1;OASA1;PTN000034523;orthologs	CYSTEINE SYNTHASE 1-RELATED (PTHR10314:SF204)	lyase(PC00144)	Arabidopsis thaliana
metabolites interconversion enzyme	ARATH|TAIR=locus=2040854|UniProtKB=Q8H124	AT2G34460	No	Uncharacterized protein At2g34460, chloroplastic;At2g34460;PTN000042144;orthologs	OS06G0360300 PROTEIN (PTHR15020:SF11)	reductase(PC00198)	Arabidopsis thaliana
metabolites interconversion enzyme	ARATH|TAIR=locus=2086558|UniProtKB=Q9LK23	AT3G27300	No	Glucose-6-phosphate 1-dehydrogenase 5, cytoplasmic;G6PD5;PTN000604540;orthologs	GLUCOSE-6-PHOSPHATE 1-DEHYDROGENASE 5, CYTOPLASMIC (PTHR23429:SF12)	dehydrogenase(PC00092)	Arabidopsis thaliana
metabolites interconversion enzyme	ARATH|TAIR=locus=2043964|UniProtKB=P47999	AT2G43750	No	Cysteine synthase, chloroplastic_chromoplastic;OASB;PTN000034502;orthologs	CYSTEINE SYNTHASE, CHLOROPLASTIC_CHROMOPLASTIC (PTHR10314:SF190)	lyase(PC00144)	Arabidopsis thaliana
metabolites interconversion enzyme	ARATH|TAIR=locus=2201492|UniProtKB=Q9C525	AT1G66270	No	Beta-glucosidase 21;BGLU21;PTN000039744;orthologs	BETA-GLUCOSIDASE 21-RELATED (PTHR10353:SF266)	glycosidase(PC00110)	Arabidopsis thaliana
metabolites interconversion enzyme	ARATH|TAIR=locus=2157388|UniProtKB=Q9FI47	AT5G51010	No	Rubredoxin-like superfamily protein;At5g51010;PTN008488191;orthologs	RUBREDOXIN-LIKE SUPERFAMILY PROTEIN (PTHR48136:SF1)	oxidoreductase(PC00176)	Arabidopsis thaliana
metabolites interconversion enzyme	ARATH|TAIR=locus=2195955|UniProtKB=Q94KE1	AT1G77260	No	Probable methyltransferase PMT10;At1g77260;PTN000010592;orthologs	METHYLTRANSFERASE PMT10-RELATED (PTHR10108:SF1144)	methyltransferase(PC00155)	Arabidopsis thaliana
metabolites interconversion enzyme	ARATH|TAIR=locus=2197056|UniProtKB=Q42534	AT1G53830	No	Pectinesterase 2;PME2;PTN000785580;orthologs	PECTINESTERASE 2 (PTHR31707:SF193)	esterase(PC00097)	Arabidopsis thaliana
metabolites interconversion enzyme	ARATH|TAIR=locus=2222662|UniProtKB=Q9S7G6	AT5G14580	No	Polyribonucleotide nucleotidyltransferase 2, mitochondrial;PNP2;PTN000134232;orthologs	POLYRIBONUCLEOTIDE NUCLEOTIDYLTRANSFERASE 2, MITOCHONDRIAL (PTHR11252:SF16)	nucleotidyltransferase(PC00174)	Arabidopsis thaliana
metabolites interconversion enzyme	ARATH|TAIR=locus=2093099|UniProtKB=Q9LSY7	AT3G21770	No	Peroxidase 30;PER30;PTN002415630;orthologs	PEROXIDASE 30 (PTHR31235:SF227)	peroxidase(PC00180)	Arabidopsis thaliana
metabolites interconversion enzyme	ARATH|TAIR=locus=2119822|UniProtKB=Q84JF5	AT4G20130	No	Protein PLASTID TRANSCRIPTIONALLY ACTIVE 14;PTAC14;PTN000328035;orthologs	PROTEIN PLASTID TRANSCRIPTIONALLY ACTIVE 14 (PTHR13271:SF54)	methyltransferase(PC00155)	Arabidopsis thaliana
metabolites interconversion enzyme	ARATH|TAIR=locus=2043863|UniProtKB=O48783	AT2G26680	No	Expressed protein;At2g26680;PTN002150650;orthologs	EXPRESSED PROTEIN (PTHR34203:SF13)	methyltransferase(PC00155)	Arabidopsis thaliana
metabolites interconversion enzyme	ARATH|TAIR=locus=2185460|UniProtKB=P42737	AT5G14740	No	Beta carbonic anhydrase 2, chloroplastic;BCA2;PTN001335444;orthologs	BETA CARBONIC ANHYDRASE 2, CHLOROPLASTIC (PTHR11002:SF56)	dehydratase(PC00091)	Arabidopsis thaliana
metabolites interconversion enzyme	ARATH|TAIR=locus=2024542|UniProtKB=Q9SH69	AT1G64190	No	6-phosphogluconate dehydrogenase, decarboxylating 1, chloroplastic;PGD1;PTN000211997;orthologs	6-PHOSPHOGLUCONATE DEHYDROGENASE, DECARBOXYLATING 1, CHLOROPLASTIC (PTHR11811:SF55)	dehydrogenase(PC00092)	Arabidopsis thaliana
metabolites interconversion enzyme	ARATH|TAIR=locus=2158621|UniProtKB=Q9FJW4	AT5G67590	No	NADH dehydrogenase [ubiquinone] iron-sulfur protein 4, mitochondrial;FRO1;PTN002283076;orthologs	NADH DEHYDROGENASE [UBIQUINONE] IRON-SULFUR PROTEIN 4, MITOCHONDRIAL (PTHR12219:SF8)	oxidoreductase(PC00176)	Arabidopsis thaliana
metabolites interconversion enzyme	ARATH|TAIR=locus=2167240|UniProtKB=Q42521	AT5G17330	No	Glutamate decarboxylase 1;GAD1;PTN000243104;orthologs	GLUTAMATE DECARBOXYLASE 1 (PTHR43321:SF34)	decarboxylase(PC00089)	Arabidopsis thaliana
metabolites interconversion enzyme	ARATH|TAIR=locus=2177527|UniProtKB=Q9FK35	AT5G50370	No	Adenylate kinase 3;ADK2;PTN002361005;orthologs	ADENYLATE KINASE 3 (PTHR23359:SF164)	nucleotide kinase(PC00172)	Arabidopsis thaliana
metabolites interconversion enzyme	ARATH|TAIR=locus=2092767|UniProtKB=Q9LV33	AT3G18080	No	Beta-glucosidase 44;BGLU44;PTN001309299;orthologs	BETA-GLUCOSIDASE 44 (PTHR10353:SF28)	glycosidase(PC00110)	Arabidopsis thaliana
metabolites interconversion enzyme	ARATH|TAIR=locus=2207410|UniProtKB=F4IDH0	AT1G78990	No	HXXXD-type acyl-transferase family protein;YUP8H12R.39;PTN001270269;orthologs	HXXXD-TYPE ACYL-TRANSFERASE FAMILY PROTEIN (PTHR31642:SF266)	acetyltransferase(PC00038)	Arabidopsis thaliana
metabolites interconversion enzyme	ARATH|TAIR=locus=2101871|UniProtKB=Q8RWV0	AT3G60750	No	Transketolase-1, chloroplastic;TKL-1;PTN000179184;orthologs	TRANSKETOLASE-1, CHLOROPLASTIC (PTHR43522:SF14)	transketolase(PC00221)	Arabidopsis thaliana
metabolites interconversion enzyme	ARATH|TAIR=locus=2010361|UniProtKB=Q9LPW0	AT1G12900	No	Glyceraldehyde-3-phosphate dehydrogenase GAPA2, chloroplastic;GAPA2;PTN000089765;orthologs	GLYCERALDEHYDE-3-PHOSPHATE DEHYDROGENASE GAPA2, CHLOROPLASTIC (PTHR43148:SF18)	dehydrogenase(PC00092)	Arabidopsis thaliana
metabolites interconversion enzyme	ARATH|TAIR=locus=2138091|UniProtKB=Q9T0A4	AT4G23890	No	NAD(P)H-quinone oxidoreductase subunit S, chloroplastic;ndhS;PTN002178541;orthologs	NAD(P)H-QUINONE OXIDOREDUCTASE SUBUNIT S, CHLOROPLASTIC (PTHR35494:SF1)	oxidoreductase(PC00176)	Arabidopsis thaliana
metabolites interconversion enzyme	ARATH|TAIR=locus=2177431|UniProtKB=Q9FF17	AT5G38460	No	Probable dolichyl pyrophosphate Man9GlcNAc2 alpha-1,3-glucosyltransferase;At5g38460;PTN001391925;orthologs	DOLICHYL PYROPHOSPHATE MAN9GLCNAC2 ALPHA-1,3-GLUCOSYLTRANSFERASE (PTHR12413:SF1)	glycosyltransferase(PC00111)	Arabidopsis thaliana
metabolites interconversion enzyme	ARATH|TAIR=locus=2155302|UniProtKB=Q9FLA5	AT5G44930	No	Probable arabinosyltransferase ARAD2;ARAD2;PTN000115382;orthologs	ARABINOSYLTRANSFERASE ARAD2-RELATED (PTHR11062:SF307)	glycosyltransferase(PC00111)	Arabidopsis thaliana
metabolites interconversion enzyme	ARATH|TAIR=locus=2041529|UniProtKB=Q5GM68	AT2G42600	No	Phosphoenolpyruvate carboxylase 2;PPC2;PTN001253952;orthologs	PHOSPHOENOLPYRUVATE CARBOXYLASE 2 (PTHR30523:SF47)	lyase(PC00144)	Arabidopsis thaliana
metabolites interconversion enzyme	ARATH|TAIR=locus=2086340|UniProtKB=Q9LKA3	AT3G15020	No	Malate dehydrogenase 2, mitochondrial;At3g15020;PTN000166250;orthologs	MALATE DEHYDROGENASE 1, MITOCHONDRIAL-RELATED (PTHR11540:SF58)	dehydrogenase(PC00092)	Arabidopsis thaliana
metabolites interconversion enzyme	ARATH|TAIR=locus=2088070|UniProtKB=Q8VZH1	AT3G23530	No	AT3g23510_MEE5_5;At3g23530;PTN000011179;orthologs	CYCLOPROPANE-FATTY-ACYL-PHOSPHOLIPID SYNTHASE (PTHR43675:SF30)	methyltransferase(PC00155)	Arabidopsis thaliana
metabolites interconversion enzyme	ARATH|TAIR=locus=2131591|UniProtKB=P25819	AT4G35090	No	Catalase-2;CAT2;PTN002262913;orthologs	CATALASE-2 (PTHR11465:SF23)	peroxidase(PC00180)	Arabidopsis thaliana
metabolites interconversion enzyme	ARATH|TAIR=locus=2152745|UniProtKB=Q38799	AT5G50850	No	Pyruvate dehydrogenase E1 component subunit beta-1, mitochondrial;PDH2;PTN000179037;orthologs	PYRUVATE DEHYDROGENASE E1 COMPONENT SUBUNIT BETA-1, MITOCHONDRIAL (PTHR11624:SF112)	dehydrogenase(PC00092)	Arabidopsis thaliana
metabolites interconversion enzyme	ARATH|TAIR=locus=2153529|UniProtKB=Q9FLC0	AT5G05340	No	Peroxidase 52;PER52;PTN000775486;orthologs	PEROXIDASE 52 (PTHR31388:SF24)	peroxidase(PC00180)	Arabidopsis thaliana
metabolites interconversion enzyme	ARATH|TAIR=locus=2099222|UniProtKB=Q9LYA9	AT3G63140	No	Chloroplast stem-loop binding protein of 41 kDa a, chloroplastic;CSP41A;PTN001310046;orthologs	CHLOROPLAST STEM-LOOP BINDING PROTEIN OF 41 KDA A, CHLOROPLASTIC (PTHR43725:SF6)	epimerase/racemase(PC00096)	Arabidopsis thaliana
metabolites interconversion enzyme	ARATH|TAIR=locus=2019953|UniProtKB=Q9SAC6	AT1G10760	No	Alpha-glucan water dikinase 1, chloroplastic;GWD1;PTN000532475;orthologs	ALPHA-GLUCAN WATER DIKINASE 1, CHLOROPLASTIC (PTHR46999:SF1)	kinase(PC00137)	Arabidopsis thaliana
metabolites interconversion enzyme	ARATH|TAIR=locus=2064402|UniProtKB=P92994	AT2G30490	No	Trans-cinnamate 4-monooxygenase;CYP73A5;PTN001210423;orthologs	TRANS-CINNAMATE 4-MONOOXYGENASE (PTHR47948:SF4)	oxygenase(PC00177)	Arabidopsis thaliana
metabolites interconversion enzyme	ARATH|TAIR=locus=505006515|UniProtKB=Q1EC69	AT4G22756	No	Methylsterol monooxygenase 1-2;SMO1-2;PTN000221419;orthologs	METHYLSTEROL MONOOXYGENASE 1-2 (PTHR11863:SF197)	oxidase(PC00175)	Arabidopsis thaliana
metabolites interconversion enzyme	ARATH|TAIR=locus=2197369|UniProtKB=O04083	AT1G11090	No	Alpha_beta-Hydrolases superfamily protein;At1g11090;PTN000177155;orthologs	ALPHA_BETA-HYDROLASES SUPERFAMILY PROTEIN (PTHR11614:SF20)	phospholipase(PC00186)	Arabidopsis thaliana
metabolites interconversion enzyme	ARATH|TAIR=locus=2010811|UniProtKB=Q8VZ49	AT1G64710	No	Alcohol dehydrogenase-like 4;At1g64710;PTN002888673;orthologs	ALCOHOL DEHYDROGENASE-LIKE 4 (PTHR43880:SF56)	dehydrogenase(PC00092)	Arabidopsis thaliana
metabolites interconversion enzyme	ARATH|TAIR=locus=2124499|UniProtKB=O49506	AT4G18360	No	Glycolate oxidase 3;GLO5;PTN000061351;orthologs	GLYCOLATE OXIDASE 3 (PTHR10578:SF113)	oxidoreductase(PC00176)	Arabidopsis thaliana
metabolites interconversion enzyme	ARATH|TAIR=locus=2082122|UniProtKB=Q9FYC2	AT3G44880	No	Pheophorbide a oxygenase, chloroplastic;PAO;PTN000479744;orthologs	PHEOPHORBIDE A OXYGENASE, CHLOROPLASTIC (PTHR21266:SF24)	oxygenase(PC00177)	Arabidopsis thaliana
metabolites interconversion enzyme	ARATH|TAIR=locus=2062146|UniProtKB=Q9ZPX5	AT2G18450	No	Succinate dehydrogenase [ubiquinone] flavoprotein subunit 2, mitochondrial;SDH1-2;PTN000180337;orthologs	SUCCINATE DEHYDROGENASE [UBIQUINONE] FLAVOPROTEIN SUBUNIT 2, MITOCHONDRIAL (PTHR11632:SF72)	dehydrogenase(PC00092)	Arabidopsis thaliana
metabolites interconversion enzyme	ARATH|TAIR=locus=2081036|UniProtKB=Q9SQT8	AT3G06350	No	Bifunctional 3-dehydroquinate dehydratase_shikimate dehydrogenase, chloroplastic;EMB3004;PTN000472532;orthologs	BIFUNCTIONAL 3-DEHYDROQUINATE DEHYDRATASE_SHIKIMATE DEHYDROGENASE, CHLOROPLASTIC (PTHR21089:SF1)	dehydrogenase(PC00092)	Arabidopsis thaliana
metabolites interconversion enzyme	ARATH|TAIR=locus=2032810|UniProtKB=Q5E924	AT1G16300	No	Glyceraldehyde-3-phosphate dehydrogenase GAPCP2, chloroplastic;GAPCP2;PTN000089735;orthologs	GLYCERALDEHYDE-3-PHOSPHATE DEHYDROGENASE-RELATED (PTHR10836:SF76)	dehydrogenase(PC00092)	Arabidopsis thaliana
metabolites interconversion enzyme	ARATH|TAIR=locus=2165452|UniProtKB=Q96242	AT5G42650	No	Allene oxide synthase, chloroplastic;CYP74A;PTN001209393;orthologs	ALLENE OXIDE SYNTHASE, CHLOROPLASTIC (PTHR24286:SF255)	oxygenase(PC00177)	Arabidopsis thaliana
metabolites interconversion enzyme	ARATH|TAIR=locus=2195366|UniProtKB=P25697	AT1G32060	No	Phosphoribulokinase, chloroplastic;At1g32060;PTN000032418;orthologs	PHOSPHORIBULOKINASE, CHLOROPLASTIC (PTHR10285:SF209)	nucleotide kinase(PC00172)	Arabidopsis thaliana
metabolites interconversion enzyme	ARATH|TAIR=locus=2085181|UniProtKB=Q949U7	AT3G52960	No	Peroxiredoxin-2E, chloroplastic;PRXIIE;PTN000046611;orthologs	PEROXIREDOXIN-5, MITOCHONDRIAL (PTHR10430:SF16)	oxidoreductase(PC00176)	Arabidopsis thaliana
metabolites interconversion enzyme	ARATH|TAIR=locus=2014390|UniProtKB=Q8W4H8	AT1G54010	No	Inactive GDSL esterase_lipase-like protein 23;GLL23;PTN001482401;orthologs	GDSL ESTERASE_LIPASE 22-RELATED (PTHR45648:SF72)	lipase(PC00143)	Arabidopsis thaliana
metabolites interconversion enzyme	ARATH|TAIR=locus=2018179|UniProtKB=Q9SE50	AT1G52400	No	Beta-D-glucopyranosyl abscisate beta-glucosidase;BGLU18;PTN001309295;orthologs	BETA-D-GLUCOPYRANOSYL ABSCISATE BETA-GLUCOSIDASE (PTHR10353:SF179)	glycosidase(PC00110)	Arabidopsis thaliana
metabolites interconversion enzyme	ARATH|TAIR=locus=2080707|UniProtKB=Q96291	AT3G11630	No	2-Cys peroxiredoxin BAS1, chloroplastic;BAS1;PTN000074068;orthologs	2-CYS PEROXIREDOXIN BAS1, CHLOROPLASTIC (PTHR10681:SF178)	peroxidase(PC00180)	Arabidopsis thaliana
metabolites interconversion enzyme	ARATH|TAIR=locus=2120192|UniProtKB=Q944G9	AT4G38970	No	Fructose-bisphosphate aldolase 2, chloroplastic;FBA2;PTN000179483;orthologs	FRUCTOSE-BISPHOSPHATE ALDOLASE 2, CHLOROPLASTIC (PTHR11627:SF64)	aldolase(PC00044)	Arabidopsis thaliana
metabolites interconversion enzyme	ARATH|TAIR=locus=2091642|UniProtKB=Q9LRR9	AT3G14420	No	Glycolate oxidase 1;GLO1;PTN000061352;orthologs	2-HYDROXYACID OXIDASE 1 (PTHR10578:SF107)	oxidoreductase(PC00176)	Arabidopsis thaliana
metabolites interconversion enzyme	ARATH|TAIR=locus=2091000|UniProtKB=O49006	AT3G14310	No	Pectinesterase_pectinesterase inhibitor 3;PME3;PTN001588610;orthologs	PECTINESTERASE_PECTINESTERASE INHIBITOR 3 (PTHR31707:SF3)	esterase(PC00097)	Arabidopsis thaliana
metabolites interconversion enzyme	ARATH|TAIR=locus=2088247|UniProtKB=Q8RWN9	AT3G13930	No	Dihydrolipoyllysine-residue acetyltransferase component 2 of pyruvate dehydrogenase complex, mitochondrial;At3g13930;PTN000568177;orthologs	DIHYDROLIPOYLLYSINE-RESIDUE ACETYLTRANSFERASE COMPONENT 2 OF PYRUVATE DEHYDROGENASE COMPLEX, MITOCHONDRIAL (PTHR43178:SF13)	acetyltransferase(PC00038)	Arabidopsis thaliana
metabolites interconversion enzyme	ARATH|TAIR=locus=2129251|UniProtKB=O23254	AT4G13930	No	Serine hydroxymethyltransferase 4;SHM4;PTN000188200;orthologs	SERINE HYDROXYMETHYLTRANSFERASE 1 (PTHR11680:SF35)	methyltransferase(PC00155)	Arabidopsis thaliana
metabolites interconversion enzyme	ARATH|TAIR=locus=2182132|UniProtKB=P55229	AT5G19220	No	Glucose-1-phosphate adenylyltransferase large subunit 1, chloroplastic;ADG2;PTN000501250;orthologs	GLUCOSE-1-PHOSPHATE ADENYLYLTRANSFERASE LARGE SUBUNIT 1, CHLOROPLASTIC-RELATED (PTHR43523:SF12)	nucleotidyltransferase(PC00174)	Arabidopsis thaliana
metabolites interconversion enzyme	ARATH|TAIR=locus=2100860|UniProtKB=Q9FPH3	AT3G04520	No	Probable low-specificity L-threonine aldolase 2;THA2;PTN000033202;orthologs	LOW-SPECIFICITY L-THREONINE ALDOLASE 2-RELATED (PTHR48097:SF14)	aldolase(PC00044)	Arabidopsis thaliana
metabolites interconversion enzyme	ARATH|TAIR=locus=2123421|UniProtKB=O49203	AT4G11010	No	Nucleoside diphosphate kinase III, chloroplastic_mitochondrial;NDPK3;PTN000143085;orthologs	NUCLEOSIDE DIPHOSPHATE KINASE III, CHLOROPLASTIC_MITOCHONDRIAL (PTHR11349:SF101)	kinase(PC00137)	Arabidopsis thaliana
metabolites interconversion enzyme	ARATH|TAIR=locus=2184437|UniProtKB=Q940Y7	AT5G04480	No	AT5g04480_T32M21_80;At5g04480;PTN000282606;orthologs	GLYCOSYL TRANSFERASE FAMILY 1 DOMAIN-CONTAINING PROTEIN (PTHR46635:SF2)	transferase(PC00220)	Arabidopsis thaliana
metabolites interconversion enzyme	ARATH|TAIR=locus=2083524|UniProtKB=Q9SR37	AT3G09260	No	Beta-glucosidase 23;BGLU23;PTN000039733;orthologs	BETA-GLUCOSIDASE 21-RELATED (PTHR10353:SF266)	glycosidase(PC00110)	Arabidopsis thaliana
metabolites interconversion enzyme	ARATH|TAIR=locus=2086177|UniProtKB=A8MS68	AT3G16950	No	Dihydrolipoyl dehydrogenase 1, chloroplastic;LPD1;PTN000530448;orthologs	DIHYDROLIPOYL DEHYDROGENASE, MITOCHONDRIAL (PTHR22912:SF151)	oxidoreductase(PC00176)	Arabidopsis thaliana
metabolites interconversion enzyme	ARATH|TAIR=locus=2144781|UniProtKB=Q9ZP05	AT5G09660	No	Malate dehydrogenase 2, peroxisomal;PMDH2;PTN002610437;orthologs	MALATE DEHYDROGENASE 2, PEROXISOMAL (PTHR11540:SF52)	dehydrogenase(PC00092)	Arabidopsis thaliana
metabolites interconversion enzyme	ARATH|TAIR=locus=2171322|UniProtKB=Q9XFH9	AT5G16400	No	Thioredoxin F2, chloroplastic;At5g16400;PTN001311951;orthologs	THIOREDOXIN F2, CHLOROPLASTIC (PTHR10438:SF382)	oxidoreductase(PC00176)	Arabidopsis thaliana
metabolites interconversion enzyme	ARATH|TAIR=locus=2016640|UniProtKB=F4IBB2	AT1G58280	No	Phosphoglycerate mutase-like protein 2;At1g58280;PTN001888457;orthologs	HISTIDINE PHOSPHATASE FAMILY PROTEIN-RELATED (PTHR48100:SF1)	phosphatase(PC00181)	Arabidopsis thaliana
metabolites interconversion enzyme	ARATH|TAIR=locus=2152405|UniProtKB=Q5XF33	AT5G45930	No	Magnesium-chelatase subunit ChlI-2, chloroplastic;CHLI2;PTN002078354;orthologs	MAGNESIUM-CHELATASE SUBUNIT CHLI-2, CHLOROPLASTIC (PTHR32039:SF9)	ligase(PC00142)	Arabidopsis thaliana
metabolites interconversion enzyme	ARATH|TAIR=locus=2061903|UniProtKB=O22886	AT2G40490	No	Uroporphyrinogen decarboxylase 2, chloroplastic;HEME2;PTN000472917;orthologs	UROPORPHYRINOGEN DECARBOXYLASE (PTHR21091:SF169)	methyltransferase(PC00155)	Arabidopsis thaliana
metabolites interconversion enzyme	ARATH|TAIR=locus=2050090|UniProtKB=Q9SJU9	AT2G21280	No	Epimerase family protein SDR39U1 homolog, chloroplastic;GC1;PTN002595200;orthologs	EPIMERASE FAMILY PROTEIN SDR39U1 (PTHR11092:SF0)	epimerase/racemase(PC00096)	Arabidopsis thaliana
metabolites interconversion enzyme	ARATH|TAIR=locus=2008930|UniProtKB=O65398	AT1G11840	No	Lactoylglutathione lyase GLX1;GLX1;PTN000822290;orthologs	LACTOYLGLUTATHIONE LYASE GLX1 (PTHR46036:SF2)	lyase(PC00144)	Arabidopsis thaliana
metabolites interconversion enzyme	ARATH|TAIR=locus=2020083|UniProtKB=Q9SLI4	AT1G54500	No	At1g54500_F20D21_31;At1g54500;PTN000856789;orthologs	RUBREDOXIN-1-RELATED (PTHR47627:SF1)	oxidoreductase(PC00176)	Arabidopsis thaliana
metabolites interconversion enzyme	ARATH|TAIR=locus=2043167|UniProtKB=Q9ZW19	AT2G29360	No	Tropinone reductase homolog At2g29360;SDR;PTN000671444;orthologs	SENESCENCE-ASSOCIATED PROTEIN 13 (PTHR42898:SF84)	reductase(PC00198)	Arabidopsis thaliana
metabolites interconversion enzyme	ARATH|TAIR=locus=2090780|UniProtKB=Q9LJP2	AT3G14220	No	GDSL esterase_lipase At3g14220;At3g14220;PTN000519762;orthologs	GDSL ESTERASE_LIPASE (PTHR45648:SF77)	lipase(PC00143)	Arabidopsis thaliana
metabolites interconversion enzyme	ARATH|TAIR=locus=2161922|UniProtKB=O64903	AT5G63310	No	Nucleoside diphosphate kinase II, chloroplastic;NDPK2;PTN000143088;orthologs	NUCLEOSIDE DIPHOSPHATE KINASE II, CHLOROPLASTIC (PTHR11349:SF44)	kinase(PC00137)	Arabidopsis thaliana
metabolites interconversion enzyme	ARATH|TAIR=locus=2099714|UniProtKB=Q9SRQ1	AT3G03470	No	Cytochrome P450 89A9;CYP89A9;PTN001210302;orthologs	CYTOCHROME P450 89A9 (PTHR24298:SF900)	oxygenase(PC00177)	Arabidopsis thaliana
metabolites interconversion enzyme	ARATH|TAIR=locus=2080605|UniProtKB=P53780	AT3G57050	No	Cystathionine beta-lyase, chloroplastic;At3g57050;PTN000211609;orthologs	CYSTATHIONINE BETA-LYASE (PTHR11808:SF50)	lyase(PC00144)	Arabidopsis thaliana
metabolites interconversion enzyme	ARATH|TAIR=locus=2050306|UniProtKB=Q9SLA0	AT2G25630	No	Beta-glucosidase 14;BGLU14;PTN000039726;orthologs	BETA-GLUCOSIDASE 12-RELATED (PTHR10353:SF237)	glycosidase(PC00110)	Arabidopsis thaliana
metabolites interconversion enzyme	ARATH|TAIR=locus=2160747|UniProtKB=Q9FFZ7	AT5G06200	No	Casparian strip membrane protein 4;CASP4;PTN001359634;orthologs	CASPARIAN STRIP MEMBRANE PROTEIN 2-RELATED (PTHR11615:SF116)	dehydrogenase(PC00092)	Arabidopsis thaliana
metabolites interconversion enzyme	ARATH|TAIR=locus=2155090|UniProtKB=Q9FHE1	AT5G41220	No	Glutathione S-transferase T3;GSTT3;PTN000136428;orthologs	GLUTATHIONE S-TRANSFERASE T1-RELATED (PTHR44750:SF1)	transferase(PC00220)	Arabidopsis thaliana
metabolites interconversion enzyme	ARATH|TAIR=locus=2140588|UniProtKB=F4JLJ2	AT4G10060	No	Non-lysosomal glucosylceramidase;At4g10060;PTN000291796;orthologs	NON-LYSOSOMAL GLUCOSYLCERAMIDASE (PTHR12654:SF29)	glucosidase(PC00108)	Arabidopsis thaliana
metabolites interconversion enzyme	ARATH|TAIR=locus=504954672|UniProtKB=O03042	ATCG00490	No	Ribulose bisphosphate carboxylase large chain;rbcL;PTN001153947;orthologs	RIBULOSE BISPHOSPHATE CARBOXYLASE LARGE CHAIN (PTHR42704:SF16)	lyase(PC00144)	Arabidopsis thaliana
metabolites interconversion enzyme	ARATH|TAIR=locus=2038726|UniProtKB=Q9ZU52	AT2G01140	No	Fructose-bisphosphate aldolase 3, chloroplastic;FBA3;PTN000179477;orthologs	FRUCTOSE-BISPHOSPHATE ALDOLASE 3, CHLOROPLASTIC (PTHR11627:SF75)	aldolase(PC00044)	Arabidopsis thaliana
metabolites interconversion enzyme	ARATH|TAIR=locus=2205784|UniProtKB=Q9FUS6	AT1G27130	No	Glutathione S-transferase U13;GSTU13;PTN000137107;orthologs	GLUTATHIONE S-TRANSFERASE U13-RELATED (PTHR11260:SF632)	transferase(PC00220)	Arabidopsis thaliana
metabolites interconversion enzyme	ARATH|TAIR=locus=2183379|UniProtKB=Q38946	AT5G07440	No	Glutamate dehydrogenase 2;GDH2;PTN000176311;orthologs	NAD-SPECIFIC GLUTAMATE DEHYDROGENASE (PTHR11606:SF24)	dehydrogenase(PC00092)	Arabidopsis thaliana
metabolites interconversion enzyme	ARATH|TAIR=locus=2082598|UniProtKB=F4J287	AT3G57380	No	Glycosyltransferase;At3g57380;PTN000469218;orthologs	GLYCOSYLTRANSFERASE (PTHR20961:SF124)	glycosyltransferase(PC00111)	Arabidopsis thaliana
metabolites interconversion enzyme	ARATH|TAIR=locus=2080742|UniProtKB=Q9CAX3	AT3G11550	No	Casparian strip membrane protein 2;CASP2;PTN000177425;orthologs	CASPARIAN STRIP MEMBRANE PROTEIN 2-RELATED (PTHR11615:SF116)	dehydrogenase(PC00092)	Arabidopsis thaliana
metabolites interconversion enzyme	ARATH|TAIR=locus=2147650|UniProtKB=Q8L9X1	AT5G20060	No	Alpha_beta-Hydrolases superfamily protein;At5g20060;PTN000069327;orthologs	ALPHA_BETA-HYDROLASES SUPERFAMILY PROTEIN (PTHR46234:SF9)	hydrolase(PC00121)	Arabidopsis thaliana
metabolites interconversion enzyme	ARATH|TAIR=locus=2144563|UniProtKB=F4KGQ0	AT5G03690	No	Fructose-bisphosphate aldolase 4, cytosolic;FBA4;PTN000179497;orthologs	FRUCTOSE-BISPHOSPHATE ALDOLASE 4, CYTOSOLIC (PTHR11627:SF56)	aldolase(PC00044)	Arabidopsis thaliana
metabolites interconversion enzyme	ARATH|TAIR=locus=2152815|UniProtKB=Q9LHT0	AT5G06060	No	Tropinone reductase homolog At5g06060;At5g06060;PTN000671450;orthologs	NADP-DEPENDENT MANNITOL DEHYDROGENASE (PTHR42898:SF6)	reductase(PC00198)	Arabidopsis thaliana
metabolites interconversion enzyme	ARATH|TAIR=locus=2086355|UniProtKB=Q84JE8	AT3G14890	No	Polynucleotide 3'-phosphatase ZDP;ZDP;PTN000249930;orthologs	BIFUNCTIONAL POLYNUCLEOTIDE PHOSPHATASE_KINASE (PTHR12083:SF9)	nucleotide phosphatase(PC00173)	Arabidopsis thaliana
metabolites interconversion enzyme	ARATH|TAIR=locus=2172309|UniProtKB=Q43314	AT5G18170	No	Glutamate dehydrogenase 1;GDH1;PTN000176316;orthologs	GLUTAMATE DEHYDROGENASE 1 (PTHR11606:SF30)	dehydrogenase(PC00092)	Arabidopsis thaliana
metabolites interconversion enzyme	ARATH|TAIR=locus=2150655|UniProtKB=Q940I2	AT5G03880	No	Thioredoxin family protein;MED24.18;PTN001344409;orthologs	THIOREDOXIN FAMILY PROTEIN (PTHR45288:SF1)	oxidoreductase(PC00176)	Arabidopsis thaliana
metabolites interconversion enzyme	ARATH|TAIR=locus=2162132|UniProtKB=Q9FM77	AT5G55610	No	Isopentenyl-diphosphate delta-isomerase;MDF20.5;PTN002188436;orthologs	ISOPENTENYL-DIPHOSPHATE DELTA-ISOMERASE (PTHR36074:SF1)	isomerase(PC00135)	Arabidopsis thaliana
metabolites interconversion enzyme	ARATH|TAIR=locus=2057259|UniProtKB=Q9SHP0	AT2G17630	No	Phosphoserine aminotransferase 2, chloroplastic;PSAT2;PTN000475653;orthologs	PHOSPHOSERINE AMINOTRANSFERASE (PTHR43247:SF1)	transaminase(PC00216)	Arabidopsis thaliana
metabolites interconversion enzyme	ARATH|TAIR=locus=2144766|UniProtKB=Q9LXC9	AT5G09650	No	Soluble inorganic pyrophosphatase 6, chloroplastic;PPA6;PTN001306905;orthologs	INORGANIC PYROPHOSPHATASE (PTHR10286:SF3)	pyrophosphatase(PC00196)	Arabidopsis thaliana
metabolites interconversion enzyme	ARATH|TAIR=locus=2097765|UniProtKB=Q9M9M9	AT3G03100	No	Probable NADH dehydrogenase [ubiquinone] 1 alpha subcomplex subunit 12;At3g03100;PTN000308193;orthologs	NADH DEHYDROGENASE [UBIQUINONE] 1 ALPHA SUBCOMPLEX SUBUNIT 12 (PTHR12910:SF2)	oxidoreductase(PC00176)	Arabidopsis thaliana
metabolites interconversion enzyme	ARATH|TAIR=locus=2127038|UniProtKB=Q8L7K9	AT4G00570	No	NAD-dependent malic enzyme 2, mitochondrial;NAD-ME2;PTN000601174;orthologs	NAD-DEPENDENT MALIC ENZYME 2, MITOCHONDRIAL (PTHR23406:SF73)	oxidoreductase(PC00176)	Arabidopsis thaliana
metabolites interconversion enzyme	ARATH|TAIR=locus=2184657|UniProtKB=Q949Y3	AT5G34850	No	Bifunctional purple acid phosphatase 26;PAP26;PTN000537397;orthologs	BIFUNCTIONAL PURPLE ACID PHOSPHATASE 26 (PTHR22953:SF55)	phosphatase(PC00181)	Arabidopsis thaliana
metabolites interconversion enzyme	ARATH|TAIR=locus=2005500|UniProtKB=P16127	AT4G18480	No	Magnesium-chelatase subunit ChlI-1, chloroplastic;CHLI1;PTN001698846;orthologs	MAGNESIUM-CHELATASE SUBUNIT CHLI-1, CHLOROPLASTIC (PTHR32039:SF18)	ligase(PC00142)	Arabidopsis thaliana
metabolites interconversion enzyme	ARATH|TAIR=locus=2171307|UniProtKB=Q42533	AT5G16390	No	Biotin carboxyl carrier protein of acetyl-CoA carboxylase 1, chloroplastic;BCCP1;PTN001503225;orthologs	BIOTIN CARBOXYL CARRIER PROTEIN OF ACETYL-COA CARBOXYLASE 1, CHLOROPLASTIC (PTHR43416:SF38)	transferase(PC00220)	Arabidopsis thaliana
metabolites interconversion enzyme	ARATH|TAIR=locus=2064681|UniProtKB=Q9SLA8	AT2G05990	No	Enoyl-[acyl-carrier-protein] reductase [NADH], chloroplastic;MOD1;PTN001212064;orthologs	ENOYL-[ACYL-CARRIER-PROTEIN] REDUCTASE [NADH], CHLOROPLASTIC (PTHR43159:SF2)	reductase(PC00198)	Arabidopsis thaliana
metabolites interconversion enzyme	ARATH|TAIR=locus=2076314|UniProtKB=Q9SS48	AT3G10370	No	Glycerol-3-phosphate dehydrogenase SDP6, mitochondrial;SDP6;PTN000241005;orthologs	GLYCEROL-3-PHOSPHATE DEHYDROGENASE, MITOCHONDRIAL (PTHR11985:SF15)	dehydrogenase(PC00092)	Arabidopsis thaliana
metabolites interconversion enzyme	ARATH|TAIR=locus=2079434|UniProtKB=Q9SRV5	AT3G03780	No	5-methyltetrahydropteroyltriglutamate--homocysteine methyltransferase 2;MS2;PTN000775590;orthologs	5-METHYLTETRAHYDROPTEROYLTRIGLUTAMATE--HOMOCYSTEINE METHYLTRANSFERASE 2 (PTHR30519:SF27)	methyltransferase(PC00155)	Arabidopsis thaliana
metabolites interconversion enzyme	ARATH|TAIR=locus=2020322|UniProtKB=Q9SHH6	AT1G17170	No	Glutathione S-transferase U24;GSTU24;PTN000136987;orthologs	GLUTATHIONE S-TRANSFERASE U24 (PTHR11260:SF549)	transferase(PC00220)	Arabidopsis thaliana
metabolites interconversion enzyme	ARATH|TAIR=locus=2150255|UniProtKB=Q6NLH7	AT5G19300	No	At5g19300;At5g19300;PTN000254756;orthologs	METHYLTRANSFERASE C9ORF114-RELATED (PTHR12150:SF13)	methyltransferase(PC00155)	Arabidopsis thaliana
metabolites interconversion enzyme	ARATH|TAIR=locus=2042446|UniProtKB=F4IV18	AT2G44760	No	Dihydroorotate dehydrogenase (DUF3598);At2g44760;PTN002187320;orthologs	DIHYDROOROTATE DEHYDROGENASE (DUF3598) (PTHR36025:SF1)	dehydrogenase(PC00092)	Arabidopsis thaliana
metabolites interconversion enzyme	ARATH|TAIR=locus=2084198|UniProtKB=P27140	AT3G01500	No	Beta carbonic anhydrase 1, chloroplastic;BCA1;PTN001335443;orthologs	BETA CARBONIC ANHYDRASE 1, CHLOROPLASTIC (PTHR11002:SF46)	dehydratase(PC00091)	Arabidopsis thaliana
metabolites interconversion enzyme	ARATH|TAIR=locus=2156263|UniProtKB=P55228	AT5G48300	No	Glucose-1-phosphate adenylyltransferase small subunit, chloroplastic;APS1;PTN000501259;orthologs	GLUCOSE-1-PHOSPHATE ADENYLYLTRANSFERASE LARGE SUBUNIT 1, CHLOROPLASTIC-RELATED (PTHR43523:SF12)	nucleotidyltransferase(PC00174)	Arabidopsis thaliana
metabolites interconversion enzyme	ARATH|TAIR=locus=2018244|UniProtKB=P93819	AT1G04410	No	Malate dehydrogenase 1, cytoplasmic;MDH1;PTN000600425;orthologs	MALATE DEHYDROGENASE 1, CYTOPLASMIC (PTHR23382:SF27)	dehydrogenase(PC00092)	Arabidopsis thaliana
metabolites interconversion enzyme	ARATH|TAIR=locus=2075522|UniProtKB=Q9XFH8	AT3G02730	No	Thioredoxin F1, chloroplastic;At3g02730;PTN000047444;orthologs	THIOREDOXIN F1, CHLOROPLASTIC (PTHR10438:SF412)	oxidoreductase(PC00176)	Arabidopsis thaliana
metabolites interconversion enzyme	ARATH|TAIR=locus=2141637|UniProtKB=Q9SB81	AT4G21960	No	Peroxidase 42;PER42;PTN001581730;orthologs	PEROXIDASE 42 (PTHR31235:SF224)	peroxidase(PC00180)	Arabidopsis thaliana
metabolites interconversion enzyme	ARATH|TAIR=locus=2153639|UniProtKB=F4K2A1	AT5G05980	No	Folylpolyglutamate synthase;FPGS1;PTN001340272;orthologs	FOLYLPOLYGLUTAMATE SYNTHASE (PTHR11136:SF16)	ligase(PC00142)	Arabidopsis thaliana
metabolites interconversion enzyme	ARATH|TAIR=locus=2034357|UniProtKB=Q42547	AT1G20620	No	Catalase-3;CAT3;PTN002262912;orthologs	CATALASE-3 (PTHR11465:SF43)	peroxidase(PC00180)	Arabidopsis thaliana
metabolites interconversion enzyme	ARATH|TAIR=locus=2050049|UniProtKB=Q9SJU4	AT2G21330	No	Fructose-bisphosphate aldolase 1, chloroplastic;FBA1;PTN000179484;orthologs	FRUCTOSE-BISPHOSPHATE ALDOLASE 1, CHLOROPLASTIC (PTHR11627:SF68)	aldolase(PC00044)	Arabidopsis thaliana
metabolites interconversion enzyme	ARATH|TAIR=locus=2160942|UniProtKB=Q9FIJ7	AT5G47840	No	Adenylate kinase 2, chloroplastic;At5g47840;PTN001516924;orthologs	ADENYLATE KINASE 2, CHLOROPLASTIC (PTHR23359:SF81)	nucleotide kinase(PC00172)	Arabidopsis thaliana
metabolites interconversion enzyme	ARATH|TAIR=locus=2133074|UniProtKB=Q8GWP5	AT4G20960	No	Riboflavin biosynthesis protein PYRD, chloroplastic;PYRD;PTN002253994;orthologs	RIBOFLAVIN BIOSYNTHESIS PROTEIN PYRD, CHLOROPLASTIC (PTHR11079:SF162)	deaminase(PC00088)	Arabidopsis thaliana
metabolites interconversion enzyme	ARATH|TAIR=locus=2087502|UniProtKB=Q9LJG3	AT3G14210	No	GDSL esterase_lipase ESM1;ESM1;PTN002336022;orthologs	GDSL ESTERASE_LIPASE ESM1 (PTHR45648:SF117)	lipase(PC00143)	Arabidopsis thaliana
metabolites interconversion enzyme	ARATH|TAIR=locus=2042997|UniProtKB=Q9ZW29	AT2G29480	No	Glutathione S-transferase U2;GSTU2;PTN000137097;orthologs	GLUTATHIONE S-TRANSFERASE U2 (PTHR11260:SF559)	transferase(PC00220)	Arabidopsis thaliana
metabolites interconversion enzyme	ARATH|TAIR=locus=2046872|UniProtKB=Q84WV8	AT2G23420	No	Nicotinate phosphoribosyltransferase 2;NAPRT2;PTN000120761;orthologs	NICOTINATE PHOSPHORIBOSYLTRANSFERASE (PTHR11098:SF1)	glycosyltransferase(PC00111)	Arabidopsis thaliana
metabolites interconversion enzyme	ARATH|TAIR=locus=2131453|UniProtKB=O65595	AT4G26390	No	Probable pyruvate kinase, cytosolic isozyme;At4g26390;PTN000212834;orthologs	PYRUVATE KINASE-RELATED (PTHR11817:SF5)	kinase(PC00137)	Arabidopsis thaliana
metabolites interconversion enzyme	ARATH|TAIR=locus=2016109|UniProtKB=Q94CE4	AT1G70410	No	Beta carbonic anhydrase 4;BCA4;PTN000108504;orthologs	BETA CARBONIC ANHYDRASE 4 (PTHR11002:SF78)	dehydratase(PC00091)	Arabidopsis thaliana
metabolites interconversion enzyme	ARATH|TAIR=locus=2047072|UniProtKB=Q9SKP6	AT2G21170	No	Triosephosphate isomerase, chloroplastic;TIM;PTN000474640;orthologs	TRIOSEPHOSPHATE ISOMERASE (PTHR21139:SF2)	isomerase(PC00135)	Arabidopsis thaliana
metabolites interconversion enzyme	ARATH|TAIR=locus=2083745|UniProtKB=Q0WQF7	AT3G52200	No	Dihydrolipoyllysine-residue acetyltransferase component 1 of pyruvate dehydrogenase complex, mitochondrial;LTA3;PTN000568167;orthologs	DIHYDROLIPOYLLYSINE-RESIDUE ACETYLTRANSFERASE COMPONENT OF PYRUVATE DEHYDROGENASE COMPLEX, MITOCHONDRIAL-RELATED (PTHR23151:SF90)	acetyltransferase(PC00038)	Arabidopsis thaliana
metabolites interconversion enzyme	ARATH|TAIR=locus=2134796|UniProtKB=O49675	AT4G19170	No	Probable carotenoid cleavage dioxygenase 4, chloroplastic;CCD4;PTN000057371;orthologs	CAROTENOID CLEAVAGE DIOXYGENASE 4, CHLOROPLASTIC-RELATED (PTHR10543:SF46)	oxygenase(PC00177)	Arabidopsis thaliana
metabolites interconversion enzyme	ARATH|TAIR=locus=2033066|UniProtKB=Q941F1	AT1G06800	No	Phospholipase A1-Igamma1, chloroplastic;DALL4;PTN000776588;orthologs	PHOSPHOLIPASE A1-IGAMMA1, CHLOROPLASTIC (PTHR31403:SF43)	phospholipase(PC00186)	Arabidopsis thaliana
metabolites interconversion enzyme	ARATH|TAIR=locus=2165154|UniProtKB=Q43727	AT5G35790	No	Glucose-6-phosphate 1-dehydrogenase 1, chloroplastic;G6PD1;PTN000604529;orthologs	GLUCOSE-6-PHOSPHATE 1-DEHYDROGENASE 1, CHLOROPLASTIC (PTHR23429:SF13)	dehydrogenase(PC00092)	Arabidopsis thaliana
metabolites interconversion enzyme	ARATH|TAIR=locus=2023782|UniProtKB=Q9M5K3	AT1G48030	No	Dihydrolipoyl dehydrogenase 1, mitochondrial;LPD1;PTN004580342;orthologs	DIHYDROLIPOYL DEHYDROGENASE 1, MITOCHONDRIAL (PTHR22912:SF223)	oxidoreductase(PC00176)	Arabidopsis thaliana
metabolites interconversion enzyme	ARATH|TAIR=locus=2180567|UniProtKB=Q9C5C2	AT5G25980	No	Myrosinase 2;TGG2;PTN000039672;orthologs	MYROSINASE 1-RELATED (PTHR10353:SF218)	glycosidase(PC00110)	Arabidopsis thaliana
metabolites interconversion enzyme	ARATH|TAIR=locus=2027247|UniProtKB=Q9S829	AT1G74880	No	NAD(P)H-quinone oxidoreductase subunit O, chloroplastic;ndhO;PTN002196494;orthologs	NAD(P)H-QUINONE OXIDOREDUCTASE SUBUNIT O, CHLOROPLASTIC (PTHR36728:SF2)	oxidoreductase(PC00176)	Arabidopsis thaliana
metabolites interconversion enzyme	ARATH|TAIR=locus=2167371|UniProtKB=Q9FMV7	AT5G63450	No	Cytochrome P450 94B1;CYP94B1;PTN001210261;orthologs	CYTOCHROME P450 94B1 (PTHR24296:SF5)	oxygenase(PC00177)	Arabidopsis thaliana
metabolites interconversion enzyme	ARATH|TAIR=locus=2077542|UniProtKB=Q9ZPI5	AT3G06860	No	Peroxisomal fatty acid beta-oxidation multifunctional protein MFP2;MFP2;PTN000592888;orthologs	PEROXISOMAL FATTY ACID BETA-OXIDATION MULTIFUNCTIONAL PROTEIN MFP2 (PTHR23309:SF9)	dehydrogenase(PC00092)	Arabidopsis thaliana
metabolites interconversion enzyme	ARATH|TAIR=locus=2039190|UniProtKB=A0A1P8B223	AT2G35820	No	Ureidoglycolate hydrolase;At2g35820;PTN002861102;orthologs	UREIDOGLYCOLATE HYDROLASE (PTHR35721:SF1)	hydrolase(PC00121)	Arabidopsis thaliana
metabolites interconversion enzyme	ARATH|TAIR=locus=2127806|UniProtKB=Q94JQ3	AT4G32520	No	Serine hydroxymethyltransferase 3, chloroplastic;SHM3;PTN000188168;orthologs	SERINE HYDROXYMETHYLTRANSFERASE 3, CHLOROPLASTIC (PTHR11680:SF63)	methyltransferase(PC00155)	Arabidopsis thaliana
metabolites interconversion enzyme	ARATH|TAIR=locus=2037385|UniProtKB=Q9SYP2	AT1G20950	No	Pyrophosphate--fructose 6-phosphate 1-phosphotransferase subunit alpha 1;PFP-ALPHA1;PTN000344404;orthologs	PYROPHOSPHATE--FRUCTOSE 6-PHOSPHATE 1-PHOSPHOTRANSFERASE SUBUNIT ALPHA 1 (PTHR43650:SF17)	carbohydrate kinase(PC00065)	Arabidopsis thaliana
metabolites interconversion enzyme	ARATH|TAIR=locus=2166508|UniProtKB=Q9LT91	AT5G51890	No	Peroxidase 66;PER66;PTN001261523;orthologs	PEROXIDASE 66 (PTHR31235:SF247)	peroxidase(PC00180)	Arabidopsis thaliana
metabolites interconversion enzyme	ARATH|TAIR=locus=2090275|UniProtKB=Q9LSF8	AT3G25180	No	Dimethylnonatriene synthase;CYP82G1;PTN001210304;orthologs	DIMETHYLNONATRIENE SYNTHASE (PTHR47947:SF25)	oxygenase(PC00177)	Arabidopsis thaliana
metabolites interconversion enzyme	ARATH|TAIR=locus=2160422|UniProtKB=Q9FFR3	AT5G41670	No	6-phosphogluconate dehydrogenase, decarboxylating 3, chloroplastic;PGD3;PTN000211998;orthologs	6-PHOSPHOGLUCONATE DEHYDROGENASE, DECARBOXYLATING 3, CHLOROPLASTIC (PTHR11811:SF66)	dehydrogenase(PC00092)	Arabidopsis thaliana
metabolites interconversion enzyme	ARATH|TAIR=locus=2149015|UniProtKB=Q8LE52	AT5G16710	No	Glutathione S-transferase DHAR3, chloroplastic;DHAR3;PTN000136852;orthologs	GLUTATHIONE S-TRANSFERASE DHAR3, CHLOROPLASTIC (PTHR44420:SF1)	transferase(PC00220)	Arabidopsis thaliana
metabolites interconversion enzyme	ARATH|TAIR=locus=2082906|UniProtKB=Q9M3B3	AT3G49190	No	Wax ester synthase_diacylglycerol acyltransferase 4;WSD4;PTN000781939;orthologs	WAX ESTER SYNTHASE_DIACYLGLYCEROL ACYLTRANSFERASE 4-RELATED (PTHR31650:SF1)	acyltransferase(PC00042)	Arabidopsis thaliana
metabolites interconversion enzyme	ARATH|TAIR=locus=2044440|UniProtKB=Q8VWJ1	AT2G18950	No	Homogentisate phytyltransferase 1, chloroplastic;HPT1;PTN000114345;orthologs	HOMOGENTISATE PHYTYLTRANSFERASE 1, CHLOROPLASTIC (PTHR43009:SF6)	transferase(PC00220)	Arabidopsis thaliana
metabolites interconversion enzyme	ARATH|TAIR=locus=2123777|UniProtKB=Q94B78	AT4G33010	No	Glycine dehydrogenase (decarboxylating) 1, mitochondrial;GLDP1;PTN001369177;orthologs	GLYCINE DEHYDROGENASE (DECARBOXYLATING), MITOCHONDRIAL (PTHR11773:SF1)	dehydrogenase(PC00092)	Arabidopsis thaliana
metabolites interconversion enzyme	ARATH|TAIR=locus=2019165|UniProtKB=Q9CA67	AT1G74470	No	Geranylgeranyl diphosphate reductase, chloroplastic;CHLP;PTN000065463;orthologs	GERANYLGERANYL DIPHOSPHATE REDUCTASE, CHLOROPLASTIC (PTHR42685:SF4)	oxidoreductase(PC00176)	Arabidopsis thaliana
metabolites interconversion enzyme	ARATH|TAIR=locus=2169379|UniProtKB=Q9FL59	AT5G06850	No	FT-interacting protein 1;FTIP1;PTN000797939;orthologs	FT-INTERACTING PROTEIN 1 (PTHR31425:SF37)	transferase(PC00220)	Arabidopsis thaliana
metabolites interconversion enzyme	ARATH|TAIR=locus=2025272|UniProtKB=O49290	AT1G77060	No	Carboxyvinyl-carboxyphosphonate phosphorylmutase, chloroplastic;At1g77060;PTN000493098;orthologs	CARBOXYVINYL-CARBOXYPHOSPHONATE PHOSPHORYLMUTASE, CHLOROPLASTIC (PTHR42905:SF5)	mutase(PC00160)	Arabidopsis thaliana
metabolites interconversion enzyme	ARATH|TAIR=locus=2008920|UniProtKB=Q8W4M5	AT1G12000	No	Pyrophosphate--fructose 6-phosphate 1-phosphotransferase subunit beta 1;PFP-BETA1;PTN000344410;orthologs	PYROPHOSPHATE--FRUCTOSE 6-PHOSPHATE 1-PHOSPHOTRANSFERASE SUBUNIT BETA 1 (PTHR43650:SF29)	carbohydrate kinase(PC00065)	Arabidopsis thaliana
metabolites interconversion enzyme	ARATH|TAIR=locus=2089030|UniProtKB=Q9M5K2	AT3G17240	No	Dihydrolipoyl dehydrogenase 2, mitochondrial;LPD2;PTN004580345;orthologs	DIHYDROLIPOYL DEHYDROGENASE 2, MITOCHONDRIAL (PTHR22912:SF211)	oxidoreductase(PC00176)	Arabidopsis thaliana
metabolites interconversion enzyme	ARATH|TAIR=locus=2009759|UniProtKB=Q9SRZ6	AT1G65930	No	Cytosolic isocitrate dehydrogenase [NADP];CICDH;PTN000214399;orthologs	ISOCITRATE DEHYDROGENASE [NADP], MITOCHONDRIAL (PTHR11822:SF21)	dehydrogenase(PC00092)	Arabidopsis thaliana
metabolites interconversion enzyme	ARATH|TAIR=locus=2042987|UniProtKB=Q9ZW30	AT2G29490	No	Glutathione S-transferase U1;GSTU1;PTN000137096;orthologs	GLUTATHIONE S-TRANSFERASE U1 (PTHR11260:SF639)	transferase(PC00220)	Arabidopsis thaliana
metabolites interconversion enzyme	ARATH|TAIR=locus=2085141|UniProtKB=Q9LF98	AT3G52930	No	Fructose-bisphosphate aldolase 8, cytosolic;FBA8;PTN000179496;orthologs	FRUCTOSE-BISPHOSPHATE ALDOLASE-RELATED (PTHR11627:SF80)	aldolase(PC00044)	Arabidopsis thaliana
metabolites interconversion enzyme	ARATH|TAIR=locus=2032100|UniProtKB=Q9ZRW8	AT1G78380	No	Glutathione S-transferase U19;GSTU19;PTN000136992;orthologs	GLUTATHIONE S-TRANSFERASE U19 (PTHR11260:SF781)	transferase(PC00220)	Arabidopsis thaliana
metabolites interconversion enzyme	ARATH|TAIR=locus=2049228|UniProtKB=Q9SJ89	AT2G04700	No	Ferredoxin-thioredoxin reductase catalytic chain, chloroplastic;FTRC;PTN002171430;orthologs	FERREDOXIN-THIOREDOXIN REDUCTASE CATALYTIC CHAIN, CHLOROPLASTIC (PTHR35113:SF1)	reductase(PC00198)	Arabidopsis thaliana
metabolites interconversion enzyme	ARATH|TAIR=locus=2031900|UniProtKB=O65788	AT1G13080	No	Cytochrome P450 71B2;CYP71B2;PTN001210382;orthologs	CYTOCHROME P450 71B2 (PTHR47956:SF93)	oxygenase(PC00177)	Arabidopsis thaliana
metabolites interconversion enzyme	ARATH|TAIR=locus=2087555|UniProtKB=Q9LJY9	AT3G20090	No	Cytochrome P450, family 705, subfamily A, polypeptide 18;CYP705A18;PTN002801581;orthologs	CYTOCHROME P450, FAMILY 705, SUBFAMILY A, POLYPEPTIDE 18-RELATED (PTHR24298:SF882)	oxygenase(PC00177)	Arabidopsis thaliana
metabolites interconversion enzyme	ARATH|TAIR=locus=2082254|UniProtKB=Q9LHH7	AT3G12290	No	Bifunctional protein FolD 2;FOLD2;PTN000002419;orthologs	BIFUNCTIONAL PROTEIN FOLD 2 (PTHR48099:SF27)	metabolite interconversion enzyme(PC00262)	Arabidopsis thaliana
metabolites interconversion enzyme	ARATH|TAIR=locus=2065821|UniProtKB=Q39099	AT2G06850	No	Xyloglucan endotransglucosylase_hydrolase protein 4;XTH4;PTN000775732;orthologs	XYLOGLUCAN ENDOTRANSGLUCOSYLASE_HYDROLASE PROTEIN 4 (PTHR31062:SF243)	hydrolase(PC00121)	Arabidopsis thaliana
metabolites interconversion enzyme	ARATH|TAIR=locus=2101160|UniProtKB=A0A1I9LMU3	AT3G48410	No	Alpha_beta-Hydrolases superfamily protein;At3g48410;PTN002908445;orthologs	ALPHA_BETA-HYDROLASES SUPERFAMILY PROTEIN (PTHR45763:SF51)	hydrolase(PC00121)	Arabidopsis thaliana
metabolites interconversion enzyme	ARATH|TAIR=locus=2202710|UniProtKB=Q9ZUI3	AT1G60090	No	Beta-glucosidase 4;BGLU4;PTN000039674;orthologs	BETA-GLUCOSIDASE 1-RELATED (PTHR10353:SF150)	glycosidase(PC00110)	Arabidopsis thaliana
metabolites interconversion enzyme	ARATH|TAIR=locus=2046565|UniProtKB=Q56WD9	AT2G33150	No	3-ketoacyl-CoA thiolase 2, peroxisomal;PED1;PTN000432448;orthologs	3-KETOACYL-COA THIOLASE, PEROXISOMAL (PTHR43853:SF8)	acetyltransferase(PC00038)	Arabidopsis thaliana
metabolites interconversion enzyme	ARATH|TAIR=locus=2009605|UniProtKB=Q9ZP06	AT1G53240	No	Malate dehydrogenase 1, mitochondrial;At1g53240;PTN000166249;orthologs	MALATE DEHYDROGENASE 1, MITOCHONDRIAL-RELATED (PTHR11540:SF58)	dehydrogenase(PC00092)	Arabidopsis thaliana
metabolites interconversion enzyme	ARATH|TAIR=locus=2092135|UniProtKB=Q9LU86	AT3G26060	No	Peroxiredoxin Q, chloroplastic;PRXQ;PTN002871258;orthologs	AHPC_TSA FAMILY PROTEIN (PTHR42801:SF4)	peroxidase(PC00180)	Arabidopsis thaliana
metabolites interconversion enzyme	ARATH|TAIR=locus=2080560|UniProtKB=Q9M591	AT3G56940	No	Magnesium-protoporphyrin IX monomethyl ester [oxidative] cyclase, chloroplastic;CRD1;PTN000775130;orthologs	MAGNESIUM-PROTOPORPHYRIN IX MONOMETHYL ESTER [OXIDATIVE] CYCLASE, CHLOROPLASTIC (PTHR31053:SF2)	cyclase(PC00079)	Arabidopsis thaliana
metabolites interconversion enzyme	ARATH|TAIR=locus=2167316|UniProtKB=O82514	AT5G63400	No	Adenylate kinase 4;ADK1;PTN004635323;orthologs	ADENYLATE KINASE 4 (PTHR23359:SF261)	nucleotide kinase(PC00172)	Arabidopsis thaliana
metabolites interconversion enzyme	ARATH|TAIR=locus=2098989|UniProtKB=Q9LXS6	AT3G58750	No	Citrate synthase 2, peroxisomal;CSY2;PTN001367595;orthologs	CITRATE SYNTHASE 1, PEROXISOMAL-RELATED (PTHR11739:SF27)	transferase(PC00220)	Arabidopsis thaliana
metabolites interconversion enzyme	ARATH|TAIR=locus=2203028|UniProtKB=Q9SA52	AT1G09340	No	Chloroplast stem-loop binding protein of 41 kDa b, chloroplastic;CSP41B;PTN002885988;orthologs	CHLOROPLAST STEM-LOOP BINDING PROTEIN OF 41 KDA B, CHLOROPLASTIC (PTHR43725:SF8)	epimerase/racemase(PC00096)	Arabidopsis thaliana
metabolites interconversion enzyme	ARATH|TAIR=locus=2039949|UniProtKB=Q9ZPY1	AT2G46580	No	Pyridoxine_pyridoxamine 5'-phosphate oxidase 2;PPOX2;PTN004202353;orthologs	PYRIDOXINE_PYRIDOXAMINE 5'-PHOSPHATE OXIDASE 2 (PTHR10851:SF3)	oxidase(PC00175)	Arabidopsis thaliana
metabolites interconversion enzyme	ARATH|TAIR=locus=2156554|UniProtKB=F4K390	AT5G48830	No	Phosphoglycolate phosphatase;At5g48830;PTN002197998;orthologs	PHOSPHOGLYCOLATE PHOSPHATASE (PTHR36807:SF2)	phosphatase(PC00181)	Arabidopsis thaliana
metabolites interconversion enzyme	ARATH|TAIR=locus=2205215|UniProtKB=P50318	AT1G56190	No	Phosphoglycerate kinase 2, chloroplastic;At1g56190;PTN000150598;orthologs	PHOSPHOGLYCERATE KINASE 1, CHLOROPLASTIC-RELATED (PTHR11406:SF23)	carbohydrate kinase(PC00065)	Arabidopsis thaliana
metabolites interconversion enzyme	ARATH|TAIR=locus=2145603|UniProtKB=Q8S9J1	AT5G14220	No	Protoporphyrinogen oxidase 2, chloroplastic_mitochondrial;PPOX2;PTN000077963;orthologs	PROTOPORPHYRINOGEN OXIDASE 2, CHLOROPLASTIC_MITOCHONDRIAL (PTHR42923:SF44)	oxidase(PC00175)	Arabidopsis thaliana
metabolites interconversion enzyme	ARATH|TAIR=locus=2137936|UniProtKB=P39207	AT4G09320	No	Nucleoside diphosphate kinase 1;NDK1;PTN000887226;orthologs	NUCLEOSIDE DIPHOSPHATE KINASE 1 (PTHR11349:SF105)	kinase(PC00137)	Arabidopsis thaliana
metabolites interconversion enzyme	ARATH|TAIR=locus=2009600|UniProtKB=Q9MAH0	AT1G53310	No	Phosphoenolpyruvate carboxylase 1;PPC1;PTN000776134;orthologs	PHOSPHOENOLPYRUVATE CARBOXYLASE 1 (PTHR30523:SF38)	lyase(PC00144)	Arabidopsis thaliana
metabolites interconversion enzyme	ARATH|TAIR=locus=2086716|UniProtKB=Q8LBZ7	AT3G27380	No	Succinate dehydrogenase [ubiquinone] iron-sulfur subunit 1, mitochondrial;SDH2-1;PTN000229935;orthologs	SUCCINATE DEHYDROGENASE [UBIQUINONE] IRON-SULFUR SUBUNIT, MITOCHONDRIAL (PTHR11921:SF29)	dehydrogenase(PC00092)	Arabidopsis thaliana
metabolites interconversion enzyme	ARATH|TAIR=locus=2090704|UniProtKB=P48523	AT3G19450	No	Cinnamyl alcohol dehydrogenase 4;CAD4;PTN000191284;orthologs	CINNAMYL ALCOHOL DEHYDROGENASE 4 (PTHR42683:SF42)	oxidoreductase(PC00176)	Arabidopsis thaliana
metabolites interconversion enzyme	ARATH|TAIR=locus=2036546|UniProtKB=P42339	AT1G60490	No	Phosphatidylinositol 3-kinase VPS34;VPS34;PTN000006020;orthologs	PHOSPHATIDYLINOSITOL 3-KINASE CATALYTIC SUBUNIT TYPE 3 (PTHR10048:SF7)	kinase(PC00137)	Arabidopsis thaliana
metabolites interconversion enzyme	ARATH|TAIR=locus=2207210|UniProtKB=O23044	AT1G05260	No	Peroxidase 3;PER3;PTN000775872;orthologs	PEROXIDASE 3 (PTHR31235:SF236)	peroxidase(PC00180)	Arabidopsis thaliana
metabolites interconversion enzyme	ARATH|TAIR=locus=2007407|UniProtKB=Q93VQ6	AT1G07080	No	At1g07080_F10K1_15;At1g07080;PTN000326047;orthologs	GAMMA-INTERFERON-INDUCIBLE LYSOSOMAL THIOL REDUCTASE (PTHR13234:SF8)	reductase(PC00198)	Arabidopsis thaliana
metabolites interconversion enzyme	ARATH|TAIR=locus=2127173|UniProtKB=P46309	AT4G23100	No	Glutamate--cysteine ligase, chloroplastic;GSH1;PTN002155392;orthologs	GLUTAMATE--CYSTEINE LIGASE, CHLOROPLASTIC (PTHR34378:SF1)	ligase(PC00142)	Arabidopsis thaliana
metabolites interconversion enzyme	ARATH|TAIR=locus=2142300|UniProtKB=Q8GYV3	AT5G46620	No	At5g46620;At5g46620;PTN002183166;orthologs	SUBFAMILY NOT NAMED (PTHR35750:SF2)	peroxidase(PC00180)	Arabidopsis thaliana
metabolites interconversion enzyme	ARATH|TAIR=locus=2027022|UniProtKB=Q501F7	AT1G21440	No	At1g21440;At1g21440;PTN000493097;orthologs	ISOCITRATE LYASE (PTHR42905:SF9)	mutase(PC00160)	Arabidopsis thaliana
metabolites interconversion enzyme	ARATH|TAIR=locus=2080417|UniProtKB=Q43725	AT3G59760	No	Cysteine synthase, mitochondrial;OASC;PTN000034503;orthologs	CYSTEINE SYNTHASE 1 (PTHR10314:SF241)	lyase(PC00144)	Arabidopsis thaliana
metabolites interconversion enzyme	ARATH|TAIR=locus=2034240|UniProtKB=Q9C969	AT1G80360	No	Aromatic aminotransferase ISS1;ISS1;PTN000203349;orthologs	AROMATIC AMINOTRANSFERASE ISS1 (PTHR43795:SF12)	transaminase(PC00216)	Arabidopsis thaliana
metabolites interconversion enzyme	ARATH|TAIR=locus=2051394|UniProtKB=Q9SKU8	AT2G20690	No	At2g20690_F5H14.34;At2g20690;PTN000473546;orthologs	RIBOFLAVIN SYNTHASE (PTHR21098:SF0)	transferase(PC00220)	Arabidopsis thaliana
metabolites interconversion enzyme	ARATH|TAIR=locus=2131513|UniProtKB=O65581	AT4G26530	No	Fructose-bisphosphate aldolase 5, cytosolic;FBA5;PTN000179503;orthologs	FRUCTOSE-BISPHOSPHATE ALDOLASE 5, CYTOSOLIC-RELATED (PTHR11627:SF20)	aldolase(PC00044)	Arabidopsis thaliana
metabolites interconversion enzyme	ARATH|TAIR=locus=2075029|UniProtKB=Q9SF45	AT3G09580	No	FAD_NAD(P)-binding oxidoreductase family protein;F11F8_15;PTN000078345;orthologs	FAD_NAD(P)-BINDING OXIDOREDUCTASE FAMILY PROTEIN (PTHR42841:SF5)	oxidase(PC00175)	Arabidopsis thaliana
metabolites interconversion enzyme	ARATH|TAIR=locus=2170318|UniProtKB=O50008	AT5G17920	No	5-methyltetrahydropteroyltriglutamate--homocysteine methyltransferase 1;MS1;PTN000775592;orthologs	5-METHYLTETRAHYDROPTEROYLTRIGLUTAMATE--HOMOCYSTEINE METHYLTRANSFERASE 1 (PTHR30519:SF24)	methyltransferase(PC00155)	Arabidopsis thaliana
metabolites interconversion enzyme	ARATH|TAIR=locus=2164265|UniProtKB=Q9C5R8	AT5G06290	No	2-Cys peroxiredoxin BAS1-like, chloroplastic;At5g06290;PTN000074067;orthologs	2-CYS PEROXIREDOXIN BAS1-LIKE, CHLOROPLASTIC (PTHR10681:SF169)	peroxidase(PC00180)	Arabidopsis thaliana
metabolites interconversion enzyme	ARATH|TAIR=locus=2169871|UniProtKB=Q9FGI6	AT5G37510	No	NADH dehydrogenase [ubiquinone] iron-sulfur protein 1, mitochondrial;EMB1467;PTN000177337;orthologs	NADH-UBIQUINONE OXIDOREDUCTASE 75 KDA SUBUNIT, MITOCHONDRIAL (PTHR11615:SF6)	dehydrogenase(PC00092)	Arabidopsis thaliana
metabolites interconversion enzyme	ARATH|TAIR=locus=2037733|UniProtKB=Q9FV53	AT1G15390	No	Peptide deformylase 1A, chloroplastic_mitochondrial;PDF1A;PTN000048646;orthologs	PEPTIDE DEFORMYLASE, MITOCHONDRIAL (PTHR10458:SF2)	hydrolase(PC00121)	Arabidopsis thaliana
metabolites interconversion enzyme	ARATH|TAIR=locus=2007427|UniProtKB=Q8GWA1	AT1G07180	No	Internal alternative NAD(P)H-ubiquinone oxidoreductase A1, mitochondrial;NDA1;PTN002463752;orthologs	INTERNAL ALTERNATIVE NAD(P)H-UBIQUINONE OXIDOREDUCTASE A1, MITOCHONDRIAL (PTHR43706:SF21)	oxidoreductase(PC00176)	Arabidopsis thaliana
metabolites interconversion enzyme	ARATH|TAIR=locus=2074944|UniProtKB=Q9SF36	AT3G09670	No	PWWP domain-containing protein 2;PDP2;PTN001122563;orthologs	PWWP DOMAIN-CONTAINING PROTEIN 2-RELATED (PTHR42851:SF19)	aldolase(PC00044)	Arabidopsis thaliana
metabolites interconversion enzyme	ARATH|TAIR=locus=2076319|UniProtKB=Q38933	AT3G10230	No	Lycopene beta cyclase, chloroplastic;LCY1;PTN001789500;orthologs	LYCOPENE BETA CYCLASE, CHLOROPLASTIC (PTHR43876:SF15)	oxygenase(PC00177)	Arabidopsis thaliana
metabolites interconversion enzyme	ARATH|TAIR=locus=2150773|UniProtKB=P68209	AT5G08300	No	Succinate--CoA ligase [ADP-forming] subunit alpha-1, mitochondrial;At5g08300;PTN001339727;orthologs	SUCCINATE--COA LIGASE [ADP-FORMING] SUBUNIT ALPHA-1, MITOCHONDRIAL (PTHR11117:SF19)	ligase(PC00142)	Arabidopsis thaliana
metabolites interconversion enzyme	ARATH|TAIR=locus=2062240|UniProtKB=O82399	AT2G22780	No	Malate dehydrogenase 1, peroxisomal;PMDH1;PTN000166243;orthologs	MALATE DEHYDROGENASE 1, PEROXISOMAL (PTHR11540:SF71)	dehydrogenase(PC00092)	Arabidopsis thaliana
metabolites interconversion enzyme	ARATH|TAIR=locus=2039037|UniProtKB=O82662	AT2G20420	No	Succinate--CoA ligase [ADP-forming] subunit beta, mitochondrial;At2g20420;PTN001371108;orthologs	SUCCINATE--COA LIGASE [GDP-FORMING] SUBUNIT BETA, MITOCHONDRIAL (PTHR11815:SF10)	ligase(PC00142)	Arabidopsis thaliana
metabolites interconversion enzyme	ARATH|TAIR=locus=2005518|UniProtKB=Q9SZJ5	AT4G37930	No	Serine hydroxymethyltransferase 1, mitochondrial;SHM1;PTN000188165;orthologs	SERINE HYDROXYMETHYLTRANSFERASE 1, MITOCHONDRIAL (PTHR11680:SF61)	methyltransferase(PC00155)	Arabidopsis thaliana
metabolites interconversion enzyme	ARATH|TAIR=locus=2121929|UniProtKB=Q8H103	AT4G24620	No	Glucose-6-phosphate isomerase 1, chloroplastic;PGI1;PTN000157934;orthologs	GLUCOSE-6-PHOSPHATE ISOMERASE (PTHR11469:SF1)	isomerase(PC00135)	Arabidopsis thaliana
metabolites interconversion enzyme	ARATH|TAIR=locus=2117388|UniProtKB=Q9SW18	AT4G25080	No	Magnesium protoporphyrin IX methyltransferase, chloroplastic;CHLM;PTN000010594;orthologs	MAGNESIUM PROTOPORPHYRIN IX METHYLTRANSFERASE, CHLOROPLASTIC-RELATED (PTHR43591:SF81)	methyltransferase(PC00155)	Arabidopsis thaliana
metabolites interconversion enzyme	ARATH|TAIR=locus=2065654|UniProtKB=Q9LD43	AT2G38040	No	Acetyl-coenzyme A carboxylase carboxyl transferase subunit alpha, chloroplastic;CAC3;PTN000523493;orthologs	ACETYL-COENZYME A CARBOXYLASE CARBOXYL TRANSFERASE SUBUNIT ALPHA, CHLOROPLASTIC (PTHR42853:SF3)	transferase(PC00220)	Arabidopsis thaliana
metabolites interconversion enzyme	ARATH|TAIR=locus=2180597|UniProtKB=P37702	AT5G26000	No	Myrosinase 1;TGG1;PTN000039673;orthologs	MYROSINASE 1-RELATED (PTHR10353:SF218)	glycosidase(PC00110)	Arabidopsis thaliana
metabolites interconversion enzyme	ARATH|TAIR=locus=2165897|UniProtKB=Q43127	AT5G35630	No	Glutamine synthetase, chloroplastic_mitochondrial;GLN2;PTN000465107;orthologs	GLUTAMINE SYNTHETASE, CHLOROPLASTIC_MITOCHONDRIAL (PTHR20852:SF118)	ligase(PC00142)	Arabidopsis thaliana
metabolites interconversion enzyme	ARATH|TAIR=locus=2044856|UniProtKB=Q9SJQ9	AT2G36460	No	Fructose-bisphosphate aldolase 6, cytosolic;FBA6;PTN000179498;orthologs	FRUCTOSE-BISPHOSPHATE ALDOLASE 6, CYTOSOLIC (PTHR11627:SF79)	aldolase(PC00044)	Arabidopsis thaliana
metabolites interconversion enzyme	ARATH|TAIR=locus=2195361|UniProtKB=Q7X9V3	AT1G32070	No	GCN5-related N-acetyltransferase 2, chloroplastic;NSI;PTN000331757;orthologs	GCN5-RELATED N-ACETYLTRANSFERASE 2, CHLOROPLASTIC (PTHR43626:SF4)	acyltransferase(PC00042)	Arabidopsis thaliana
metabolites interconversion enzyme	ARATH|TAIR=locus=2028766|UniProtKB=Q9C666	AT1G26220	No	GCN5-related N-acetyltransferase 1, chloroplastic;SNAT2;PTN001133708;orthologs	GCN5-RELATED N-ACETYLTRANSFERASE 1, CHLOROPLASTIC (PTHR43626:SF1)	acyltransferase(PC00042)	Arabidopsis thaliana
metabolites interconversion enzyme	ARATH|TAIR=locus=2007357|UniProtKB=Q8L7Y9	AT1G07230	No	Non-specific phospholipase C1;NPC1;PTN000779736;orthologs	NON-SPECIFIC PHOSPHOLIPASE C1 (PTHR31956:SF1)	phospholipase(PC00186)	Arabidopsis thaliana
metabolites interconversion enzyme	ARATH|TAIR=locus=2050837|UniProtKB=F4IW47	AT2G45290	No	Transketolase-2, chloroplastic;TKL-2;PTN000179185;orthologs	TRANSKETOLASE 1-RELATED (PTHR43522:SF2)	transketolase(PC00221)	Arabidopsis thaliana
metabolites interconversion enzyme	ARATH|TAIR=locus=2014094|UniProtKB=F4IAP5	AT1G18270	No	Ketose-bisphosphate aldolase class-II family protein;At1g18270;PTN000541484;orthologs	KETOSE-BISPHOSPHATE ALDOLASE CLASS-II FAMILY PROTEIN (PTHR42851:SF9)	aldolase(PC00044)	Arabidopsis thaliana
metabolites interconversion enzyme	ARATH|TAIR=locus=2008900|UniProtKB=O65396	AT1G11860	No	Aminomethyltransferase, mitochondrial;GDCST;PTN000354128;orthologs	AMINOMETHYLTRANSFERASE, MITOCHONDRIAL (PTHR43757:SF2)	methyltransferase(PC00155)	Arabidopsis thaliana
metabolites interconversion enzyme	ARATH|TAIR=locus=2183825|UniProtKB=Q9LEU8	AT5G10920	No	Argininosuccinate lyase, chloroplastic;At5g10920;PTN000154734;orthologs	ARGININOSUCCINATE LYASE (PTHR43814:SF1)	lyase(PC00144)	Arabidopsis thaliana
metabolites interconversion enzyme	ARATH|TAIR=locus=2141892|UniProtKB=O49730	AT4G18270	No	Phospho-N-acetylmuramoyl-pentapeptide-transferase homolog;TRANS11;PTN001116594;orthologs	PHOSPHO-N-ACETYLMURAMOYL-PENTAPEPTIDE-TRANSFERASE HOMOLOG (PTHR22926:SF5)	glycosyltransferase(PC00111)	Arabidopsis thaliana
metabolites interconversion enzyme	ARATH|TAIR=locus=2092070|UniProtKB=Q9SQI8	AT3G25860	No	Dihydrolipoyllysine-residue acetyltransferase component 4 of pyruvate dehydrogenase complex, chloroplastic;LTA2;PTN000568209;orthologs	DIHYDROLIPOYLLYSINE-RESIDUE ACETYLTRANSFERASE COMPONENT 4 OF PYRUVATE DEHYDROGENASE COMPLEX, CHLOROPLASTIC (PTHR23151:SF83)	acetyltransferase(PC00038)	Arabidopsis thaliana
metabolites interconversion enzyme	ARATH|TAIR=locus=2013031|UniProtKB=Q8H0Z6	AT1G71710	No	Type IV inositol polyphosphate 5-phosphatase 3;IP5P3;PTN000128288;orthologs	TYPE IV INOSITOL POLYPHOSPHATE 5-PHOSPHATASE 3 (PTHR45666:SF5)	phosphatase(PC00181)	Arabidopsis thaliana
metabolites interconversion enzyme	ARATH|TAIR=locus=2010007|UniProtKB=Q9FX54	AT1G13440	No	Glyceraldehyde-3-phosphate dehydrogenase GAPC2, cytosolic;GAPC2;PTN000089728;orthologs	GLYCERALDEHYDE-3-PHOSPHATE DEHYDROGENASE GAPC1, CYTOSOLIC-RELATED (PTHR10836:SF112)	dehydrogenase(PC00092)	Arabidopsis thaliana
metabolites interconversion enzyme	ARATH|TAIR=locus=2206410|UniProtKB=Q9SAJ4	AT1G79550	No	Phosphoglycerate kinase 3, cytosolic;PGK3;PTN000150591;orthologs	PHOSPHOGLYCERATE KINASE 3, CYTOSOLIC (PTHR11406:SF27)	carbohydrate kinase(PC00065)	Arabidopsis thaliana
metabolites interconversion enzyme	ARATH|TAIR=locus=2179381|UniProtKB=Q9FGF0	AT5G64460	No	Phosphoglycerate mutase-like protein 1;At5g64460;PTN001126019;orthologs	PHOSPHOGLYCERATE MUTASE-LIKE PROTEIN 1 (PTHR48100:SF30)	phosphatase(PC00181)	Arabidopsis thaliana
metabolites interconversion enzyme	ARATH|TAIR=locus=2009120|UniProtKB=Q94A68	AT1G06690	No	Uncharacterized oxidoreductase At1g06690, chloroplastic;At1g06690;PTN000199483;orthologs	OS07G0143000 PROTEIN (PTHR43625:SF88)	reductase(PC00198)	Arabidopsis thaliana
metabolites interconversion enzyme	ARATH|TAIR=locus=2823671|UniProtKB=Q9MBA1	AT1G44446	No	Chlorophyllide a oxygenase, chloroplastic;CAO;PTN000479751;orthologs	CHLOROPHYLLIDE A OXYGENASE, CHLOROPLASTIC (PTHR21266:SF19)	oxygenase(PC00177)	Arabidopsis thaliana
metabolites interconversion enzyme	ARATH|TAIR=locus=2160554|UniProtKB=P42799	AT5G63570	No	Glutamate-1-semialdehyde 2,1-aminomutase 1, chloroplastic;GSA1;PTN000241380;orthologs	GLUTAMATE-1-SEMIALDEHYDE 2,1-AMINOMUTASE 1, CHLOROPLASTIC-RELATED (PTHR43713:SF3)	mutase(PC00160)	Arabidopsis thaliana
no Class	ARATH|TAIR=locus=2118831|UniProtKB=Q9M0A5	AT4G30550	No	Gamma-glutamyl peptidase 3;GGP3;PTN000230145;orthologs	GAMMA-GLUTAMYL PEPTIDASE 3 (PTHR42695:SF8)		Arabidopsis thaliana
no Class	ARATH|TAIR=locus=2168003|UniProtKB=Q9LVA4	AT5G62350	No	Plant invertase_pectin methylesterase inhibitor superfamily protein;MMI9.18;PTN000776971;orthologs	PLANT INVERTASE_PECTIN METHYLESTERASE INHIBITOR SUPERFAMILY PROTEIN (PTHR31080:SF275)		Arabidopsis thaliana
no Class	ARATH|TAIR=locus=505006135|UniProtKB=O49596	AT1G20693	No	High mobility group B protein 2;HMGB2;PTN000346020;orthologs	HIGH MOBILITY GROUP B PROTEIN 2-RELATED (PTHR46261:SF22)		Arabidopsis thaliana
no Class	ARATH|TAIR=locus=504954695|UniProtKB=P56773	ATCG00720	No	Cytochrome b6;petB;PTN001453610;orthologs	CYTOCHROME B (PTHR19271:SF16)		Arabidopsis thaliana
no Class	ARATH|TAIR=locus=2098328|UniProtKB=Q9SRN4	AT3G11600	No	Protein GL2-INTERACTING REPRESSOR 2;GIR2;PTN002110951;orthologs	PROTEIN GL2-INTERACTING REPRESSOR 2 (PTHR33177:SF76)		Arabidopsis thaliana
no Class	ARATH|TAIR=locus=2085079|UniProtKB=Q9SF85	AT3G09820	No	Adenosine kinase 1;ADK1;PTN000062241;orthologs	ADENOSINE KINASE (PTHR45769:SF3)		Arabidopsis thaliana
no Class	ARATH|TAIR=locus=2169150|UniProtKB=Q93Z11	AT5G37360	No	AT5g37360_MNJ8_150;MNJ8.18;PTN002197900;orthologs	OS02G0815400 PROTEIN (PTHR36802:SF1)		Arabidopsis thaliana
no Class	ARATH|TAIR=locus=2064107|UniProtKB=Q9S7I3	AT2G38530	No	Non-specific lipid-transfer protein 2;LTP2;PTN002100802;orthologs	NON-SPECIFIC LIPID-TRANSFER PROTEIN 1-RELATED (PTHR33076:SF126)		Arabidopsis thaliana
no Class	ARATH|TAIR=locus=2197935|UniProtKB=Q9FZC5	AT1G26390	No	Berberine bridge enzyme-like 4;FOX2;PTN000794392;orthologs	BERBERINE BRIDGE ENZYME-LIKE 4 (PTHR32448:SF77)		Arabidopsis thaliana
no Class	ARATH|TAIR=locus=2184327|UniProtKB=Q8RX89	AT5G23390	No	AT5g23390_T32G24_2;At5g23390;PTN000783996;orthologs	OS02G0637800 PROTEIN (PTHR31860:SF4)		Arabidopsis thaliana
no Class	ARATH|TAIR=locus=2098994|UniProtKB=Q9LXT3	AT3G58680	No	Multiprotein-bridging factor 1b;MBF1B;PTN000028564;orthologs	MULTIPROTEIN-BRIDGING FACTOR 1B (PTHR10245:SF117)		Arabidopsis thaliana
no Class	ARATH|TAIR=locus=504954694|UniProtKB=P56780	ATCG00710	No	Photosystem II reaction center protein H;psbH;PTN002157605;orthologs	PHOTOSYSTEM II REACTION CENTER PROTEIN H (PTHR34469:SF4)		Arabidopsis thaliana
no Class	ARATH|TAIR=locus=2051462|UniProtKB=Q9SKS8	AT2G20920	No	At2g20920_F5H14.11;At2g20920;PTN002120993;orthologs	OS03G0137300 PROTEIN (PTHR33372:SF10)		Arabidopsis thaliana
no Class	ARATH|TAIR=locus=2037440|UniProtKB=Q9SUI6	AT1G52230	No	Photosystem I reaction center subunit VI-2, chloroplastic;PSAH2;PTN002164694;orthologs	PHOTOSYSTEM I REACTION CENTER SUBUNIT VI-2, CHLOROPLASTIC (PTHR34787:SF1)		Arabidopsis thaliana
no Class	ARATH|TAIR=locus=2124107|UniProtKB=F4JRN8	AT4G18810	No	NAD(P)-binding Rossmann-fold superfamily protein;At4g18810;PTN000995810;orthologs	NAD(P)-BINDING ROSSMANN-FOLD SUPERFAMILY PROTEIN (PTHR13194:SF19)		Arabidopsis thaliana
no Class	ARATH|TAIR=locus=2087467|UniProtKB=Q940U6	AT3G14110	No	Protein FLUORESCENT IN BLUE LIGHT, chloroplastic;FLU;PTN002933457;orthologs	PROTEIN FLUORESCENT IN BLUE LIGHT, CHLOROPLASTIC (PTHR47310:SF2)		Arabidopsis thaliana
no Class	ARATH|TAIR=locus=2034376|UniProtKB=P31168	AT1G20440	No	Dehydrin COR47;COR47;PTN002119548;orthologs	DEHYDRIN COR47-RELATED (PTHR33346:SF11)		Arabidopsis thaliana
no Class	ARATH|TAIR=locus=2164155|UniProtKB=Q9LVG5	AT5G60090	No	Protein kinase superfamily protein;MGO3.7;PTN000702396;orthologs	PROTEIN KINASE FAMILY PROTEIN-RELATED (PTHR27001:SF926)		Arabidopsis thaliana
no Class	ARATH|TAIR=locus=2205265|UniProtKB=Q9SGT2	AT1G56040	No	Putative U-box domain-containing protein 58;PUB58;PTN001484039;orthologs	U-BOX DOMAIN-CONTAINING PROTEIN 57-RELATED (PTHR45647:SF66)		Arabidopsis thaliana
no Class	ARATH|TAIR=locus=504954568|UniProtKB=P92522	ATMG00850	No	Uncharacterized mitochondrial protein AtMg00850;AtMg00850;;orthologs			Arabidopsis thaliana
no Class	ARATH|TAIR=locus=2201041|UniProtKB=Q9ZVY7	AT1G05510	No	Oil body-associated protein 1A;OBAP1A;PTN000773514;orthologs	OIL BODY-ASSOCIATED PROTEIN 1A (PTHR31360:SF10)		Arabidopsis thaliana
no Class	ARATH|TAIR=locus=2150906|UniProtKB=Q8GXE7	AT5G15320	No	ATP synthase E chain;At5g15320;PTN002187389;orthologs	ATP SYNTHASE E CHAIN (PTHR36028:SF9)		Arabidopsis thaliana
no Class	ARATH|TAIR=locus=504954658|UniProtKB=P56767	ATCG00340	No	Photosystem I P700 chlorophyll a apoprotein A2;psaB;PTN001575177;orthologs	PHOTOSYSTEM I P700 CHLOROPHYLL A APOPROTEIN A1-RELATED (PTHR30128:SF19)		Arabidopsis thaliana
no Class	ARATH|TAIR=locus=2174557|UniProtKB=Q9FKL2	AT5G57620	No	Transcription factor MYB36;MYB36;PTN000068119;orthologs	TRANSCRIPTION FACTOR MYB36 (PTHR48000:SF46)		Arabidopsis thaliana
no Class	ARATH|TAIR=locus=2132467|UniProtKB=Q9SUE9	AT4G08310	No	DNA ligase;At4g08310;PTN001434706;orthologs	HIRA-INTERACTING PROTEIN 3 (PTHR15410:SF2)		Arabidopsis thaliana
no Class	ARATH|TAIR=locus=2180424|UniProtKB=F4K5K6	AT5G20610	No	Protein PLASTID MOVEMENT IMPAIRED 1-RELATED 1;PMIR1;PTN002123393;orthologs	PROTEIN PLASTID MOVEMENT IMPAIRED 1-RELATED 1 (PTHR33414:SF1)		Arabidopsis thaliana
no Class	ARATH|TAIR=locus=2129141|UniProtKB=Q9SUK6	AT4G16790	No	AT4g16790_dl4420c;dl4420c;PTN001627137;orthologs	EXPRESSED PROTEIN (PTHR34059:SF1)		Arabidopsis thaliana
no Class	ARATH|TAIR=locus=505006621|UniProtKB=Q8L9X2	AT5G19855	No	Chaperonin-like RbcX protein 2, chloroplastic;RBCX2;PTN002138568;orthologs	CHAPERONIN-LIKE RBCX PROTEIN 2, CHLOROPLASTIC (PTHR33791:SF16)		Arabidopsis thaliana
no Class	ARATH|TAIR=locus=2183018|UniProtKB=Q1PDV6	AT5G18610	No	Serine_threonine-protein kinase PBL27;PBL27;PTN000702211;orthologs	SERINE_THREONINE-PROTEIN KINASE PBL27 (PTHR47985:SF4)		Arabidopsis thaliana
no Class	ARATH|TAIR=locus=2152165|UniProtKB=Q9LU01	AT5G44650	Yes	Ycf3-interacting protein 1, chloroplastic;Y3IP1;PTN002133973;orthologs	YCF3-INTERACTING PROTEIN 1, CHLOROPLASTIC (PTHR33672:SF3)		Arabidopsis thaliana
no Class	ARATH|TAIR=locus=2090409|UniProtKB=F4J061	AT3G22190	No	Protein IQ-DOMAIN 5;IQD5;PTN001284160;orthologs	PROTEIN IQ-DOMAIN 5 (PTHR32295:SF123)		Arabidopsis thaliana
no Class	ARATH|TAIR=locus=2046590|UniProtKB=Q8L7B5	AT2G33210	No	Chaperonin CPN60-like 1, mitochondrial;At2g33210;PTN000143640;orthologs	CHAPERONIN CPN60-LIKE 1, MITOCHONDRIAL (PTHR45633:SF32)		Arabidopsis thaliana
no Class	ARATH|TAIR=locus=2181733|UniProtKB=Q9LZ59	AT5G02430	No	Transducin_WD40 repeat-like superfamily protein;At5g02430;PTN000368588;orthologs	TRANSDUCIN_WD40 REPEAT-LIKE SUPERFAMILY PROTEIN (PTHR14221:SF41)		Arabidopsis thaliana
no Class	ARATH|TAIR=locus=2171499|UniProtKB=F4JX46	AT5G47380	No	Electron transporter;MQL5.24;PTN000550662;orthologs	ELECTRON TRANSPORTER (PTHR23054:SF26)		Arabidopsis thaliana
no Class	ARATH|TAIR=locus=2152044|UniProtKB=Q9FHP0	AT5G65910	No	BSD domain-containing protein;At5g65910;PTN000787660;orthologs	BSD DOMAIN-CONTAINING PROTEIN (PTHR31923:SF4)		Arabidopsis thaliana
no Class	ARATH|TAIR=locus=2087115|UniProtKB=B3H4K7	AT3G15340	No	Proton pump-interactor 2;PPI2;PTN001283160;orthologs	PROTON PUMP-INTERACTOR 2-RELATED (PTHR32219:SF8)		Arabidopsis thaliana
no Class	ARATH|TAIR=locus=2136472|UniProtKB=P15458	AT4G27150	No	2S seed storage protein 2;AT2S2;PTN002178588;orthologs	2S SEED STORAGE PROTEIN 1-RELATED (PTHR35496:SF20)		Arabidopsis thaliana
no Class	ARATH|TAIR=locus=2074795|UniProtKB=A0A1I9LPZ1	AT3G50370	No	Uncharacterized protein;At3g50370;PTN007917206;orthologs	LD36051P (PTHR31780:SF10)		Arabidopsis thaliana
no Class	ARATH|TAIR=locus=2028005|UniProtKB=P59271	AT1G23410	No	Ubiquitin-ribosomal protein eS31z fusion protein;RPS27AA;PTN000071884;orthologs	UBIQUITIN-RIBOSOMAL PROTEIN ES31Z FUSION PROTEIN (PTHR10666:SF475)		Arabidopsis thaliana
no Class	ARATH|Gene_OrderedLocusName=At3g57180|UniProtKB=Q8W4I6	AT3G57180	No	GTP-binding protein BRASSINAZOLE INSENSITIVE PALE GREEN 2, chloroplastic;BPG2;PTN000120120;orthologs	GTP-BINDING PROTEIN BRASSINAZOLE INSENSITIVE PALE GREEN 2, CHLOROPLASTIC (PTHR46434:SF3)		Arabidopsis thaliana
no Class	ARATH|TAIR=locus=2156917|UniProtKB=Q9FKW6	AT5G66190	No	Ferredoxin--NADP reductase, leaf isozyme 1, chloroplastic;LFNR1;PTN000454093;orthologs	FERREDOXIN--NADP REDUCTASE, LEAF ISOZYME 1, CHLOROPLASTIC (PTHR43314:SF27)		Arabidopsis thaliana
no Class	ARATH|TAIR=locus=2057841|UniProtKB=P21238	AT2G28000	No	Chaperonin 60 subunit alpha 1, chloroplastic;CPN60A1;PTN000143617;orthologs	CHAPERONIN 60 SUBUNIT ALPHA 1, CHLOROPLASTIC (PTHR45633:SF18)		Arabidopsis thaliana
no Class	ARATH|TAIR=locus=2095690|UniProtKB=P32961	AT3G44310	No	Nitrilase 1;NIT1;PTN000557740;orthologs	NITRILASE 1-RELATED (PTHR46044:SF11)		Arabidopsis thaliana
no Class	ARATH|TAIR=locus=2097608|UniProtKB=Q9XF88	AT3G08940	No	Chlorophyll a-b binding protein CP29.2, chloroplastic;LHCB4.2;PTN001472273;orthologs	CHLOROPHYLL A-B BINDING PROTEIN CP29.2, CHLOROPLASTIC (PTHR21649:SF71)		Arabidopsis thaliana
no Class	ARATH|TAIR=locus=2040716|UniProtKB=O80934	AT2G37660	No	Uncharacterized protein At2g37660, chloroplastic;At2g37660;PTN000367412;orthologs	OS05G0110300 PROTEIN (PTHR14194:SF86)		Arabidopsis thaliana
no Class	ARATH|TAIR=locus=2090837|UniProtKB=Q96500	AT3G26740	No	Light-regulated protein 1, chloroplastic;LIR1;PTN002197123;orthologs	LIGHT-REGULATED PROTEIN 1, CHLOROPLASTIC (PTHR36762:SF2)		Arabidopsis thaliana
no Class	ARATH|TAIR=locus=2199639|UniProtKB=B9DHG0	AT1G22700	No	Tetratricopeptide repeat domain-containing protein PYG7, chloroplastic;PYG7;PTN001980670;orthologs	TETRATRICOPEPTIDE REPEAT DOMAIN-CONTAINING PROTEIN PYG7, CHLOROPLASTIC (PTHR26312:SF177)		Arabidopsis thaliana
no Class	ARATH|TAIR=locus=2136088|UniProtKB=Q39258	AT4G11150	No	V-type proton ATPase subunit E1;VHA-E1;PTN000172123;orthologs	V-TYPE PROTON ATPASE SUBUNIT E1 (PTHR45715:SF10)		Arabidopsis thaliana
no Class	ARATH|TAIR=locus=2115410|UniProtKB=Q8H0V1	AT4G36390	No	CDK5RAP1-like protein;At4g36390;PTN000228818;orthologs	MITOCHONDRIAL TRNA METHYLTHIOTRANSFERASE CDK5RAP1 (PTHR43020:SF2)		Arabidopsis thaliana
no Class	ARATH|TAIR=locus=2024437|UniProtKB=O04488	AT1G09650	No	F-box_LRR-repeat_kelch-repeat protein At1g09650;At1g09650;PTN001591996;orthologs	F-BOX ASSOCIATED UBIQUITINATION EFFECTOR FAMILY PROTEIN (PTHR47993:SF269)		Arabidopsis thaliana
no Class	ARATH|TAIR=locus=2199757|UniProtKB=P42763	AT1G76180	No	Dehydrin ERD14;ERD14;PTN002119553;orthologs	DEHYDRIN ERD14 (PTHR33346:SF2)		Arabidopsis thaliana
no Class	ARATH|TAIR=locus=2183911|UniProtKB=Q9LYV5	AT5G13210	No	AT5g13210_T31B5_30;At5g13210;PTN000774162;orthologs	OS06G0652100 PROTEIN (PTHR31373:SF17)		Arabidopsis thaliana
no Class	ARATH|TAIR=locus=2126674|UniProtKB=Q1PE31	AT4G30830	No	GTD-binding domain-containing protein;At4g30830;PTN001265490;orthologs	GTD-BINDING DOMAIN-CONTAINING PROTEIN (PTHR31422:SF20)		Arabidopsis thaliana
no Class	ARATH|TAIR=locus=2088624|UniProtKB=F4J8L1	AT3G12010	No	C18orf8;At3g12010;PTN000307314;orthologs	REGULATOR OF MON1-CCZ1 COMPLEX (PTHR12897:SF4)		Arabidopsis thaliana
no Class	ARATH|TAIR=locus=2081566|UniProtKB=Q9SF11	AT3G11880	No	F26K24.17 protein;F26K24.17;PTN002668300;orthologs	F26K24.17 PROTEIN (PTHR13448:SF14)		Arabidopsis thaliana
no Class	ARATH|TAIR=locus=2036204|UniProtKB=Q94AI7	AT1G15750	No	Protein TOPLESS;TPL;PTN000520904;orthologs	PROTEIN TOPLESS (PTHR44083:SF27)		Arabidopsis thaliana
no Class	ARATH|TAIR=locus=2037688|UniProtKB=F4HZI8	AT1G15200	No	Protein-protein interaction regulator family protein;At1g15200;PTN000976871;orthologs	PININ (PTHR12707:SF0)		Arabidopsis thaliana
no Class	ARATH|TAIR=locus=2175070|UniProtKB=F4JYI4	AT5G41740	No	Disease resistance protein (TIR-NBS-LRR class) family;MUF8.2;PTN000866581;orthologs	ADP-RIBOSYL CYCLASE_CYCLIC ADP-RIBOSE HYDROLASE-RELATED (PTHR11017:SF291)		Arabidopsis thaliana
no Class	ARATH|TAIR=locus=2184241|UniProtKB=Q9LKU2	AT5G28750	No	Sec-independent protein translocase protein TATA, chloroplastic;TATA;PTN002109185;orthologs	SEC-INDEPENDENT PROTEIN TRANSLOCASE PROTEIN TATA, CHLOROPLASTIC (PTHR33162:SF1)		Arabidopsis thaliana
no Class	ARATH|TAIR=locus=2162540|UniProtKB=Q9S7M0	AT5G54270	No	Chlorophyll a-b binding protein 3, chloroplastic;LHCB3;PTN000493705;orthologs	CHLOROPHYLL A-B BINDING PROTEIN 3, CHLOROPLASTIC (PTHR21649:SF7)		Arabidopsis thaliana
no Class	ARATH|TAIR=locus=2066301|UniProtKB=O48724	AT2G26570	No	Protein WEAK CHLOROPLAST MOVEMENT UNDER BLUE LIGHT 1;WEB1;PTN000785899;orthologs	PROTEIN WEAK CHLOROPLAST MOVEMENT UNDER BLUE LIGHT 1 (PTHR32054:SF31)		Arabidopsis thaliana
no Class	ARATH|TAIR=locus=2058862|UniProtKB=A0A1P8B0B7	AT2G02790	No	Protein IQ-DOMAIN 29;IQD29;PTN000994075;orthologs	PROTEIN IQ-DOMAIN 29 (PTHR32295:SF221)		Arabidopsis thaliana
no Class	ARATH|TAIR=locus=2014978|UniProtKB=F4I9U3	AT1G65090	No	Nucleolin;At1g65090;PTN002202067;orthologs	NUCLEOLIN (PTHR37198:SF1)		Arabidopsis thaliana
no Class	ARATH|TAIR=locus=2017879|UniProtKB=F4HQA1	AT1G79730	No	Protein PAF1 homolog;VIP2;PTN000573350;orthologs	RNA POLYMERASE II-ASSOCIATED FACTOR 1 HOMOLOG (PTHR23188:SF12)		Arabidopsis thaliana
no Class	ARATH|TAIR=locus=2019322|UniProtKB=P04778	AT1G29930	No	Chlorophyll a-b binding protein 1, chloroplastic;LHCB1.3;PTN001855347;orthologs	CHLOROPHYLL A-B BINDING PROTEIN 1, CHLOROPLASTIC-RELATED (PTHR21649:SF185)		Arabidopsis thaliana
no Class	ARATH|TAIR=locus=2026962|UniProtKB=Q9LPK9	AT1G21500	No	F24J8.11 protein;At1g21500;PTN002201804;orthologs	F24J8.11 PROTEIN (PTHR37182:SF2)		Arabidopsis thaliana
no Class	ARATH|TAIR=locus=2028901|UniProtKB=Q9ZUD1	AT1G23640	No	F5O8.19 protein;F5O8.19;PTN001264698;orthologs	DUF220 DOMAIN-CONTAINING PROTEIN-RELATED (PTHR31385:SF2)		Arabidopsis thaliana
no Class	ARATH|TAIR=locus=2035731|UniProtKB=F4HYQ1	AT1G55160	No	WAS_WASL-interacting family protein;At1g55160;PTN002154850;orthologs	WAS_WASL-INTERACTING FAMILY PROTEIN (PTHR34364:SF1)		Arabidopsis thaliana
no Class	ARATH|TAIR=locus=505006359|UniProtKB=Q39195	AT3G21055	No	Photosystem II 5 kDa protein, chloroplastic;PSBT;PTN002167810;orthologs	PHOTOSYSTEM II 5 KDA PROTEIN, CHLOROPLASTIC (PTHR34940:SF5)		Arabidopsis thaliana
no Class	ARATH|TAIR=locus=2095037|UniProtKB=Q9LS48	AT3G18420	No	protein SLOW GREEN 1, chloroplastic;SG1;PTN000766097;orthologs	PROTEIN SLOW GREEN 1, CHLOROPLASTIC (PTHR26312:SF138)		Arabidopsis thaliana
no Class	ARATH|TAIR=locus=2025660|UniProtKB=Q93WG3	AT1G08640	No	Protein CHLOROPLAST J-LIKE DOMAIN 1, chloroplastic;CJD1;PTN002120937;orthologs	PROTEIN CHLOROPLAST J-LIKE DOMAIN 1, CHLOROPLASTIC (PTHR33372:SF5)		Arabidopsis thaliana
no Class	ARATH|TAIR=locus=505006608|UniProtKB=F4K0Y2	AT5G12400	No	PHD-finger and DNA binding domain-containing protein;At5g12400;PTN001111724;orthologs	PHD-FINGER AND DNA BINDING DOMAIN-CONTAINING PROTEIN (PTHR46508:SF5)		Arabidopsis thaliana
no Class	ARATH|TAIR=locus=2171002|UniProtKB=Q9FJR8	AT5G46930	No	Plant invertase_pectin methylesterase inhibitor superfamily protein;MQD22.7;PTN001117159;orthologs	PLANT INVERTASE_PECTIN METHYLESTERASE INHIBITOR SUPERFAMILY PROTEIN (PTHR35357:SF15)		Arabidopsis thaliana
no Class	ARATH|TAIR=locus=2088354|UniProtKB=O04313	AT3G16430	No	PYK10-binding protein 2;PBP2;PTN002355843;orthologs	PYK10-BINDING PROTEIN 1-RELATED (PTHR47293:SF71)		Arabidopsis thaliana
no Class	ARATH|TAIR=locus=2200216|UniProtKB=Q94AH8	AT1G68020	No	Alpha,alpha-trehalose-phosphate synthase [UDP-forming] 6;TPS6;PTN000082277;orthologs	ALPHA,ALPHA-TREHALOSE-PHOSPHATE SYNTHASE [UDP-FORMING] 6 (PTHR10788:SF48)		Arabidopsis thaliana
no Class	ARATH|TAIR=locus=2077224|UniProtKB=Q9M1X3	AT3G63160	No	AT3g63160_F16M2_10;F16M2_10;PTN002144467;orthologs	OUTER ENVELOPE MEMBRANE PROTEIN 7 (PTHR33982:SF6)		Arabidopsis thaliana
no Class	ARATH|TAIR=locus=2064148|UniProtKB=Q9ZVI1	AT2G38590	No	F-box protein At2g38590;At2g38590;PTN000782955;orthologs	F-BOX ASSOCIATED UBIQUITINATION EFFECTOR FAMILY PROTEIN (PTHR47993:SF37)		Arabidopsis thaliana
no Class	ARATH|TAIR=locus=505006268|UniProtKB=Q8S8N7	AT2G23945	No	Eukaryotic aspartyl protease family protein;At2g23945;PTN000343410;orthologs	EUKARYOTIC ASPARTYL PROTEASE FAMILY PROTEIN (PTHR47967:SF14)		Arabidopsis thaliana
no Class	ARATH|TAIR=locus=2147810|UniProtKB=Q9LFR3	AT5G14920	No	Gibberellin-regulated protein 14;GASA14;PTN000574591;orthologs	GIBBERELLIN-REGULATED PROTEIN 14 (PTHR23201:SF53)		Arabidopsis thaliana
no Class	ARATH|TAIR=locus=2028751|UniProtKB=Q9C667	AT1G26230	No	Chaperonin 60 subunit beta 4, chloroplastic;CPN60B4;PTN001347232;orthologs	CHAPERONIN 60 SUBUNIT BETA 4, CHLOROPLASTIC (PTHR45633:SF7)		Arabidopsis thaliana
no Class	ARATH|TAIR=locus=2053781|UniProtKB=P0DKG7	AT2G42480	No	MATH domain and coiled-coil domain-containing protein At2g42480;At2g42480;PTN002403231;orthologs	MATH DOMAIN-CONTAINING PROTEIN (PTHR46236:SF12)		Arabidopsis thaliana
no Class	ARATH|TAIR=locus=2008610|UniProtKB=Q9FXD4	AT1G67680	No	Signal recognition particle subunit SRP72;At1g67680;PTN000363547;orthologs	SIGNAL RECOGNITION PARTICLE SUBUNIT SRP72 (PTHR14094:SF9)		Arabidopsis thaliana
no Class	ARATH|TAIR=locus=2135262|UniProtKB=O65655	AT4G39680	No	SAP domain-containing protein;At4g39680;PTN002286269;orthologs	SAP DOMAIN-CONTAINING PROTEIN (PTHR47031:SF3)		Arabidopsis thaliana
no Class	ARATH|TAIR=locus=2063922|UniProtKB=P10896	AT2G39730	No	Ribulose bisphosphate carboxylase_oxygenase activase, chloroplastic;RCA;PTN000792896;orthologs	RIBULOSE BISPHOSPHATE CARBOXYLASE_OXYGENASE ACTIVASE, CHLOROPLASTIC (PTHR32429:SF32)		Arabidopsis thaliana
no Class	ARATH|TAIR=locus=2024311|UniProtKB=O04487	AT1G09640	No	Probable elongation factor 1-gamma 1;At1g09640;PTN000136293;orthologs	ELONGATION FACTOR 1-GAMMA 1-RELATED (PTHR44372:SF13)		Arabidopsis thaliana
no Class	ARATH|TAIR=locus=2115390|UniProtKB=F4JQG6	AT4G36700	No	Vicilin-like seed storage protein At4g36700;At4g36700;PTN001580833;orthologs	CUPIN TYPE-1 DOMAIN-CONTAINING PROTEIN (PTHR31189:SF33)		Arabidopsis thaliana
no Class	ARATH|TAIR=locus=2160477|UniProtKB=Q66GQ2	AT5G41620	No	Uncharacterized protein At5g41620;At5g41620;PTN000776367;orthologs	INTRACELLULAR PROTEIN TRANSPORTER USO1-LIKE PROTEIN (PTHR31071:SF59)		Arabidopsis thaliana
no Class	ARATH|TAIR=locus=2198050|UniProtKB=Q94AD1	AT1G48610	No	Putative DNA-binding protein At1g48610;At1g48610;;orthologs			Arabidopsis thaliana
no Class	ARATH|TAIR=locus=2024142|UniProtKB=Q9ZNT7	AT1G03860	No	Prohibitin-2, mitochondrial;PHB2;PTN000576677;orthologs	PROHIBITIN-2, MITOCHONDRIAL-RELATED (PTHR23222:SF20)		Arabidopsis thaliana
no Class	ARATH|TAIR=locus=2093935|UniProtKB=F4J1D9	AT3G15960	No	NAI2-like protein;At3g15960;;orthologs			Arabidopsis thaliana
no Class	ARATH|TAIR=locus=2098648|UniProtKB=Q9LH82	AT3G28540	No	AAA-ATPase At3g28540;At3g28540;PTN000552910;orthologs	AAA+ ATPASE DOMAIN-CONTAINING PROTEIN (PTHR23070:SF88)		Arabidopsis thaliana
no Class	ARATH|TAIR=locus=2045299|UniProtKB=Q8S8R1	AT2G23120	No	Expressed protein;At2g23120;PTN002142471;orthologs	EXPRESSED PROTEIN (PTHR33922:SF18)		Arabidopsis thaliana
no Class	ARATH|TAIR=locus=2027367|UniProtKB=F4IAG2	AT1G11720	No	Starch synthase 3, chloroplastic_amyloplastic;SS3;PTN000969387;orthologs	STARCH SYNTHASE 3, CHLOROPLASTIC_AMYLOPLASTIC (PTHR46083:SF5)		Arabidopsis thaliana
no Class	ARATH|TAIR=locus=2092394|UniProtKB=Q9LTP5	AT3G20470	No	Glycine-rich protein 5;GRP5;PTN008674055;orthologs	GLYCINE-RICH PROTEIN 5 (PTHR39110:SF5)		Arabidopsis thaliana
no Class	ARATH|TAIR=locus=2203926|UniProtKB=Q9SXE9	AT1G62480	No	At1g62480_T3P18_4;At1g62480;;orthologs			Arabidopsis thaliana
no Class	ARATH|TAIR=locus=2041459|UniProtKB=P59232	AT2G47110	No	Ubiquitin-ribosomal protein eS31y fusion protein;RPS27AB;PTN001321122;orthologs	UBIQUITIN-RIBOSOMAL PROTEIN ES31Y FUSION PROTEIN (PTHR10666:SF466)		Arabidopsis thaliana
no Class	ARATH|TAIR=locus=2075462|UniProtKB=F4IYH7	AT3G02900	No	Low-density receptor-like protein;At3g02900;PTN002146173;orthologs	LOW-DENSITY RECEPTOR-LIKE PROTEIN (PTHR34048:SF3)		Arabidopsis thaliana
no Class	ARATH|EnsemblGenome=AT2G46340|UniProtKB=Q9SYX2	AT2G46340	No	Protein SUPPRESSOR OF PHYA-105 1;SPA1;PTN001871684;orthologs	PROTEIN SUPPRESSOR OF PHYA-105 1 (PTHR44218:SF6)		Arabidopsis thaliana
no Class	ARATH|Gene_OrderedLocusName=At1g20800|UniProtKB=Q9LM73	AT1G20800	No	Putative F-box protein At1g20800;At1g20800;PTN004883246;orthologs	F-BOX AND ASSOCIATED INTERACTION DOMAINS-CONTAINING PROTEIN-RELATED (PTHR31790:SF415)		Arabidopsis thaliana
no Class	ARATH|TAIR=locus=2088796|UniProtKB=Q9LIH2	AT3G20920	No	Translocation protein SEC62;At3g20920;PTN000278195;orthologs	TRANSLOCATION PROTEIN SEC62 (PTHR12443:SF9)		Arabidopsis thaliana
no Class	ARATH|TAIR=locus=2132153|UniProtKB=F4JH89	AT4G02170	No	Cotton fiber protein;At4g02170;PTN002115597;orthologs	COTTON FIBER PROTEIN (PTHR33265:SF55)		Arabidopsis thaliana
no Class	ARATH|TAIR=locus=2088299|UniProtKB=O04309	AT3G16470	No	Jacalin-related lectin 35;JAL35;PTN000582639;orthologs	JACALIN-RELATED LECTIN 35 (PTHR47293:SF64)		Arabidopsis thaliana
no Class	ARATH|TAIR=locus=2204207|UniProtKB=Q9SUI5	AT1G30380	No	Photosystem I reaction center subunit psaK, chloroplastic;PSAK;PTN002150292;orthologs	PHOTOSYSTEM I REACTION CENTER SUBUNIT PSAK, CHLOROPLASTIC (PTHR34195:SF2)		Arabidopsis thaliana
no Class	ARATH|TAIR=locus=2090034|UniProtKB=Q9LK57	AT3G13160	No	Small ribosomal subunit protein mS79 (rPPR3b);At3g13160;PTN000613351;orthologs	SMALL RIBOSOMAL SUBUNIT PROTEIN MS79 (RPPR3B) (PTHR47933:SF51)		Arabidopsis thaliana
no Class	ARATH|TAIR=locus=2024527|UniProtKB=P0CAN7	AT1G64200	No	V-type proton ATPase subunit E3;VHA-E3;PTN001357822;orthologs	ATPASE H+ TRANSPORTING V1 SUBUNIT E1 (PTHR45715:SF3)		Arabidopsis thaliana
no Class	ARATH|TAIR=locus=2079777|UniProtKB=Q9MA55	AT3G05420	No	Acyl-CoA-binding domain-containing protein 4;ACBP4;PTN000582481;orthologs	ACYL-COA-BINDING DOMAIN-CONTAINING PROTEIN 4 (PTHR46093:SF3)		Arabidopsis thaliana
no Class	ARATH|TAIR=locus=2135237|UniProtKB=Q940M2	AT4G39660	No	Alanine--glyoxylate aminotransferase 2 homolog 1, mitochondrial;AGT2;PTN001380140;orthologs	ALANINE--GLYOXYLATE AMINOTRANSFERASE 2, MITOCHONDRIAL (PTHR45688:SF3)		Arabidopsis thaliana
no Class	ARATH|Gene_OrderedLocusName=AtCg00500|UniProtKB=P56765	ATCG00500	No	Acetyl-coenzyme A carboxylase carboxyl transferase subunit beta, chloroplastic;accD;PTN001110632;orthologs	ACETYL-COENZYME A CARBOXYLASE CARBOXYL TRANSFERASE SUBUNIT BETA, CHLOROPLASTIC (PTHR42995:SF5)		Arabidopsis thaliana
no Class	ARATH|TAIR=locus=2205205|UniProtKB=Q9M658	AT1G08060	No	Helicase protein MOM1;MOM1;PTN001649242;orthologs	ATP-DEPENDENT HELICASE FAMILY PROTEIN-RELATED (PTHR35116:SF2)		Arabidopsis thaliana
no Class	ARATH|TAIR=locus=2140371|UniProtKB=Q940A6	AT4G19440	No	Pentatricopeptide repeat-containing protein At4g19440, chloroplastic;At4g19440;PTN001522322;orthologs	PENTACOTRIPEPTIDE-REPEAT REGION OF PRORP DOMAIN-CONTAINING PROTEIN (PTHR45613:SF62)		Arabidopsis thaliana
no Class	ARATH|TAIR=locus=2207370|UniProtKB=F4IDJ0	AT1G79150	No	Nucleolar complex-associated protein 3;NOC3;PTN000374078;orthologs	NUCLEOLAR COMPLEX PROTEIN 3 HOMOLOG (PTHR14428:SF5)		Arabidopsis thaliana
no Class	ARATH|TAIR=locus=2207320|UniProtKB=P27202	AT1G79040	No	Photosystem II 10 kDa polypeptide, chloroplastic;PSBR;PTN002155047;orthologs	PHOTOSYSTEM II 10 KDA POLYPEPTIDE, CHLOROPLASTIC (PTHR34369:SF2)		Arabidopsis thaliana
no Class	ARATH|TAIR=locus=2045412|UniProtKB=F4ISU2	AT2G32240	No	Early endosome antigen;At2g32240;PTN001824770;orthologs	EARLY ENDOSOME ANTIGEN (PTHR43049:SF1)		Arabidopsis thaliana
no Class	ARATH|TAIR=locus=2204735|UniProtKB=Q42593	AT1G77490	No	L-ascorbate peroxidase T, chloroplastic;APXT;PTN000772980;orthologs	L-ASCORBATE PEROXIDASE T, CHLOROPLASTIC (PTHR31356:SF62)		Arabidopsis thaliana
no Class	ARATH|TAIR=locus=2041509|UniProtKB=Q9SJI8	AT2G42680	No	Multiprotein-bridging factor 1a;MBF1A;PTN001305522;orthologs	MULTIPROTEIN-BRIDGING FACTOR 1A (PTHR10245:SF114)		Arabidopsis thaliana
no Class	ARATH|TAIR=locus=2062959|UniProtKB=Q84JT7	AT2G46040	No	AT-rich interactive domain-containing protein 1;ARID1;PTN000540436;orthologs	AT-RICH INTERACTIVE DOMAIN-CONTAINING PROTEIN 1 (PTHR46410:SF1)		Arabidopsis thaliana
no Class	ARATH|TAIR=locus=1009023492|UniProtKB=F4KDA6	AT5G51545	No	Protein LPA2;LPA2;PTN002444469;orthologs	PROTEIN LPA2 (PTHR37385:SF2)		Arabidopsis thaliana
no Class	ARATH|TAIR=locus=2086493|UniProtKB=Q9LK22	AT3G27310	No	Plant UBX domain-containing protein 1;PUX1;PTN001899987;orthologs	PLANT UBX DOMAIN-CONTAINING PROTEIN 1 (PTHR47557:SF2)		Arabidopsis thaliana
no Class	ARATH|TAIR=locus=504954651|UniProtKB=P56761	ATCG00270	No	Photosystem II D2 protein;psbD;PTN002108123;orthologs	PHOTOSYSTEM II D2 PROTEIN (PTHR33149:SF57)		Arabidopsis thaliana
no Class	ARATH|TAIR=locus=2158083|UniProtKB=Q9FGC7	AT5G67030	No	Zeaxanthin epoxidase, chloroplastic;ZEP;PTN000350345;orthologs	ZEAXANTHIN EPOXIDASE, CHLOROPLASTIC (PTHR46496:SF1)		Arabidopsis thaliana
no Class	ARATH|TAIR=locus=2148845|UniProtKB=Q8VXY1	AT5G28630	No	Glycine-rich protein;At5g28630;;orthologs			Arabidopsis thaliana
no Class	ARATH|TAIR=locus=2203018|UniProtKB=Q500V5	AT1G09320	No	Protein AGENET DOMAIN (AGD)-CONTAINING P1;AGDP1;PTN001276604;orthologs	AGENET DOMAIN-CONTAINING PROTEIN-RELATED (PTHR31917:SF80)		Arabidopsis thaliana
no Class	ARATH|TAIR=locus=2115285|UniProtKB=F4JQE9	AT4G36580	No	AAA-type ATPase family protein;AP22.32;PTN000554079;orthologs	AAA-TYPE ATPASE FAMILY PROTEIN (PTHR23075:SF7)		Arabidopsis thaliana
no Class	ARATH|TAIR=locus=2207051|UniProtKB=F4IBR2	AT1G72270	No	Nucleolar pre-ribosomal-associated protein;At1g72270;PTN001004279;orthologs	NUCLEOLAR PRE-RIBOSOMAL-ASSOCIATED PROTEIN 1 (PTHR13500:SF0)		Arabidopsis thaliana
no Class	ARATH|TAIR=locus=2097690|UniProtKB=Q0WVF7	AT3G03060	No	P-loop containing nucleoside triphosphate hydrolases superfamily protein;At3g03060;PTN000554082;orthologs	ATPASE FAMILY AAA DOMAIN-CONTAINING PROTEIN 3 (PTHR23075:SF0)		Arabidopsis thaliana
no Class	ARATH|TAIR=locus=2005634|UniProtKB=P46689	AT1G75750	No	Gibberellin-regulated protein 1;GASA1;PTN001506174;orthologs	GIBBERELLIN-REGULATED PROTEIN 1-RELATED (PTHR23201:SF2)		Arabidopsis thaliana
no Class	ARATH|TAIR=locus=2200410|UniProtKB=Q8L604	AT1G65230	No	Transmembrane protein, putative (DUF2358);At1g65230;PTN002191419;orthologs	PROTEIN, PUTATIVE (DUF2358)-RELATED (PTHR36334:SF1)		Arabidopsis thaliana
no Class	ARATH|TAIR=locus=2158844|UniProtKB=Q9LTX7	AT5G49930	No	Gb|AAF56406.1;emb1441;PTN000391426;orthologs	RIBOSOME QUALITY CONTROL COMPLEX SUBUNIT NEMF (PTHR15239:SF6)		Arabidopsis thaliana
no Class	ARATH|TAIR=locus=2126798|UniProtKB=Q93Y35	AT4G24820	No	26S proteasome non-ATPase regulatory subunit 6 homolog;RPN7;PTN000365416;orthologs	26S PROTEASOME NON-ATPASE REGULATORY SUBUNIT 6 (PTHR14145:SF1)		Arabidopsis thaliana
no Class	ARATH|TAIR=locus=2823945|UniProtKB=Q9LDE2	AT1G14685	No	Protein BASIC PENTACYSTEINE2;BPC2;PTN000777266;orthologs	PROTEIN BASIC PENTACYSTEINE1-RELATED (PTHR31421:SF0)		Arabidopsis thaliana
no Class	ARATH|TAIR=locus=2124137|UniProtKB=Q9SN39	AT4G18750	No	Pentatricopeptide repeat-containing protein DOT4, chloroplastic;DOT4;PTN000612389;orthologs	PENTATRICOPEPTIDE REPEAT-CONTAINING PROTEIN DOT4, CHLOROPLASTIC (PTHR47928:SF149)		Arabidopsis thaliana
no Class	ARATH|TAIR=locus=2029579|UniProtKB=Q8GY89	AT1G31170	No	Sulfiredoxin, chloroplastic_mitochondrial;SRX;PTN001467882;orthologs	SULFIREDOXIN-1 (PTHR21348:SF2)		Arabidopsis thaliana
no Class	ARATH|TAIR=locus=2184053|UniProtKB=A2RVJ8	AT5G10010	No	Protein HEAT INTOLERANT 4;HIT4;PTN002135299;orthologs	PROTEIN HEAT INTOLERANT 4-RELATED (PTHR33704:SF1)		Arabidopsis thaliana
no Class	ARATH|TAIR=locus=2117328|UniProtKB=P29525	AT4G25140	No	Oleosin 18.5 kDa;At4g25140;PTN002112623;orthologs	OLEOSIN 18.5 KDA (PTHR33203:SF25)		Arabidopsis thaliana
no Class	ARATH|TAIR=locus=2164890|UniProtKB=F4KEI6	AT5G39690	No	NAC domain containing protein 93;NAC093;PTN000785692;orthologs	F-BOX ASSOCIATED UBIQUITINATION EFFECTOR FAMILY PROTEIN-RELATED (PTHR31714:SF10)		Arabidopsis thaliana
no Class	ARATH|TAIR=locus=2162474|UniProtKB=Q9FNI9	AT5G22720	No	Putative FBD-associated F-box protein At5g22720;At5g22720;PTN001283054;orthologs	FBD _ LEUCINE RICH REPEAT DOMAINS CONTAINING PROTEIN (PTHR32212:SF252)		Arabidopsis thaliana
no Class	ARATH|TAIR=locus=2026805|UniProtKB=F4I6U7	AT1G70620	No	Cyclin-like protein;At1g70620;;orthologs			Arabidopsis thaliana
no Class	ARATH|TAIR=locus=2124998|UniProtKB=Q9M158	AT4G01050	No	Rhodanese-like domain-containing protein 4, chloroplastic;STR4;PTN000126544;orthologs	RHODANESE-LIKE DOMAIN-CONTAINING PROTEIN 4, CHLOROPLASTIC (PTHR47377:SF1)		Arabidopsis thaliana
no Class	ARATH|TAIR=locus=2016372|UniProtKB=Q9LN60	AT1G19380	No	At1g19380;At1g19380;PTN002154653;orthologs	GENOME ASSEMBLY, CHROMOSOME: A08 (PTHR34358:SF13)		Arabidopsis thaliana
no Class	ARATH|TAIR=locus=2026114|UniProtKB=A4FVP6	AT1G34180	No	NAC domain-containing protein 16;NAC016;PTN002424189;orthologs	NAC DOMAIN-CONTAINING PROTEIN 16 (PTHR31989:SF224)		Arabidopsis thaliana
no Class	ARATH|TAIR=locus=2078082|UniProtKB=F4J8G7	AT3G05680	No	Protein virilizer homolog;VIR;PTN000573187;orthologs	PROTEIN VIRILIZER HOMOLOG (PTHR23185:SF0)		Arabidopsis thaliana
no Class	ARATH|TAIR=locus=2080883|UniProtKB=Q94C78	AT3G51140	No	DnaJ (DUF3353);At3g51140;PTN002120956;orthologs	DNAJ (DUF3353) (PTHR33372:SF11)		Arabidopsis thaliana
no Class	ARATH|TAIR=locus=2116337|UniProtKB=F4JVU5	AT4G27010	No	Ribosome 60S biogenesis amino-terminal protein;EMB2788;PTN001004280;orthologs	NUCLEOLAR PRE-RIBOSOMAL-ASSOCIATED PROTEIN 1 (PTHR13500:SF0)		Arabidopsis thaliana
no Class	ARATH|TAIR=locus=2137792|UniProtKB=Q94A65	AT4G27700	No	Rhodanese-like domain-containing protein 14, chloroplastic;At4g27700;PTN000997742;orthologs	RHODANESE-LIKE DOMAIN-CONTAINING PROTEIN 14, CHLOROPLASTIC (PTHR44920:SF1)		Arabidopsis thaliana
no Class	ARATH|TAIR=locus=2025292|UniProtKB=O49292	AT1G77090	No	PsbP domain-containing protein 4, chloroplastic;PPD4;PTN001584516;orthologs	PSBP DOMAIN-CONTAINING PROTEIN 4, CHLOROPLASTIC (PTHR31407:SF38)		Arabidopsis thaliana
no Class	ARATH|TAIR=locus=2102842|UniProtKB=Q9STF2	AT3G46780	No	Protein PLASTID TRANSCRIPTIONALLY ACTIVE 16, chloroplastic;PTAC16;PTN001021916;orthologs	PROTEIN PLASTID TRANSCRIPTIONALLY ACTIVE 16, CHLOROPLASTIC (PTHR47711:SF2)		Arabidopsis thaliana
no Class	ARATH|TAIR=locus=2136496|UniProtKB=P15460	AT4G27170	No	2S seed storage protein 4;AT2S4;PTN002178586;orthologs	2S SEED STORAGE PROTEIN 1-RELATED (PTHR35496:SF20)		Arabidopsis thaliana
no Class	ARATH|TAIR=locus=2197525|UniProtKB=Q9SHE7	AT1G31340	No	Ubiquitin-NEDD8-like protein RUB1;RUB1;PTN000071867;orthologs	UBIQUITIN-NEDD8-LIKE PROTEIN RUB1 (PTHR10666:SF474)		Arabidopsis thaliana
no Class	ARATH|TAIR=locus=2151271|UniProtKB=Q9LZ08	AT5G02770	No	Protein MODIFIER OF SNC1 11;MOS11;PTN001091244;orthologs	PROTEIN MODIFIER OF SNC1 11 (PTHR47701:SF2)		Arabidopsis thaliana
no Class	ARATH|EnsemblGenome=AT3G17880|UniProtKB=Q8VWG7	AT3G17880	No	TPR repeat-containing thioredoxin TDX;TDX;PTN001486839;orthologs	TPR REPEAT-CONTAINING THIOREDOXIN TDX (PTHR45883:SF7)		Arabidopsis thaliana
no Class	ARATH|TAIR=locus=2152526|UniProtKB=Q9FJL0	AT5G48600	No	Structural maintenance of chromosomes protein 4;SMC4;PTN000434683;orthologs	STRUCTURAL MAINTENANCE OF CHROMOSOMES PROTEIN (PTHR18937:SF172)		Arabidopsis thaliana
no Class	ARATH|TAIR=locus=2125053|UniProtKB=Q9M138	AT4G01340	No	CHP-rich zinc finger protein-like protein;At4g01340;;orthologs			Arabidopsis thaliana
no Class	ARATH|TAIR=locus=2176217|UniProtKB=Q6NPC9	AT5G51130	No	Probable RNA methyltransferase At5g51130;At5g51130;PTN000268057;orthologs	7SK SNRNA METHYLPHOSPHATE CAPPING ENZYME (PTHR12315:SF0)		Arabidopsis thaliana
no Class	ARATH|TAIR=locus=2074368|UniProtKB=O49595	AT3G51880	No	High mobility group B protein 1;HMGB1;PTN000346015;orthologs	HIGH MOBILITY GROUP B PROTEIN 1 (PTHR46261:SF1)		Arabidopsis thaliana
no Class	ARATH|TAIR=locus=2025630|UniProtKB=Q0WNC2	AT1G08530	No	Chitinase-like protein;At1g08530;PTN002139311;orthologs	CHITINASE-LIKE PROTEIN (PTHR33825:SF14)		Arabidopsis thaliana
no Class	ARATH|TAIR=locus=2046832|UniProtKB=O64835	AT2G23670	No	At2g23670_F26B6.32;YCF37;PTN002196586;orthologs	OS02G0815300 PROTEIN (PTHR36734:SF1)		Arabidopsis thaliana
no Class	ARATH|TAIR=locus=2199628|UniProtKB=F4I2Z2	AT1G22720	No	Protein kinase superfamily protein;At1g22720;;orthologs			Arabidopsis thaliana
no Class	ARATH|TAIR=locus=2061773|UniProtKB=P43287	AT2G37170	No	Aquaporin PIP2-2;PIP2-2;PTN001452412;orthologs	AQUAPORIN PIP2-2-RELATED (PTHR45687:SF75)		Arabidopsis thaliana
no Class	ARATH|TAIR=locus=2093915|UniProtKB=Q9LSB9	AT3G15920	No	PX domain-containing protein EREX;EREX;PTN000059161;orthologs	PX DOMAIN-CONTAINING PROTEIN EREX (PTHR46856:SF3)		Arabidopsis thaliana
no Class	ARATH|TAIR=locus=2053888|UniProtKB=O22757	AT2G17480	No	MLO-like protein 8;MLO8;PTN000788826;orthologs	MLO-LIKE PROTEIN 8 (PTHR31942:SF49)		Arabidopsis thaliana
no Class	ARATH|TAIR=locus=2028967|UniProtKB=A0A1P8ASI1	AT1G66460	No	Protein kinase superfamily protein;At1g66460;PTN000701922;orthologs	PROTEIN KINASE SUPERFAMILY PROTEIN (PTHR27001:SF707)		Arabidopsis thaliana
no Class	ARATH|TAIR=locus=2103162|UniProtKB=Q9SG96	AT3G10910	No	RING-H2 finger protein ATL72;ATL72;PTN002305218;orthologs	RING-H2 FINGER PROTEIN ATL72-RELATED (PTHR45798:SF8)		Arabidopsis thaliana
no Class	ARATH|TAIR=locus=2099699|UniProtKB=Q9SRN6	AT3G03320	No	At3g03320;At3g03320;PTN002150694;orthologs	ASCH DOMAIN-CONTAINING PROTEIN (PTHR34204:SF4)		Arabidopsis thaliana
no Class	ARATH|TAIR=locus=2079117|UniProtKB=P27521	AT3G47470	No	Chlorophyll a-b binding protein 4, chloroplastic;LHCA4;PTN000493751;orthologs	CHLOROPHYLL A-B BINDING PROTEIN 4, CHLOROPLASTIC (PTHR21649:SF4)		Arabidopsis thaliana
no Class	ARATH|TAIR=locus=2040008|UniProtKB=F4IJ68	AT2G46560	No	Transducin family protein _ WD-40 repeat family protein;At2g46560;PTN000359235;orthologs	RABCONNECTIN-3A (PTHR13950:SF9)		Arabidopsis thaliana
no Class	ARATH|TAIR=locus=2019529|UniProtKB=F4HRT5	AT1G67230	No	Protein CROWDED NUCLEI 1;CRWN1;PTN000787001;orthologs	PROTEIN CROWDED NUCLEI 1 (PTHR31908:SF11)		Arabidopsis thaliana
no Class	ARATH|TAIR=locus=504956320|UniProtKB=Q9SRZ3	AT1G65985	No	At1g65985;F12P19.15;PTN000771557;orthologs	PROTEIN, PUTATIVE (DUF247)-RELATED (PTHR31170:SF9)		Arabidopsis thaliana
no Class	ARATH|TAIR=locus=2042001|UniProtKB=Q9ZUX4	AT2G27730	No	Uncharacterized protein At2g27730, mitochondrial;At2g27730;PTN002140957;orthologs	OS08G0559000 PROTEIN (PTHR33878:SF1)		Arabidopsis thaliana
no Class	ARATH|TAIR=locus=505006096|UniProtKB=Q9SRX5	AT1G02816	No	F22D16.19 protein;F22D16.19;PTN001270970;orthologs	F22D16.19 PROTEIN (PTHR31676:SF156)		Arabidopsis thaliana
no Class	ARATH|TAIR=locus=2029219|UniProtKB=F4I1M8	AT1G36510	No	Nucleic acid-binding proteins superfamily;At1g36510;;orthologs			Arabidopsis thaliana
no Class	ARATH|TAIR=locus=504954652|UniProtKB=P56778	ATCG00280	No	Photosystem II CP43 reaction center protein;psbC;PTN002111365;orthologs	PHOTOSYSTEM II CP43 REACTION CENTER PROTEIN (PTHR33180:SF37)		Arabidopsis thaliana
no Class	ARATH|TAIR=locus=2037435|UniProtKB=Q9M812	AT1G52220	No	Protein CURVATURE THYLAKOID 1C, chloroplastic;CURT1C;PTN002114034;orthologs	PROTEIN CURVATURE THYLAKOID 1C, CHLOROPLASTIC (PTHR33222:SF3)		Arabidopsis thaliana
no Class	ARATH|TAIR=locus=2136486|UniProtKB=P15459	AT4G27160	No	2S seed storage protein 3;AT2S3;PTN002178585;orthologs	2S SEED STORAGE PROTEIN 1-RELATED (PTHR35496:SF20)		Arabidopsis thaliana
no Class	ARATH|TAIR=locus=2036209|UniProtKB=Q9LMQ2	AT1G15820	No	Chlorophyll a-b binding protein, chloroplastic;CHLOROPHYLL PROTEIN 24;PTN000493754;orthologs	CHLOROPHYLL A-B BINDING PROTEIN, CHLOROPLASTIC (PTHR21649:SF2)		Arabidopsis thaliana
no Class	ARATH|TAIR=locus=2176625|UniProtKB=Q9LVQ4	AT5G55860	No	WEB family protein At5g55860;At5g55860;PTN000785888;orthologs	HEAVY CHAIN, PUTATIVE, EXPRESSED-RELATED (PTHR32054:SF3)		Arabidopsis thaliana
no Class	ARATH|TAIR=locus=2037365|UniProtKB=F4HWC3	AT1G20970	No	Calponin-like domain protein;At1g20970;PTN001283157;orthologs	CALPONIN-LIKE DOMAIN PROTEIN (PTHR32219:SF3)		Arabidopsis thaliana
no Class	ARATH|TAIR=locus=2087901|UniProtKB=Q8H0U5	AT3G18890	No	Protein TIC 62, chloroplastic;TIC62;PTN000041956;orthologs	PROTEIN TIC 62, CHLOROPLASTIC (PTHR47285:SF1)		Arabidopsis thaliana
no Class	ARATH|TAIR=locus=2059999|UniProtKB=O48529	AT2G42220	No	Rhodanese-like domain-containing protein 9, chloroplastic;STR9;PTN002283534;orthologs	RHODANESE-LIKE DOMAIN-CONTAINING PROTEIN 9, CHLOROPLASTIC (PTHR45508:SF1)		Arabidopsis thaliana
no Class	ARATH|TAIR=locus=2171968|UniProtKB=Q941A4	AT5G45690	No	Oil body-associated protein 2A;OBAP2A;PTN000773509;orthologs	OIL BODY-ASSOCIATED PROTEIN 2A (PTHR31360:SF1)		Arabidopsis thaliana
no Class	ARATH|TAIR=locus=2049721|UniProtKB=Q9ZUU4	AT2G37220	No	RNA-binding protein CP29B, chloroplastic;CP29B;PTN002366263;orthologs	RRM DOMAIN-CONTAINING PROTEIN (PTHR48025:SF1)		Arabidopsis thaliana
no Class	ARATH|TAIR=locus=2098475|UniProtKB=Q9SFV3	AT3G07230	No	At3g07230;T1B9.10;PTN002196928;orthologs	WOUND-INDUCED BASIC PROTEIN (PTHR36752:SF7)		Arabidopsis thaliana
no Class	ARATH|TAIR=locus=2057191|UniProtKB=F4ISY0	AT2G38370	No	WEB family protein At2g38370;At2g38370;PTN001279523;orthologs	OS07G0677900 PROTEIN (PTHR32054:SF4)		Arabidopsis thaliana
no Class	ARATH|TAIR=locus=2062450|UniProtKB=F4IKR5	AT2G35540	No	DNAJ heat shock N-terminal domain-containing protein;At2g35540;PTN001181182;orthologs	DNAJ HEAT SHOCK N-TERMINAL DOMAIN-CONTAINING PROTEIN (PTHR44137:SF24)		Arabidopsis thaliana
no Class	ARATH|TAIR=locus=2011701|UniProtKB=Q9C9K7	AT1G76500	No	AT-hook motif nuclear-localized protein 29;AHL29;PTN000778219;orthologs	AT-HOOK MOTIF NUCLEAR-LOCALIZED PROTEIN 29 (PTHR31100:SF51)		Arabidopsis thaliana
no Class	ARATH|TAIR=locus=2057656|UniProtKB=P93015	AT2G33810	No	Squamosa promoter-binding-like protein 3;SPL3;PTN001582023;orthologs	SQUAMOSA PROMOTER-BINDING-LIKE PROTEIN 3 (PTHR31251:SF212)		Arabidopsis thaliana
no Class	ARATH|TAIR=locus=2140255|UniProtKB=Q9S7H1	AT4G02770	No	Photosystem I reaction center subunit II-1, chloroplastic;psaD1;PTN000780981;orthologs	PHOTOSYSTEM I REACTION CENTER SUBUNIT II-1, CHLOROPLASTIC-RELATED (PTHR31982:SF6)		Arabidopsis thaliana
no Class	ARATH|TAIR=locus=2175198|UniProtKB=Q9FKJ4	AT5G60530	No	At5g60530_muf9_180;MUF9.16;PTN000782472;orthologs	ROOT CAP_LATE EMBRYOGENESIS-LIKE PROTEIN (PTHR31656:SF8)		Arabidopsis thaliana
no Class	ARATH|TAIR=locus=4515102612|UniProtKB=F4I4V4	AT1G30455	No	Cyclin_Brf1-like TBP-binding domain-containing protein;At1g30455;;orthologs			Arabidopsis thaliana
no Class	ARATH|TAIR=locus=2090444|UniProtKB=Q9LIE7	AT3G22150	No	Pentatricopeptide repeat-containing protein At3g22150, chloroplastic;PCMP-E95;PTN000612694;orthologs	OS04G0602600 PROTEIN (PTHR24015:SF116)		Arabidopsis thaliana
no Class	ARATH|TAIR=locus=2089235|UniProtKB=Q9LDY9	AT3G12930	No	Protein Iojap, chloroplastic;IJ;PTN000471558;orthologs	PROTEIN IOJAP, CHLOROPLASTIC (PTHR21043:SF2)		Arabidopsis thaliana
no Class	ARATH|TAIR=locus=2054267|UniProtKB=F4ISD8	AT2G12170	No	Uncharacterized protein;At2g12170;;orthologs			Arabidopsis thaliana
no Class	ARATH|TAIR=locus=2035837|UniProtKB=Q9XI93	AT1G13930	No	Nodulin-related protein 2;At1g13930;PTN002170971;orthologs	NODULIN-RELATED PROTEIN 2 (PTHR35098:SF1)		Arabidopsis thaliana
no Class	ARATH|TAIR=locus=2200868|UniProtKB=Q9SY97	AT1G61520	No	Photosystem I chlorophyll a_b-binding protein 3-1, chloroplastic;LHCA3;PTN000493737;orthologs	PHOTOSYSTEM I CHLOROPHYLL A_B-BINDING PROTEIN 3-1, CHLOROPLASTIC (PTHR21649:SF14)		Arabidopsis thaliana
no Class	ARATH|TAIR=locus=2034471|UniProtKB=Q9C6S1	AT1G31810	No	Formin-like protein 14;FH14;PTN000575642;orthologs	FORMIN-LIKE PROTEIN 14 (PTHR45733:SF17)		Arabidopsis thaliana
no Class	ARATH|TAIR=locus=2093462|UniProtKB=Q9LW85	AT3G16000	No	MAR-binding filament-like protein 1;MFP1;PTN002295974;orthologs	MAR-BINDING FILAMENT-LIKE PROTEIN 1 (PTHR43939:SF118)		Arabidopsis thaliana
no Class	ARATH|Gene_OrderedLocusName=At3g55900|UniProtKB=Q6AWW4	AT3G55900	No	F-box protein At3g55900;At3g55900;;orthologs			Arabidopsis thaliana
no Class	ARATH|TAIR=locus=2170563|UniProtKB=Q9FNE4	AT5G40340	No	PWWP domain-containing protein 3;PDP3;PTN001492262;orthologs	PWWP DOMAIN-CONTAINING PROTEIN 3 (PTHR10688:SF16)		Arabidopsis thaliana
no Class	ARATH|TAIR=locus=2088374|UniProtKB=O04310	AT3G16460	No	Jacalin-related lectin 34;JAL34;PTN000582459;orthologs	JACALIN-RELATED LECTIN 34-RELATED (PTHR47293:SF7)		Arabidopsis thaliana
no Class	ARATH|TAIR=locus=504954691|UniProtKB=P56777	ATCG00680	No	Photosystem II CP47 reaction center protein;psbB;PTN002111312;orthologs	PHOTOSYSTEM II CP47 REACTION CENTER PROTEIN (PTHR33180:SF38)		Arabidopsis thaliana
no Class	ARATH|TAIR=locus=2167988|UniProtKB=Q9LVB0	AT5G62260	No	AT-hook motif nuclear-localized protein 6;AHL6;PTN000771804;orthologs	AT-HOOK MOTIF NUCLEAR-LOCALIZED PROTEIN 6 (PTHR31500:SF82)		Arabidopsis thaliana
no Class	ARATH|TAIR=locus=2044335|UniProtKB=Q8LCA1	AT2G46820	No	Protein CURVATURE THYLAKOID 1B, chloroplastic;CURT1B;PTN002114014;orthologs	PROTEIN CURVATURE THYLAKOID 1B, CHLOROPLASTIC (PTHR33222:SF9)		Arabidopsis thaliana
no Class	ARATH|TAIR=locus=2050704|UniProtKB=O80837	AT2G45820	No	Remorin;DBP;PTN000779603;orthologs	REMORIN (PTHR31775:SF24)		Arabidopsis thaliana
no Class	ARATH|TAIR=locus=2085390|UniProtKB=Q9M2I0	AT3G58360	No	MATH domain and coiled-coil domain-containing protein At3g58360;At3g58360;PTN002364817;orthologs	MATH DOMAIN-CONTAINING PROTEIN (PTHR46236:SF32)		Arabidopsis thaliana
no Class	ARATH|TAIR=locus=2130719|UniProtKB=A0A1P8B3W0	AT4G15790	No	Uveal autoantigen with coiled-coil_ankyrin;DL3935W;PTN002857349;orthologs	UVEAL AUTOANTIGEN WITH COILED-COIL_ANKYRIN (PTHR34681:SF2)		Arabidopsis thaliana
no Class	ARATH|TAIR=locus=2008996|UniProtKB=Q9FEC1	AT1G34000	No	Light-harvesting complex-like protein OHP2, chloroplastic;OHP2;PTN001797853;orthologs	LIGHT-HARVESTING COMPLEX-LIKE PROTEIN OHP2, CHLOROPLASTIC (PTHR14154:SF68)		Arabidopsis thaliana
no Class	ARATH|TAIR=locus=2155914|UniProtKB=Q945P2	AT5G49210	No	AT5g49210_K21P3_8;At5g49210;PTN002192860;orthologs	EXPRESSED PROTEIN (PTHR36402:SF1)		Arabidopsis thaliana
no Class	ARATH|TAIR=locus=2033087|UniProtKB=Q42029	AT1G06680	No	Oxygen-evolving enhancer protein 2-1, chloroplastic;PSBP1;PTN001584509;orthologs	OXYGEN-EVOLVING ENHANCER PROTEIN 2-1, CHLOROPLASTIC (PTHR31407:SF6)		Arabidopsis thaliana
no Class	ARATH|TAIR=locus=2086538|UniProtKB=Q9LK25	AT3G27280	No	Prohibitin-4, mitochondrial;PHB4;PTN000576610;orthologs	PROHIBITIN 1 (PTHR23222:SF0)		Arabidopsis thaliana
no Class	ARATH|TAIR=locus=2175831|UniProtKB=Q9FF53	AT5G60660	No	Probable aquaporin PIP2-4;PIP2-4;PTN001452411;orthologs	AQUAPORIN PIP2-4-RELATED (PTHR45687:SF39)		Arabidopsis thaliana
no Class	ARATH|TAIR=locus=2013693|UniProtKB=F4I1G1	AT1G29350	No	RNA polymerase II degradation factor-like protein (DUF1296);At1g29350;PTN000298528;orthologs	RNA POLYMERASE II DEGRADATION FACTOR-LIKE PROTEIN (DUF1296)-RELATED (PTHR46445:SF3)		Arabidopsis thaliana
no Class	ARATH|TAIR=locus=2037548|UniProtKB=Q9ZVA2	AT1G78830	No	EP1-like glycoprotein 2;At1g78830;PTN000793991;orthologs	EP1-LIKE GLYCOPROTEIN 2 (PTHR32444:SF179)		Arabidopsis thaliana
no Class	ARATH|TAIR=locus=2170837|UniProtKB=Q9FG87	AT5G43760	No	3-ketoacyl-CoA synthase 20;KCS20;PTN000785480;orthologs	3-KETOACYL-COA SYNTHASE 20 (PTHR31561:SF118)		Arabidopsis thaliana
no Class	ARATH|TAIR=locus=2050659|UniProtKB=Q683D5	AT2G45920	No	U-box domain-containing protein 37;PUB37;PTN001872575;orthologs	U-BOX DOMAIN-CONTAINING PROTEIN 36-RELATED (PTHR45647:SF149)		Arabidopsis thaliana
no Class	ARATH|TAIR=locus=2122794|UniProtKB=Q9XF89	AT4G10340	No	Chlorophyll a-b binding protein CP26, chloroplastic;LHCB5;PTN001472276;orthologs	CHLOROPHYLL A-B BINDING PROTEIN CP26, CHLOROPLASTIC (PTHR21649:SF16)		Arabidopsis thaliana
no Class	ARATH|TAIR=locus=2142758|UniProtKB=Q9SDA2	AT5G07820	No	Plant calmodulin-binding protein-like protein;At5g07820;PTN002119795;orthologs	PLANT CALMODULIN-BINDING PROTEIN-LIKE PROTEIN (PTHR33349:SF11)		Arabidopsis thaliana
no Class	ARATH|TAIR=locus=2167150|UniProtKB=Q9FFJ2	AT5G17170	No	Rubredoxin family protein;ENH1;PTN008053215;orthologs	RUBREDOXIN FAMILY PROTEIN (PTHR35498:SF5)		Arabidopsis thaliana
no Class	ARATH|TAIR=locus=2061758|UniProtKB=Q9ZQC5	AT2G37080	No	Interactor of constitutive active ROPs 2, chloroplastic;ICR2;PTN001774169;orthologs	INTERACTOR OF CONSTITUTIVE ACTIVE ROPS 2, CHLOROPLASTIC (PTHR34224:SF4)		Arabidopsis thaliana
no Class	ARATH|TAIR=locus=2087780|UniProtKB=Q7X9V2	AT3G12810	No	Protein PHOTOPERIOD-INDEPENDENT EARLY FLOWERING 1;PIE1;PTN000084441;orthologs	HELICASE SRCAP (PTHR45685:SF1)		Arabidopsis thaliana
no Class	ARATH|TAIR=locus=2202482|UniProtKB=Q9C6Z9	AT1G30190	No	Cotton fiber protein;At1g30190;PTN002186674;orthologs	COTTON FIBER PROTEIN (PTHR35997:SF6)		Arabidopsis thaliana
no Class	ARATH|TAIR=locus=2132193|UniProtKB=Q0WQ75	AT4G02030	No	Vacuolar protein sorting-associated protein 51 homolog;VPS51;PTN000409618;orthologs	VACUOLAR PROTEIN SORTING-ASSOCIATED PROTEIN 51 HOMOLOG (PTHR15954:SF4)		Arabidopsis thaliana
no Class	ARATH|TAIR=locus=2119896|UniProtKB=C0LGR6	AT4G29180	No	Probable LRR receptor-like serine_threonine-protein kinase At4g29180;At4g29180;PTN000701696;orthologs	PROTEIN KINASE DOMAIN-CONTAINING PROTEIN (PTHR45631:SF77)		Arabidopsis thaliana
no Class	ARATH|TAIR=locus=2010703|UniProtKB=Q9C7X2	AT1G56460	No	HIT zinc finger and PAPA-1-like domain-containing protein;At1g56460;PTN002727225;orthologs	HIT ZINC FINGER AND PAPA-1-LIKE DOMAIN-CONTAINING PROTEIN (PTHR21561:SF14)		Arabidopsis thaliana
no Class	ARATH|TAIR=locus=2098003|UniProtKB=P59233	AT3G62250	No	Ubiquitin-ribosomal protein eS31x fusion protein;RPS27AC;PTN000071887;orthologs	UBIQUITIN-RIBOSOMAL PROTEIN ES31X FUSION PROTEIN (PTHR10666:SF493)		Arabidopsis thaliana
no Class	ARATH|TAIR=locus=2174633|UniProtKB=Q9FMU2	AT5G14080	No	Pentatricopeptide repeat-containing protein At5g14080;At5g14080;PTN000612673;orthologs	TETRATRICOPEPTIDE REPEAT (TPR)-LIKE SUPERFAMILY PROTEIN (PTHR47942:SF67)		Arabidopsis thaliana
no Class	ARATH|TAIR=locus=2082088|UniProtKB=Q9LY44	AT3G56010	No	Transmembrane protein;F27K19_190;PTN002202679;orthologs	TRANSMEMBRANE PROTEIN (PTHR37233:SF2)		Arabidopsis thaliana
no Class	ARATH|TAIR=locus=2031845|UniProtKB=Q9SAF4	AT1G13200	No	Putative F-box_kelch-repeat protein At1g13200;At1g13200;PTN000788863;orthologs	F-BOX DOMAIN-CONTAINING PROTEIN (PTHR47993:SF288)		Arabidopsis thaliana
no Class	ARATH|TAIR=locus=2122955|UniProtKB=F4JT78	AT4G19500	No	Disease resistance protein RPP2A;RPP2A;PTN000111030;orthologs	DISEASE RESISTANCE PROTEIN RPP2A (PTHR11017:SF549)		Arabidopsis thaliana
no Class	ARATH|TAIR=locus=505006340|UniProtKB=Q0WTL2	AT3G13226	No	Regulatory protein RecX family protein;At3g13226;PTN002131279;orthologs	REGULATORY PROTEIN RECX FAMILY PROTEIN (PTHR33602:SF1)		Arabidopsis thaliana
no Class	ARATH|TAIR=locus=2207155|UniProtKB=Q1PFY3	AT1G05290	No	CCT motif family protein;YUP8H12.10;PTN001271926;orthologs	CCT MOTIF FAMILY PROTEIN (PTHR31717:SF98)		Arabidopsis thaliana
no Class	ARATH|TAIR=locus=2075596|UniProtKB=Q9SD66	AT3G47070	No	Thylakoid soluble phosphoprotein;F13I12.120;PTN002192184;orthologs	THYLAKOID SOLUBLE PHOSPHOPROTEIN (PTHR36370:SF1)		Arabidopsis thaliana
no Class	ARATH|TAIR=locus=2193839|UniProtKB=P21240	AT1G55490	No	Chaperonin 60 subunit beta 1, chloroplastic;CPN60B1;PTN000143629;orthologs	CHAPERONIN 60 SUBUNIT BETA 1, CHLOROPLASTIC (PTHR45633:SF20)		Arabidopsis thaliana
no Class	ARATH|TAIR=locus=2131601|UniProtKB=P93004	AT4G35100	No	Aquaporin PIP2-7;PIP2-7;PTN000440870;orthologs	AQUAPORIN PIP2-7-RELATED (PTHR45687:SF19)		Arabidopsis thaliana
no Class	ARATH|TAIR=locus=504956337|UniProtKB=P0DO24	AT5G08660	No	Protein PSK SIMULATOR 3;PSI3;PTN000786847;orthologs	PROTEIN PSK SIMULATOR 3 (PTHR31730:SF2)		Arabidopsis thaliana
no Class	ARATH|TAIR=locus=2083825|UniProtKB=Q9SUY9	AT3G52160	No	3-ketoacyl-CoA synthase 15;KCS15;PTN001586398;orthologs	3-KETOACYL-COA SYNTHASE 15 (PTHR31561:SF90)		Arabidopsis thaliana
no Class	ARATH|TAIR=locus=2050684|UniProtKB=O80829	AT2G45900	No	Phosphatidylinositol N-acetyglucosaminlytransferase subunit P-like protein;TRM13;PTN000497233;orthologs	PHOSPHATIDYLINOSITOL N-ACETYGLUCOSAMINLYTRANSFERASE SUBUNIT P-LIKE PROTEIN (PTHR47212:SF7)		Arabidopsis thaliana
no Class	ARATH|TAIR=locus=2164733|UniProtKB=Q93XW5	AT5G48180	No	Nitrile-specifier protein 5;NSP5;PTN002355838;orthologs	NITRILE-SPECIFIER PROTEIN 5 (PTHR47435:SF3)		Arabidopsis thaliana
no Class	ARATH|TAIR=locus=2154950|UniProtKB=Q9FJZ0	AT5G66490	No	Uncharacterized protein At5g66490;At5g66490;PTN002174596;orthologs	BNAC07G16740D PROTEIN (PTHR35291:SF9)		Arabidopsis thaliana
no Class	ARATH|TAIR=locus=2167654|UniProtKB=P15455	AT5G44120	No	12S seed storage protein CRA1;CRA1;PTN001260444;orthologs	12S SEED STORAGE PROTEIN CRA1 (PTHR31189:SF30)		Arabidopsis thaliana
no Class	ARATH|TAIR=locus=2200517|UniProtKB=Q9S9M7	AT1G16080	No	Nuclear protein;At1g16080;PTN002145987;orthologs	NUCLEAR PROTEIN (PTHR34044:SF1)		Arabidopsis thaliana
no Class	ARATH|TAIR=locus=2198651|UniProtKB=Q8W493	AT1G20020	No	Ferredoxin--NADP reductase, leaf isozyme 2, chloroplastic;LFNR2;PTN000454092;orthologs	FERREDOXIN--NADP REDUCTASE, LEAF ISOZYME 2, CHLOROPLASTIC (PTHR43314:SF26)		Arabidopsis thaliana
no Class	ARATH|TAIR=locus=2115085|UniProtKB=O23188	AT4G36970	No	Remorin family protein;C7A10.390;PTN001266522;orthologs	REMORIN FAMILY PROTEIN (PTHR31471:SF2)		Arabidopsis thaliana
no Class	ARATH|TAIR=locus=2134638|UniProtKB=Q9ASP6	AT4G00830	No	Heterogeneous nuclear ribonucleoprotein Q;LIF2;PTN000609753;orthologs	HETEROGENEOUS NUCLEAR RIBONUCLEOPROTEIN Q (PTHR48024:SF13)		Arabidopsis thaliana
no Class	ARATH|TAIR=locus=2074444|UniProtKB=F4J9K9	AT3G05900	No	Neurofilament protein-like protein;At3g05900;PTN002207814;orthologs	NEUROFILAMENT PROTEIN-LIKE PROTEIN (PTHR37729:SF1)		Arabidopsis thaliana
no Class	ARATH|TAIR=locus=2094997|UniProtKB=Q9LS51	AT3G18390	No	CRS1 _ YhbY (CRM) domain-containing protein;EMB1865;PTN000783344;orthologs	CRS1 _ YHBY (CRM) DOMAIN-CONTAINING PROTEIN (PTHR31846:SF4)		Arabidopsis thaliana
no Class	ARATH|TAIR=locus=1005716546|UniProtKB=Q8GX70	AT3G29034	No	At3g29034;At3g29034;;orthologs			Arabidopsis thaliana
no Class	ARATH|TAIR=locus=2170558|UniProtKB=Q39165	AT5G40420	No	Oleosin 21.2 kDa;At5g40420;PTN002112536;orthologs	OLEOSIN 21.2 KDA (PTHR33203:SF32)		Arabidopsis thaliana
no Class	ARATH|TAIR=locus=2121308|UniProtKB=Q96318	AT4G28520	No	12S seed storage protein CRC;CRC;PTN001260445;orthologs	12S SEED STORAGE PROTEIN CRC (PTHR31189:SF74)		Arabidopsis thaliana
no Class	ARATH|TAIR=locus=2084223|UniProtKB=Q9SS98	AT3G01570	No	Oleosin 5;At3g01570;PTN002112535;orthologs	OLEOSIN 5 (PTHR33203:SF61)		Arabidopsis thaliana
no Class	ARATH|TAIR=locus=2142669|UniProtKB=F4KFB3	AT5G03420	No	Protein PTST homolog 3, chloroplastic;PTST;PTN000038968;orthologs	PROTEIN PTST HOMOLOG 3, CHLOROPLASTIC (PTHR47434:SF2)		Arabidopsis thaliana
no Class	ARATH|TAIR=locus=2122333|UniProtKB=P82281	AT4G09010	No	Thylakoid lumenal 29 kDa protein, chloroplastic;TL29;PTN001264017;orthologs	THYLAKOID LUMENAL 29 KDA PROTEIN, CHLOROPLASTIC (PTHR31356:SF34)		Arabidopsis thaliana
no Class	ARATH|TAIR=locus=2077972|UniProtKB=Q9S841	AT3G50820	No	Oxygen-evolving enhancer protein 1-2, chloroplastic;PSBO2;PTN002146625;orthologs	OXYGEN-EVOLVING ENHANCER PROTEIN 1-2, CHLOROPLASTIC (PTHR34058:SF14)		Arabidopsis thaliana
no Class	ARATH|TAIR=locus=2007519|UniProtKB=Q9SA56	AT1G03130	No	Photosystem I reaction center subunit II-2, chloroplastic;PSAD2;PTN001592606;orthologs	PHOTOSYSTEM I REACTION CENTER SUBUNIT II-1, CHLOROPLASTIC-RELATED (PTHR31982:SF6)		Arabidopsis thaliana
no Class	ARATH|TAIR=locus=2025002|UniProtKB=Q9LNV0	AT1G07310	No	Calcium-dependent lipid-binding (CaLB domain) family protein;At1g07310;PTN001595398;orthologs	CALCIUM-DEPENDENT LIPID-BINDING (CALB DOMAIN) FAMILY PROTEIN (PTHR32246:SF70)		Arabidopsis thaliana
no Class	ARATH|TAIR=locus=2052776|UniProtKB=O80858	AT2G30930	No	Expressed protein;At2g30930;PTN008672044;orthologs	EXPRESSED PROTEIN-RELATED (PTHR37187:SF20)		Arabidopsis thaliana
no Class	ARATH|TAIR=locus=2083018|UniProtKB=Q9SFG2	AT3G05980	No	At3g05980;At3g05980;PTN001271985;orthologs	(RAPE) HYPOTHETICAL PROTEIN (PTHR31722:SF80)		Arabidopsis thaliana
no Class	ARATH|TAIR=locus=2066226|UniProtKB=F4IUJ7	AT2G26410	No	Protein IQ-DOMAIN 4;IQD4;PTN000793203;orthologs	PROTEIN IQ-DOMAIN 4 (PTHR32295:SF214)		Arabidopsis thaliana
no Class	ARATH|TAIR=locus=2203043|UniProtKB=Q9ZPZ4	AT1G09310	No	T31J12.3 protein;At1g09310;PTN001588151;orthologs	T31J12.3 PROTEIN (PTHR31676:SF180)		Arabidopsis thaliana
no Class	ARATH|TAIR=locus=2100464|UniProtKB=Q0WV86	AT3G48200	No	Transmembrane protein;At3g48200;PTN002162270;orthologs	TRANSMEMBRANE PROTEIN (PTHR34677:SF1)		Arabidopsis thaliana
no Class	ARATH|TAIR=locus=2128166|UniProtKB=Q8GUN1	AT4G31340	No	AT4G31340 protein;At4g31340;PTN001824833;orthologs	OS08G0519400 PROTEIN (PTHR34360:SF1)		Arabidopsis thaliana
no Class	ARATH|TAIR=locus=2024336|UniProtKB=P92948	AT1G09770	No	Cell division cycle 5-like protein;CDC5;PTN000067789;orthologs	CELL DIVISION CYCLE 5-LIKE PROTEIN (PTHR45885:SF1)		Arabidopsis thaliana
no Class	ARATH|TAIR=locus=2019372|UniProtKB=P0CJ48	AT1G29910	Yes	Chlorophyll a-b binding protein 2, chloroplastic;LHCB1.1;PTN001855348;orthologs	CHLOROPHYLL A-B BINDING PROTEIN 1, CHLOROPLASTIC-RELATED (PTHR21649:SF185)		Arabidopsis thaliana
no Class	ARATH|TAIR=locus=2193844|UniProtKB=Q94BS2	AT1G55480	No	Protein MET1, chloroplastic;MET1;PTN000425202;orthologs	PROTEIN MET1, CHLOROPLASTIC (PTHR35498:SF3)		Arabidopsis thaliana
no Class	ARATH|TAIR=locus=2165580|UniProtKB=Q9LVC5	AT5G57330	No	glucose-6-phosphate 1-epimerase;MJB24.14;PTN000122526;orthologs	GLUCOSE-6-PHOSPHATE 1-EPIMERASE (PTHR11122:SF13)		Arabidopsis thaliana
no Class	ARATH|TAIR=locus=2026068|UniProtKB=Q9C685	AT1G51100	No	Protein CHLORORESPIRATORY REDUCTION 41, chloroplastic;CRR41;PTN002196313;orthologs	PROTEIN CHLORORESPIRATORY REDUCTION 41, CHLOROPLASTIC (PTHR36719:SF1)		Arabidopsis thaliana
no Class	ARATH|TAIR=locus=2056670|UniProtKB=O80622	AT2G03090	No	Expansin-A15;EXPA15;PTN000784575;orthologs	EXPANSIN-A15 (PTHR31867:SF35)		Arabidopsis thaliana
no Class	ARATH|TAIR=locus=2096349|UniProtKB=Q8RX63	AT3G05370	No	Receptor-like protein 31;RLP31;PTN001232461;orthologs	RECEPTOR-LIKE PROTEIN 31 (PTHR27004:SF313)		Arabidopsis thaliana
no Class	ARATH|TAIR=locus=2063851|UniProtKB=Q9ZQ88	AT2G03520	No	Ureide permease 4;UPS4;PTN000776983;orthologs	UREIDE PERMEASE 4 (PTHR31081:SF13)		Arabidopsis thaliana
no Class	ARATH|TAIR=locus=2102420|UniProtKB=Q6Q1P4	AT3G54670	No	Structural maintenance of chromosomes protein 1;SMC1;PTN000434522;orthologs	STRUCTURAL MAINTENANCE OF CHROMOSOMES PROTEIN (PTHR18937:SF12)		Arabidopsis thaliana
no Class	ARATH|TAIR=locus=2082717|UniProtKB=Q01667	AT3G54890	No	Chlorophyll a-b binding protein 6, chloroplastic;LHCA1;PTN000493771;orthologs	CHLOROPHYLL A-B BINDING PROTEIN 6, CHLOROPLASTIC (PTHR21649:SF89)		Arabidopsis thaliana
no Class	ARATH|TAIR=locus=2043480|UniProtKB=O82314	AT2G25830	No	Probable transcriptional regulatory protein At2g25830;At2g25830;PTN001394534;orthologs	TRANSLATIONAL ACTIVATOR OF CYTOCHROME C OXIDASE 1 (PTHR12532:SF0)		Arabidopsis thaliana
no Class	ARATH|TAIR=locus=2040125|UniProtKB=Q8S8H2	AT2G25510	No	Expressed protein;At2g25510;;orthologs			Arabidopsis thaliana
no Class	ARATH|TAIR=locus=2031133|UniProtKB=Q9MA74	AT1G43710	No	Serine decarboxylase;SDC;PTN000243071;orthologs	SERINE DECARBOXYLASE (PTHR46101:SF2)		Arabidopsis thaliana
no Class	ARATH|TAIR=locus=2050054|UniProtKB=A8MQW3	AT2G21270	No	AT2G21270 protein;UFD1;PTN000285186;orthologs	UBIQUITIN RECOGNITION FACTOR IN ER-ASSOCIATED DEGRADATION PROTEIN 1 (PTHR12555:SF13)		Arabidopsis thaliana
no Class	ARATH|TAIR=locus=2199466|UniProtKB=Q9ZVL6	AT1G54780	No	UPF0603 protein At1g54780, chloroplastic;At1g54780;PTN002411366;orthologs	UPF0603 PROTEIN YGCG (PTHR30373:SF2)		Arabidopsis thaliana
no Class	ARATH|TAIR=locus=2097785|UniProtKB=Q9M9P3	AT3G03250	No	UTP--glucose-1-phosphate uridylyltransferase 2;UGP2;PTN000237207;orthologs	UTP--GLUCOSE-1-PHOSPHATE URIDYLYLTRANSFERASE (PTHR43511:SF4)		Arabidopsis thaliana
no Class	ARATH|TAIR=locus=2165492|UniProtKB=F4K330	AT5G42770	No	Maf-like protein;MJB21.15;PTN000922488;orthologs	MAF-LIKE PROTEIN (PTHR43213:SF14)		Arabidopsis thaliana
no Class	ARATH|TAIR=locus=2040686|UniProtKB=O80932	AT2G37640	No	Expansin-A3;EXPA3;PTN001590796;orthologs	EXPANSIN-A3 (PTHR31867:SF262)		Arabidopsis thaliana
no Class	ARATH|TAIR=locus=2040130|UniProtKB=Q9SLA6	AT2G25565	No	At2g25570;At2g25565;PTN000121385;orthologs	OS02G0202600 PROTEIN (PTHR45500:SF1)		Arabidopsis thaliana
no Class	ARATH|TAIR=locus=5019474647|UniProtKB=F4I6H6	AT1G40104	No	Uncharacterized protein;At1g40104;;orthologs			Arabidopsis thaliana
no Class	ARATH|TAIR=locus=2177406|UniProtKB=P10796	AT5G38430	No	Ribulose bisphosphate carboxylase small subunit 1B, chloroplastic;RBCS-1B;PTN000777679;orthologs	RIBULOSE BISPHOSPHATE CARBOXYLASE SMALL SUBUNIT 1A, CHLOROPLASTIC-RELATED (PTHR31262:SF10)		Arabidopsis thaliana
no Class	ARATH|TAIR=locus=2025042|UniProtKB=F4HQM3	AT1G07380	No	Neutral ceramidase 1;NCER1;PTN000292727;orthologs	NEUTRAL CERAMIDASE (PTHR12670:SF1)		Arabidopsis thaliana
no Class	ARATH|TAIR=locus=2121994|UniProtKB=Q0WWT7	AT4G24750	No	Rhodanese-like domain-containing protein 11, chloroplastic;STR11;PTN000327061;orthologs	RHODANESE-LIKE DOMAIN-CONTAINING PROTEIN 11, CHLOROPLASTIC (PTHR45187:SF2)		Arabidopsis thaliana
no Class	ARATH|TAIR=locus=505006101|UniProtKB=Q9ZVZ9	AT1G05385	No	Photosystem II D1 precursor processing protein PSB27-H2, chloroplastic;PSB27-2;PTN002145845;orthologs	PHOTOSYSTEM II D1 PRECURSOR PROCESSING PROTEIN PSB27-H2, CHLOROPLASTIC (PTHR34041:SF3)		Arabidopsis thaliana
no Class	ARATH|TAIR=locus=2081041|UniProtKB=Q9SQU6	AT3G06430	No	Pentatricopeptide repeat-containing protein At3g06430, chloroplastic;EMB2750;PTN000613214;orthologs	OS03G0309800 PROTEIN (PTHR47932:SF4)		Arabidopsis thaliana
no Class	ARATH|TAIR=locus=2128439|UniProtKB=Q9SUR0	AT4G23670	No	AT4G23670 protein;At4g23670;PTN000771704;orthologs	BET V I_MAJOR LATEX PROTEIN DOMAIN-CONTAINING PROTEIN (PTHR31338:SF20)		Arabidopsis thaliana
no Class	ARATH|TAIR=locus=2157528|UniProtKB=Q9FH31	AT5G54740	No	2S seed storage protein 5;SESA5;PTN002178589;orthologs	2S SEED STORAGE PROTEIN 1-RELATED (PTHR35496:SF20)		Arabidopsis thaliana
no Class	ARATH|TAIR=locus=2182437|UniProtKB=F4JYC8	AT5G35210	No	DDT domain-containing protein PTM;PTM;PTN001111722;orthologs	DDT DOMAIN-CONTAINING PROTEIN PTM (PTHR46508:SF7)		Arabidopsis thaliana
no Class	ARATH|TAIR=locus=2024987|UniProtKB=C0LGD8	AT1G07550	No	Probable LRR receptor-like serine_threonine-protein kinase At1g07550;At1g07550;PTN001563419;orthologs	MALECTIN-LIKE DOMAIN-CONTAINING PROTEIN (PTHR45631:SF151)		Arabidopsis thaliana
no Class	ARATH|TAIR=locus=2144206|UniProtKB=Q9LYE7	AT5G11420	No	Uncharacterized protein At5g11420;At5g11420;PTN000777718;orthologs	OS02G0205200 PROTEIN (PTHR31265:SF3)		Arabidopsis thaliana
no Class	ARATH|TAIR=locus=2061471|UniProtKB=O82230	AT2G24020	No	Nucleoid-associated protein At2g24020, chloroplastic;STIC2;PTN002125059;orthologs	NUCLEOID-ASSOCIATED PROTEIN YBAB (PTHR33449:SF1)		Arabidopsis thaliana
no Class	ARATH|TAIR=locus=505006175|UniProtKB=Q8LD83	AT1G49245	No	At1g49245;At1g49245;;orthologs			Arabidopsis thaliana
no Class	ARATH|TAIR=locus=2084031|UniProtKB=P43286	AT3G53420	No	Aquaporin PIP2-1;PIP2-1;PTN000440897;orthologs	AQUAPORIN PIP2-1 (PTHR45687:SF73)		Arabidopsis thaliana
no Class	ARATH|TAIR=locus=2202930|UniProtKB=Q9SYM2	AT1G78600	No	B-box zinc finger protein 22;BBX22;PTN000782690;orthologs	B-BOX ZINC FINGER PROTEIN 22 (PTHR31832:SF68)		Arabidopsis thaliana
no Class	ARATH|TAIR=locus=2051264|UniProtKB=Q9SJ31	AT2G05310	No	Expressed protein;At2g05310;PTN002191615;orthologs	EXPRESSED PROTEIN (PTHR36343:SF1)		Arabidopsis thaliana
no Class	ARATH|TAIR=locus=2061067|UniProtKB=Q9ZQ26	AT2G24420	No	AT2G24420 protein;At2g24420;PTN002154742;orthologs	BNAA04G14370D PROTEIN (PTHR34360:SF15)		Arabidopsis thaliana
no Class	ARATH|TAIR=locus=2075750|UniProtKB=Q9LPP3	AT3G10530	No	F18K10.11 protein;F18K10.11;PTN000363223;orthologs	WD REPEAT-CONTAINING PROTEIN 46 (PTHR14085:SF3)		Arabidopsis thaliana
no Class	ARATH|TAIR=locus=2056053|UniProtKB=F4IUY1	AT2G39300	No	CAP-gly domain linker;At2g39300;PTN002463504;orthologs	CAP-GLY DOMAIN LINKER (PTHR47491:SF7)		Arabidopsis thaliana
no Class	ARATH|TAIR=locus=2102767|UniProtKB=Q9STE8	AT3G46740	No	Protein TOC75-3, chloroplastic;TOC75-3;PTN000302056;orthologs	BACTERIAL SURFACE ANTIGEN (D15) DOMAIN-CONTAINING PROTEIN (PTHR12815:SF42)		Arabidopsis thaliana
no Class	ARATH|TAIR=locus=2176212|UniProtKB=Q43284	AT5G51210	No	Oleosin 14.9 kDa;OL3;PTN002112616;orthologs	OLEOSIN 14.9 KDA (PTHR33203:SF35)		Arabidopsis thaliana
no Class	ARATH|TAIR=locus=2058974|UniProtKB=Q9SL05	AT2G05620	No	Protein PROTON GRADIENT REGULATION 5, chloroplastic;PGR5;PTN002182163;orthologs	PROTEIN PROTON GRADIENT REGULATION 5, CHLOROPLASTIC (PTHR35709:SF1)		Arabidopsis thaliana
no Class	ARATH|TAIR=locus=2040944|UniProtKB=Q39142	AT2G34430	No	Chlorophyll a-b binding protein, chloroplastic;Lhb1B1;PTN001472280;orthologs	CHLOROPHYLL A-B BINDING PROTEIN 1, CHLOROPLASTIC-RELATED (PTHR21649:SF185)		Arabidopsis thaliana
no Class	ARATH|TAIR=locus=505006115|UniProtKB=F4I4B6	AT1G10385	No	Exocyst complex component EXO84A;EXO84A;PTN000484408;orthologs	EXOCYST COMPLEX COMPONENT EXO84A (PTHR21426:SF15)		Arabidopsis thaliana
no Class	ARATH|TAIR=locus=2007996|UniProtKB=Q9LPT5	AT1G50660	No	Actin cytoskeleton-regulatory complex pan-like protein;F11F12.2;PTN000776381;orthologs	ACTIN CYTOSKELETON-REGULATORY COMPLEX PAN-LIKE PROTEIN (PTHR31071:SF2)		Arabidopsis thaliana
no Class	ARATH|TAIR=locus=2154940|UniProtKB=P23321	AT5G66570	No	Oxygen-evolving enhancer protein 1-1, chloroplastic;PSBO1;PTN002146626;orthologs	OXYGEN-EVOLVING ENHANCER PROTEIN 1-1, CHLOROPLASTIC (PTHR34058:SF2)		Arabidopsis thaliana
no Class	ARATH|TAIR=locus=2092150|UniProtKB=Q9LU85	AT3G26070	No	Probable plastid-lipid-associated protein 4, chloroplastic;PAP4;PTN002422910;orthologs	PLASTID-LIPID-ASSOCIATED PROTEIN 4, CHLOROPLASTIC-RELATED (PTHR31906:SF39)		Arabidopsis thaliana
no Class	ARATH|TAIR=locus=2096009|UniProtKB=Q9LZP9	AT3G62410	No	Calvin cycle protein CP12-2, chloroplastic;CP12-2;PTN002142445;orthologs	CALVIN CYCLE PROTEIN CP12-2, CHLOROPLASTIC (PTHR33921:SF15)		Arabidopsis thaliana
no Class	ARATH|TAIR=locus=2156564|UniProtKB=Q9FKB3	AT5G48840	No	Pantoate--beta-alanine ligase;At5g48840;PTN001467222;orthologs	PANTOATE--BETA-ALANINE LIGASE (PTHR21299:SF1)		Arabidopsis thaliana
no Class	ARATH|TAIR=locus=2115179|UniProtKB=O23176	AT4G37100	No	Pyridoxal phosphate (PLP)-dependent transferases superfamily protein;C7A10.260;PTN000369672;orthologs	PYRIDOXAL PHOSPHATE (PLP)-DEPENDENT TRANSFERASES SUPERFAMILY PROTEIN (PTHR14237:SF14)		Arabidopsis thaliana
no Class	ARATH|TAIR=locus=2168078|UniProtKB=Q9FJE6	AT5G59900	No	Putative pentatricopeptide repeat-containing protein At5g59900;At5g59900;PTN000612422;orthologs	PENTACOTRIPEPTIDE-REPEAT REGION OF PRORP DOMAIN-CONTAINING PROTEIN (PTHR45613:SF62)		Arabidopsis thaliana
no Class	ARATH|TAIR=locus=2826113|UniProtKB=Q9FXK2	AT1G24851	No	F5A9.15;At1g24851;;orthologs			Arabidopsis thaliana
no Class	ARATH|TAIR=locus=2030347|UniProtKB=Q9C7H3	AT1G72100	No	Late embryogenesis abundant domain-containing protein _ LEA domain-containing protein;At1g72100;PTN000581922;orthologs	MITOCHONDRIAL IMPORT INNER MEMBRANE TRANSLOCASE SUBUNIT TIM44 (PTHR47652:SF3)		Arabidopsis thaliana
no Class	ARATH|Gene_OrderedLocusName=At5g39570|UniProtKB=Q9FKA5	AT5G39570	No	Uncharacterized protein At5g39570;At5g39570;PTN002143947;orthologs	OS02G0743600 PROTEIN (PTHR33971:SF1)		Arabidopsis thaliana
no Class	ARATH|TAIR=locus=2095522|UniProtKB=Q3EAY2	AT3G28590	No	Transmembrane protein;At3g28590;;orthologs			Arabidopsis thaliana
no Class	ARATH|TAIR=locus=2135287|UniProtKB=Q9SCY3	AT4G39710	No	Photosynthetic NDH subunit of lumenal location 4, chloroplastic;PNSL4;PTN001314520;orthologs	PHOTOSYNTHETIC NDH SUBUNIT OF LUMENAL LOCATION 4, CHLOROPLASTIC (PTHR47833:SF1)		Arabidopsis thaliana
no Class	ARATH|TAIR=locus=2823639|UniProtKB=Q9XF91	AT1G44575	No	Photosystem II 22 kDa protein, chloroplastic;PSBS;PTN001797802;orthologs	PHOTOSYSTEM II 22 KDA PROTEIN, CHLOROPLASTIC (PTHR14154:SF122)		Arabidopsis thaliana
no Class	ARATH|TAIR=locus=2007437|UniProtKB=Q8LPR9	AT1G06950	No	Protein TIC110, chloroplastic;TIC110;PTN002167647;orthologs	PROTEIN TIC110, CHLOROPLASTIC (PTHR34935:SF3)		Arabidopsis thaliana
no Class	ARATH|TAIR=locus=2061097|UniProtKB=Q9ZQ24	AT2G24440	No	Expressed protein;At2g24440;PTN002132435;orthologs	SELENOPROTEIN H (PTHR33638:SF1)		Arabidopsis thaliana
no Class	ARATH|TAIR=locus=2078342|UniProtKB=Q9M3D7	AT3G45420	No	Putative L-type lectin-domain containing receptor kinase I.4;LECRK14;PTN000701868;orthologs	L-TYPE LECTIN-DOMAIN CONTAINING RECEPTOR KINASE I.3-RELATED (PTHR27007:SF273)		Arabidopsis thaliana
no Class	ARATH|TAIR=locus=2046673|UniProtKB=Q945P6	AT2G24550	No	Protein OXIDATIVE STRESS 3 LIKE 6;O3L6;PTN002110494;orthologs	PROTEIN OXIDATIVE STRESS 3 LIKE 6 (PTHR33172:SF100)		Arabidopsis thaliana
no Class	ARATH|TAIR=locus=2183926|UniProtKB=Q9LYU5	AT5G13310	No	Protein TSSC4;T31B5_130;PTN002298016;orthologs	PROTEIN TSSC4 (PTHR13445:SF5)		Arabidopsis thaliana
no Class	ARATH|TAIR=locus=2197900|UniProtKB=Q9FZC7	AT1G26410	No	Berberine bridge enzyme-like 6;FOX4;PTN000794388;orthologs	BERBERINE BRIDGE ENZYME-LIKE 3-RELATED (PTHR32448:SF155)		Arabidopsis thaliana
no Class	ARATH|TAIR=locus=2084868|UniProtKB=F4J4V1	AT3G04710	No	Ankyrin repeat family protein;TPR10;PTN001114450;orthologs	ANKYRIN REPEAT FAMILY PROTEIN (PTHR46224:SF6)		Arabidopsis thaliana
no Class	ARATH|TAIR=locus=2030121|UniProtKB=Q9SRD9	AT1G76740	No	Uncharacterized protein F28O16.11;At1g76740;;orthologs			Arabidopsis thaliana
no Class	ARATH|TAIR=locus=2027513|UniProtKB=Q9FXB5	AT1G56660	No	F25P12.91 protein;At1g56660;;orthologs			Arabidopsis thaliana
no Class	ARATH|TAIR=locus=2019287|UniProtKB=Q8VZ87	AT1G29910	Yes	Chlorophyll a-b binding protein 3, chloroplastic;LHCB1.2;PTN000493716;orthologs	CHLOROPHYLL A-B BINDING PROTEIN 1, CHLOROPLASTIC-RELATED (PTHR21649:SF185)		Arabidopsis thaliana
no Class	ARATH|TAIR=locus=2034011|UniProtKB=Q9ZU28	AT1G51960	No	Protein IQ-DOMAIN 27;IQD27;PTN000792573;orthologs	PROTEIN IQ-DOMAIN 27 (PTHR32295:SF153)		Arabidopsis thaliana
no Class	ARATH|TAIR=locus=2185128|UniProtKB=Q9FPH2	AT5G02160	No	AT5g02160;At5g02160;PTN002192572;orthologs	OS05G0110100 PROTEIN (PTHR36389:SF1)		Arabidopsis thaliana
no Class	ARATH|TAIR=locus=2120998|UniProtKB=Q9SZL6	AT4G38160	No	Transcription termination factor MTERF6, chloroplastic_mitochondrial;MTERF6;PTN002490510;orthologs	TRANSCRIPTION TERMINATION FACTOR MTERF6, CHLOROPLASTIC_MITOCHONDRIAL (PTHR13068:SF5)		Arabidopsis thaliana
no Class	ARATH|TAIR=locus=505006153|UniProtKB=Q9LP48	AT1G29195	No	At1g29190_F28N24_12;F28N24.12;PTN002096817;orthologs	OS01G0758500 PROTEIN (PTHR33052:SF3)		Arabidopsis thaliana
no Class	ARATH|TAIR=locus=2120402|UniProtKB=Q96262	AT4G20260	No	Plasma membrane-associated cation-binding protein 1;PCAP1;PTN000505768;orthologs	PLASMA MEMBRANE-ASSOCIATED CATION-BINDING PROTEIN 1 (PTHR38522:SF2)		Arabidopsis thaliana
no Class	ARATH|TAIR=locus=2202877|UniProtKB=Q9SLT5	AT1G59650	No	CW14 protein;CW14;PTN000774354;orthologs	CW14 PROTEIN (PTHR31558:SF3)		Arabidopsis thaliana
no Class	ARATH|EnsemblGenome=AT1G51110|UniProtKB=Q8LAP6	AT1G51110	No	Probable plastid-lipid-associated protein 12, chloroplastic;PAP12;PTN002422875;orthologs	PLASTID-LIPID-ASSOCIATED PROTEIN 1, CHLOROPLASTIC-RELATED (PTHR31906:SF17)		Arabidopsis thaliana
no Class	ARATH|TAIR=locus=2173428|UniProtKB=Q9FE06	AT5G64260	No	Protein EXORDIUM-like 2;EXL2;PTN004795489;orthologs	PROTEIN EXORDIUM-LIKE 2 (PTHR31279:SF3)		Arabidopsis thaliana
no Class	ARATH|TAIR=locus=2127393|UniProtKB=Q9XFT3	AT4G21280	No	Oxygen-evolving enhancer protein 3-1, chloroplastic;PSBQ1;PTN002122552;orthologs	OXYGEN-EVOLVING ENHANCER PROTEIN 3-1, CHLOROPLASTIC (PTHR33399:SF3)		Arabidopsis thaliana
no Class	ARATH|TAIR=locus=2025391|UniProtKB=Q08733	AT1G01620	No	Aquaporin PIP1-3;PIP1-3;PTN000440920;orthologs	AQUAPORIN PIP1-3 (PTHR45687:SF109)		Arabidopsis thaliana
no Class	ARATH|TAIR=locus=2065220|UniProtKB=O22914	AT2G47400	No	Calvin cycle protein CP12-1, chloroplastic;CP12-1;PTN002142446;orthologs	CALVIN CYCLE PROTEIN CP12-1, CHLOROPLASTIC (PTHR33921:SF24)		Arabidopsis thaliana
no Class	ARATH|TAIR=locus=2119415|UniProtKB=F4JT43	AT4G13630	No	GTD-binding domain-containing protein;At4g13630;PTN001265489;orthologs	GTD-BINDING DOMAIN-CONTAINING PROTEIN (PTHR31422:SF3)		Arabidopsis thaliana
no Class	ARATH|TAIR=locus=2164371|UniProtKB=P49107	AT5G64040	No	Photosystem I reaction center subunit N, chloroplastic;PSAN;PTN002863667;orthologs	PHOTOSYSTEM I REACTION CENTER SUBUNIT N, CHLOROPLASTIC (PTHR36814:SF1)		Arabidopsis thaliana
no Class	ARATH|TAIR=locus=2050024|UniProtKB=Q9SJT4	AT2G21440	No	Expressed protein;At2g21440;PTN000612106;orthologs	RNA-BINDING PROTEIN 28 (PTHR48039:SF5)		Arabidopsis thaliana
no Class	ARATH|TAIR=locus=2131581|UniProtKB=Q94A99	AT4G35080	No	Chloroplast protein FOR GROWTH AND FERTILITY 1;CGF1;PTN002140848;orthologs	CHLOROPLAST PROTEIN FOR GROWTH AND FERTILITY 1 (PTHR33876:SF3)		Arabidopsis thaliana
no Class	ARATH|TAIR=locus=2009859|UniProtKB=Q9C7S3	AT1G42960	No	Inner membrane localized protein;At1g42960;PTN002146154;orthologs	INNER MEMBRANE LOCALIZED PROTEIN (PTHR34048:SF5)		Arabidopsis thaliana
no Class	ARATH|TAIR=locus=2198289|UniProtKB=Q2HIK4	AT1G29990	No	Prefoldin subunit 6;PFD6;PTN000484584;orthologs	PREFOLDIN SUBUNIT 6 (PTHR21431:SF0)		Arabidopsis thaliana
no Class	ARATH|TAIR=locus=2102594|UniProtKB=Q6NM71	AT3G56510	No	At3g56510;At3g56510;PTN000267833;orthologs	ACTIVATOR OF BASAL TRANSCRIPTION 1 (PTHR12311:SF7)		Arabidopsis thaliana
no Class	ARATH|TAIR=locus=2050472|UniProtKB=O64855	AT2G44200	No	At2g44200_F6E13.34;At2g44200;PTN000415848;orthologs	PRE-MRNA-SPLICING FACTOR CWC25 HOMOLOG (PTHR16196:SF0)		Arabidopsis thaliana
no Class	ARATH|TAIR=locus=2091087|UniProtKB=Q0WUY5	AT3G07660	No	Flocculation protein (DUF1296);At3g07660;PTN000298530;orthologs	FLOCCULATION PROTEIN (DUF1296) (PTHR46775:SF1)		Arabidopsis thaliana
no Class	ARATH|TAIR=locus=2206535|UniProtKB=Q9FVT2	AT1G57720	No	Probable elongation factor 1-gamma 2;At1g57720;PTN001344532;orthologs	ELONGATION FACTOR 1-GAMMA 1-RELATED (PTHR44372:SF13)		Arabidopsis thaliana
no Class	ARATH|TAIR=locus=2151506|UniProtKB=F4KHH8	AT5G46470	No	Disease resistance protein RPS6;RPS6;PTN002252013;orthologs	DISEASE RESISTANCE PROTEIN RPS6 (PTHR11017:SF227)		Arabidopsis thaliana
no Class	ARATH|TAIR=locus=2177719|UniProtKB=Q93Y08	AT5G64940	No	Protein ACTIVITY OF BC1 COMPLEX KINASE 8, chloroplastic;ABC1K8;PTN000060044;orthologs	PROTEIN ACTIVITY OF BC1 COMPLEX KINASE 8, CHLOROPLASTIC (PTHR10566:SF115)		Arabidopsis thaliana
no Class	ARATH|TAIR=locus=2034330|UniProtKB=F4I1K2	AT1G36050	No	Endoplasmic reticulum vesicle transporter protein;At1g36050;PTN000862326;orthologs	ENDOPLASMIC RETICULUM VESICLE TRANSPORTER PROTEIN (PTHR10984:SF82)		Arabidopsis thaliana
no Class	ARATH|TAIR=locus=2036982|UniProtKB=Q9XI11	AT1G21670	No	DPP6 amino-terminal domain protein;At1g21670;PTN000784208;orthologs	DPP6 AMINO-TERMINAL DOMAIN PROTEIN (PTHR32161:SF19)		Arabidopsis thaliana
no Class	ARATH|TAIR=locus=2090890|UniProtKB=Q9LW57	AT3G23400	No	Plastid-lipid-associated protein 6, chloroplastic;PAP6;PTN002422898;orthologs	PLASTID-LIPID-ASSOCIATED PROTEIN 6, CHLOROPLASTIC (PTHR31906:SF15)		Arabidopsis thaliana
no Class	ARATH|TAIR=locus=2155169|UniProtKB=F4K4R1	AT5G49110	No	Fanconi anemia group I-like protein;At5g49110;PTN000497965;orthologs	FANCONI ANEMIA GROUP I PROTEIN (PTHR21818:SF0)		Arabidopsis thaliana
no Class	ARATH|TAIR=locus=2036977|UniProtKB=Q9SFF4	AT1G21810	No	Filament-like plant protein 2;FPP2;PTN002835313;orthologs	FILAMENT-LIKE PLANT PROTEIN 1-RELATED (PTHR31580:SF5)		Arabidopsis thaliana
no Class	ARATH|TAIR=locus=2044405|UniProtKB=Q5BPT4	AT2G18880	No	VIN3-like protein 3;VIL3;PTN001094572;orthologs	VIN3-LIKE PROTEIN 3 (PTHR46286:SF9)		Arabidopsis thaliana
no Class	ARATH|TAIR=locus=2120693|UniProtKB=F4JL28	AT4G22140	No	Chromatin remodeling protein EBS;EBS;PTN000281864;orthologs	CHROMATIN REMODELING PROTEIN EBS (PTHR46364:SF11)		Arabidopsis thaliana
no Class	ARATH|TAIR=locus=2017968|UniProtKB=Q9FX73	AT1G16560	No	Post-GPI attachment to proteins factor 3;At1g16560;PTN000322233;orthologs	POST-GPI ATTACHMENT TO PROTEINS FACTOR 3 (PTHR13148:SF0)		Arabidopsis thaliana
no Class	ARATH|TAIR=locus=2050377|UniProtKB=Q9ZUN9	AT2G19530	No	Transmembrane protein;At2g19530;PTN002154849;orthologs	TRANSMEMBRANE PROTEIN (PTHR34364:SF7)		Arabidopsis thaliana
no Class	ARATH|TAIR=locus=1005716315|UniProtKB=Q8GW48	AT4G15802	No	Heat shock factor-binding protein;HSBP;PTN001066297;orthologs	HEAT SHOCK FACTOR-BINDING PROTEIN (PTHR19424:SF9)		Arabidopsis thaliana
no Class	ARATH|TAIR=locus=2042148|UniProtKB=Q9SHR7	AT2G05100	No	Chlorophyll a-b binding protein 2.1, chloroplastic;LHCB2.1;PTN000493725;orthologs	CHLOROPHYLL A-B BINDING PROTEIN 2.1, CHLOROPLASTIC-RELATED (PTHR21649:SF33)		Arabidopsis thaliana
no Class	ARATH|TAIR=locus=2050372|UniProtKB=O22607	AT2G19520	No	WD-40 repeat-containing protein MSI4;MSI4;PTN000522943;orthologs	WD-40 REPEAT-CONTAINING PROTEIN MSI4 (PTHR22850:SF27)		Arabidopsis thaliana
no Class	ARATH|TAIR=locus=2060884|UniProtKB=Q8RU07	AT2G30200	No	[acyl-carrier-protein] S-malonyltransferase;EMB3147;PTN000104969;orthologs	MALONYL-COA-ACYL CARRIER PROTEIN TRANSACYLASE, MITOCHONDRIAL (PTHR42681:SF1)		Arabidopsis thaliana
no Class	ARATH|TAIR=locus=2084958|UniProtKB=Q9SR17	AT3G04570	No	AT-hook motif nuclear-localized protein 19;AHL19;PTN000778205;orthologs	AT-HOOK MOTIF NUCLEAR-LOCALIZED PROTEIN 19 (PTHR31100:SF8)		Arabidopsis thaliana
no Class	ARATH|TAIR=locus=2054779|UniProtKB=Q9SIL6	AT2G20530	No	Prohibitin-6, mitochondrial;PHB6;PTN000576678;orthologs	PROHIBITIN-2 (PTHR23222:SF1)		Arabidopsis thaliana
no Class	ARATH|TAIR=locus=2152094|UniProtKB=Q9FHP1	AT5G65890	No	ACT domain-containing protein ACR1;ACR1;PTN000777655;orthologs	ACT DOMAIN-CONTAINING PROTEIN ACR1 (PTHR31096:SF7)		Arabidopsis thaliana
no Class	ARATH|TAIR=locus=2129296|UniProtKB=Q9SYX1	AT4G17600	No	Light-harvesting complex-like protein 3 isotype 1, chloroplastic;LIL3.1;PTN001797874;orthologs	LIGHT-HARVESTING COMPLEX-LIKE PROTEIN 3 ISOTYPE 1, CHLOROPLASTIC-RELATED (PTHR14154:SF14)		Arabidopsis thaliana
no Class	ARATH|TAIR=locus=504954677|UniProtKB=P56771	ATCG00540	No	Cytochrome f;petA;PTN002116898;orthologs	CYTOCHROME F (PTHR33288:SF10)		Arabidopsis thaliana
no Class	ARATH|TAIR=locus=2090429|UniProtKB=Q9LIE1	AT3G22220	No	HAT transposon superfamily;At3g22220;PTN000784286;orthologs	HAT TRANSPOSON SUPERFAMILY (PTHR32166:SF120)		Arabidopsis thaliana
no Class	ARATH|TAIR=locus=2091368|UniProtKB=Q56X95	AT3G28130	No	WAT1-related protein At3g28130;At3g28130;PTN000774591;orthologs	WAT1-RELATED PROTEIN (PTHR31218:SF223)		Arabidopsis thaliana
no Class	ARATH|TAIR=locus=2033915|UniProtKB=Q9SYE2	AT1G51400	No	At1g51400_F5D21_10;F11M15.26;PTN002167811;orthologs	OS02G0581100 PROTEIN (PTHR34940:SF4)		Arabidopsis thaliana
no Class	ARATH|TAIR=locus=2194884|UniProtKB=Q9LPE9	AT1G44820	No	At1g44820;At1g44820;PTN000110540;orthologs	PUTATIVE-RELATED (PTHR45892:SF3)		Arabidopsis thaliana
no Class	ARATH|TAIR=locus=2086243|UniProtKB=Q9LTC3	AT3G23260	No	Putative F-box protein At3g23260;At3g23260;PTN001594191;orthologs	F-BOX DOMAIN-CONTAINING PROTEIN (PTHR47993:SF35)		Arabidopsis thaliana
no Class	ARATH|TAIR=locus=2041504|UniProtKB=Q42512	AT2G42540	No	Protein COLD-REGULATED 15A, chloroplastic;COR15A;PTN008720247;orthologs	PROTEIN COLD-REGULATED 15A, CHLOROPLASTIC-RELATED (PTHR47877:SF15)		Arabidopsis thaliana
no Class	ARATH|TAIR=locus=2075969|UniProtKB=B9DG54	AT3G45050	No	AT3G45050 protein;At3g45050;PTN002202626;orthologs	OS06G0731300 PROTEIN (PTHR37230:SF1)		Arabidopsis thaliana
no Class	ARATH|TAIR=locus=2114955|UniProtKB=Q0WPT6	AT4G37110	No	Uncharacterized protein At4g37110;AP22.72;PTN001260016;orthologs	OS03G0572250 PROTEIN (PTHR31169:SF23)		Arabidopsis thaliana
no Class	ARATH|TAIR=locus=2115703|UniProtKB=Q41932	AT4G05180	No	Oxygen-evolving enhancer protein 3-2, chloroplastic;PSBQ2;PTN002122551;orthologs	OXYGEN-EVOLVING ENHANCER PROTEIN 3-2, CHLOROPLASTIC (PTHR33399:SF7)		Arabidopsis thaliana
no Class	ARATH|TAIR=locus=2038942|UniProtKB=Q9S714	AT2G20260	No	Photosystem I reaction center subunit IV B, chloroplastic;PSAE2;PTN002159253;orthologs	PHOTOSYSTEM I REACTION CENTER SUBUNIT IV A, CHLOROPLASTIC-RELATED (PTHR34549:SF10)		Arabidopsis thaliana
no Class	ARATH|TAIR=locus=2062170|UniProtKB=Q9ZPW5	AT2G18330	No	AAA-type ATPase family protein;At2g18330;PTN000554081;orthologs	AAA-TYPE ATPASE FAMILY PROTEIN (PTHR23075:SF13)		Arabidopsis thaliana
no Class	ARATH|TAIR=locus=2139310|UniProtKB=Q0WPJ7	AT4G03000	No	Putative E3 ubiquitin-protein ligase RF298;RF298;PTN000005444;orthologs	E3 UBIQUITIN-PROTEIN LIGASE RF298-RELATED (PTHR46405:SF4)		Arabidopsis thaliana
no Class	ARATH|TAIR=locus=2171865|UniProtKB=Q9FJP0	AT5G65250	No	Transmembrane protein;MQN23.20;PTN002192980;orthologs	TRANSMEMBRANE PROTEIN (PTHR36408:SF1)		Arabidopsis thaliana
no Class	ARATH|TAIR=locus=2040615|UniProtKB=Q9SKP0	AT2G36640	No	Late embryogenesis abundant protein ECP63;ECP63;PTN000581996;orthologs	LATE EMBRYOGENESIS ABUNDANT PROTEIN ECP63 (PTHR47877:SF4)		Arabidopsis thaliana
no Class	ARATH|TAIR=locus=2050946|UniProtKB=O22130	AT2G45430	No	AT-hook motif nuclear-localized protein 22;AHL22;PTN000778197;orthologs	AT-HOOK MOTIF NUCLEAR-LOCALIZED PROTEIN 18-RELATED (PTHR31100:SF2)		Arabidopsis thaliana
no Class	ARATH|TAIR=locus=2009892|UniProtKB=Q9FX63	AT1G13340	No	Regulator of Vps4 activity in the MVB pathway protein;At1g13340;PTN000255524;orthologs	REGULATOR OF VPS4 ACTIVITY IN THE MVB PATHWAY PROTEIN (PTHR12161:SF16)		Arabidopsis thaliana
no Class	ARATH|TAIR=locus=1006230337|UniProtKB=Q6DBF6	AT4G02725	No	At4g02725;At4g02725;PTN002187798;orthologs	DUF6737 DOMAIN-CONTAINING PROTEIN (PTHR36046:SF1)		Arabidopsis thaliana
no Class	ARATH|TAIR=locus=504954659|UniProtKB=P56766	ATCG00350	No	Photosystem I P700 chlorophyll a apoprotein A1;psaA;PTN001575168;orthologs	PHOTOSYSTEM I P700 CHLOROPHYLL A APOPROTEIN A1-RELATED (PTHR30128:SF19)		Arabidopsis thaliana
no Class	ARATH|TAIR=locus=2129221|UniProtKB=F4JNA9	AT4G16860	No	Disease resistance protein RPP4;RPP4;PTN000111046;orthologs	ADP-RIBOSYL CYCLASE_CYCLIC ADP-RIBOSE HYDROLASE-RELATED (PTHR11017:SF274)		Arabidopsis thaliana
no Class	ARATH|TAIR=locus=2036916|UniProtKB=Q9XI10	AT1G21680	No	DPP6 N-terminal domain-like protein;At1g21680;PTN000784209;orthologs	DPP6 N-TERMINAL DOMAIN-LIKE PROTEIN (PTHR32161:SF8)		Arabidopsis thaliana
no Class	ARATH|TAIR=locus=2045159|UniProtKB=Q56YN8	AT2G27170	No	Structural maintenance of chromosomes protein 3;SMC3;PTN002316529;orthologs	STRUCTURAL MAINTENANCE OF CHROMOSOMES PROTEIN 3 (PTHR43977:SF1)		Arabidopsis thaliana
no Class	ARATH|TAIR=locus=2013673|UniProtKB=Q9C7N2	AT1G29690	No	MACPF domain-containing protein CAD1;CAD1;PTN002112256;orthologs	MACPF DOMAIN-CONTAINING PROTEIN CAD1 (PTHR33199:SF3)		Arabidopsis thaliana
no Class	ARATH|TAIR=locus=2154810|UniProtKB=O04331	AT5G40770	No	Prohibitin-3, mitochondrial;PHB3;PTN000576612;orthologs	PROHIBITIN-3, MITOCHONDRIAL-RELATED (PTHR23222:SF17)		Arabidopsis thaliana
no Class	ARATH|TAIR=locus=2100093|UniProtKB=Q8RWY5	AT3G10040	No	Sequence-specific DNA binding transcription factor;HRA1;PTN001472398;orthologs	SEQUENCE-SPECIFIC DNA BINDING TRANSCRIPTION FACTOR (PTHR46327:SF2)		Arabidopsis thaliana
no Class	ARATH|TAIR=locus=2079517|UniProtKB=Q9M277	AT3G61870	No	AT3g61870_F21F14_40;F21F14.40;PTN002162334;orthologs	OS02G0122500 PROTEIN (PTHR34679:SF2)		Arabidopsis thaliana
no Class	ARATH|TAIR=locus=2174358|UniProtKB=F4KC44	AT5G57790	No	Uncharacterized protein;MTI20.2;PTN002198078;orthologs	OS08G0444440 PROTEIN (PTHR36811:SF2)		Arabidopsis thaliana
no Class	ARATH|TAIR=locus=2089189|UniProtKB=Q42431	AT3G27660	No	Oleosin 20.3 kDa;OL2;PTN002431824;orthologs	OLEOSIN 20.3 KDA (PTHR33203:SF44)		Arabidopsis thaliana
no Class	ARATH|TAIR=locus=2020502|UniProtKB=Q9S7N7	AT1G55670	No	Photosystem I reaction center subunit V, chloroplastic;PSAG;PTN002855296;orthologs	PHOTOSYSTEM I REACTION CENTER SUBUNIT V, CHLOROPLASTIC (PTHR34195:SF1)		Arabidopsis thaliana
no Class	ARATH|TAIR=locus=2098921|UniProtKB=Q9M2D8	AT3G61260	No	Uncharacterized protein At3g61260;At3g61260;PTN000779602;orthologs	REMORIN-LIKE (PTHR31775:SF31)		Arabidopsis thaliana
no Class	ARATH|TAIR=locus=2044883|UniProtKB=Q9SJR4	AT2G36410	No	RAB6-interacting golgin;At2g36410;PTN000485958;orthologs	RAB6-INTERACTING GOLGIN (PTHR21470:SF11)		Arabidopsis thaliana
no Class	ARATH|TAIR=locus=2152120|UniProtKB=Q9LU00	AT5G44650	Yes	At5g44650;At5g44660;PTN002133951;orthologs	OS01G0798600 PROTEIN (PTHR33672:SF24)		Arabidopsis thaliana
no Class	ARATH|TAIR=locus=504956194|UniProtKB=F4IBX5	AT1G78915	No	Tetratricopeptide repeat (TPR)-like superfamily protein;At1g78915;PTN000555870;orthologs	TETRATRICOPEPTIDE REPEAT (TPR)-LIKE SUPERFAMILY PROTEIN (PTHR26312:SF126)		Arabidopsis thaliana
no Class	ARATH|TAIR=locus=2139900|UniProtKB=Q8W0Y8	AT4G28660	No	Photosystem II reaction center PSB28 protein, chloroplastic;PSB28;PTN002168521;orthologs	PHOTOSYSTEM II REACTION CENTER PSB28 PROTEIN, CHLOROPLASTIC (PTHR34963:SF2)		Arabidopsis thaliana
no Class	ARATH|TAIR=locus=2174185|UniProtKB=Q8H0X5	AT5G16660	No	Low-density receptor-like protein;MTG13.11;PTN002146174;orthologs	LOW-DENSITY RECEPTOR-LIKE PROTEIN (PTHR34048:SF3)		Arabidopsis thaliana
no Class	ARATH|TAIR=locus=2100083|UniProtKB=Q8RXZ8	AT3G09980	No	RAB6-interacting golgin;ACIP1;PTN000485962;orthologs	RAB6-INTERACTING GOLGIN (PTHR21470:SF10)		Arabidopsis thaliana
no Class	ARATH|TAIR=locus=2037768|UniProtKB=Q9XI42	AT1G15270	No	F9L1.21 protein;At1g15270;PTN002008485;orthologs	F9L1.21 PROTEIN (PTHR28632:SF9)		Arabidopsis thaliana
no Class	ARATH|TAIR=locus=2099094|UniProtKB=Q9LXS0	AT3G58820	No	Putative F-box protein At3g58820;At3g58820;PTN000793514;orthologs	RNI-LIKE SUPERFAMILY PROTEIN (PTHR31293:SF16)		Arabidopsis thaliana
no Class	ARATH|TAIR=locus=2034369|UniProtKB=P42759	AT1G20450	No	Dehydrin ERD10;ERD10;PTN002119549;orthologs	DEHYDRIN COR47-RELATED (PTHR33346:SF11)		Arabidopsis thaliana
no Class	ARATH|TAIR=locus=2075492|UniProtKB=F4IYH6	AT3G02890	No	RING_FYVE_PHD zinc finger superfamily protein;At3g02890;PTN000524842;orthologs	RING_FYVE_PHD ZINC FINGER SUPERFAMILY PROTEIN (PTHR33304:SF58)		Arabidopsis thaliana
no Class	ARATH|TAIR=locus=4515103479|UniProtKB=B3H683	AT4G32208	No	Heat shock protein 70 (Hsp 70) family protein;At4g32208;;orthologs			Arabidopsis thaliana
no Class	ARATH|TAIR=locus=2185228|UniProtKB=Q94EG6	AT5G02240	No	Uncharacterized protein At5g02240;At5g02240;PTN000367411;orthologs	NAD(P)-BINDING DOMAIN-CONTAINING PROTEIN (PTHR14194:SF101)		Arabidopsis thaliana
no Class	ARATH|TAIR=locus=2124044|UniProtKB=P21218	AT4G27440	No	Protochlorophyllide reductase B, chloroplastic;PORB;PTN000672853;orthologs	PROTOCHLOROPHYLLIDE REDUCTASE B, CHLOROPLASTIC (PTHR44419:SF7)		Arabidopsis thaliana
no Class	ARATH|TAIR=locus=2008041|UniProtKB=Q94BZ0	AT1G50450	No	At1g50450_F11F12_20;At1g50450;PTN000264852;orthologs	CARBOXYNORSPERMIDINE SYNTHASE (PTHR43796:SF2)		Arabidopsis thaliana
no Class	ARATH|TAIR=locus=2149765|UniProtKB=Q07473	AT5G01530	No	Chlorophyll a-b binding protein CP29.1, chloroplastic;LHCB4.1;PTN001472274;orthologs	CHLOROPHYLL A-B BINDING PROTEIN CP29.1, CHLOROPLASTIC (PTHR21649:SF6)		Arabidopsis thaliana
no Class	ARATH|TAIR=locus=2065129|UniProtKB=O22909	AT2G47350	No	At2g47350;At2g47350;PTN000490403;orthologs	OS03G0811500 PROTEIN (PTHR21561:SF25)		Arabidopsis thaliana
no Class	ARATH|TAIR=locus=2051353|UniProtKB=Q9SKT0	AT2G20890	No	Protein THYLAKOID FORMATION 1, chloroplastic;THF1;PTN002164873;orthologs	PROTEIN THYLAKOID FORMATION 1, CHLOROPLASTIC (PTHR34793:SF1)		Arabidopsis thaliana
no Class	ARATH|TAIR=locus=2046585|UniProtKB=F4IUU1	AT2G33060	No	Receptor like protein 27;RLP27;PTN001232450;orthologs	RECEPTOR LIKE PROTEIN 27 (PTHR27004:SF142)		Arabidopsis thaliana
no Class	ARATH|TAIR=locus=2049132|UniProtKB=Q9SJ75	AT2G04840	No	F-box only protein (DUF295);At2g04840;PTN000770541;orthologs	F-BOX ONLY PROTEIN (DUF295)-RELATED (PTHR44259:SF104)		Arabidopsis thaliana
no Class	ARATH|TAIR=locus=2050333|UniProtKB=Q9SL96	AT2G25670	No	Expressed protein;At2g25670;PTN000773580;orthologs	EXPRESSED PROTEIN (PTHR31365:SF15)		Arabidopsis thaliana
no Class	ARATH|TAIR=locus=2180444|UniProtKB=P94072	AT5G20630	No	Germin-like protein subfamily 3 member 3;GER3;PTN001261644;orthologs	GERMIN-LIKE PROTEIN SUBFAMILY 3 MEMBER 3 (PTHR31238:SF234)		Arabidopsis thaliana
no Class	ARATH|TAIR=locus=2036451|UniProtKB=Q9C6I8	AT1G50920	No	Nucleolar GTP-binding protein 1;At1g50920;PTN000193728;orthologs	GTP-BINDING PROTEIN 4 (PTHR45759:SF1)		Arabidopsis thaliana
no Class	ARATH|TAIR=locus=2090151|UniProtKB=Q9LRP9	AT3G15550	No	Trichohyalin;At3g15550;PTN002123859;orthologs	TRICHOHYALIN (PTHR33427:SF2)		Arabidopsis thaliana
no Class	ARATH|TAIR=locus=2197515|UniProtKB=Q9SHE8	AT1G31330	No	Photosystem I reaction center subunit III, chloroplastic;PSAF;PTN002167783;orthologs	PHOTOSYSTEM I REACTION CENTER SUBUNIT III, CHLOROPLASTIC (PTHR34939:SF1)		Arabidopsis thaliana
no Class	ARATH|TAIR=locus=2169950|UniProtKB=Q9FLH0	AT5G65770	No	Protein CROWDED NUCLEI 4;CRWN4;PTN001276348;orthologs	PROTEIN CROWDED NUCLEI 4 (PTHR31908:SF2)		Arabidopsis thaliana
no Class	ARATH|TAIR=locus=2154433|UniProtKB=Q8LDF9	AT5G23420	No	High mobility group B protein 7;HMGB7;PTN002300253;orthologs	MEIOSIS INITIATOR PROTEIN (PTHR47658:SF1)		Arabidopsis thaliana
no Class	ARATH|TAIR=locus=2201262|UniProtKB=Q9XF43	AT1G68530	No	3-ketoacyl-CoA synthase 6;CUT1;PTN000785460;orthologs	3-KETOACYL-COA SYNTHASE 5-RELATED (PTHR31561:SF5)		Arabidopsis thaliana
no Class	ARATH|TAIR=locus=2033686|UniProtKB=P10795	AT1G67090	No	Ribulose bisphosphate carboxylase small subunit 1A, chloroplastic;RBCS-1A;PTN001262013;orthologs	RIBULOSE BISPHOSPHATE CARBOXYLASE SMALL SUBUNIT 1A, CHLOROPLASTIC-RELATED (PTHR31262:SF10)		Arabidopsis thaliana
no Class	ARATH|TAIR=locus=2049173|UniProtKB=Q8H1U5	AT2G04660	No	Anaphase-promoting complex subunit 2;APC2;PTN000232055;orthologs	ANAPHASE-PROMOTING COMPLEX SUBUNIT 2 (PTHR45957:SF1)		Arabidopsis thaliana
no Class	ARATH|TAIR=locus=2166091|UniProtKB=Q9LV60	AT5G48540	No	Cysteine-rich repeat secretory protein 55;CRRSP55;PTN000795042;orthologs	CYSTEINE-RICH REPEAT SECRETORY PROTEIN 55 (PTHR32411:SF55)		Arabidopsis thaliana
no Class	ARATH|TAIR=locus=2040105|UniProtKB=Q9SKK0	AT2G25490	No	EIN3-binding F-box protein 1;EBF1;PTN002546684;orthologs	EIN3-BINDING F-BOX PROTEIN 1 (PTHR13318:SF88)		Arabidopsis thaliana
no Class	ARATH|TAIR=locus=504954616|UniProtKB=P92563	ATMG01330	No	Uncharacterized mitochondrial protein AtMg01330;AtMg01330;;orthologs			Arabidopsis thaliana
no Class	ARATH|TAIR=locus=2024837|UniProtKB=Q9C8M9	AT1G53730	No	Protein STRUBBELIG-RECEPTOR FAMILY 6;SRF6;PTN000702032;orthologs	PROTEIN STRUBBELIG-RECEPTOR FAMILY 6 (PTHR27001:SF510)		Arabidopsis thaliana
no Class	ARATH|TAIR=locus=2184058|UniProtKB=Q0WR59	AT5G10020	No	Probable inactive receptor kinase At5g10020;At5g10020;PTN000701816;orthologs	OS07G0626500 PROTEIN (PTHR48003:SF5)		Arabidopsis thaliana
no Class	ARATH|TAIR=locus=2061047|UniProtKB=Q9ZQ34	AT2G24330	No	Uncharacterized protein At2g24330;At2g24330;PTN001474754;orthologs	ENDOPLASMIC RETICULUM JUNCTION FORMATION PROTEIN LUNAPARK (PTHR22166:SF12)		Arabidopsis thaliana
no Class	ARATH|TAIR=locus=2168606|UniProtKB=Q9FJD3	AT5G53500	No	Similarity to unknown protein;MNC6.4;PTN000368579;orthologs	SIMILARITY TO UNKNOWN PROTEIN (PTHR14221:SF64)		Arabidopsis thaliana
no Class	ARATH|TAIR=locus=2117818|UniProtKB=Q9S831	AT4G28750	No	Photosystem I reaction center subunit IV A, chloroplastic;PSAE1;PTN002159252;orthologs	PHOTOSYSTEM I REACTION CENTER SUBUNIT IV A, CHLOROPLASTIC-RELATED (PTHR34549:SF10)		Arabidopsis thaliana
no Class	ARATH|TAIR=locus=2013915|UniProtKB=Q3ECE2	AT1G70960	No	Putative F-box protein At1g70960;At1g70960;PTN000783157;orthologs	F-BOX ASSOCIATED UBIQUITINATION EFFECTOR FAMILY PROTEIN (PTHR31672:SF3)		Arabidopsis thaliana
no Class	ARATH|TAIR=locus=504954729|UniProtKB=P62090	ATCG01060	No	Photosystem I iron-sulfur center;psaC;PTN001235357;orthologs	PHOTOSYSTEM I IRON-SULFUR CENTER (PTHR24960:SF79)		Arabidopsis thaliana
no Class	ARATH|TAIR=locus=2088015|UniProtKB=Q9LUG5	AT3G23620	No	Ribosome production factor 2 homolog;At3g23620;PTN001399095;orthologs	RIBOSOME PRODUCTION FACTOR 2 HOMOLOG (PTHR12728:SF0)		Arabidopsis thaliana
no Class	ARATH|TAIR=locus=2206290|UniProtKB=O80796	AT1G65260	No	Membrane-associated protein VIPP1, chloroplastic;VIPP1;PTN000777551;orthologs	MEMBRANE-ASSOCIATED PROTEIN VIPP1, CHLOROPLASTIC (PTHR31088:SF12)		Arabidopsis thaliana
no Class	ARATH|TAIR=locus=2136477|UniProtKB=P15457	AT4G27140	No	2S seed storage protein 1;AT2S1;PTN002178587;orthologs	2S SEED STORAGE PROTEIN 1-RELATED (PTHR35496:SF20)		Arabidopsis thaliana
no Class	ARATH|TAIR=locus=2202150|UniProtKB=Q8LCQ4	AT1G19150	No	Photosystem I chlorophyll a_b-binding protein 6, chloroplastic;LHCA6;PTN000493762;orthologs	PHOTOSYSTEM I CHLOROPHYLL A_B-BINDING PROTEIN 6, CHLOROPLASTIC (PTHR21649:SF5)		Arabidopsis thaliana
no Class	ARATH|TAIR=locus=2167973|UniProtKB=Q9C5Y4	AT5G62410	No	Structural maintenance of chromosomes protein 2-1;SMC2-1;PTN000434758;orthologs	STRUCTURAL MAINTENANCE OF CHROMOSOMES PROTEIN 2-1 (PTHR43941:SF10)		Arabidopsis thaliana
no Class	ARATH|TAIR=locus=2066374|UniProtKB=Q9ZU82	AT2G48070	No	Protein RESISTANCE TO PHYTOPHTHORA 1, chloroplastic;RPH1;PTN008064770;orthologs	PROTEIN RESISTANCE TO PHYTOPHTHORA 1, CHLOROPLASTIC (PTHR36359:SF1)		Arabidopsis thaliana
no Class	ARATH|TAIR=locus=505006593|UniProtKB=F4KFF0	AT5G09995	No	Transmembrane protein;At5g09995;PTN002139287;orthologs	TRANSMEMBRANE PROTEIN (PTHR33825:SF5)		Arabidopsis thaliana
no Class	ARATH|TAIR=locus=2088344|UniProtKB=O04314	AT3G16420	No	PYK10-binding protein 1;PBP1;PTN002355839;orthologs	PYK10-BINDING PROTEIN 1-RELATED (PTHR47293:SF71)		Arabidopsis thaliana
no Class	ARATH|TAIR=locus=2126851|UniProtKB=O81304	AT4G00030	No	Probable plastid-lipid-associated protein 11, chloroplastic;PAP11;PTN002422887;orthologs	PLASTID-LIPID-ASSOCIATED PROTEIN 11, CHLOROPLASTIC-RELATED (PTHR31906:SF3)		Arabidopsis thaliana
no Class	ARATH|TAIR=locus=2010647|UniProtKB=Q8RY24	AT1G04920	No	Probable sucrose-phosphate synthase 3;SPS3;PTN000282897;orthologs	SUCROSE-PHOSPHATE SYNTHASE 3-RELATED (PTHR46039:SF5)		Arabidopsis thaliana
no Class	ARATH|TAIR=locus=2020788|UniProtKB=Q9LR64	AT1G03600	No	Photosystem II repair protein PSB27-H1, chloroplastic;PSB27-1;PTN002145867;orthologs	PHOTOSYSTEM II REPAIR PROTEIN PSB27-H1, CHLOROPLASTIC (PTHR34041:SF1)		Arabidopsis thaliana
no Class	ARATH|TAIR=locus=2049756|UniProtKB=Q9ZUU3	AT2G37230	No	Large ribosomal subunit protein mL102 (rPPR5);At2g37230;PTN000613242;orthologs	LARGE RIBOSOMAL SUBUNIT PROTEIN ML102 (RPPR5) (PTHR47932:SF41)		Arabidopsis thaliana
no Class	ARATH|TAIR=locus=2076760|UniProtKB=A0A1I9LLT6	AT3G61660	No	Uncharacterized protein;At3g61660;PTN002854359;orthologs	OS01G0656300 PROTEIN (PTHR33978:SF18)		Arabidopsis thaliana
protein binding activity modulator	ARATH|TAIR=locus=2017997|UniProtKB=F4HX47	AT1G62160	No	Serine protease inhibitor (SERPIN) family protein;At1g62160;PTN000894771;orthologs	SERINE PROTEASE INHIBITOR (SERPIN) FAMILY PROTEIN-RELATED (PTHR11461:SF347)	protease inhibitor(PC00191)	Arabidopsis thaliana
protein binding activity modulator	ARATH|TAIR=locus=2140079|UniProtKB=Q9SMQ6	AT4G39990	No	Ras-related protein RABA4b;RABA4B;PTN000634169;orthologs	RAS-RELATED PROTEIN RABA4B-RELATED (PTHR47978:SF9)	small GTPase(PC00208)	Arabidopsis thaliana
protein binding activity modulator	ARATH|TAIR=locus=2161078|UniProtKB=Q9FM96	AT5G56360	No	Glucosidase 2 subunit beta;PSL4;PTN000290541;orthologs	GLUCOSIDASE 2 SUBUNIT BETA (PTHR12630:SF1)	protein-binding activity modulator(PC00095)	Arabidopsis thaliana
protein binding activity modulator	ARATH|TAIR=locus=2010257|UniProtKB=Q9XI98	AT1G49300	No	Ras-related protein RABG3e;RABG3E;PTN001530393;orthologs	RAS-RELATED PROTEIN RABG3E (PTHR47981:SF26)	small GTPase(PC00208)	Arabidopsis thaliana
protein binding activity modulator	ARATH|TAIR=locus=2178545|UniProtKB=Q9FIQ0	AT5G46750	No	Probable ADP-ribosylation factor GTPase-activating protein AGD9;AGD9;PTN000572403;orthologs	ADP-RIBOSYLATION FACTOR GTPASE ACTIVATING PROTEIN 3, ISOFORM H (PTHR45686:SF4)	GTPase-activating protein(PC00257)	Arabidopsis thaliana
protein binding activity modulator	ARATH|TAIR=locus=2024276|UniProtKB=O04486	AT1G09630	No	Ras-related protein RABA2a;RABA2A;PTN001530578;orthologs	RAS-RELATED PROTEIN RABA2A (PTHR47978:SF20)	small GTPase(PC00208)	Arabidopsis thaliana
protein binding activity modulator	ARATH|TAIR=locus=2203802|UniProtKB=Q9C8U6	AT1G33890	No	Immune-associated nucleotide-binding protein 3;IAN3;PTN000097159;orthologs	AIG1-LIKE PROTEIN_ 48352-49494-RELATED (PTHR10903:SF146)	small GTPase(PC00208)	Arabidopsis thaliana
protein binding activity modulator	ARATH|TAIR=locus=2130484|UniProtKB=Q8SAB7	AT4G16340	No	Guanine nucleotide exchange factor SPIKE 1;SPK1;PTN000594308;orthologs	LD20667P (PTHR23317:SF76)	guanyl-nucleotide exchange factor(PC00113)	Arabidopsis thaliana
protein binding activity modulator	ARATH|TAIR=locus=2171790|UniProtKB=Q9FJN8	AT5G65270	No	Ras-related protein RABA4a;RABA4A;PTN000634172;orthologs	RAS-RELATED PROTEIN RAB-33 (PTHR47978:SF40)	small GTPase(PC00208)	Arabidopsis thaliana
protein binding activity modulator	ARATH|TAIR=locus=2040691|UniProtKB=O80925	AT2G37550	No	ADP-ribosylation factor GTPase-activating protein AGD7;AGD7;PTN000572449;orthologs	ADP-RIBOSYLATION FACTOR GTPASE-ACTIVATING PROTEIN AGD7 (PTHR47021:SF3)	GTPase-activating protein(PC00257)	Arabidopsis thaliana
protein binding activity modulator	ARATH|TAIR=locus=2198768|UniProtKB=P19892	AT1G05810	No	Ras-related protein RABA5e;RABA5E;PTN002785662;orthologs	RAS-RELATED PROTEIN RABA5E (PTHR24073:SF1061)	small GTPase(PC00208)	Arabidopsis thaliana
protein binding activity modulator	ARATH|TAIR=locus=2175259|UniProtKB=Q38906	AT5G05000	No	Translocase of chloroplast 34, chloroplastic;TOC34;PTN000097184;orthologs	TRANSLOCASE OF CHLOROPLAST 34, CHLOROPLASTIC (PTHR10903:SF172)	small GTPase(PC00208)	Arabidopsis thaliana
protein binding activity modulator	ARATH|TAIR=locus=2063429|UniProtKB=O82171	AT2G35210	No	ADP-ribosylation factor GTPase-activating protein AGD10;AGD10;PTN000572402;orthologs	ADP-RIBOSYLATION FACTOR GTPASE-ACTIVATING PROTEIN AGD10 (PTHR45686:SF19)	GTPase-activating protein(PC00257)	Arabidopsis thaliana
protein binding activity modulator	ARATH|TAIR=locus=2161358|UniProtKB=F4KG14	AT5G46070	No	Guanylate-binding family protein;MCL19.12;PTN000079408;orthologs	GUANYLATE-BINDING PROTEIN (PTHR10751:SF2)	heterotrimeric G-protein(PC00117)	Arabidopsis thaliana
protein binding activity modulator	ARATH|TAIR=locus=2015576|UniProtKB=Q39222	AT1G16920	No	Ras-related protein RABA1b;RABA1B;PTN001530580;orthologs	RAS-RELATED PROTEIN RABA1B (PTHR24073:SF1156)	small GTPase(PC00208)	Arabidopsis thaliana
protein modifying enzyme	ARATH|TAIR=locus=2168718|UniProtKB=Q7DLS1	AT5G40580	No	Proteasome subunit beta type-7-B;PBB2;PTN000175636;orthologs	PROTEASOME SUBUNIT BETA TYPE-7-A-RELATED (PTHR11599:SF219)	protease(PC00190)	Arabidopsis thaliana
protein modifying enzyme	ARATH|TAIR=locus=2196120|UniProtKB=Q9S834	AT1G02560	No	ATP-dependent Clp protease proteolytic subunit 5, chloroplastic;CLPP5;PTN000043693;orthologs	ATP-DEPENDENT CLP PROTEASE PROTEOLYTIC SUBUNIT 5, CHLOROPLASTIC (PTHR10381:SF12)	serine protease(PC00203)	Arabidopsis thaliana
protein modifying enzyme	ARATH|TAIR=locus=2051164|UniProtKB=Q8LL04	AT2G33540	No	RNA polymerase II C-terminal domain phosphatase-like 3;CPL3;PTN000555265;orthologs	RNA POLYMERASE II C-TERMINAL DOMAIN PHOSPHATASE-LIKE 3 (PTHR23081:SF2)	protein phosphatase(PC00195)	Arabidopsis thaliana
protein modifying enzyme	ARATH|TAIR=locus=2046016|UniProtKB=Q9SIV2	AT2G20580	No	26S proteasome non-ATPase regulatory subunit 2 homolog A;RPN1A;PTN000101804;orthologs	26S PROTEASOME NON-ATPASE REGULATORY SUBUNIT 2 (PTHR10943:SF1)	protease(PC00190)	Arabidopsis thaliana
protein modifying enzyme	ARATH|TAIR=locus=2086420|UniProtKB=O22609	AT3G27925	No	Protease Do-like 1, chloroplastic;DEGP1;PTN001880023;orthologs	PROTEASE DO-LIKE 1, CHLOROPLASTIC (PTHR43019:SF38)	serine protease(PC00203)	Arabidopsis thaliana
protein modifying enzyme	ARATH|TAIR=locus=2178138|UniProtKB=Q9FIB6	AT5G09900	No	26S proteasome non-ATPase regulatory subunit 12 homolog A;RPN5A;PTN001653117;orthologs	26S PROTEASOME NON-ATPASE REGULATORY SUBUNIT 12 (PTHR10855:SF1)	protease(PC00190)	Arabidopsis thaliana
protein modifying enzyme	ARATH|TAIR=locus=2059319|UniProtKB=O23715	AT2G27020	No	Proteasome subunit alpha type-3;PAG1;PTN000174775;orthologs	PROTEASOME SUBUNIT ALPHA TYPE-3 (PTHR11599:SF10)	protease(PC00190)	Arabidopsis thaliana
protein modifying enzyme	ARATH|TAIR=locus=2080848|UniProtKB=F4J3A9	AT3G51270	No	non-specific serine_threonine protein kinase;At3g51270;PTN000063663;orthologs	SERINE_THREONINE-PROTEIN KINASE RIO2 (PTHR45852:SF1)	non-receptor serine/threonine protein kinase(PC00167)	Arabidopsis thaliana
protein modifying enzyme	ARATH|TAIR=locus=2102370|UniProtKB=Q1PEL7	AT3G25650	No	SKP1-like protein 15;ASK15;PTN001340903;orthologs	SKP1-LIKE PROTEIN 14-RELATED (PTHR11165:SF208)	ubiquitin-protein ligase(PC00234)	Arabidopsis thaliana
protein modifying enzyme	ARATH|TAIR=locus=2034625|UniProtKB=Q9XJ36	AT1G12410	No	ATP-dependent Clp protease proteolytic subunit-related protein 2, chloroplastic;CLPR2;PTN000043675;orthologs	ATP-DEPENDENT CLP PROTEASE PROTEOLYTIC SUBUNIT-RELATED PROTEIN 2, CHLOROPLASTIC (PTHR10381:SF46)	serine protease(PC00203)	Arabidopsis thaliana
protein modifying enzyme	ARATH|TAIR=locus=2028200|UniProtKB=Q9MAK9	AT1G45000	No	26S proteasome regulatory subunit S10B homolog B;RPT4B;PTN000553193;orthologs	26S PROTEASOME REGULATORY SUBUNIT 10B (PTHR23073:SF31)	protease(PC00190)	Arabidopsis thaliana
protein modifying enzyme	ARATH|TAIR=locus=2075382|UniProtKB=P54968	AT3G02875	No	IAA-amino acid hydrolase ILR1;ILR1;PTN000791495;orthologs	IAA-AMINO ACID HYDROLASE ILR1 (PTHR11014:SF108)	metalloprotease(PC00153)	Arabidopsis thaliana
protein modifying enzyme	ARATH|TAIR=locus=2036746|UniProtKB=O23712	AT1G47250	No	Proteasome subunit alpha type-1-B;PAF2;PTN001358972;orthologs	PROTEASOME SUBUNIT ALPHA TYPE-1 (PTHR11599:SF12)	protease(PC00190)	Arabidopsis thaliana
protein modifying enzyme	ARATH|TAIR=locus=2080442|UniProtKB=F4J9G2	AT3G59780	No	Rhodanese_Cell cycle control phosphatase superfamily protein;At3g59780;PTN002150888;orthologs	RHODANESE_CELL CYCLE CONTROL PHOSPHATASE SUPERFAMILY PROTEIN (PTHR34209:SF3)	protein phosphatase(PC00195)	Arabidopsis thaliana
protein modifying enzyme	ARATH|TAIR=locus=2083440|UniProtKB=Q8L6Y1	AT3G20630	No	Ubiquitin carboxyl-terminal hydrolase 14;UBP14;PTN002364500;orthologs	UBIQUITIN CARBOXYL-TERMINAL HYDROLASE 14 (PTHR21646:SF10)	cysteine protease(PC00081)	Arabidopsis thaliana
protein modifying enzyme	ARATH|TAIR=locus=2052806|UniProtKB=O80860	AT2G30950	No	ATP-dependent zinc metalloprotease FTSH 2, chloroplastic;FTSH2;PTN000554383;orthologs	ATP-DEPENDENT ZINC METALLOPROTEASE FTSH 2, CHLOROPLASTIC (PTHR23076:SF139)	metalloprotease(PC00153)	Arabidopsis thaliana
protein modifying enzyme	ARATH|TAIR=locus=2178287|UniProtKB=Q9FN48	AT5G23060	No	Calcium sensing receptor, chloroplastic;CAS;PTN002437337;orthologs	CALCIUM SENSING RECEPTOR, CHLOROPLASTIC (PTHR34209:SF1)	protein phosphatase(PC00195)	Arabidopsis thaliana
protein modifying enzyme	ARATH|TAIR=locus=2025341|UniProtKB=Q9LMM5	AT1G01560	No	Mitogen-activated protein kinase 11;MPK11;PTN000622859;orthologs	MITOGEN-ACTIVATED PROTEIN KINASE 11-RELATED (PTHR24055:SF439)	non-receptor serine/threonine protein kinase(PC00167)	Arabidopsis thaliana
protein modifying enzyme	ARATH|TAIR=locus=2157637|UniProtKB=Q9FH02	AT5G42270	No	ATP-dependent zinc metalloprotease FTSH 5, chloroplastic;FTSH5;PTN000554353;orthologs	ATP-DEPENDENT ZINC METALLOPROTEASE FTSH 1, CHLOROPLASTIC-RELATED (PTHR23076:SF113)	metalloprotease(PC00153)	Arabidopsis thaliana
protein modifying enzyme	ARATH|TAIR=locus=2074373|UniProtKB=Q96327	AT3G51800	No	ERBB-3 BINDING PROTEIN 1;EBP1;PTN002246787;orthologs	PROLIFERATION-ASSOCIATED PROTEIN 2G4 (PTHR10804:SF11)	protease(PC00190)	Arabidopsis thaliana
protein modifying enzyme	ARATH|TAIR=locus=2140245|UniProtKB=Q9SY03	AT4G02760	No	F-box protein At4g02760;At4g02760;PTN002700335;orthologs	F-BOX DOMAIN-CONTAINING PROTEIN (PTHR16134:SF73)	ubiquitin-protein ligase(PC00234)	Arabidopsis thaliana
protein modifying enzyme	ARATH|TAIR=locus=2009235|UniProtKB=Q8W585	AT1G06430	No	ATP-dependent zinc metalloprotease FTSH 8, chloroplastic;FTSH8;PTN000554385;orthologs	ATP-DEPENDENT ZINC METALLOPROTEASE FTSH 8, CHLOROPLASTIC (PTHR23076:SF131)	metalloprotease(PC00153)	Arabidopsis thaliana
protein modifying enzyme	ARATH|TAIR=locus=2014475|UniProtKB=Q9ZVS4	AT1G03220	No	Eukaryotic aspartyl protease family protein;At1g03220;PTN000343328;orthologs	EUKARYOTIC ASPARTYL PROTEASE FAMILY PROTEIN (PTHR47965:SF22)	protease(PC00190)	Arabidopsis thaliana
protein modifying enzyme	ARATH|TAIR=locus=2131566|UniProtKB=O49607	AT4G34980	No	Subtilisin-like protease SBT1.6;SBT1.6;PTN000083203;orthologs	SUBTILISIN-LIKE PROTEASE SBT1.6 (PTHR10795:SF810)	serine protease(PC00203)	Arabidopsis thaliana
protein modifying enzyme	ARATH|TAIR=locus=504955641|UniProtKB=Q9STL4	AT3G48340	No	KDEL-tailed cysteine endopeptidase CEP2;CEP2;PTN000964521;orthologs	KDEL-TAILED CYSTEINE ENDOPEPTIDASE CEP2 (PTHR12411:SF943)	cysteine protease(PC00081)	Arabidopsis thaliana
protein modifying enzyme	ARATH|TAIR=locus=2157141|UniProtKB=Q9FH44	AT5G45570	No	Ulp1 protease family protein;At5g45570;PTN007883631;orthologs	ULP1 PROTEASE FAMILY PROTEIN (PTHR12606:SF136)	protease(PC00190)	Arabidopsis thaliana
protein modifying enzyme	ARATH|TAIR=locus=2080833|UniProtKB=P30186	AT3G51260	No	Proteasome subunit alpha type-7-A;PAD1;PTN001359037;orthologs	PROTEASOME SUBUNIT ALPHA TYPE-7-A-RELATED (PTHR11599:SF132)	protease(PC00190)	Arabidopsis thaliana
protein modifying enzyme	ARATH|TAIR=locus=2097835|UniProtKB=F4JCR3	AT3G47910	No	Ubiquitin carboxyl-terminal hydrolase-related protein;At3g47910;PTN000540959;orthologs	ECHINUS SPLICE FORM 3 (PTHR22975:SF9)	cysteine protease(PC00081)	Arabidopsis thaliana
protein modifying enzyme	ARATH|TAIR=locus=2204725|UniProtKB=Q8W4C5	AT1G77480	No	Eukaryotic aspartyl protease family protein;At1g77480;PTN000343443;orthologs	EUKARYOTIC ASPARTYL PROTEASE FAMILY PROTEIN (PTHR13683:SF796)	aspartic protease(PC00053)	Arabidopsis thaliana
protein modifying enzyme	ARATH|TAIR=locus=2156852|UniProtKB=F4JZ24	AT5G66060	No	Probable prolyl 4-hydroxylase 10;P4H10;PTN000853103;orthologs	PROLYL 4-HYDROXYLASE 10-RELATED (PTHR10869:SF123)	protein modifying enzyme(PC00260)	Arabidopsis thaliana
protein modifying enzyme	ARATH|TAIR=locus=2024822|UniProtKB=Q9SSB5	AT1G53750	No	26S proteasome regulatory subunit 7 homolog A;RPT1A;PTN000553474;orthologs	26S PROTEASOME REGULATORY SUBUNIT 7 HOMOLOG A (PTHR23073:SF161)	protease(PC00190)	Arabidopsis thaliana
protein modifying enzyme	ARATH|TAIR=locus=2127118|UniProtKB=Q8W4L3	AT4G00710	No	Serine_threonine-protein kinase BSK3;BSK3;PTN000703142;orthologs	SERINE_THREONINE-PROTEIN KINASE BSK3 (PTHR45863:SF47)	non-receptor serine/threonine protein kinase(PC00167)	Arabidopsis thaliana
protein modifying enzyme	ARATH|TAIR=locus=2085617|UniProtKB=Q9M1E4	AT3G45630	No	RNA binding (RRM_RBD_RNP motifs) family protein;F9K21.210;PTN000288286;orthologs	RNA BINDING (RRM_RBD_RNP MOTIFS) FAMILY PROTEIN (PTHR12603:SF36)	ubiquitin-protein ligase(PC00234)	Arabidopsis thaliana
protein modifying enzyme	ARATH|TAIR=locus=2025052|UniProtKB=Q8VZI8	AT1G07510	No	ATP-dependent zinc metalloprotease FTSH 10, mitochondrial;FTSH10;PTN000554249;orthologs	AFG3 LIKE MATRIX AAA PEPTIDASE SUBUNIT 2, ISOFORM A (PTHR43655:SF2)	metalloprotease(PC00153)	Arabidopsis thaliana
protein modifying enzyme	ARATH|TAIR=locus=2011952|UniProtKB=Q39102	AT1G50250	No	ATP-dependent zinc metalloprotease FTSH 1, chloroplastic;FTSH1;PTN000554351;orthologs	ATP-DEPENDENT ZINC METALLOPROTEASE FTSH 1, CHLOROPLASTIC-RELATED (PTHR23076:SF113)	metalloprotease(PC00153)	Arabidopsis thaliana
protein modifying enzyme	ARATH|TAIR=locus=2176100|UniProtKB=Q8VWK0	AT5G64760	No	26S proteasome non-ATPase regulatory subunit 12 homolog B;RPN5B;PTN000091644;orthologs	26S PROTEASOME NON-ATPASE REGULATORY SUBUNIT 12 (PTHR10855:SF1)	protease(PC00190)	Arabidopsis thaliana
protein modifying enzyme	ARATH|TAIR=locus=2091566|UniProtKB=Q9LID3	AT3G13670	No	Casein kinase-like protein;At3g13670;PTN000226051;orthologs	CASEIN KINASE-LIKE PROTEIN (PTHR11909:SF391)	non-receptor serine/threonine protein kinase(PC00167)	Arabidopsis thaliana
protein modifying enzyme	ARATH|TAIR=locus=2197379|UniProtKB=P43291	AT1G10940	No	Serine_threonine-protein kinase SRK2A;SRK2A;PTN000679588;orthologs	SERINE_THREONINE-PROTEIN KINASE SRK2A-RELATED (PTHR24343:SF376)	non-receptor serine/threonine protein kinase(PC00167)	Arabidopsis thaliana
protein modifying enzyme	ARATH|TAIR=locus=2147670|UniProtKB=Q9C5U3	AT5G19990	No	26S proteasome regulatory subunit 8 homolog A;RPT6A;PTN000553403;orthologs	26S PROTEASOME REGULATORY SUBUNIT 8 HOMOLOG A-RELATED (PTHR23073:SF169)	protease(PC00190)	Arabidopsis thaliana
protein modifying enzyme	ARATH|EnsemblGenome=AT2G20050|UniProtKB=Q9SL76	AT2G20050	No	Protein phosphatase 2C and cyclic nucleotide-binding_kinase domain-containing protein;At2g20050_At2g20040;PTN000353490;orthologs	PROTEIN PHOSPHATASE 2C AND CYCLIC NUCLEOTIDE-BINDING_KINASE DOMAIN-CONTAINING PROTEIN (PTHR24353:SF127)	non-receptor serine/threonine protein kinase(PC00167)	Arabidopsis thaliana
protein modifying enzyme	ARATH|TAIR=locus=2207340|UniProtKB=Q8L4A7	AT1G79210	No	Proteasome subunit alpha type-2-B;PAB2;PTN002266555;orthologs	PROTEASOME SUBUNIT ALPHA TYPE-2 (PTHR11599:SF16)	protease(PC00190)	Arabidopsis thaliana
protein modifying enzyme	ARATH|TAIR=locus=2031526|UniProtKB=Q9C9C0	AT1G73990	No	Serine protease SPPA, chloroplastic;SPPA;PTN002113122;orthologs	PEPTIDASE S49 DOMAIN-CONTAINING PROTEIN (PTHR33209:SF1)	serine protease(PC00203)	Arabidopsis thaliana
protein modifying enzyme	ARATH|TAIR=locus=2133039|UniProtKB=F4JVN6	AT4G20850	No	Tripeptidyl-peptidase 2;TPP2;PTN002465705;orthologs	TRIPEPTIDYL-PEPTIDASE 2 (PTHR43806:SF14)	serine protease(PC00203)	Arabidopsis thaliana
protein modifying enzyme	ARATH|TAIR=locus=2027327|UniProtKB=Q9SAA2	AT1G11750	No	ATP-dependent Clp protease proteolytic subunit 6, chloroplastic;CLPP6;PTN000043623;orthologs	ATP-DEPENDENT CLP PROTEASE PROTEOLYTIC SUBUNIT 6, CHLOROPLASTIC (PTHR10381:SF8)	serine protease(PC00203)	Arabidopsis thaliana
protein modifying enzyme	ARATH|TAIR=locus=2010851|UniProtKB=Q9XIR8	AT1G64750	No	Protein DELETION OF SUV3 SUPPRESSOR 1(I);DSS1(I);PTN000423457;orthologs	PROTEIN DELETION OF SUV3 SUPPRESSOR 1(I)-RELATED (PTHR16771:SF17)	protease(PC00190)	Arabidopsis thaliana
protein modifying enzyme	ARATH|TAIR=locus=2036044|UniProtKB=Q8L770	AT1G09130	No	ATP-dependent Clp protease proteolytic subunit-related protein 3, chloroplastic;CLPR3;PTN000043605;orthologs	ATP-DEPENDENT CLP PROTEASE PROTEOLYTIC SUBUNIT-RELATED PROTEIN 3, CHLOROPLASTIC (PTHR10381:SF6)	serine protease(PC00203)	Arabidopsis thaliana
protein modifying enzyme	ARATH|TAIR=locus=2033344|UniProtKB=Q9SXJ6	AT1G66670	No	ATP-dependent Clp protease proteolytic subunit 3, chloroplastic;CLPP3;PTN000043681;orthologs	ATP-DEPENDENT CLP PROTEASE PROTEOLYTIC SUBUNIT 3, CHLOROPLASTIC (PTHR10381:SF50)	serine protease(PC00203)	Arabidopsis thaliana
protein modifying enzyme	ARATH|TAIR=locus=2076487|UniProtKB=Q9SRU2	AT3G02260	No	Auxin transport protein BIG;BIG;PTN000497170;orthologs	E3 UBIQUITIN-PROTEIN LIGASE UBR4 (PTHR21725:SF1)	ubiquitin-protein ligase(PC00234)	Arabidopsis thaliana
protein modifying enzyme	ARATH|TAIR=locus=2166061|UniProtKB=Q9LV70	AT5G48430	No	At5g48430;MJE7.6;PTN000343324;orthologs	OS01G0937200 PROTEIN (PTHR47965:SF63)	protease(PC00190)	Arabidopsis thaliana
protein modifying enzyme	ARATH|TAIR=locus=2090399|UniProtKB=O81148	AT3G22110	No	Proteasome subunit alpha type-4-A;PAC1;PTN000174999;orthologs	PROTEASOME SUBUNIT ALPHA TYPE-4 (PTHR11599:SF13)	protease(PC00190)	Arabidopsis thaliana
protein modifying enzyme	ARATH|TAIR=locus=2205465|UniProtKB=Q9S713	AT1G68830	No	Serine_threonine-protein kinase STN7, chloroplastic;STN7;PTN000172365;orthologs	SERINE_THREONINE-PROTEIN KINASE STN7, CHLOROPLASTIC (PTHR46699:SF4)	non-receptor serine/threonine protein kinase(PC00167)	Arabidopsis thaliana
protein modifying enzyme	ARATH|TAIR=locus=2061639|UniProtKB=Q9SL67	AT2G20140	No	26S proteasome regulatory subunit 4 homolog B;RPT2B;PTN000553333;orthologs	26S PROTEASOME REGULATORY SUBUNIT 4 HOMOLOG A-RELATED (PTHR23073:SF149)	protease(PC00190)	Arabidopsis thaliana
protein modifying enzyme	ARATH|TAIR=locus=2036099|UniProtKB=O04019	AT1G09100	No	26S proteasome regulatory subunit 6A homolog B;RPT5B;PTN000553114;orthologs	26S PROTEASOME REGULATORY SUBUNIT 6A HOMOLOG B (PTHR23073:SF127)	protease(PC00190)	Arabidopsis thaliana
protein modifying enzyme	ARATH|TAIR=locus=2027129|UniProtKB=F4HYR4	AT1G62330	No	O-fucosyltransferase 15;OFUT15;PTN001276865;orthologs	O-FUCOSYLTRANSFERASE 15 (PTHR31933:SF10)	protein modifying enzyme(PC00260)	Arabidopsis thaliana
protein modifying enzyme	ARATH|TAIR=locus=2198561|UniProtKB=Q9LNU4	AT1G20200	No	26S proteasome non-ATPase regulatory subunit 3 homolog A;RPN3A;PTN000079600;orthologs	26S PROTEASOME NON-ATPASE REGULATORY SUBUNIT 3 (PTHR10758:SF2)	protease(PC00190)	Arabidopsis thaliana
protein modifying enzyme	ARATH|TAIR=locus=2130449|UniProtKB=Q8LB10	AT4G17040	No	ATP-dependent Clp protease proteolytic subunit-related protein 4, chloroplastic;CLPR4;PTN000043614;orthologs	ATP-DEPENDENT CLP PROTEASE PROTEOLYTIC SUBUNIT-RELATED PROTEIN 4, CHLOROPLASTIC (PTHR10381:SF47)	serine protease(PC00203)	Arabidopsis thaliana
protein modifying enzyme	ARATH|TAIR=locus=2101846|UniProtKB=P42742	AT3G60820	No	Proteasome subunit beta type-1;PBF1;PTN000175382;orthologs	PROTEASOME SUBUNIT BETA TYPE-1 (PTHR11599:SF225)	protease(PC00190)	Arabidopsis thaliana
protein modifying enzyme	ARATH|TAIR=locus=2079742|UniProtKB=Q9SEI2	AT3G05530	No	26S proteasome regulatory subunit 6A homolog A;RPT5A;PTN000553115;orthologs	26S PROTEASOME REGULATORY SUBUNIT 6A (PTHR23073:SF7)	protease(PC00190)	Arabidopsis thaliana
protein modifying enzyme	ARATH|TAIR=locus=2159996|UniProtKB=Q9SEI3	AT5G43010	No	26S proteasome regulatory subunit 10B homolog A;RPT4A;PTN000553194;orthologs	26S PROTEASOME REGULATORY SUBUNIT 10B (PTHR23073:SF31)	protease(PC00190)	Arabidopsis thaliana
protein modifying enzyme	ARATH|TAIR=locus=2031855|UniProtKB=O23717	AT1G13060	No	Proteasome subunit beta type-5-A;PBE1;PTN000175829;orthologs	PROTEASOME SUBUNIT ALPHA TYPE-7-1-RELATED (PTHR11599:SF15)	protease(PC00190)	Arabidopsis thaliana
protein modifying enzyme	ARATH|TAIR=locus=2086681|UniProtKB=O23710	AT3G27430	No	Proteasome subunit beta type-7-A;PBB1;PTN000175635;orthologs	PROTEASOME SUBUNIT BETA TYPE-7-A-RELATED (PTHR11599:SF219)	protease(PC00190)	Arabidopsis thaliana
protein modifying enzyme	ARATH|TAIR=locus=2020245|UniProtKB=O64495	AT1G04110	No	Subtilisin-like protease SBT1.2;SBT1.2;PTN000083235;orthologs	SUBTILISIN-LIKE PROTEASE SBT1.2 (PTHR10795:SF350)	serine protease(PC00203)	Arabidopsis thaliana
protein modifying enzyme	ARATH|TAIR=locus=2155392|UniProtKB=Q9FL96	AT5G45010	No	Protein DSS1 HOMOLOG ON CHROMOSOME V;DSS1(V);PTN000423456;orthologs	PROTEIN DELETION OF SUV3 SUPPRESSOR 1(I)-RELATED (PTHR16771:SF17)	protease(PC00190)	Arabidopsis thaliana
RNA metabolism protein	ARATH|TAIR=locus=2171504|UniProtKB=Q9LVT8	AT5G47210	No	RGG repeats nuclear RNA binding protein C;RGGC;PTN000266191;orthologs	RGG REPEATS NUCLEAR RNA BINDING PROTEIN C (PTHR12299:SF78)	RNA metabolism protein(PC00031)	Arabidopsis thaliana
RNA metabolism protein	ARATH|TAIR=locus=2119013|UniProtKB=P38420	AT4G21710	No	DNA-directed RNA polymerase II subunit 2;NRPB2;PTN000466078;orthologs	DNA-DIRECTED RNA POLYMERASE II SUBUNIT RPB2 (PTHR20856:SF7)	DNA-directed RNA polymerase(PC00019)	Arabidopsis thaliana
RNA metabolism protein	ARATH|TAIR=locus=504955994|UniProtKB=Q8VZ42	AT2G41835	No	Zinc finger AN1 and C2H2 domain-containing stress-associated protein 11;SAP11;PTN000379827;orthologs	ZINC FINGER AN1 AND C2H2 DOMAIN-CONTAINING STRESS-ASSOCIATED PROTEIN 11 (PTHR14677:SF27)	RNA metabolism protein(PC00031)	Arabidopsis thaliana
RNA metabolism protein	ARATH|TAIR=locus=2128956|UniProtKB=Q9SUM2	AT4G30220	No	Probable small nuclear ribonucleoprotein F;At4g30220;PTN001336541;orthologs	SMALL NUCLEAR RIBONUCLEOPROTEIN F (PTHR11021:SF0)	RNA splicing factor(PC00148)	Arabidopsis thaliana
RNA metabolism protein	ARATH|TAIR=locus=2152521|UniProtKB=Q52K85	AT5G48680	No	At5g48680;At5g48680;PTN000397366;orthologs	(RAPE) HYPOTHETICAL PROTEIN (PTHR10627:SF81)	RNA metabolism protein(PC00031)	Arabidopsis thaliana
RNA metabolism protein	ARATH|TAIR=locus=2131386|UniProtKB=Q94AH9	AT4G25630	No	rRNA 2'-O-methyltransferase fibrillarin 2;FIB2;PTN000036824;orthologs	RRNA 2'-O-METHYLTRANSFERASE FIBRILLARIN 1-RELATED (PTHR10335:SF0)	RNA processing factor(PC00147)	Arabidopsis thaliana
RNA metabolism protein	ARATH|TAIR=locus=2129156|UniProtKB=O23593	AT4G17520	No	RGG repeats nuclear RNA binding protein B;RGGB;PTN000266190;orthologs	RGG REPEATS NUCLEAR RNA BINDING PROTEIN B (PTHR12299:SF50)	RNA metabolism protein(PC00031)	Arabidopsis thaliana
RNA metabolism protein	ARATH|TAIR=locus=2053989|UniProtKB=Q9ZV45	AT2G18740	No	Small nuclear ribonucleoprotein E;MSF3.12;PTN000127623;orthologs	SMALL NUCLEAR RIBONUCLEOPROTEIN E (PTHR11193:SF15)	RNA splicing factor(PC00148)	Arabidopsis thaliana
RNA metabolism protein	ARATH|TAIR=locus=2059775|UniProtKB=F4IV66	AT2G04270	No	Ribonuclease E_G-like protein, chloroplastic;RNE;PTN001246341;orthologs	RIBONUCLEASE E_G-LIKE PROTEIN, CHLOROPLASTIC (PTHR30001:SF1)	endoribonuclease(PC00094)	Arabidopsis thaliana
RNA metabolism protein	ARATH|TAIR=locus=2150620|UniProtKB=P37107	AT5G03940	No	Signal recognition particle subunit SRP54, chloroplastic;FFC;PTN000169896;orthologs	SIGNAL RECOGNITION PARTICLE SUBUNIT SRP54 (PTHR11564:SF5)	RNA metabolism protein(PC00031)	Arabidopsis thaliana
RNA metabolism protein	ARATH|TAIR=locus=2033882|UniProtKB=F4I9J8	AT1G51520	No	RNA-binding (RRM_RBD_RNP motifs) family protein;At1g51520;PTN000609152;orthologs	RNA-BINDING (RRM_RBD_RNP MOTIFS) FAMILY PROTEIN (PTHR24009:SF20)	RNA metabolism protein(PC00031)	Arabidopsis thaliana
RNA metabolism protein	ARATH|TAIR=locus=2128610|UniProtKB=Q9SUN5	AT4G20440	No	Small nuclear ribonucleoprotein-associated protein;smB;PTN000075829;orthologs	SMALL NUCLEAR RIBONUCLEOPROTEIN-ASSOCIATED PROTEIN B (PTHR10701:SF0)	RNA splicing factor(PC00148)	Arabidopsis thaliana
RNA metabolism protein	ARATH|TAIR=locus=2125319|UniProtKB=P18616	AT4G35800	No	DNA-directed RNA polymerase II subunit RPB1;NRPB1;PTN000453523;orthologs	DNA-DIRECTED RNA POLYMERASE II SUBUNIT RPB1 (PTHR19376:SF37)	DNA-directed RNA polymerase(PC00019)	Arabidopsis thaliana
RNA metabolism protein	ARATH|TAIR=locus=2156181|UniProtKB=Q9FH46	AT5G61970	No	Signal recognition particle subunit SRP68;At5g61970;PTN000304849;orthologs	SIGNAL RECOGNITION PARTICLE SUBUNIT SRP68 (PTHR12860:SF0)	RNA metabolism protein(PC00031)	Arabidopsis thaliana
RNA metabolism protein	ARATH|TAIR=locus=2061446|UniProtKB=O82221	AT2G23930	No	Probable small nuclear ribonucleoprotein G;At2g23930;PTN001316170;orthologs	SMALL NUCLEAR RIBONUCLEOPROTEIN G (PTHR10553:SF2)	RNA splicing factor(PC00148)	Arabidopsis thaliana
RNA metabolism protein	ARATH|TAIR=locus=2180295|UniProtKB=F4K4E3	AT5G27720	No	Sm-like protein LSM4;LSM4;PTN000596879;orthologs	SM-LIKE PROTEIN LSM4 (PTHR23338:SF72)	RNA splicing factor(PC00148)	Arabidopsis thaliana
RNA metabolism protein	ARATH|TAIR=locus=2056038|UniProtKB=F4IUX6	AT2G39260	No	Regulator of nonsense transcripts UPF2;UPF2;PTN000303459;orthologs	REGULATOR OF NONSENSE TRANSCRIPTS 2 (PTHR12839:SF7)	RNA metabolism protein(PC00031)	Arabidopsis thaliana
RNA metabolism protein	ARATH|TAIR=locus=2056825|UniProtKB=Q9SI54	AT2G03870	No	Sm-like protein LSM7;LSM7;PTN000058423;orthologs	U6 SNRNA-ASSOCIATED SM-LIKE PROTEIN LSM7 (PTHR10553:SF5)	RNA splicing factor(PC00148)	Arabidopsis thaliana
RNA metabolism protein	ARATH|TAIR=locus=2028563|UniProtKB=P49967	AT1G48900	No	Signal recognition particle subunit SRP54 3;SRP-54C;PTN000169886;orthologs	SIGNAL RECOGNITION PARTICLE SUBUNIT SRP54 (PTHR11564:SF5)	RNA metabolism protein(PC00031)	Arabidopsis thaliana
RNA metabolism protein	ARATH|TAIR=locus=2126397|UniProtKB=Q9SZV0	AT4G37510	No	Ribonuclease III domain-containing protein RNC1, chloroplastic;RNC1;PTN000129521;orthologs	RIBONUCLEASE III DOMAIN-CONTAINING PROTEIN RNC1, CHLOROPLASTIC (PTHR11207:SF34)	endoribonuclease(PC00094)	Arabidopsis thaliana
RNA metabolism protein	ARATH|TAIR=locus=2084908|UniProtKB=Q9SR13	AT3G04610	No	Flowering locus K homology domain;FLK;PTN000032779;orthologs	FLOWERING LOCUS K HOMOLOGY DOMAIN (PTHR10288:SF179)	RNA metabolism protein(PC00031)	Arabidopsis thaliana
RNA metabolism protein	ARATH|TAIR=locus=2033240|UniProtKB=A0A178W3G2	AT1G69070	No	Nucleolar-like protein;At1g69070;PTN002754292;orthologs	NUCLEOLAR PROTEIN 14 (PTHR23183:SF0)	RNA metabolism protein(PC00031)	Arabidopsis thaliana
RNA metabolism protein	ARATH|TAIR=locus=2043172|UniProtKB=Q8L7W3	AT2G29210	No	At2g29210_F16P2.41;At2g29210;PTN000567651;orthologs	SERINE_ARGININE REPETITIVE MATRIX PROTEIN 1 (PTHR23148:SF0)	RNA processing factor(PC00147)	Arabidopsis thaliana
RNA metabolism protein	ARATH|TAIR=locus=2135892|UniProtKB=F4JQ75	AT4G24270	No	EMBRYO DEFECTIVE 140;EMB140;PTN002543546;orthologs	RRM DOMAIN-CONTAINING PROTEIN (PTHR17204:SF25)	RNA splicing factor(PC00148)	Arabidopsis thaliana
RNA metabolism protein	ARATH|TAIR=locus=2019272|UniProtKB=F4I366	AT1G29940	No	DNA-directed RNA polymerase I subunit 2;NRPA2;PTN000466004;orthologs	DNA-DIRECTED RNA POLYMERASE I SUBUNIT RPA2 (PTHR20856:SF5)	DNA-directed RNA polymerase(PC00019)	Arabidopsis thaliana
RNA metabolism protein	ARATH|TAIR=locus=2167649|UniProtKB=Q9XFD1	AT5G44200	No	Nuclear cap-binding protein subunit 2;CBP20;PTN000428825;orthologs	NUCLEAR CAP-BINDING PROTEIN SUBUNIT 2 (PTHR18847:SF0)	RNA metabolism protein(PC00031)	Arabidopsis thaliana
RNA metabolism protein	ARATH|TAIR=locus=2099292|UniProtKB=Q9C7C3	AT3G12130	No	Zinc finger CCCH domain-containing protein 36;At3g12130;PTN008304118;orthologs	ZINC FINGER CCCH DOMAIN-CONTAINING PROTEIN 36 (PTHR10288:SF273)	RNA metabolism protein(PC00031)	Arabidopsis thaliana
RNA metabolism protein	ARATH|TAIR=locus=2159466|UniProtKB=Q9FNQ0	AT5G61150	No	Protein LEO1 homolog;VIP4;PTN000567444;orthologs	RNA POLYMERASE-ASSOCIATED PROTEIN LEO1 (PTHR23146:SF0)	DNA-directed RNA polymerase(PC00019)	Arabidopsis thaliana
RNA metabolism protein	ARATH|TAIR=locus=2196929|UniProtKB=Q9S709	AT1G27650	No	Splicing factor U2af small subunit A;U2AF35A;PTN001396664;orthologs	SPLICING FACTOR U2AF SMALL SUBUNIT A (PTHR12620:SF53)	RNA splicing factor(PC00148)	Arabidopsis thaliana
RNA metabolism protein	ARATH|TAIR=locus=2150818|UniProtKB=Q9FT93	AT5G08420	No	KRR1 small subunit processome component;At5g08420;PTN000286686;orthologs	KRR1 SMALL SUBUNIT PROCESSOME COMPONENT HOMOLOG (PTHR12581:SF0)	RNA metabolism protein(PC00031)	Arabidopsis thaliana
RNA metabolism protein	ARATH|TAIR=locus=2054137|UniProtKB=Q9SIU2	AT2G13540	No	Nuclear cap-binding protein subunit 1;ABH1;PTN000275690;orthologs	NUCLEAR CAP-BINDING PROTEIN SUBUNIT 1 (PTHR12412:SF2)	RNA splicing factor(PC00148)	Arabidopsis thaliana
RNA metabolism protein	ARATH|EnsemblGenome=AT5G42540|UniProtKB=Q9FQ02	AT5G42540	No	5'-3' exoribonuclease 2;XRN2;PTN001748831;orthologs	5'-3' EXORIBONUCLEASE 2 (PTHR12341:SF64)	exoribonuclease(PC00099)	Arabidopsis thaliana
RNA metabolism protein	ARATH|TAIR=locus=2140240|UniProtKB=Q9SY09	AT4G02840	No	Small nuclear ribonucleoprotein SmD1b;SMD1B;PTN001155183;orthologs	SMALL NUCLEAR RIBONUCLEOPROTEIN SM D1 (PTHR23338:SF18)	RNA splicing factor(PC00148)	Arabidopsis thaliana
RNA metabolism protein	ARATH|TAIR=locus=2051683|UniProtKB=Q9ZUM0	AT2G02160	No	Zinc finger CCCH domain-containing protein 17;At2g02160;PTN001134328;orthologs	ZINC FINGER CCCH DOMAIN-CONTAINING PROTEIN 11A (PTHR15725:SF14)	RNA processing factor(PC00147)	Arabidopsis thaliana
RNA metabolism protein	ARATH|TAIR=locus=2098550|UniProtKB=Q9SFU7	AT3G07170	No	AT3g07170_T1B9_17;T1B9.17;PTN000397365;orthologs	(RAPE) HYPOTHETICAL PROTEIN (PTHR10627:SF81)	RNA metabolism protein(PC00031)	Arabidopsis thaliana
RNA metabolism protein	ARATH|TAIR=locus=2196255|UniProtKB=Q9C6G0	AT1G58050	No	DExH-box ATP-dependent RNA helicase DExH4, chloroplastic;At1g58050;PTN000433603;orthologs	DEXH-BOX ATP-DEPENDENT RNA HELICASE DEXH4, CHLOROPLASTIC-RELATED (PTHR18934:SF246)	RNA helicase(PC00032)	Arabidopsis thaliana
RNA metabolism protein	ARATH|TAIR=locus=2043323|UniProtKB=Q8RUH0	AT2G47640	No	Small nuclear ribonucleoprotein Sm D2;At2g47640;PTN001765019;orthologs	SMALL NUCLEAR RIBONUCLEOPROTEIN SM D2 (PTHR12777:SF0)	RNA processing factor(PC00147)	Arabidopsis thaliana
RNA metabolism protein	ARATH|TAIR=locus=2116992|UniProtKB=Q9M125	AT4G01560	No	AT4g01560_F11O4_6;MEE49;PTN000506836;orthologs	RIBOSOME PRODUCTION FACTOR 1 (PTHR22734:SF3)	RNA splicing factor(PC00148)	Arabidopsis thaliana
RNA metabolism protein	ARATH|TAIR=locus=2052841|UniProtKB=F4INY4	AT2G30800	No	DExH-box ATP-dependent RNA helicase DExH6;HVT1;PTN000433946;orthologs	3'-5' RNA HELICASE YTHDC2 (PTHR18934:SF213)	RNA helicase(PC00032)	Arabidopsis thaliana
RNA metabolism protein	ARATH|TAIR=locus=2129401|UniProtKB=Q8LA96	AT4G17720	No	Putative RRM-containing protein;DL4895C;PTN002543906;orthologs	RRM-CONTAINING PROTEIN-RELATED (PTHR32343:SF74)	RNA splicing factor(PC00148)	Arabidopsis thaliana
RNA metabolism protein	ARATH|TAIR=locus=2015596|UniProtKB=A0A1P8AT95	AT1G16800	No	P-loop containing nucleoside triphosphate hydrolases superfamily protein;At1g16800;PTN002587533;orthologs	HELICASE SENATAXIN ISOFORM X1-RELATED (PTHR10887:SF495)	RNA helicase(PC00032)	Arabidopsis thaliana
RNA metabolism protein	ARATH|TAIR=locus=2083840|UniProtKB=Q38859	AT3G52090	No	DNA-directed RNA polymerases II, IV and V subunit 11;NRPB11;PTN000358943;orthologs	DNA-DIRECTED RNA POLYMERASE II SUBUNIT RPB11 (PTHR13946:SF16)	DNA-directed RNA polymerase(PC00019)	Arabidopsis thaliana
RNA metabolism protein	ARATH|TAIR=locus=2123416|UniProtKB=O65155	AT4G10920	No	RNA polymerase II transcriptional coactivator KELP;KELP;PTN001408589;orthologs	RNA POLYMERASE II TRANSCRIPTIONAL COACTIVATOR KELP (PTHR13215:SF6)	general transcription factor(PC00259)	Arabidopsis thaliana
RNA metabolism protein	ARATH|TAIR=locus=2095233|UniProtKB=Q9LK40	AT3G23780	No	DNA-directed RNA polymerases IV and V subunit 2;NRPD2;PTN001462710;orthologs	DNA-DIRECTED RNA POLYMERASE D SUBUNIT 2B-RELATED (PTHR20856:SF21)	DNA-directed RNA polymerase(PC00019)	Arabidopsis thaliana
RNA metabolism protein	ARATH|Gene_OrderedLocusName=At2g06210|UniProtKB=B5X0I6	AT2G06210	No	Protein CTR9 homolog;VIP6;PTN000361597;orthologs	RNA POLYMERASE-ASSOCIATED PROTEIN CTR9 HOMOLOG (PTHR14027:SF2)	general transcription factor(PC00259)	Arabidopsis thaliana
RNA metabolism protein	ARATH|TAIR=locus=2043047|UniProtKB=Q9ZW02	AT2G29140	No	Pumilio homolog 3;APUM3;PTN000283669;orthologs	PUMILIO HOMOLOG 1-RELATED (PTHR12537:SF128)	RNA metabolism protein(PC00031)	Arabidopsis thaliana
RNA metabolism protein	ARATH|TAIR=locus=2174834|UniProtKB=F4KF27	AT5G64680	No	Mediator-associated protein 2;At5g64680;PTN002192961;orthologs	MEDIATOR-ASSOCIATED PROTEIN 2 (PTHR36407:SF1)	general transcription factor(PC00259)	Arabidopsis thaliana
RNA metabolism protein	ARATH|TAIR=locus=2037803|UniProtKB=P37106	AT1G15310	No	Signal recognition particle subunit SRP54 1;SRP-54A;PTN000169883;orthologs	SIGNAL RECOGNITION PARTICLE SUBUNIT SRP54 (PTHR11564:SF5)	RNA metabolism protein(PC00031)	Arabidopsis thaliana
RNA metabolism protein	ARATH|Gene_OrderedLocusName=At1g28180|UniProtKB=Q9FZ92	AT1G28180	No	Putative DEAD-box ATP-dependent RNA helicase 44;RH44;PTN002774637;orthologs	RNA HELICASE (PTHR47958:SF56)	RNA helicase(PC00032)	Arabidopsis thaliana
RNA metabolism protein	ARATH|TAIR=locus=2096259|UniProtKB=Q9MAB2	AT3G05070	No	At3g05070;At3g05070;PTN001268332;orthologs	COILED-COIL DOMAIN-CONTAINING PROTEIN 12 (PTHR31551:SF1)	RNA splicing factor(PC00148)	Arabidopsis thaliana
RNA metabolism protein	ARATH|TAIR=locus=2129191|UniProtKB=O23523	AT4G16830	No	RGG repeats nuclear RNA binding protein A;RGGA;PTN000266192;orthologs	RGG REPEATS NUCLEAR RNA BINDING PROTEIN A (PTHR12299:SF73)	RNA metabolism protein(PC00031)	Arabidopsis thaliana
RNA metabolism protein	ARATH|TAIR=locus=2164175|UniProtKB=F4JXF9	AT5G60040	No	DNA-directed RNA polymerase III subunit 1;NRPC1;PTN000453694;orthologs	DNA-DIRECTED RNA POLYMERASE III SUBUNIT RPC1 (PTHR19376:SF32)	DNA-directed RNA polymerase(PC00019)	Arabidopsis thaliana
RNA metabolism protein	ARATH|TAIR=locus=2017948|UniProtKB=Q9SEE9	AT1G16610	No	Serine_arginine-rich splicing factor SR45;SR45;PTN000397917;orthologs	LD23870P-RELATED (PTHR15481:SF0)	RNA splicing factor(PC00148)	Arabidopsis thaliana
RNA metabolism protein	ARATH|TAIR=locus=2012843|UniProtKB=Q9SY74	AT1G10320	No	Zinc finger CCCH domain-containing protein 5;At1g10320;PTN000289743;orthologs	ZINC FINGER (CCCH TYPE), RNA-BINDING MOTIF AND SERINE_ARGININE RICH 2 (PTHR12620:SF4)	RNA splicing factor(PC00148)	Arabidopsis thaliana
scaffold, adptor protein	ARATH|TAIR=locus=2148965|UniProtKB=Q9LFE2	AT5G16750	No	Protein TORMOZ EMBRYO DEFECTIVE;TOZ;PTN000457999;orthologs	TRANSDUCIN BETA-LIKE PROTEIN 3 (PTHR19854:SF15)	scaffold/adaptor protein(PC00226)	Arabidopsis thaliana
scaffold, adptor protein	ARATH|TAIR=locus=2196506|UniProtKB=P48347	AT1G22300	No	14-3-3-like protein GF14 epsilon;GRF10;PTN000429255;orthologs	14-3-3 FAMILY PROTEIN-RELATED (PTHR18860:SF155)	scaffold/adaptor protein(PC00226)	Arabidopsis thaliana
scaffold, adptor protein	ARATH|TAIR=locus=2010891|UniProtKB=F4I893	AT1G64790	No	Protein ILITYHIA;ILA;PTN000598007;orthologs	STALLED RIBOSOME SENSOR GCN1 (PTHR23346:SF7)	scaffold/adaptor protein(PC00226)	Arabidopsis thaliana
scaffold, adptor protein	ARATH|TAIR=locus=2142489|UniProtKB=P48349	AT5G10450	No	14-3-3-like protein G-BOX factor 14 lambda;GRF6;PTN000429250;orthologs	14-3-3-LIKE PROTEIN G-BOX FACTOR 14 LAMBDA (PTHR18860:SF69)	scaffold/adaptor protein(PC00226)	Arabidopsis thaliana
scaffold, adptor protein	ARATH|TAIR=locus=2032060|UniProtKB=Q01525	AT1G78300	No	14-3-3-like protein GF14 omega;GRF2;PTN002315206;orthologs	14-3-3-LIKE PROTEIN GF14 OMEGA (PTHR18860:SF152)	scaffold/adaptor protein(PC00226)	Arabidopsis thaliana
scaffold, adptor protein	ARATH|TAIR=locus=2177386|UniProtKB=P42644	AT5G38480	No	14-3-3-like protein GF14 psi;GRF3;PTN004499303;orthologs	14-3-3-LIKE PROTEIN GF14 PSI (PTHR18860:SF95)	scaffold/adaptor protein(PC00226)	Arabidopsis thaliana
scaffold, adptor protein	ARATH|TAIR=locus=2041544|UniProtKB=Q96299	AT2G42590	No	14-3-3-like protein GF14 mu;GRF9;PTN004498887;orthologs	14-3-3 PROTEIN ZETA (PTHR18860:SF159)	scaffold/adaptor protein(PC00226)	Arabidopsis thaliana
scaffold, adptor protein	ARATH|TAIR=locus=2122323|UniProtKB=P42643	AT4G09000	No	14-3-3-like protein GF14 chi;GRF1;PTN002705819;orthologs	14-3-3-LIKE PROTEIN GF14 CHI-RELATED (PTHR18860:SF99)	scaffold/adaptor protein(PC00226)	Arabidopsis thaliana
scaffold, adptor protein	ARATH|TAIR=locus=2016354|UniProtKB=Q0WT48	AT1G79940	No	DnaJ protein ERDJ2A;ERDJ2A;PTN000636494;orthologs	TRANSLOCATION PROTEIN SEC63 HOMOLOG (PTHR24075:SF0)	scaffold/adaptor protein(PC00226)	Arabidopsis thaliana
scaffold, adptor protein	ARATH|TAIR=locus=2018204|UniProtKB=Q9C829	AT1G52380	No	Nuclear pore complex protein NUP50A;NUP50A;PTN000566831;orthologs	RAN-BINDING PROTEIN 3B-RELATED (PTHR23138:SF142)	scaffold/adaptor protein(PC00226)	Arabidopsis thaliana
transfer, carrier protein	ARATH|TAIR=locus=2826180|UniProtKB=P57752	AT1G31812	No	Acyl-CoA-binding domain-containing protein 6;ACBP6;PTN001514196;orthologs	ACYL-COA BINDING PROTEIN 1, ISOFORM A (PTHR23310:SF62)	transfer/carrier protein(PC00219)	Arabidopsis thaliana
transfer, carrier protein	ARATH|TAIR=locus=2077778|UniProtKB=P31167	AT3G08580	No	ADP,ATP carrier protein 1, mitochondrial;AAC1;PTN000640231;orthologs	ADP,ATP CARRIER PROTEIN 1, MITOCHONDRIAL (PTHR45635:SF41)	transfer/carrier protein(PC00219)	Arabidopsis thaliana
transfer, carrier protein	ARATH|TAIR=locus=2083594|UniProtKB=Q9SR33	AT3G09300	No	Oxysterol-binding protein-related protein 3B;ORP3B;PTN000104474;orthologs	OXYSTEROL-BINDING PROTEIN-RELATED PROTEIN 3B (PTHR10972:SF164)	transfer/carrier protein(PC00219)	Arabidopsis thaliana
transfer, carrier protein	ARATH|TAIR=locus=2114820|UniProtKB=P11829	AT3G05020	No	Acyl carrier protein 1, chloroplastic;ACP1;PTN000466709;orthologs	ACYL CARRIER PROTEIN 1, CHLOROPLASTIC (PTHR46153:SF9)	transfer/carrier protein(PC00219)	Arabidopsis thaliana
transfer, carrier protein	ARATH|TAIR=locus=2185163|UniProtKB=Q9LZM1	AT5G02100	No	Oxysterol-binding protein-related protein 3A;ORP3A;PTN001334041;orthologs	OXYSTEROL-BINDING PROTEIN-RELATED PROTEIN 3A (PTHR10972:SF165)	transfer/carrier protein(PC00219)	Arabidopsis thaliana
translational protein	ARATH|TAIR=locus=2118289|UniProtKB=Q9M0E2	AT4G29410	No	Large ribosomal subunit protein eL28y;RPL28C;PTN000057449;orthologs	LARGE RIBOSOMAL SUBUNIT PROTEIN EL28Y (PTHR10544:SF7)	ribosomal protein(PC00202)	Arabidopsis thaliana
translational protein	ARATH|TAIR=locus=2092527|UniProtKB=Q9LHH1	AT3G12370	No	50S ribosomal protein L10;T2E22.37;PTN000901523;orthologs	50S RIBOSOMAL PROTEIN L10 (PTHR11560:SF11)	ribosomal protein(PC00202)	Arabidopsis thaliana
translational protein	ARATH|TAIR=locus=2199562|UniProtKB=C0SUW8	AT1G21160	No	Eukaryotic translation initiation factor 5B (Fragment);At1g21160;PTN000561948;orthologs	EUKARYOTIC TRANSLATION INITIATION FACTOR 5B (PTHR43381:SF4)	translation initiation factor(PC00224)	Arabidopsis thaliana
translational protein	ARATH|TAIR=locus=2181753|UniProtKB=Q9LZ41	AT5G02610	No	Large ribosomal subunit protein uL29w;RPL35D;PTN001419909;orthologs	LARGE RIBOSOMAL SUBUNIT PROTEIN UL29W-RELATED (PTHR45722:SF6)	ribosomal protein(PC00202)	Arabidopsis thaliana
translational protein	ARATH|TAIR=locus=2099966|UniProtKB=Q9M2T9	AT3G55400	No	Methionine--tRNA ligase, chloroplastic_mitochondrial;OVA1;PTN000235913;orthologs	METHIONINE--TRNA LIGASE, MITOCHONDRIAL (PTHR43326:SF1)	aminoacyl-tRNA synthetase(PC00047)	Arabidopsis thaliana
translational protein	ARATH|TAIR=locus=2158616|UniProtKB=Q9FJX2	AT5G67510	No	Large ribosomal subunit protein uL24y;RPL26B;PTN000125043;orthologs	LARGE RIBOSOMAL SUBUNIT PROTEIN UL24Y-RELATED (PTHR11143:SF17)	ribosomal protein(PC00202)	Arabidopsis thaliana
translational protein	ARATH|TAIR=locus=2136348|UniProtKB=Q9T029	AT4G39200	No	Small ribosomal subunit protein eS25w;RPS25E;PTN000304336;orthologs	SMALL RIBOSOMAL SUBUNIT PROTEIN ES25W-RELATED (PTHR12850:SF28)	ribosomal protein(PC00202)	Arabidopsis thaliana
translational protein	ARATH|TAIR=locus=2052432|UniProtKB=P42795	AT2G42740	No	Large ribosomal subunit protein uL5z;RPL11A;PTN001380377;orthologs	LARGE RIBOSOMAL SUBUNIT PROTEIN UL5Z (PTHR11994:SF31)	ribosomal protein(PC00202)	Arabidopsis thaliana
translational protein	ARATH|TAIR=locus=2094508|UniProtKB=Q8LBI1	AT3G25520	No	Large ribosomal subunit protein uL18z;RPL5A;PTN000601761;orthologs	LARGE RIBOSOMAL SUBUNIT PROTEIN UL18Y-RELATED (PTHR23410:SF35)	ribosomal protein(PC00202)	Arabidopsis thaliana
translational protein	ARATH|TAIR=locus=2054764|UniProtKB=Q9SIM4	AT2G20450	No	Large ribosomal subunit protein eL14z;RPL14A;PTN000122798;orthologs	LARGE RIBOSOMAL SUBUNIT PROTEIN EL14 (PTHR11127:SF2)	ribosomal protein(PC00202)	Arabidopsis thaliana
translational protein	ARATH|TAIR=locus=2086435|UniProtKB=P36210	AT3G27830	No	Large ribosomal subunit protein bL12cz;RPL12A;PTN000211889;orthologs	LARGE RIBOSOMAL SUBUNIT PROTEIN BL12CX-RELATED (PTHR45987:SF26)	ribosomal protein(PC00202)	Arabidopsis thaliana
translational protein	ARATH|TAIR=locus=2200537|UniProtKB=Q9S9P1	AT1G15930	No	Small ribosomal subunit protein eS12z;RPS12A;PTN000217643;orthologs	SMALL RIBOSOMAL SUBUNIT PROTEIN ES12 (PTHR11843:SF0)	ribosomal protein(PC00202)	Arabidopsis thaliana
translational protein	ARATH|TAIR=locus=2095143|UniProtKB=A0A1I9LRJ3	AT3G27160	No	Ribosomal protein S21 family protein;GHS1;PTN002721428;orthologs	SMALL RIBOSOMAL SUBUNIT PROTEIN BS21M (PTHR21109:SF0)	ribosomal protein(PC00202)	Arabidopsis thaliana
translational protein	ARATH|TAIR=locus=504954704|UniProtKB=P56795	ATCG00810	No	Large ribosomal subunit protein uL22c;rpl22;PTN001413072;orthologs	LARGE RIBOSOMAL SUBUNIT PROTEIN UL22M (PTHR13501:SF10)	ribosomal protein(PC00202)	Arabidopsis thaliana
translational protein	ARATH|TAIR=locus=2196646|UniProtKB=P49209	AT1G33120	No	Large ribosomal subunit protein uL6z_uL6y;RPL9C;PTN001704090;orthologs	60S RIBOSOMAL PROTEIN L9 (PTHR11655:SF16)	ribosomal protein(PC00202)	Arabidopsis thaliana
translational protein	ARATH|Gene_OrderedLocusName=At2g16360|UniProtKB=Q9SIW5	AT2G16360	No	Small ribosomal subunit protein eS25z;RPS25A;PTN000982999;orthologs	SMALL RIBOSOMAL SUBUNIT PROTEIN ES25W-RELATED (PTHR12850:SF28)	ribosomal protein(PC00202)	Arabidopsis thaliana
translational protein	ARATH|TAIR=locus=2039802|UniProtKB=O80626	AT2G39390	No	Large ribosomal subunit protein uL29y;RPL35B;PTN000356205;orthologs	LARGE RIBOSOMAL SUBUNIT PROTEIN UL29W-RELATED (PTHR45722:SF6)	ribosomal protein(PC00202)	Arabidopsis thaliana
translational protein	ARATH|TAIR=locus=2040756|UniProtKB=O80929	AT2G37600	No	Large ribosomal subunit protein eL36z;RPL36A;PTN001298121;orthologs	LARGE RIBOSOMAL SUBUNIT PROTEIN EL36X-RELATED (PTHR10114:SF14)	ribosomal protein(PC00202)	Arabidopsis thaliana
translational protein	ARATH|TAIR=locus=504954703|UniProtKB=P56798	ATCG00800	No	Small ribosomal subunit protein uS3c;rps3;PTN001368750;orthologs	SMALL RIBOSOMAL SUBUNIT PROTEIN US3C (PTHR11760:SF19)	ribosomal protein(PC00202)	Arabidopsis thaliana
translational protein	ARATH|TAIR=locus=2100611|UniProtKB=Q9M3C3	AT3G55280	No	Large ribosomal subunit protein uL23y;RPL23AB;PTN000178874;orthologs	LARGE RIBOSOMAL SUBUNIT PROTEIN UL23Y-RELATED (PTHR11620:SF72)	ribosomal protein(PC00202)	Arabidopsis thaliana
translational protein	ARATH|TAIR=locus=2049862|UniProtKB=Q9ZUT9	AT2G37270	No	Small ribosomal subunit protein uS7z;RPS5A;PTN000128964;orthologs	SMALL RIBOSOMAL SUBUNIT PROTEIN US7Y-RELATED (PTHR11205:SF54)	ribosomal protein(PC00202)	Arabidopsis thaliana
translational protein	ARATH|TAIR=locus=2029964|UniProtKB=Q8LDL9	AT1G29040	No	50S ribosomal protein L34;At1g29040;PTN002164610;orthologs	50S RIBOSOMAL PROTEIN L34 (PTHR34784:SF1)	ribosomal protein(PC00202)	Arabidopsis thaliana
translational protein	ARATH|TAIR=locus=2174353|UniProtKB=Q93ZT6	AT5G57870	No	Eukaryotic translation initiation factor isoform 4G-1;EIF(ISO)4G1;PTN000583577;orthologs	EUKARYOTIC TRANSLATION INITIATION FACTOR ISOFORM 4G-1 (PTHR23253:SF53)	translation initiation factor(PC00224)	Arabidopsis thaliana
translational protein	ARATH|TAIR=locus=2142464|UniProtKB=P51430	AT5G10360	No	Small ribosomal subunit protein eS6y;RPS6B;PTN000161396;orthologs	SMALL RIBOSOMAL SUBUNIT PROTEIN ES6 (PTHR11502:SF6)	ribosomal protein(PC00202)	Arabidopsis thaliana
translational protein	ARATH|TAIR=locus=2099535|UniProtKB=Q9STY6	AT3G47370	No	Small ribosomal subunit protein uS10y;RPS20B;PTN000193601;orthologs	SMALL RIBOSOMAL SUBUNIT PROTEIN US10Y-RELATED (PTHR11700:SF22)	ribosomal protein(PC00202)	Arabidopsis thaliana
translational protein	ARATH|TAIR=locus=2083564|UniProtKB=Q42112	AT3G09200	No	Large ribosomal subunit protein uL10y;RPP0B;PTN001465529;orthologs	LARGE RIBOSOMAL SUBUNIT PROTEIN UL10X-RELATED (PTHR45699:SF25)	ribosomal protein(PC00202)	Arabidopsis thaliana
translational protein	ARATH|TAIR=locus=2084490|UniProtKB=Q9M339	AT3G53870	No	Small ribosomal subunit protein uS3y;RPS3B;PTN000205126;orthologs	SMALL RIBOSOMAL SUBUNIT PROTEIN US3X-RELATED (PTHR11760:SF69)	ribosomal protein(PC00202)	Arabidopsis thaliana
translational protein	ARATH|TAIR=locus=2078077|UniProtKB=P42791	AT3G05590	No	Large ribosomal subunit protein eL18y;RPL18B;PTN000101299;orthologs	LARGE RIBOSOMAL SUBUNIT PROTEIN EL18X-RELATED (PTHR10934:SF25)	ribosomal protein(PC00202)	Arabidopsis thaliana
translational protein	ARATH|TAIR=locus=2051229|UniProtKB=Q9SJ36	AT2G05220	No	Small ribosomal subunit protein eS17y;RPS17B;PTN001323080;orthologs	SMALL RIBOSOMAL SUBUNIT PROTEIN ES17X-RELATED (PTHR10732:SF7)	ribosomal protein(PC00202)	Arabidopsis thaliana
translational protein	ARATH|TAIR=locus=2026212|UniProtKB=Q9SI75	AT1G62750	No	Elongation factor G, chloroplastic;CPEFG;PTN000563227;orthologs	RIBOSOME-RELEASING FACTOR 2, MITOCHONDRIAL (PTHR43261:SF1)	translation elongation factor(PC00222)	Arabidopsis thaliana
translational protein	ARATH|TAIR=locus=2077254|UniProtKB=Q9M1X0	AT3G63190	No	Ribosome-recycling factor, chloroplastic;RRF;PTN000469866;orthologs	MITOCHONDRIAL RIBOSOME RECYCLING FACTOR PSEUDO 1 (PTHR20982:SF3)	translation release factor(PC00225)	Arabidopsis thaliana
translational protein	ARATH|TAIR=locus=2204543|UniProtKB=P93736	AT1G14610	No	Valine--tRNA ligase, mitochondrial 1;TWN2;PTN000236185;orthologs	VALINE--TRNA LIGASE (PTHR11946:SF109)	aminoacyl-tRNA synthetase(PC00047)	Arabidopsis thaliana
translational protein	ARATH|TAIR=locus=2201811|UniProtKB=Q8VZB9	AT1G08360	No	Large ribosomal subunit protein uL1z;RPL10AA;PTN001499944;orthologs	LARGE RIBOSOMAL SUBUNIT PROTEIN UL1Z (PTHR23105:SF212)	ribosomal protein(PC00202)	Arabidopsis thaliana
translational protein	ARATH|TAIR=locus=2098053|UniProtKB=Q9M1R2	AT3G62120	No	Proline--tRNA ligase, cytoplasmic;At3g62120;PTN000155277;orthologs	BIFUNCTIONAL GLUTAMATE_PROLINE--TRNA LIGASE (PTHR43382:SF2)	aminoacyl-tRNA synthetase(PC00047)	Arabidopsis thaliana
translational protein	ARATH|TAIR=locus=2024695|UniProtKB=Q9SRX2	AT1G02780	No	Large ribosomal subunit protein eL19x;RPL19A;PTN000076673;orthologs	LARGE RIBOSOMAL SUBUNIT PROTEIN EL19X-RELATED (PTHR10722:SF40)	ribosomal protein(PC00202)	Arabidopsis thaliana
translational protein	ARATH|TAIR=locus=2051874|UniProtKB=P60039	AT2G44120	No	Large ribosomal subunit protein uL30x;RPL7C;PTN000162944;orthologs	LARGE RIBOSOMAL SUBUNIT PROTEIN UL30W-RELATED (PTHR11524:SF39)	ribosomal protein(PC00202)	Arabidopsis thaliana
translational protein	ARATH|TAIR=locus=2202770|UniProtKB=Q42351	AT1G26880	No	Large ribosomal subunit protein eL34z;RPL34A;PTN000079714;orthologs	LARGE RIBOSOMAL SUBUNIT PROTEIN EL34X-RELATED (PTHR10759:SF5)	ribosomal protein(PC00202)	Arabidopsis thaliana
translational protein	ARATH|TAIR=locus=2033637|UniProtKB=P49637	AT1G70600	No	Large ribosomal subunit protein uL15x;RPL27AC;PTN000197490;orthologs	LARGE RIBOSOMAL SUBUNIT PROTEIN UL15 (PTHR11721:SF3)	ribosomal protein(PC00202)	Arabidopsis thaliana
translational protein	ARATH|TAIR=locus=2143784|UniProtKB=Q8LC83	AT5G28060	No	Small ribosomal subunit protein eS24y;RPS24B;PTN000052140;orthologs	40S RIBOSOMAL PROTEIN S24 (PTHR10496:SF0)	ribosomal protein(PC00202)	Arabidopsis thaliana
translational protein	ARATH|TAIR=locus=2031576|UniProtKB=Q9C9C5	AT1G74050	No	Large ribosomal subunit protein eL6x;RPL6C;PTN001322685;orthologs	LARGE RIBOSOMAL SUBUNIT PROTEIN EL6X-RELATED (PTHR10715:SF10)	ribosomal protein(PC00202)	Arabidopsis thaliana
translational protein	ARATH|TAIR=locus=2200839|UniProtKB=Q9C514	AT1G48830	No	Small ribosomal subunit protein eS7z;RPS7A;PTN000138935;orthologs	SMALL RIBOSOMAL SUBUNIT PROTEIN ES7Z (PTHR11278:SF29)	ribosomal protein(PC00202)	Arabidopsis thaliana
translational protein	ARATH|TAIR=locus=2175118|UniProtKB=Q8GTY0	AT1G07920	Yes	Elongation factor 1-alpha 4;A4;PTN001501079;orthologs	ELONGATION FACTOR 1-ALPHA 1-RELATED (PTHR23115:SF279)	translation factor(PC00223)	Arabidopsis thaliana
translational protein	ARATH|TAIR=locus=2160972|UniProtKB=Q39097	AT5G47880	No	Eukaryotic peptide chain release factor subunit 1-1;ERF1-1;PTN000012114;orthologs	EUKARYOTIC PEPTIDE CHAIN RELEASE FACTOR SUBUNIT 1-1 (PTHR10113:SF44)	translation release factor(PC00225)	Arabidopsis thaliana
translational protein	ARATH|TAIR=locus=2026940|UniProtKB=Q9SX22	AT1G68590	No	Small ribosomal subunit protein cS23z;At1g68590;PTN002171279;orthologs	SMALL RIBOSOMAL SUBUNIT PROTEIN CS23Z (PTHR35108:SF13)	ribosomal protein(PC00202)	Arabidopsis thaliana
translational protein	ARATH|TAIR=locus=2028501|UniProtKB=F4I048	AT1G48970	No	NagB_RpiA_CoA transferase-like superfamily protein;At1g48970;PTN000812879;orthologs	NAGB_RPIA_COA TRANSFERASE-LIKE SUPERFAMILY PROTEIN (PTHR10233:SF21)	translation initiation factor(PC00224)	Arabidopsis thaliana
translational protein	ARATH|TAIR=locus=2078633|UniProtKB=Q9SGA6	AT3G02080	No	Small ribosomal subunit protein eS19z;RPS19A;PTN000195048;orthologs	SMALL RIBOSOMAL SUBUNIT PROTEIN ES19Y-RELATED (PTHR11710:SF29)	ribosomal protein(PC00202)	Arabidopsis thaliana
translational protein	ARATH|TAIR=locus=2205095|UniProtKB=Q0WL56	AT1G07920	Yes	Elongation factor 1-alpha 3;A3;PTN001897323;orthologs	ELONGATION FACTOR 1-ALPHA 1-RELATED (PTHR23115:SF279)	translation factor(PC00223)	Arabidopsis thaliana
translational protein	ARATH|TAIR=locus=2018605|UniProtKB=P17094	AT1G43170	No	Large ribosomal subunit protein uL3z;ARP1;PTN004255133;orthologs	LARGE RIBOSOMAL SUBUNIT PROTEIN UL3 (PTHR11363:SF5)	ribosomal protein(PC00202)	Arabidopsis thaliana
translational protein	ARATH|TAIR=locus=2028451|UniProtKB=Q9FVQ1	AT1G48920	No	Nucleolin 1;NUCL1;PTN000611754;orthologs	NUCLEOLIN 1 (PTHR23236:SF115)	translation initiation factor(PC00224)	Arabidopsis thaliana
translational protein	ARATH|TAIR=locus=2181758|UniProtKB=Q9LZ57	AT5G02450	No	Large ribosomal subunit protein eL36x;RPL36C;PTN000012228;orthologs	LARGE RIBOSOMAL SUBUNIT PROTEIN EL36X-RELATED (PTHR10114:SF14)	ribosomal protein(PC00202)	Arabidopsis thaliana
translational protein	ARATH|TAIR=locus=2052010|UniProtKB=O82204	AT2G19730	No	Large ribosomal subunit protein eL28z;RPL28A;PTN000057450;orthologs	LARGE RIBOSOMAL SUBUNIT PROTEIN EL28 (PTHR10544:SF0)	ribosomal protein(PC00202)	Arabidopsis thaliana
translational protein	ARATH|TAIR=locus=2117497|UniProtKB=Q9SW09	AT4G25740	No	Small ribosomal subunit protein eS10z;RPS10A;PTN000254532;orthologs	SMALL RIBOSOMAL SUBUNIT PROTEIN ES10Z (PTHR12146:SF24)	ribosomal protein(PC00202)	Arabidopsis thaliana
translational protein	ARATH|TAIR=locus=2028080|UniProtKB=Q9LR33	AT1G23290	No	Large ribosomal subunit protein uL15y;RPL27AB;PTN001366144;orthologs	LARGE RIBOSOMAL SUBUNIT PROTEIN UL15Y (PTHR11721:SF28)	ribosomal protein(PC00202)	Arabidopsis thaliana
translational protein	ARATH|TAIR=locus=2075949|UniProtKB=P49200	AT3G45030	No	Small ribosomal subunit protein uS10z_uS10x;RPS20C;PTN001364948;orthologs	SMALL RIBOSOMAL SUBUNIT PROTEIN US10Y-RELATED (PTHR11700:SF22)	ribosomal protein(PC00202)	Arabidopsis thaliana
translational protein	ARATH|TAIR=locus=2126936|UniProtKB=P59224	AT4G00100	No	Small ribosomal subunit protein uS15y;RPS13B;PTN000223356;orthologs	SMALL RIBOSOMAL SUBUNIT PROTEIN US15Y-RELATED (PTHR11885:SF25)	ribosomal protein(PC00202)	Arabidopsis thaliana
translational protein	ARATH|TAIR=locus=2166449|UniProtKB=O24412	AT5G05780	No	26S proteasome non-ATPase regulatory subunit 7 homolog A;RPN8A;PTN000057103;orthologs	26S PROTEASOME NON-ATPASE REGULATORY SUBUNIT 7 (PTHR10540:SF7)	translation initiation factor(PC00224)	Arabidopsis thaliana
translational protein	ARATH|TAIR=locus=2101283|UniProtKB=P41127	AT3G49010	No	Large ribosomal subunit protein eL13z;RPL13B;PTN000197587;orthologs	LARGE RIBOSOMAL SUBUNIT PROTEIN EL13Y-RELATED (PTHR11722:SF12)	ribosomal protein(PC00202)	Arabidopsis thaliana
translational protein	ARATH|TAIR=locus=2017849|UniProtKB=P16180	AT1G79850	No	Small ribosomal subunit protein uS17c;RPS17;PTN001323566;orthologs	SMALL RIBOSOMAL SUBUNIT PROTEIN US17C (PTHR10744:SF7)	ribosomal protein(PC00202)	Arabidopsis thaliana
translational protein	ARATH|TAIR=locus=2074954|UniProtKB=Q9SF35	AT3G09680	No	Small ribosomal subunit protein uS12z;RPS23A;PTN001361345;orthologs	SMALL RIBOSOMAL SUBUNIT PROTEIN US12Z (PTHR11652:SF63)	ribosomal protein(PC00202)	Arabidopsis thaliana
translational protein	ARATH|TAIR=locus=504954640|UniProtKB=P56797	ATCG00160	No	Small ribosomal subunit protein uS2c;rps2;PTN000969657;orthologs	SMALL RIBOSOMAL SUBUNIT PROTEIN US2M (PTHR12534:SF0)	ribosomal protein(PC00202)	Arabidopsis thaliana
translational protein	ARATH|TAIR=locus=2060917|UniProtKB=P46286	AT2G18020	No	Large ribosomal subunit protein uL2z;RPL8A;PTN001008321;orthologs	LARGE RIBOSOMAL SUBUNIT PROTEIN UL2 (PTHR13691:SF16)	ribosomal protein(PC00202)	Arabidopsis thaliana
translational protein	ARATH|TAIR=locus=2013830|UniProtKB=Q9C8D8	AT1G66070	No	Eukaryotic translation initiation factor 3 subunit J;At1g66070;PTN000495323;orthologs	EUKARYOTIC TRANSLATION INITIATION FACTOR 3 SUBUNIT J (PTHR21681:SF0)	translation initiation factor(PC00224)	Arabidopsis thaliana
translational protein	ARATH|TAIR=locus=2149194|UniProtKB=Q93VG5	AT5G20290	No	Small ribosomal subunit protein eS8z;RPS8A;PTN000044580;orthologs	SMALL RIBOSOMAL SUBUNIT PROTEIN ES8Z (PTHR10394:SF27)	ribosomal protein(PC00202)	Arabidopsis thaliana
translational protein	ARATH|TAIR=locus=2030116|UniProtKB=F4I420	AT1G76810	No	Eukaryotic translation initiation factor 5B;At1g76810;PTN000561950;orthologs	EUKARYOTIC TRANSLATION INITIATION FACTOR 5B (PTHR43381:SF4)	translation initiation factor(PC00224)	Arabidopsis thaliana
translational protein	ARATH|TAIR=locus=504954687|UniProtKB=P56796	ATCG00640	No	Large ribosomal subunit protein bL33c;rpl33;PTN001033169;orthologs	LARGE RIBOSOMAL SUBUNIT PROTEIN BL33C (PTHR43168:SF2)	ribosomal protein(PC00202)	Arabidopsis thaliana
translational protein	ARATH|TAIR=locus=2162971|UniProtKB=Q9FLN4	AT5G40950	No	Large ribosomal subunit protein bL27c;RPL27;PTN001439465;orthologs	LARGE RIBOSOMAL SUBUNIT PROTEIN BL27M (PTHR15893:SF0)	ribosomal protein(PC00202)	Arabidopsis thaliana
translational protein	ARATH|TAIR=locus=2180806|UniProtKB=Q9SCX3	AT5G19510	No	Elongation factor 1-beta 2;At5g19510;PTN000174517;orthologs	ELONGATION FACTOR 1-BETA 2 (PTHR11595:SF66)	translation elongation factor(PC00222)	Arabidopsis thaliana
translational protein	ARATH|TAIR=locus=2098530|UniProtKB=Q9SFU1	AT3G07110	No	Large ribosomal subunit protein uL13z;RPL13AA;PTN000166792;orthologs	LARGE RIBOSOMAL SUBUNIT PROTEIN UL13X-RELATED (PTHR11545:SF39)	ribosomal protein(PC00202)	Arabidopsis thaliana
translational protein	ARATH|TAIR=locus=2082127|UniProtKB=P25864	AT3G44890	No	Large ribosomal subunit protein bL9c;RPL9;PTN000483102;orthologs	LARGE RIBOSOMAL SUBUNIT PROTEIN BL9M (PTHR21368:SF18)	ribosomal protein(PC00202)	Arabidopsis thaliana
translational protein	ARATH|TAIR=locus=505006406|UniProtKB=Q8RXU5	AT3G60245	No	Large ribosomal subunit protein eL43y;RPL37AC;PTN008298232;orthologs	LARGE RIBOSOMAL SUBUNIT PROTEIN EL43Y (PTHR48149:SF1)	ribosomal protein(PC00202)	Arabidopsis thaliana
translational protein	ARATH|TAIR=locus=2136501|UniProtKB=Q9T043	AT4G27090	No	Large ribosomal subunit protein eL14y;RPL14B;PTN000122797;orthologs	LARGE RIBOSOMAL SUBUNIT PROTEIN EL14 (PTHR11127:SF2)	ribosomal protein(PC00202)	Arabidopsis thaliana
translational protein	ARATH|TAIR=locus=2080692|UniProtKB=Q9CAX6	AT3G11510	No	Small ribosomal subunit protein uS11y;RPS14B;PTN000204977;orthologs	40S RIBOSOMAL PROTEIN S14 (PTHR11759:SF1)	ribosomal protein(PC00202)	Arabidopsis thaliana
translational protein	ARATH|TAIR=locus=2197624|UniProtKB=P51413	AT1G67430	No	Large ribosomal subunit protein uL22y;RPL17B;PTN000174277;orthologs	LARGE RIBOSOMAL SUBUNIT PROTEIN UL22Y (PTHR11593:SF47)	ribosomal protein(PC00202)	Arabidopsis thaliana
translational protein	ARATH|TAIR=locus=2025107|UniProtKB=O50061	AT1G07320	No	Large ribosomal subunit protein uL4c;RPL4;PTN000078847;orthologs	LARGE RIBOSOMAL SUBUNIT PROTEIN UL4C (PTHR10746:SF17)	ribosomal protein(PC00202)	Arabidopsis thaliana
translational protein	ARATH|TAIR=locus=2205115|UniProtKB=P0DH99	AT1G07920	Yes	Elongation factor 1-alpha 1;A1;PTN001897321;orthologs	ELONGATION FACTOR 1-ALPHA 1-RELATED (PTHR23115:SF279)	translation factor(PC00223)	Arabidopsis thaliana
translational protein	ARATH|TAIR=locus=2124978|UniProtKB=O04603	AT4G01310	No	Large ribosomal subunit protein uL5c;RPL5;PTN001380380;orthologs	LARGE RIBOSOMAL SUBUNIT PROTEIN UL5M (PTHR11994:SF4)	ribosomal protein(PC00202)	Arabidopsis thaliana
translational protein	ARATH|TAIR=locus=2101328|UniProtKB=Q9SMT4	AT3G48960	No	Large ribosomal subunit protein eL13y;RPL13C;PTN000197585;orthologs	LARGE RIBOSOMAL SUBUNIT PROTEIN EL13Y-RELATED (PTHR11722:SF12)	ribosomal protein(PC00202)	Arabidopsis thaliana
translational protein	ARATH|TAIR=locus=2171539|UniProtKB=P39697	AT5G47320	No	Small ribosomal subunit protein uS19m;RPS19;PTN001521426;orthologs	SMALL RIBOSOMAL SUBUNIT PROTEIN US19M (PTHR11880:SF67)	ribosomal protein(PC00202)	Arabidopsis thaliana
translational protein	ARATH|TAIR=locus=2045467|UniProtKB=Q9SKX8	AT2G32220	No	Large ribosomal subunit protein eL27z;RPL27A;PTN000052244;orthologs	LARGE RIBOSOMAL SUBUNIT PROTEIN EL27 (PTHR10497:SF0)	ribosomal protein(PC00202)	Arabidopsis thaliana
translational protein	ARATH|TAIR=locus=2084515|UniProtKB=Q9M337	AT3G53890	No	Small ribosomal subunit protein eS21z;RPS21B;PTN001312050;orthologs	SMALL RIBOSOMAL SUBUNIT PROTEIN ES21 (PTHR10442:SF0)	ribosomal protein(PC00202)	Arabidopsis thaliana
translational protein	ARATH|TAIR=locus=2093984|UniProtKB=Q9LSA3	AT3G18740	No	Large ribosomal subunit protein eL30x;RPL30C;PTN002262571;orthologs	LARGE RIBOSOMAL SUBUNIT PROTEIN EL30 (PTHR11449:SF1)	ribosomal protein(PC00202)	Arabidopsis thaliana
translational protein	ARATH|TAIR=locus=2038741|UniProtKB=P60040	AT2G01250	No	Large ribosomal subunit protein uL30y;RPL7B;PTN000162943;orthologs	LARGE RIBOSOMAL SUBUNIT PROTEIN UL30Y (PTHR11524:SF55)	ribosomal protein(PC00202)	Arabidopsis thaliana
translational protein	ARATH|TAIR=locus=504954725|UniProtKB=P61847	ATCG01020	No	Large ribosomal subunit protein bL32c;rpl32;PTN002188655;orthologs	LARGE RIBOSOMAL SUBUNIT PROTEIN BL32C (PTHR36083:SF1)	ribosomal protein(PC00202)	Arabidopsis thaliana
translational protein	ARATH|TAIR=locus=2074904|UniProtKB=Q9SF40	AT3G09630	No	Large ribosomal subunit protein uL4z;RPL4A;PTN000454702;orthologs	LARGE RIBOSOMAL SUBUNIT PROTEIN UL4 (PTHR19431:SF0)	ribosomal protein(PC00202)	Arabidopsis thaliana
translational protein	ARATH|TAIR=locus=2174824|UniProtKB=Q9FLF3	AT5G64670	No	Ribosomal protein L18e_L15 superfamily protein;MUB3.19;PTN000309640;orthologs	LARGE RIBOSOMAL SUBUNIT PROTEIN UL15M (PTHR12934:SF11)	ribosomal protein(PC00202)	Arabidopsis thaliana
translational protein	ARATH|TAIR=locus=504954483|UniProtKB=P56791	ATCG00830	No	Large ribosomal subunit protein uL2cz_uL2cy;rpl2-B;PTN001008372;orthologs	LARGE RIBOSOMAL SUBUNIT PROTEIN UL2M (PTHR13691:SF5)	ribosomal protein(PC00202)	Arabidopsis thaliana
translational protein	ARATH|TAIR=locus=2205105|UniProtKB=Q8W4H7	AT1G07920	Yes	Elongation factor 1-alpha 2;A2;PTN001897322;orthologs	ELONGATION FACTOR 1-ALPHA 1-RELATED (PTHR23115:SF279)	translation factor(PC00223)	Arabidopsis thaliana
translational protein	ARATH|TAIR=locus=2009807|UniProtKB=P48006	AT1G30230	No	Elongation factor 1-delta 1;At1g30230;PTN001358843;orthologs	ELONGATION FACTOR 1-BETA (PTHR11595:SF21)	translation elongation factor(PC00222)	Arabidopsis thaliana
translational protein	ARATH|TAIR=locus=2114830|UniProtKB=Q9SS17	AT3G04920	No	Small ribosomal subunit protein eS24z;RPS24A;PTN000052141;orthologs	40S RIBOSOMAL PROTEIN S24 (PTHR10496:SF0)	ribosomal protein(PC00202)	Arabidopsis thaliana
translational protein	ARATH|TAIR=locus=2074974|UniProtKB=Q9SF53	AT3G09500	No	Large ribosomal subunit protein uL29z;RPL35A;PTN000356202;orthologs	LARGE RIBOSOMAL SUBUNIT PROTEIN UL29-RELATED (PTHR45722:SF2)	ribosomal protein(PC00202)	Arabidopsis thaliana
translational protein	ARATH|TAIR=locus=2202810|UniProtKB=Q08770	AT1G26910	No	Large ribosomal subunit protein uL16y;RPL10B;PTN001366205;orthologs	LARGE RIBOSOMAL SUBUNIT PROTEIN UL16X-RELATED (PTHR11726:SF43)	ribosomal protein(PC00202)	Arabidopsis thaliana
translational protein	ARATH|TAIR=locus=2826968|UniProtKB=Q93VB8	AT1G58983	No	Small ribosomal subunit protein uS5y_uS5u_uS5v;US5V;PTN000346847;orthologs	SMALL RIBOSOMAL SUBUNIT PROTEIN US5W-RELATED (PTHR13718:SF115)	ribosomal protein(PC00202)	Arabidopsis thaliana
translational protein	ARATH|TAIR=locus=2081715|UniProtKB=Q9LZH9	AT3G62870	No	Large ribosomal subunit protein eL8y;RPL7AB;PTN001500054;orthologs	LARGE RIBOSOMAL SUBUNIT PROTEIN EL8 (PTHR23105:SF1)	ribosomal protein(PC00202)	Arabidopsis thaliana
translational protein	ARATH|TAIR=locus=2086809|UniProtKB=Q9LHP1	AT3G13580	No	Large ribosomal subunit protein uL30w;RPL7D;PTN000162945;orthologs	LARGE RIBOSOMAL SUBUNIT PROTEIN UL30W-RELATED (PTHR11524:SF39)	ribosomal protein(PC00202)	Arabidopsis thaliana
translational protein	ARATH|TAIR=locus=2128615|UniProtKB=P17745	AT4G20360	No	Elongation factor Tu, chloroplastic;TUFA;PTN000562123;orthologs	ELONGATION FACTOR TU, CHLOROPLASTIC (PTHR43721:SF5)	translation elongation factor(PC00222)	Arabidopsis thaliana
translational protein	ARATH|TAIR=locus=2100686|UniProtKB=Q9M3D2	AT3G55170	No	Large ribosomal subunit protein uL29x;RPL35C;PTN001419910;orthologs	LARGE RIBOSOMAL SUBUNIT PROTEIN UL29-RELATED (PTHR45722:SF2)	ribosomal protein(PC00202)	Arabidopsis thaliana
translational protein	ARATH|TAIR=locus=504954476|UniProtKB=P61841	ATCG00900	No	Small ribosomal subunit protein uS7cz_uS7cy;rps7-B;PTN000879291;orthologs	SMALL RIBOSOMAL SUBUNIT PROTEIN US7M (PTHR11205:SF19)	ribosomal protein(PC00202)	Arabidopsis thaliana
translational protein	ARATH|TAIR=locus=2151296|UniProtKB=P49691	AT5G02870	No	Large ribosomal subunit protein uL4y;RPL4D;PTN000454701;orthologs	LARGE RIBOSOMAL SUBUNIT PROTEIN UL4 (PTHR19431:SF0)	ribosomal protein(PC00202)	Arabidopsis thaliana
translational protein	ARATH|TAIR=locus=2090434|UniProtKB=Q8LCL3	AT3G22230	No	Large ribosomal subunit protein eL27y;RPL27B;PTN000052245;orthologs	LARGE RIBOSOMAL SUBUNIT PROTEIN EL27 (PTHR10497:SF0)	ribosomal protein(PC00202)	Arabidopsis thaliana
translational protein	ARATH|TAIR=locus=2145860|UniProtKB=Q93VC7	AT5G30510	No	Small ribosomal subunit protein bS1c;RPS1;PTN000076733;orthologs	SMALL RIBOSOMAL SUBUNIT PROTEIN BS1C (PTHR10724:SF7)	ribosomal protein(PC00202)	Arabidopsis thaliana
translational protein	ARATH|TAIR=locus=2086884|UniProtKB=Q1PEP5	AT3G18610	No	Nucleolin 2;NUCL2;PTN000611753;orthologs	EUKARYOTIC TRANSLATION INITIATION FACTOR 4H (PTHR23236:SF11)	translation initiation factor(PC00224)	Arabidopsis thaliana
translational protein	ARATH|TAIR=locus=2049369|UniProtKB=Q9SIK2	AT2G21580	No	Small ribosomal subunit protein eS25y;RPS25B;PTN000304338;orthologs	SMALL RIBOSOMAL SUBUNIT PROTEIN ES25W-RELATED (PTHR12850:SF28)	ribosomal protein(PC00202)	Arabidopsis thaliana
translational protein	ARATH|TAIR=locus=2097563|UniProtKB=F4J9E4	AT3G59650	No	Mitochondrial ribosomal protein L51_S25_CI-B8 family protein;At3g59650;PTN001086090;orthologs	LARGE RIBOSOMAL SUBUNIT PROTEIN ML43 (PTHR21396:SF2)	ribosomal protein(PC00202)	Arabidopsis thaliana
translational protein	ARATH|TAIR=locus=2124854|UniProtKB=O48549	AT4G31700	No	Small ribosomal subunit protein eS6z;RPS6A;PTN001691523;orthologs	SMALL RIBOSOMAL SUBUNIT PROTEIN ES6 (PTHR11502:SF6)	ribosomal protein(PC00202)	Arabidopsis thaliana
translational protein	ARATH|TAIR=locus=504954662|UniProtKB=P56799	ATCG00380	No	Small ribosomal subunit protein uS4c;rps4;PTN000931320;orthologs	SMALL RIBOSOMAL SUBUNIT PROTEIN US4M (PTHR11831:SF4)	ribosomal protein(PC00202)	Arabidopsis thaliana
translational protein	ARATH|TAIR=locus=2037222|UniProtKB=Q9XJ27	AT1G74970	No	Small ribosomal subunit protein uS9c;RPS9;PTN000490970;orthologs	SMALL RIBOSOMAL SUBUNIT PROTEIN US9M (PTHR21569:SF1)	ribosomal protein(PC00202)	Arabidopsis thaliana
translational protein	ARATH|TAIR=locus=2078456|UniProtKB=O49160	AT3G56150	No	Eukaryotic translation initiation factor 3 subunit C;TIF3C1;PTN000358636;orthologs	EUKARYOTIC TRANSLATION INITIATION FACTOR 3 SUBUNIT C-RELATED (PTHR13937:SF0)	translation initiation factor(PC00224)	Arabidopsis thaliana
translational protein	ARATH|TAIR=locus=2040555|UniProtKB=Q42347	AT2G36620	No	Large ribosomal subunit protein eL24z;RPL24A;PTN000082569;orthologs	LARGE RIBOSOMAL SUBUNIT PROTEIN EL24Y-RELATED (PTHR10792:SF51)	ribosomal protein(PC00202)	Arabidopsis thaliana
translational protein	ARATH|TAIR=locus=2131929|UniProtKB=Q94B52	AT4G30690	No	Translation initiation factor IF3-4, chloroplastic;IF3-4;PTN000101519;orthologs	TRANSLATION INITIATION FACTOR IF-3, MITOCHONDRIAL (PTHR10938:SF0)	translation initiation factor(PC00224)	Arabidopsis thaliana
translational protein	ARATH|TAIR=locus=2094009|UniProtKB=Q9LSA1	AT3G18760	No	Translation elongation factor EF1B_ribosomal protein S6 family protein;At3g18760;PTN001077236;orthologs	SMALL RIBOSOMAL SUBUNIT PROTEIN BS6M (PTHR21011:SF1)	ribosomal protein(PC00202)	Arabidopsis thaliana
translational protein	ARATH|TAIR=locus=2018324|UniProtKB=Q08112	AT1G04270	No	Small ribosomal subunit protein uS19u;RPS15A;PTN000223016;orthologs	SMALL RIBOSOMAL SUBUNIT PROTEIN US19U-RELATED (PTHR11880:SF53)	ribosomal protein(PC00202)	Arabidopsis thaliana
translational protein	ARATH|TAIR=locus=504954688|UniProtKB=P56807	ATCG00650	No	Small ribosomal subunit protein bS18c;rps18;PTN001003824;orthologs	SMALL RIBOSOMAL SUBUNIT PROTEIN BS18M (PTHR13479:SF40)	ribosomal protein(PC00202)	Arabidopsis thaliana
translational protein	ARATH|TAIR=locus=2018309|UniProtKB=P49690	AT1G04480	No	Large ribosomal subunit protein uL14x_uL14z_uL14y;RPL23C;PTN000205277;orthologs	LARGE RIBOSOMAL SUBUNIT PROTEIN UL14 (PTHR11761:SF8)	ribosomal protein(PC00202)	Arabidopsis thaliana
translational protein	ARATH|TAIR=locus=2053501|UniProtKB=Q9SIH0	AT2G36160	No	Small ribosomal subunit protein uS11z;RPS14A;PTN000204978;orthologs	40S RIBOSOMAL PROTEIN S14 (PTHR11759:SF1)	ribosomal protein(PC00202)	Arabidopsis thaliana
translational protein	ARATH|TAIR=locus=2092155|UniProtKB=P25873	AT3G25920	No	Large ribosomal subunit protein uL15c;RPL15;PTN001403347;orthologs	LARGE RIBOSOMAL SUBUNIT PROTEIN UL15M (PTHR12934:SF11)	ribosomal protein(PC00202)	Arabidopsis thaliana
translational protein	ARATH|TAIR=locus=2090885|UniProtKB=O23290	AT3G23390	No	Large ribosomal subunit protein eL42z_eL42y;RPL36AB;PTN000042642;orthologs	LARGE RIBOSOMAL SUBUNIT PROTEIN EL42Z_EL42Y (PTHR10369:SF35)	ribosomal protein(PC00202)	Arabidopsis thaliana
translational protein	ARATH|TAIR=locus=2076839|UniProtKB=Q9M885	AT3G02560	No	Small ribosomal subunit protein eS7y;RPS7B;PTN000138936;orthologs	SMALL RIBOSOMAL SUBUNIT PROTEIN ES7 (PTHR11278:SF0)	ribosomal protein(PC00202)	Arabidopsis thaliana
translational protein	ARATH|TAIR=locus=2079914|UniProtKB=P42036	AT3G52580	No	Small ribosomal subunit protein uS11x;RPS14C;PTN000204976;orthologs	40S RIBOSOMAL PROTEIN S14 (PTHR11759:SF1)	ribosomal protein(PC00202)	Arabidopsis thaliana
translational protein	ARATH|TAIR=locus=2171696|UniProtKB=Q9LT08	AT5G23540	No	26S proteasome non-ATPase regulatory subunit 14 homolog;RPN11;PTN000045505;orthologs	26S PROTEASOME NON-ATPASE REGULATORY SUBUNIT 14 HOMOLOG (PTHR10410:SF46)	translation initiation factor(PC00224)	Arabidopsis thaliana
translational protein	ARATH|TAIR=locus=2062057|UniProtKB=P49692	AT2G47610	No	Large ribosomal subunit protein eL8z;RPL7AA;PTN000560316;orthologs	LARGE RIBOSOMAL SUBUNIT PROTEIN EL8 (PTHR23105:SF1)	ribosomal protein(PC00202)	Arabidopsis thaliana
translational protein	ARATH|TAIR=locus=2084395|UniProtKB=Q9M352	AT3G53740	No	Large ribosomal subunit protein eL36y;RPL36B;PTN001298122;orthologs	LARGE RIBOSOMAL SUBUNIT PROTEIN EL36X-RELATED (PTHR10114:SF14)	ribosomal protein(PC00202)	Arabidopsis thaliana
translational protein	ARATH|TAIR=locus=2087388|UniProtKB=Q9LY66	AT3G63490	No	Large ribosomal subunit protein uL1c;RPL1;PTN000560531;orthologs	LARGE RIBOSOMAL SUBUNIT PROTEIN UL1M (PTHR36427:SF3)	ribosomal protein(PC00202)	Arabidopsis thaliana
translational protein	ARATH|TAIR=locus=504954698|UniProtKB=P56802	ATCG00750	No	Small ribosomal subunit protein uS11c;rps11;PTN000924657;orthologs	SMALL RIBOSOMAL SUBUNIT PROTEIN US11M (PTHR11759:SF3)	ribosomal protein(PC00202)	Arabidopsis thaliana
translational protein	ARATH|TAIR=locus=2057645|UniProtKB=P93014	AT2G33800	No	Small ribosomal subunit protein uS5c;rps5;PTN000346919;orthologs	SMALL RIBOSOMAL SUBUNIT PROTEIN US5M (PTHR13718:SF61)	ribosomal protein(PC00202)	Arabidopsis thaliana
translational protein	ARATH|TAIR=locus=2101278|UniProtKB=P16181	AT3G48930	No	Small ribosomal subunit protein uS17z;RPS11A;PTN000078624;orthologs	SMALL RIBOSOMAL SUBUNIT PROTEIN US17X-RELATED (PTHR10744:SF47)	ribosomal protein(PC00202)	Arabidopsis thaliana
translational protein	ARATH|TAIR=locus=2078107|UniProtKB=Q9M9W1	AT3G05560	No	Large ribosomal subunit protein eL22z;RPL22B;PTN000007196;orthologs	LARGE RIBOSOMAL SUBUNIT PROTEIN EL22Z (PTHR10064:SF36)	ribosomal protein(PC00202)	Arabidopsis thaliana
translational protein	ARATH|TAIR=locus=2097119|UniProtKB=Q680P8	AT3G43980	No	Small ribosomal subunit protein uS14z_uS14y_uS14x;RPS29C;PTN001737831;orthologs	SMALL RIBOSOMAL SUBUNIT PROTEIN US14Z_US14Y_US14X (PTHR12010:SF22)	ribosomal protein(PC00202)	Arabidopsis thaliana
translational protein	ARATH|TAIR=locus=2045417|UniProtKB=Q9SKZ3	AT2G32060	No	Small ribosomal subunit protein eS12y;RPS12C;PTN000217644;orthologs	SMALL RIBOSOMAL SUBUNIT PROTEIN ES12 (PTHR11843:SF0)	ribosomal protein(PC00202)	Arabidopsis thaliana
translational protein	ARATH|TAIR=locus=2042087|UniProtKB=P59230	AT2G27530	No	Large ribosomal subunit protein uL1y;RPL10AB;PTN001499943;orthologs	LARGE RIBOSOMAL SUBUNIT PROTEIN UL1Y (PTHR23105:SF207)	ribosomal protein(PC00202)	Arabidopsis thaliana
translational protein	ARATH|TAIR=locus=2044712|UniProtKB=O64760	AT2G34970	No	eIF-2B GDP-GTP exchange factor subunit epsilon;At2g34970;PTN000501032;orthologs	TRANSLATION INITIATION FACTOR EIF-2B SUBUNIT EPSILON (PTHR45887:SF1)	translation initiation factor(PC00224)	Arabidopsis thaliana
translational protein	ARATH|TAIR=locus=2167042|UniProtKB=P49227	AT5G39740	No	Large ribosomal subunit protein uL18y;RPL5B;PTN000601760;orthologs	LARGE RIBOSOMAL SUBUNIT PROTEIN UL18Y-RELATED (PTHR23410:SF35)	ribosomal protein(PC00202)	Arabidopsis thaliana
translational protein	ARATH|TAIR=locus=2178082|UniProtKB=Q9FLF0	AT5G39850	No	Small ribosomal subunit protein uS4y;RPS9C;PTN000216631;orthologs	SMALL RIBOSOMAL SUBUNIT PROTEIN US4Y (PTHR11831:SF47)	ribosomal protein(PC00202)	Arabidopsis thaliana
translational protein	ARATH|TAIR=locus=2052000|UniProtKB=Q9SLL7	AT2G19740	No	Large ribosomal subunit protein eL31z;RPL31A;PTN000102919;orthologs	LARGE RIBOSOMAL SUBUNIT PROTEIN EL31Z (PTHR10956:SF34)	ribosomal protein(PC00202)	Arabidopsis thaliana
translational protein	ARATH|TAIR=locus=2184017|UniProtKB=Q94K97	AT5G24490	No	30S ribosomal protein;At5g24490;PTN002114336;orthologs	30S RIBOSOMAL PROTEIN (PTHR33231:SF1)	ribosomal protein(PC00202)	Arabidopsis thaliana
translational protein	ARATH|TAIR=locus=2117627|UniProtKB=Q9SVW7	AT4G35490	No	At4g35490;MRPL11;PTN000184196;orthologs	LARGE RIBOSOMAL SUBUNIT PROTEIN UL11M (PTHR11661:SF1)	ribosomal protein(PC00202)	Arabidopsis thaliana
translational protein	ARATH|TAIR=locus=2185051|UniProtKB=Q9FY50	AT5G13510	No	Large ribosomal subunit protein uL10c;RPL10;PTN000901524;orthologs	LARGE RIBOSOMAL SUBUNIT PROTEIN UL10M (PTHR11560:SF8)	ribosomal protein(PC00202)	Arabidopsis thaliana
translational protein	ARATH|TAIR=locus=2033548|UniProtKB=Q9FZH0	AT1G41880	No	Large ribosomal subunit protein eL33z;RPL35AB;PTN000096870;orthologs	LARGE RIBOSOMAL SUBUNIT PROTEIN EL33X-RELATED (PTHR10902:SF34)	ribosomal protein(PC00202)	Arabidopsis thaliana
translational protein	ARATH|TAIR=locus=2180260|UniProtKB=Q9FE58	AT5G27770	No	Large ribosomal subunit protein eL22y;RPL22C;PTN000007195;orthologs	LARGE RIBOSOMAL SUBUNIT PROTEIN EL22Y (PTHR10064:SF23)	ribosomal protein(PC00202)	Arabidopsis thaliana
translational protein	ARATH|TAIR=locus=2085532|UniProtKB=Q9SRK6	AT3G10950	No	Large ribosomal subunit protein eL43z;RPL37AB;PTN008297383;orthologs	LARGE RIBOSOMAL SUBUNIT PROTEIN EL43 (PTHR48129:SF1)	ribosomal protein(PC00202)	Arabidopsis thaliana
translational protein	ARATH|TAIR=locus=2827612|UniProtKB=Q93VH9	AT2G17360	No	Small ribosomal subunit protein eS4z;RPS4A;PTN001696824;orthologs	SMALL RIBOSOMAL SUBUNIT PROTEIN ES4 (PTHR11581:SF0)	ribosomal protein(PC00202)	Arabidopsis thaliana
translational protein	ARATH|TAIR=locus=2119946|UniProtKB=Q9SZD6	AT4G29060	No	Polyprotein of EF-Ts, chloroplastic;PETs;PTN000201515;orthologs	POLYPROTEIN OF EF-TS, CHLOROPLASTIC (PTHR11741:SF10)	translation elongation factor(PC00222)	Arabidopsis thaliana
translational protein	ARATH|TAIR=locus=2024715|UniProtKB=Q9SRX7	AT1G02830	No	Large ribosomal subunit protein eL22x;RPL22A;PTN000007194;orthologs	LARGE RIBOSOMAL SUBUNIT PROTEIN EL22X (PTHR10064:SF20)	ribosomal protein(PC00202)	Arabidopsis thaliana
translational protein	ARATH|TAIR=locus=2029401|UniProtKB=Q8VZ19	AT1G77940	No	Large ribosomal subunit protein eL30y;RPL30B;PTN000154971;orthologs	LARGE RIBOSOMAL SUBUNIT PROTEIN EL30Y (PTHR11449:SF14)	ribosomal protein(PC00202)	Arabidopsis thaliana
translational protein	ARATH|TAIR=locus=2054406|UniProtKB=P49688	AT2G41840	No	Small ribosomal subunit protein uS5x;RPS2C;PTN000346845;orthologs	SMALL RIBOSOMAL SUBUNIT PROTEIN US5W-RELATED (PTHR13718:SF115)	ribosomal protein(PC00202)	Arabidopsis thaliana
translational protein	ARATH|TAIR=locus=2145618|UniProtKB=P42732	AT5G14320	No	Small ribosomal subunit protein uS13c;RPS13;PTN001329123;orthologs	SMALL RIBOSOMAL SUBUNIT PROTEIN US13M (PTHR10871:SF1)	ribosomal protein(PC00202)	Arabidopsis thaliana
translational protein	ARATH|TAIR=locus=2039712|UniProtKB=Q8LD46	AT2G39460	No	Large ribosomal subunit protein uL23z;RPL23AA;PTN000178875;orthologs	LARGE RIBOSOMAL SUBUNIT PROTEIN UL23Y-RELATED (PTHR11620:SF72)	ribosomal protein(PC00202)	Arabidopsis thaliana
translational protein	ARATH|TAIR=locus=2101901|UniProtKB=P59223	AT3G60770	No	Small ribosomal subunit protein uS15z;RPS13A;PTN000223357;orthologs	SMALL RIBOSOMAL SUBUNIT PROTEIN US15Y-RELATED (PTHR11885:SF25)	ribosomal protein(PC00202)	Arabidopsis thaliana
translational protein	ARATH|TAIR=locus=2058172|UniProtKB=O22860	AT2G43460	No	Large ribosomal subunit protein eL38z_eL38y;RPL38B;PTN000861015;orthologs	LARGE RIBOSOMAL SUBUNIT PROTEIN EL38 (PTHR10965:SF0)	ribosomal protein(PC00202)	Arabidopsis thaliana
translational protein	ARATH|TAIR=locus=2025817|UniProtKB=Q9SAI5	AT1G80750	No	Large ribosomal subunit protein uL30z;RPL7A;PTN000162936;orthologs	LARGE RIBOSOMAL SUBUNIT PROTEIN UL30Z (PTHR11524:SF36)	ribosomal protein(PC00202)	Arabidopsis thaliana
translational protein	ARATH|TAIR=locus=2181514|UniProtKB=Q9LEY9	AT5G08180	No	H_ACA ribonucleoprotein complex subunit 2-like protein;At5g08180;PTN000560454;orthologs	H_ACA RIBONUCLEOPROTEIN COMPLEX SUBUNIT 2 (PTHR23105:SF54)	ribosomal protein(PC00202)	Arabidopsis thaliana
translational protein	ARATH|TAIR=locus=2123076|UniProtKB=Q9LD55	AT4G11420	No	Eukaryotic translation initiation factor 3 subunit A;TIF3A1;PTN001421642;orthologs	EUKARYOTIC TRANSLATION INITIATION FACTOR 3 SUBUNIT A (PTHR14005:SF0)	translation initiation factor(PC00224)	Arabidopsis thaliana
translational protein	ARATH|TAIR=locus=2207190|UniProtKB=O23049	AT1G05190	No	Large ribosomal subunit protein uL6c;RPL6;PTN000183775;orthologs	LARGE RIBOSOMAL SUBUNIT PROTEIN UL6M (PTHR11655:SF14)	ribosomal protein(PC00202)	Arabidopsis thaliana
translational protein	ARATH|Gene_OrderedLocusName=AtCg00820|UniProtKB=P56808	ATCG00820	No	Small ribosomal subunit protein uS19c;rps19;PTN001374261;orthologs	SMALL RIBOSOMAL SUBUNIT PROTEIN US19M (PTHR11880:SF8)	ribosomal protein(PC00202)	Arabidopsis thaliana
translational protein	ARATH|TAIR=locus=2018442|UniProtKB=Q9FWS4	AT1G75350	No	Large ribosomal subunit protein bL31c;RPL31;PTN002116337;orthologs	LARGE RIBOSOMAL SUBUNIT PROTEIN BL31C (PTHR33280:SF1)	ribosomal protein(PC00202)	Arabidopsis thaliana
translational protein	ARATH|TAIR=locus=2013205|UniProtKB=Q9C8F7	AT1G36240	No	Large ribosomal subunit protein eL30z;RPL30A;PTN000154968;orthologs	LARGE RIBOSOMAL SUBUNIT PROTEIN EL30 (PTHR11449:SF1)	ribosomal protein(PC00202)	Arabidopsis thaliana
translational protein	ARATH|TAIR=locus=2150976|UniProtKB=Q9LXG1	AT5G15200	No	Small ribosomal subunit protein uS4z;RPS9B;PTN000216630;orthologs	SMALL RIBOSOMAL SUBUNIT PROTEIN US4Z (PTHR11831:SF26)	ribosomal protein(PC00202)	Arabidopsis thaliana
translational protein	ARATH|TAIR=locus=504954735|UniProtKB=P56805	ATCG01120	No	Small ribosomal subunit protein uS15c;rps15;PTN001913698;orthologs	SMALL RIBOSOMAL SUBUNIT PROTEIN US15M (PTHR23321:SF26)	ribosomal protein(PC00202)	Arabidopsis thaliana
translational protein	ARATH|TAIR=locus=2114840|UniProtKB=Q9CAV0	AT3G04840	No	Small ribosomal subunit protein eS1z;RPS3AA;PTN000216473;orthologs	SMALL RIBOSOMAL SUBUNIT PROTEIN ES1 (PTHR11830:SF0)	ribosomal protein(PC00202)	Arabidopsis thaliana
translational protein	ARATH|TAIR=locus=2129575|UniProtKB=P51419	AT4G15000	No	Large ribosomal subunit protein eL27x;RPL27C;PTN000052246;orthologs	LARGE RIBOSOMAL SUBUNIT PROTEIN EL27 (PTHR10497:SF0)	ribosomal protein(PC00202)	Arabidopsis thaliana
translational protein	ARATH|TAIR=locus=2087268|UniProtKB=Q9LRX8	AT3G24830	No	Large ribosomal subunit protein uL13y;RPL13AB;PTN001356151;orthologs	LARGE RIBOSOMAL SUBUNIT PROTEIN UL13X-RELATED (PTHR11545:SF39)	ribosomal protein(PC00202)	Arabidopsis thaliana
translational protein	ARATH|TAIR=locus=2083661|UniProtKB=Q9ASV6	AT3G15190	No	Small ribosomal subunit protein bS20c;RPS20;PTN002122436;orthologs	SMALL RIBOSOMAL SUBUNIT PROTEIN BS20C (PTHR33398:SF1)	ribosomal protein(PC00202)	Arabidopsis thaliana
translational protein	ARATH|TAIR=locus=2205235|UniProtKB=Q9ASR1	AT1G56070	No	Elongation factor 2;LOS1;PTN000562845;orthologs	ELONGATION FACTOR 2-RELATED (PTHR42908:SF42)	translation elongation factor(PC00222)	Arabidopsis thaliana
translational protein	ARATH|TAIR=locus=2134238|UniProtKB=F4JJT9	AT4G33760	No	Aspartate--tRNA ligase, chloroplastic_mitochondrial;At4g33760;PTN000502651;orthologs	ASPARTATE--TRNA LIGASE, MITOCHONDRIAL (PTHR22594:SF5)	aminoacyl-tRNA synthetase(PC00047)	Arabidopsis thaliana
translational protein	ARATH|TAIR=locus=2065863|UniProtKB=Q9SIP7	AT2G31610	No	Small ribosomal subunit protein uS3z;RPS3A;PTN000205128;orthologs	SMALL RIBOSOMAL SUBUNIT PROTEIN US3X-RELATED (PTHR11760:SF69)	ribosomal protein(PC00202)	Arabidopsis thaliana
translational protein	ARATH|TAIR=locus=2200091|UniProtKB=Q94C21	AT1G11480	No	At1g11480_T23J18_15;At1g11480;PTN001145553;orthologs	OS07G0546100 PROTEIN (PTHR32091:SF4)	translation initiation factor(PC00224)	Arabidopsis thaliana
translational protein	ARATH|TAIR=locus=2042882|UniProtKB=O80439	AT2G38140	No	Small ribosomal subunit protein bTHXc;RPS31;PTN002159294;orthologs	SMALL RIBOSOMAL SUBUNIT PROTEIN BTHXC (PTHR34550:SF2)	ribosomal protein(PC00202)	Arabidopsis thaliana
translational protein	ARATH|TAIR=locus=2181402|UniProtKB=Q8LD03	AT5G16130	No	Small ribosomal subunit protein eS7x;RPS7C;PTN000138934;orthologs	SMALL RIBOSOMAL SUBUNIT PROTEIN ES7X (PTHR11278:SF10)	ribosomal protein(PC00202)	Arabidopsis thaliana
translational protein	ARATH|TAIR=locus=2037970|UniProtKB=Q9MAP3	AT1G32990	No	Large ribosomal subunit protein uL11c;RPL11;PTN000184201;orthologs	LARGE RIBOSOMAL SUBUNIT PROTEIN UL11M (PTHR11661:SF1)	ribosomal protein(PC00202)	Arabidopsis thaliana
translational protein	ARATH|TAIR=locus=2085246|UniProtKB=P38666	AT3G53020	No	Large ribosomal subunit protein eL24y;RPL24B;PTN000082568;orthologs	LARGE RIBOSOMAL SUBUNIT PROTEIN EL24Y-RELATED (PTHR10792:SF51)	ribosomal protein(PC00202)	Arabidopsis thaliana
translational protein	ARATH|TAIR=locus=2052120|UniProtKB=Q9SK22	AT2G09990	No	Small ribosomal subunit protein uS9z;RPS16A;PTN000490917;orthologs	RIBOSOMAL PROTEIN S16 (PTHR21569:SF16)	ribosomal protein(PC00202)	Arabidopsis thaliana
translational protein	ARATH|TAIR=locus=2040914|UniProtKB=P51418	AT2G34480	No	Large ribosomal subunit protein eL20y;RPL18AB;PTN001295973;orthologs	LARGE RIBOSOMAL SUBUNIT PROTEIN EL20W-RELATED (PTHR10052:SF58)	ribosomal protein(PC00202)	Arabidopsis thaliana
translational protein	ARATH|TAIR=locus=2005541|UniProtKB=P34788	AT1G22780	No	Small ribosomal subunit protein uS13z_uS13y_uS13x;RPS18C;PTN001654012;orthologs	SMALL RIBOSOMAL SUBUNIT PROTEIN US13 (PTHR10871:SF3)	ribosomal protein(PC00202)	Arabidopsis thaliana
translational protein	ARATH|TAIR=locus=2200873|UniProtKB=P22738	AT1G61580	No	Large ribosomal subunit protein uL3y;ARP2;PTN001347964;orthologs	LARGE RIBOSOMAL SUBUNIT PROTEIN UL3Y (PTHR11363:SF14)	ribosomal protein(PC00202)	Arabidopsis thaliana
translational protein	ARATH|TAIR=locus=2030041|UniProtKB=Q9SRE1	AT1G76720	No	Eukaryotic translation initiation factor 5B;At1g76720;PTN002880351;orthologs	EUKARYOTIC TRANSLATION INITIATION FACTOR 5B (PTHR43381:SF4)	translation initiation factor(PC00224)	Arabidopsis thaliana
translational protein	ARATH|TAIR=locus=2086450|UniProtKB=P36212	AT3G27850	No	Large ribosomal subunit protein bL12cx;RPL12C;PTN002378383;orthologs	LARGE RIBOSOMAL SUBUNIT PROTEIN BL12CX-RELATED (PTHR45987:SF26)	ribosomal protein(PC00202)	Arabidopsis thaliana
translational protein	ARATH|TAIR=locus=2027483|UniProtKB=Q9FZ76	AT1G18540	No	Large ribosomal subunit protein eL6z;RPL6A;PTN001322684;orthologs	LARGE RIBOSOMAL SUBUNIT PROTEIN EL6 (PTHR10715:SF0)	ribosomal protein(PC00202)	Arabidopsis thaliana
translational protein	ARATH|TAIR=locus=2193997|UniProtKB=Q08682	AT1G72370	No	Small ribosomal subunit protein uS2z;RPSaA;PTN000160817;orthologs	SMALL RIBOSOMAL SUBUNIT PROTEIN US2Z (PTHR11489:SF30)	ribosomal protein(PC00202)	Arabidopsis thaliana
translational protein	ARATH|TAIR=locus=2080772|UniProtKB=F4J6A1	AT3G11400	No	Eukaryotic translation initiation factor 3 subunit G;EIF3G1;PTN000820023;orthologs	EUKARYOTIC TRANSLATION INITIATION FACTOR 3 SUBUNIT G (PTHR10352:SF0)	translation initiation factor(PC00224)	Arabidopsis thaliana
translational protein	ARATH|TAIR=locus=2007690|UniProtKB=Q9SX68	AT1G48350	No	Large ribosomal subunit protein uL18c;RPL18;PTN000984969;orthologs	LARGE RIBOSOMAL SUBUNIT PROTEIN UL18M (PTHR12899:SF3)	ribosomal protein(PC00202)	Arabidopsis thaliana
translational protein	ARATH|TAIR=locus=2051985|UniProtKB=P49689	AT2G19750	No	Small ribosomal subunit protein eS30z_eS30y_eS30x;RPS30C;PTN001760973;orthologs	SMALL RIBOSOMAL SUBUNIT PROTEIN ES30Z_ES30Y_ES30X (PTHR12650:SF33)	ribosomal protein(PC00202)	Arabidopsis thaliana
translational protein	ARATH|TAIR=locus=2097415|UniProtKB=P51414	AT3G49910	No	Large ribosomal subunit protein uL24z;RPL26A;PTN001340565;orthologs	LARGE RIBOSOMAL SUBUNIT PROTEIN UL24Y-RELATED (PTHR11143:SF17)	ribosomal protein(PC00202)	Arabidopsis thaliana
translational protein	ARATH|TAIR=locus=2074653|UniProtKB=Q9C774	AT3G11270	No	26S proteasome non-ATPase regulatory subunit 7 homolog B;RPN8B;PTN001315719;orthologs	26S PROTEASOME NON-ATPASE REGULATORY SUBUNIT 7 (PTHR10540:SF7)	translation initiation factor(PC00224)	Arabidopsis thaliana
translational protein	ARATH|TAIR=locus=2136809|UniProtKB=Q9STR1	AT4G26230	No	Large ribosomal subunit protein eL31y;RPL31B;PTN000102917;orthologs	LARGE RIBOSOMAL SUBUNIT PROTEIN EL31X-RELATED (PTHR10956:SF52)	ribosomal protein(PC00202)	Arabidopsis thaliana
translational protein	ARATH|TAIR=locus=2011962|UniProtKB=P36428	AT1G50200	No	Alanine--tRNA ligase;ALATS;PTN000207033;orthologs	ALANINE--TRNA LIGASE, CYTOPLASMIC (PTHR11777:SF9)	aminoacyl-tRNA synthetase(PC00047)	Arabidopsis thaliana
translational protein	ARATH|TAIR=locus=2180275|UniProtKB=Q3E902	AT5G27700	No	Small ribosomal subunit protein eS21y;RPS21C;PTN000047763;orthologs	SMALL RIBOSOMAL SUBUNIT PROTEIN ES21 (PTHR10442:SF0)	ribosomal protein(PC00202)	Arabidopsis thaliana
translational protein	ARATH|TAIR=locus=2097885|UniProtKB=Q8L785	AT3G48110	No	Glycine--tRNA ligase, chloroplastic_mitochondrial 2;EDD1;PTN000763958;orthologs	GLYCINE--TRNA LIGASE, CHLOROPLASTIC_MITOCHONDRIAL 2 (PTHR30075:SF2)	aminoacyl-tRNA synthetase(PC00047)	Arabidopsis thaliana
translational protein	ARATH|TAIR=locus=2172863|UniProtKB=Q9FF90	AT5G23900	No	Large ribosomal subunit protein eL13x;RPL13D;PTN000197586;orthologs	LARGE RIBOSOMAL SUBUNIT PROTEIN EL13 (PTHR11722:SF0)	ribosomal protein(PC00202)	Arabidopsis thaliana
translational protein	ARATH|TAIR=locus=2079646|UniProtKB=Q9SW95	AT3G07420	No	Asparagine--tRNA ligase, cytoplasmic 2;SYNC2;PTN000502496;orthologs	ASPARAGINE--TRNA LIGASE, CYTOPLASMIC 2 (PTHR22594:SF36)	aminoacyl-tRNA synthetase(PC00047)	Arabidopsis thaliana
translational protein	ARATH|TAIR=locus=2018184|UniProtKB=Q43292	AT1G52300	No	Large ribosomal subunit protein eL37y;RPL37B;PTN000080567;orthologs	LARGE RIBOSOMAL SUBUNIT PROTEIN EL37X-RELATED (PTHR10768:SF25)	ribosomal protein(PC00202)	Arabidopsis thaliana
transmembrane signal receptor	ARATH|TAIR=locus=2170668|UniProtKB=Q8GX94	AT5G62710	No	Leucine-rich repeat protein kinase family protein;MQB2.1;PTN005267302;orthologs	LEUCINE-RICH REPEAT PROTEIN KINASE FAMILY PROTEIN (PTHR45974:SF28)	transmembrane signal receptor(PC00197)	Arabidopsis thaliana
transmembrane signal receptor	ARATH|TAIR=locus=2126316|UniProtKB=Q9M092	AT4G31100	No	Wall-associated receptor kinase-like 17;WAKL17;PTN000702335;orthologs	WALL-ASSOCIATED RECEPTOR KINASE-LIKE 17-RELATED (PTHR27005:SF297)	transmembrane signal receptor(PC00197)	Arabidopsis thaliana
transmembrane signal receptor	ARATH|TAIR=locus=2047401|UniProtKB=Q9SK39	AT2G24940	No	Probable steroid-binding protein 3;MP3;PTN000031791;orthologs	CALCUTTA CUP-RELATED (PTHR10281:SF76)	transmembrane signal receptor(PC00197)	Arabidopsis thaliana
transmembrane signal receptor	ARATH|Gene_OrderedLocusName=At3g56100|UniProtKB=C0LGP9	AT3G56100	No	Probable leucine-rich repeat receptor-like protein kinase IMK3;IMK3;PTN001563696;orthologs	LEUCINE-RICH REPEAT RECEPTOR-LIKE PROTEIN KINASE IMK3-RELATED (PTHR48008:SF6)	transmembrane signal receptor(PC00197)	Arabidopsis thaliana
transmembrane signal receptor	ARATH|TAIR=locus=2079681|UniProtKB=Q8LGN1	AT3G07520	No	Glutamate receptor 1.4;GLR1.4;PTN000438609;orthologs	GLUTAMATE RECEPTOR 1.2-RELATED (PTHR18966:SF434)	transmembrane signal receptor(PC00197)	Arabidopsis thaliana
transmembrane signal receptor	ARATH|TAIR=locus=2084968|UniProtKB=Q9ZTP3	AT3G04580	No	Protein EIN4;EIN4;PTN001233103;orthologs	PROTEIN EIN4 (PTHR24423:SF629)	histidine kinase receptor of two-component system(PC00265)	Arabidopsis thaliana
transmembrane signal receptor	ARATH|TAIR=locus=2091353|UniProtKB=Q9LRT1	AT3G28040	No	Probably inactive leucine-rich repeat receptor-like protein kinase At3g28040;At3g28040;PTN000702695;orthologs	OS01G0957100 PROTEIN (PTHR27000:SF221)	transmembrane signal receptor(PC00197)	Arabidopsis thaliana
transporter	ARATH|TAIR=locus=2115055|UniProtKB=Q8RWH9	AT4G37130	No	Nuclear pore complex protein NUP58;NUP58;PTN000582849;orthologs	NUCLEOPORIN P58_P45 (PTHR13437:SF2)	transporter(PC00227)	Arabidopsis thaliana
transporter	ARATH|TAIR=locus=2082152|UniProtKB=Q9FYB9	AT3G44920	No	Cation_H(+) antiporter 11;CHX11;PTN001286872;orthologs	CATION_H(+) ANTIPORTER 10-RELATED (PTHR32468:SF169)	transporter(PC00227)	Arabidopsis thaliana
transporter	ARATH|TAIR=locus=2047565|UniProtKB=Q8RWW1	AT2G24170	No	Transmembrane 9 superfamily member 10;TMN10;PTN000080397;orthologs	TRANSMEMBRANE 9 SUPERFAMILY MEMBER 10 (PTHR10766:SF154)	transporter(PC00227)	Arabidopsis thaliana
transporter	ARATH|TAIR=locus=2828106|UniProtKB=F4IMB5	AT2G07698	No	ATP synthase subunit alpha, mitochondrial;At2g07698;PTN000389970;orthologs	ATP SYNTHASE SUBUNIT ALPHA, MITOCHONDRIAL (PTHR48082:SF2)	ATP synthase(PC00002)	Arabidopsis thaliana
transporter	ARATH|TAIR=locus=2032417|UniProtKB=Q8GYF7	AT1G24310	No	Nuclear pore complex protein NUP54;NUP54;PTN000313451;orthologs	NUCLEOPORIN P54 (PTHR13000:SF0)	transporter(PC00227)	Arabidopsis thaliana
transporter	ARATH|TAIR=locus=2153117|UniProtKB=Q9FHM7	AT5G51570	No	Hypersensitive-induced response protein 4;HIR4;PTN000029965;orthologs	HYPERSENSITIVE-INDUCED RESPONSE PROTEIN 4 (PTHR43327:SF11)	transporter(PC00227)	Arabidopsis thaliana
transporter	ARATH|TAIR=locus=2202887|UniProtKB=F4ID16	AT1G59660	No	Nuclear pore complex protein NUP98B;NUP98B;PTN000574499;orthologs	NUCLEAR PORE COMPLEX PROTEIN NUP98-NUP96 (PTHR23198:SF6)	transporter(PC00227)	Arabidopsis thaliana
transporter	ARATH|TAIR=locus=2046485|UniProtKB=Q96250	AT2G33040	No	ATP synthase subunit gamma, mitochondrial;ATPC;PTN000190446;orthologs	ATP SYNTHASE SUBUNIT GAMMA, MITOCHONDRIAL (PTHR11693:SF22)	ATP synthase(PC00002)	Arabidopsis thaliana
transporter	ARATH|TAIR=locus=2051960|UniProtKB=O82209	AT2G19680	No	Copia-like retroelement pol polyprotein;At2g19680;PTN000963143;orthologs	COPIA-LIKE RETROELEMENT POL POLYPROTEIN (PTHR12386:SF47)	ATP synthase(PC00002)	Arabidopsis thaliana
transporter	ARATH|TAIR=locus=2100252|UniProtKB=Q9SRH5	AT3G01280	No	Mitochondrial outer membrane protein porin 1;VDAC1;PTN001367816;orthologs	MITOCHONDRIAL OUTER MEMBRANE PROTEIN PORIN 1 (PTHR11743:SF60)	voltage-gated ion channel(PC00241)	Arabidopsis thaliana
transporter	ARATH|TAIR=locus=2085064|UniProtKB=P54609	AT3G09840	No	Cell division control protein 48 homolog A;CDC48A;PTN000554583;orthologs	CELL DIVISION CONTROL PROTEIN 48 HOMOLOG A (PTHR23077:SF138)	primary active transporter(PC00068)	Arabidopsis thaliana
transporter	ARATH|TAIR=locus=2195351|UniProtKB=O80480	AT1G09270	No	Importin subunit alpha-4;IMPA4;PTN000593983;orthologs	IMPORTIN SUBUNIT ALPHA-4 (PTHR23316:SF58)	transporter(PC00227)	Arabidopsis thaliana
transporter	ARATH|TAIR=locus=2079497|UniProtKB=Q9M271	AT3G61940	No	Metal tolerance protein A1;MTPA1;PTN000169777;orthologs	METAL TOLERANCE PROTEIN A1 (PTHR11562:SF97)	transporter(PC00227)	Arabidopsis thaliana
transporter	ARATH|TAIR=locus=2038746|UniProtKB=Q9ZU35	AT2G01320	No	ABC transporter G family member 7;ABCG7;PTN000443663;orthologs	ABC TRANSPORTER G FAMILY MEMBER 7 (PTHR19241:SF617)	ATP-binding cassette (ABC) transporter(PC00003)	Arabidopsis thaliana
transporter	ARATH|TAIR=locus=2062673|UniProtKB=O22218	AT2G41560	No	Calcium-transporting ATPase 4, plasma membrane-type;ACA4;PTN000644002;orthologs	CALCIUM-TRANSPORTING ATPASE 4, PLASMA MEMBRANE-TYPE (PTHR24093:SF438)	primary active transporter(PC00068)	Arabidopsis thaliana
transporter	ARATH|TAIR=locus=2117656|UniProtKB=Q9M0M2	AT4G18050	No	ABC transporter B family member 9;ABCB9;PTN000657954;orthologs	ABC TRANSPORTER B FAMILY MEMBER 9 (PTHR24221:SF604)	ATP-binding cassette (ABC) transporter(PC00003)	Arabidopsis thaliana
transporter	ARATH|TAIR=locus=2037493|UniProtKB=O23654	AT1G78900	No	V-type proton ATPase catalytic subunit A;VHA-A;PTN000389883;orthologs	H(+)-TRANSPORTING TWO-SECTOR ATPASE (PTHR43607:SF1)	ATP synthase(PC00002)	Arabidopsis thaliana
transporter	ARATH|TAIR=locus=2135054|UniProtKB=Q01908	AT4G04640	No	ATP synthase gamma chain 1, chloroplastic;ATPC1;PTN000190456;orthologs	ATP SYNTHASE GAMMA CHAIN 1, CHLOROPLASTIC (PTHR11693:SF42)	ATP synthase(PC00002)	Arabidopsis thaliana
transporter	ARATH|TAIR=locus=2065939|UniProtKB=F4IRR2	AT2G31660	No	Importin beta-like SAD2;SAD2;PTN000108303;orthologs	D-IMPORTIN 7_RANBP7 (PTHR10997:SF18)	transporter(PC00227)	Arabidopsis thaliana
transporter	ARATH|TAIR=locus=504955418|UniProtKB=Q7PC83	AT4G15215	No	ABC transporter G family member 41;ABCG41;PTN002710651;orthologs	ABC TRANSPORTER G FAMILY MEMBER 30-RELATED (PTHR19241:SF574)	ATP-binding cassette (ABC) transporter(PC00003)	Arabidopsis thaliana
transporter	ARATH|TAIR=locus=2116277|UniProtKB=Q8LB47	AT4G26780	No	GrpE protein homolog 2, mitochondrial;Mge2;PTN000478363;orthologs	GRPE PROTEIN HOMOLOG 2, MITOCHONDRIAL (PTHR21237:SF41)	primary active transporter(PC00068)	Arabidopsis thaliana
transporter	ARATH|Gene_OrderedLocusName=AtMg00640|UniProtKB=Q04613	ATMG00640	No	ATP synthase protein MI25;AtMg00640;PTN002208378;orthologs	ATP SYNTHASE PROTEIN MI25 (PTHR37774:SF4)	ATP synthase(PC00002)	Arabidopsis thaliana
transporter	ARATH|TAIR=locus=2096682|UniProtKB=O82628	AT3G01390	No	V-type proton ATPase subunit G1;VHA-G1;PTN001398848;orthologs	V-TYPE PROTON ATPASE SUBUNIT G (PTHR12713:SF11)	ATP synthase(PC00002)	Arabidopsis thaliana
transporter	ARATH|TAIR=locus=2046203|UniProtKB=Q9ZUU9	AT2G28070	No	ABC transporter G family member 3;ABCG3;PTN000443562;orthologs	ABC TRANSPORTER G FAMILY MEMBER 3 (PTHR48042:SF12)	ATP-binding cassette (ABC) transporter(PC00003)	Arabidopsis thaliana
transporter	ARATH|TAIR=locus=2158606|UniProtKB=Q9FJX3	AT5G67500	No	Mitochondrial outer membrane protein porin 2;VDAC2;PTN004299515;orthologs	MITOCHONDRIAL OUTER MEMBRANE PROTEIN PORIN 2 (PTHR11743:SF65)	voltage-gated ion channel(PC00241)	Arabidopsis thaliana
transporter	ARATH|TAIR=locus=2120953|UniProtKB=Q6SZ87	AT4G38050	No	Nucleobase-ascorbate transporter 11;NAT11;PTN000122395;orthologs	NUCLEOBASE-ASCORBATE TRANSPORTER 11 (PTHR11119:SF54)	transporter(PC00227)	Arabidopsis thaliana
transporter	ARATH|TAIR=locus=2100242|UniProtKB=Q9SRH6	AT3G01290	No	Hypersensitive-induced response protein 3;HIR3;PTN000029974;orthologs	HYPERSENSITIVE-INDUCED RESPONSE PROTEIN 3 (PTHR43327:SF51)	transporter(PC00227)	Arabidopsis thaliana
transporter	ARATH|TAIR=locus=2120217|UniProtKB=Q8W4S4	AT4G39080	No	V-type proton ATPase subunit a3;VHA-a3;PTN000179703;orthologs	V-TYPE PROTON ATPASE SUBUNIT A3 (PTHR11629:SF112)	ATP synthase(PC00002)	Arabidopsis thaliana
transporter	ARATH|TAIR=locus=504954671|UniProtKB=P19366	ATCG00480	No	ATP synthase subunit beta, chloroplastic;atpB;PTN001432576;orthologs	ATP SYNTHASE SUBUNIT BETA, MITOCHONDRIAL (PTHR15184:SF71)	ATP synthase(PC00002)	Arabidopsis thaliana
transporter	ARATH|TAIR=locus=2160732|UniProtKB=Q9FG00	AT5G06170	No	Sucrose transport protein SUC9;SUC9;PTN001457691;orthologs	SUCROSE TRANSPORT PROTEIN SUC7-RELATED (PTHR19432:SF94)	secondary carrier transporter(PC00258)	Arabidopsis thaliana
transporter	ARATH|TAIR=locus=2017657|UniProtKB=Q96253	AT1G51650	No	ATP synthase subunit epsilon, mitochondrial;At1g51650;PTN000278598;orthologs	ATP SYNTHASE SUBUNIT EPSILON, MITOCHONDRIAL (PTHR12448:SF0)	ATP synthase(PC00002)	Arabidopsis thaliana
transporter	ARATH|TAIR=locus=2136922|UniProtKB=Q9SSS9	AT4G09650	No	ATP synthase subunit delta, chloroplastic;ATPD;PTN000226900;orthologs	ATP SYNTHASE SUBUNIT DELTA, CHLOROPLASTIC (PTHR11910:SF22)	ATP synthase(PC00002)	Arabidopsis thaliana
transporter	ARATH|TAIR=locus=2137390|UniProtKB=Q8LPT3	AT4G27870	No	Membrane protein of ER body-like protein;MEBL;PTN002069180;orthologs	TRANSMEMBRANE PROTEIN (PTHR31851:SF47)	transporter(PC00227)	Arabidopsis thaliana
transporter	ARATH|TAIR=locus=2059024|UniProtKB=O64471	AT2G19080	No	Mitochondrial outer membrane import complex protein METAXIN;MTX1;PTN000265095;orthologs	FAILED AXON CONNECTIONS-RELATED (PTHR12289:SF41)	transporter(PC00227)	Arabidopsis thaliana
transporter	ARATH|TAIR=locus=504954637|UniProtKB=P56759	ATCG00130	No	ATP synthase subunit b, chloroplastic;atpF;PTN002152275;orthologs	ATP SYNTHASE SUBUNIT B, CHLOROPLASTIC (PTHR34264:SF3)	ATP synthase(PC00002)	Arabidopsis thaliana
transporter	ARATH|TAIR=locus=504954636|UniProtKB=P56757	ATCG00120	No	ATP synthase subunit alpha, chloroplastic;atpA;PTN001032671;orthologs	ATP SYNTHASE SUBUNIT ALPHA, MITOCHONDRIAL (PTHR48082:SF2)	ATP synthase(PC00002)	Arabidopsis thaliana
transporter	ARATH|TAIR=locus=2116485|UniProtKB=Q42139	AT4G32260	No	AT4g32260_F10M6_100;PDE334;PTN002850942;orthologs	ATP SYNTHASE SUBUNIT B', CHLOROPLASTIC (PTHR33445:SF2)	ATP synthase(PC00002)	Arabidopsis thaliana
transporter	ARATH|TAIR=locus=2204430|UniProtKB=P11574	AT1G76030	No	V-type proton ATPase subunit B1;VHA-B1;PTN000389791;orthologs	V-TYPE PROTON ATPASE SUBUNIT B1-RELATED (PTHR43389:SF27)	ATP synthase(PC00002)	Arabidopsis thaliana
transporter	ARATH|TAIR=locus=2093596|UniProtKB=Q9LRP2	AT3G17430	No	Probable sugar phosphate_phosphate translocator At3g17430;At3g17430;PTN002255570;orthologs	SUGAR PHOSPHATE TRANSPORTER DOMAIN-CONTAINING PROTEIN (PTHR11132:SF380)	secondary carrier transporter(PC00258)	Arabidopsis thaliana
transporter	ARATH|TAIR=locus=2828191|UniProtKB=P93303	AT2G07707	No	ATP synthase protein YMF19;YMF19;PTN002198174;orthologs	ATP SYNTHASE PROTEIN YMF19 (PTHR36816:SF1)	ATP synthase(PC00002)	Arabidopsis thaliana
transporter	ARATH|TAIR=locus=2166424|UniProtKB=Q9FFK6	AT5G05680	No	Nuclear pore complex protein NUP88;NUP88;PTN000327319;orthologs	NUCLEAR PORE COMPLEX PROTEIN NUP88 (PTHR13257:SF0)	transporter(PC00227)	Arabidopsis thaliana
transporter	ARATH|TAIR=locus=2100509|UniProtKB=Q9FT52	AT3G52300	No	ATP synthase subunit d, mitochondrial;At3g52300;PTN000294722;orthologs	ATP SYNTHASE SUBUNIT D, MITOCHONDRIAL (PTHR12700:SF12)	ATP synthase(PC00002)	Arabidopsis thaliana
transporter	ARATH|TAIR=locus=2163776|UniProtKB=O65717	AT5G53130	No	Cyclic nucleotide-gated ion channel 1;CNGC1;PTN000026378;orthologs	CYCLIC NUCLEOTIDE-GATED ION CHANNEL 1 (PTHR45651:SF5)	ligand-gated ion channel(PC00141)	Arabidopsis thaliana
transporter	ARATH|TAIR=locus=2128499|UniProtKB=O82629	AT4G23710	No	V-type proton ATPase subunit G2;VHA-G2;PTN001398847;orthologs	V-TYPE PROTON ATPASE SUBUNIT G2 (PTHR12713:SF26)	ATP synthase(PC00002)	Arabidopsis thaliana
transporter	ARATH|Gene_OrderedLocusName=At5g08670|UniProtKB=P83483	AT5G08670	No	ATP synthase subunit beta-1, mitochondrial;At5g08670;PTN001032430;orthologs	ATP SYNTHASE SUBUNIT BETA-1, MITOCHONDRIAL-RELATED (PTHR15184:SF80)	ATP synthase(PC00002)	Arabidopsis thaliana
transporter	ARATH|TAIR=locus=2121209|UniProtKB=Q9SZN1	AT4G38510	No	V-type proton ATPase subunit B2;VHA-B2;PTN000389792;orthologs	V-TYPE PROTON ATPASE SUBUNIT B (PTHR43389:SF4)	ATP synthase(PC00002)	Arabidopsis thaliana
transporter	ARATH|TAIR=locus=2075586|UniProtKB=Q66GI9	AT3G46980	No	Probable anion transporter 4, chloroplastic;ANTR4;PTN000184781;orthologs	ANION TRANSPORTER 4, CHLOROPLASTIC-RELATED (PTHR11662:SF424)	secondary carrier transporter(PC00258)	Arabidopsis thaliana
transporter	ARATH|TAIR=locus=2054038|UniProtKB=Q38885	AT2G18710	No	Preprotein translocase subunit SCY1, chloroplastic;SCY1;PTN000097336;orthologs	PREPROTEIN TRANSLOCASE SUBUNIT SCY1, CHLOROPLASTIC (PTHR10906:SF9)	transporter(PC00227)	Arabidopsis thaliana
transporter	ARATH|TAIR=locus=2053230|UniProtKB=Q8LBP4	AT2G28800	No	Inner membrane protein ALBINO3, chloroplastic;ALB3;PTN000276929;orthologs	INNER MEMBRANE PROTEIN ALBINO3, CHLOROPLASTIC (PTHR12428:SF47)	transporter(PC00227)	Arabidopsis thaliana
transporter	ARATH|TAIR=locus=2041434|UniProtKB=O80725	AT2G47000	No	ABC transporter B family member 4;ABCB4;PTN000657949;orthologs	ABC TRANSPORTER B FAMILY MEMBER 4 (PTHR24221:SF506)	ATP-binding cassette (ABC) transporter(PC00003)	Arabidopsis thaliana
transporter	ARATH|TAIR=locus=504954670|UniProtKB=P09468	ATCG00470	No	ATP synthase epsilon chain, chloroplastic;atpE;PTN001013679;orthologs	ATP SYNTHASE EPSILON CHAIN, CHLOROPLASTIC (PTHR13822:SF10)	ATP synthase(PC00002)	Arabidopsis thaliana
Not in PANTHER database		AT5G44610	No
Not in PANTHER database		AT3G15950	No
Not in PANTHER database		AT5G35920	No
Not in PANTHER database		AT1G74730	No
Not in PANTHER database		AT5G08050	No
Not in PANTHER database		ATCG00730	No
Not in PANTHER database		ATCG00065	No
Not in PANTHER database		AT5G10630	No
Not in PANTHER database		AT5G28642	No
Not in PANTHER database		AT3G54802	No
Not in PANTHER database		AT5G56070	No
Not in PANTHER database		AT1G02040	No

## Sheet: pantherChart Summary
Table: Group of the proteins that belong to the same PANTHER category . A total of 1229 proteins were included.
1	No PANTHER category is assigned + 12 not in PANTHER database	457	0.371847
2	metabolite interconversion enzyme	214	0.174125
3	translational protein	186	0.151343
4	protein modifying enzyme	63	0.0512612
5	RNA metabolism protein	54	0.0439382
6	transporter	51	0.0414972
7	chaperone	41	0.0333605
8	chromatin/chromatin-binding, or -regulatory protein	38	0.0309194
9	cytoskeletal protein	28	0.0227828
10	gene-specific transcriptional regulator	25	0.0203417
11	membrane traffic protein	17	0.0138324
12	protein-binding activity modulator	15	0.012205
13	DNA metabolism protein	14	0.0113914
14	scaffold/adaptor protein	10	0.0081367
15	transmembrane signal receptor	7	0.00569569
16	transfer/carrier protein	5	0.00406835
17	calcium-binding protein	1	0.00081367
18	defense/immunity protein	2	0.00162734
19	cell adhesion molecule	1	0.00081367
	Summary	1229
Table: Group of the proteins that belong to the same PANTHER category . A total of 1229 proteins were included. Group 15-19 were grouped.
1	No PANTHER category is assigned + 12 not in PANTHER database	457	0.371847
2	metabolite interconversion enzyme	214	0.174125
3	translational protein	186	0.151343
4	protein modifying enzyme	63	0.0512612
5	RNA metabolism protein	54	0.0439382
6	transporter	51	0.0414972
7	chaperone	41	0.0333605
8	chromatin/chromatin-binding, or -regulatory protein	38	0.0309194
9	cytoskeletal protein	28	0.0227828
10	gene-specific transcriptional regulator	25	0.0203417
11	membrane traffic protein	17	0.0138324
12	protein-binding activity modulator	15	0.012205
13	DNA metabolism protein	14	0.0113914
14	scaffold/adaptor protein	10	0.0081367
15-19	Other (transmembrane signal receptor ; transfer/carrier protein; calcium-binding protein ; defense/immunity protein ; cell adhesion molecule )	16	0.0130187
