# Supplementary material for: Mapping the Architecture of Protein Complexes in Arabidopsis Using Cross-Linking Mass Spectrometry
Source: bioRxiv. 2025 Jul 21:2025.04.28.651104. Preprint. [Version 2] doi: 10.1101/2025.04.28.651104 (PMC12330729; doi:10.1101/2025.04.28.651104)
Supplement: Supplement 4 — Table S4: Detected cross-links for ribosomal and histones PPIs, and a list of ribosome-related ubiquitinated peptides. [file media-4.xlsx]

## Sheet: Ribosome PPIs
Ribosome interactors	Locus ID	Detected Cross-links
ABCG7	AT2G01320	ABCG7-K381|eL28z-K133; ABCG7-K381|eL28z-K133; ABCG7-K381|eL28z-K137.
ABCB9	AT4G18050	ABCB9-K669|eL38z-K29
MEE49	AT4G01560	MEE49-K22|uL29y-K35
RNC1	AT4G37510	RNC1-K85|uL4z-K289
AT5G19300	AT5G19300	AT5G19300-K3|eS1z-K19
NOG1	AT1G50920	NOG1-K532|eL31z-K58
UBP14	AT3G20630	UBP14-K154|eS31z-K48
UTP7	AT3G10530	AtUtp7-K453|eS30z-K3; AtUtp7-K451|eS30z-K20
RGGA	AT4G16830	RGGA-K255|eS31y-K119; RGGA-K266|uS19u-K65
RGGB	AT4G17520	RGGB-K245|eS31y-K119; RGGB-K256|uS19u-K65
RGGC	AT5G47210	RGGC-K42|eL8z-K250
NUC-L1	AT1G48920	NUC-L1-K79|uL23y-K32
NUC-L2	AT3G18610	NUC-L2-K228|eL8y-K116
AT1G36510	AT1G36510	AT1G36510-K346|eL24y-K141
DDP3	AT5G12400	DDP3-K1431|eL8y-K14; DDP3-K1431|uL23z-K26
EBF1	AT2G25490	EBF1-K365|uL15x-K118
F-box protein AT4G02760	AT4G02760	AT4G02760-K7|uL18z-K254
H1.2	AT2G30620	H1.2-K217|uL23z-K24
mL102 (rPPR5)	AT2G37230	mL102 (rPPR5)-K662|uL15m-K187
NACα-like 5	AT1G33040	NACα-like 5-K92|uL29y-K43
NACβ	AT1G73230	Nacβ-K18|eL31z-K58; Nacβ-K18|eL31z-K61
NACα-like 4	AT4G10480	NACα-like 4-K95|uL29y-K43
DNAJ domain containing	AT1G21080	AT1G21080-K312|eL27x-K27; AT1G21081-K312|eL27y-K22
CPN10-1	AT2G44650	CPN10-1-K78|eL34z-K115; CPN10-1-K69|eL34z-K115; CPN10-1-K82|eL34z-K115
CPN10-2	AT3G60210	CPN10-2-K81|eL34z-K115
CPN20	AT5G20720	CPN20-K170|eL34z-K115; CPN20-K177|eL34z-K115; CPN20-K233|eL34z-K115; CPN20-K226|eL34z-K115; CPN20-K158|eL34z-K115; CPN20-K72|eL34z-K115; CPN20-K63|eL34z-K119; CPN20-K189|eL34z-K115; CPN20-K63|eL34z-K115; CPN20-K235|eL34z-K115; CPN20-K79|eL34z-K115.
TAXILIN	AT5G50840	Taxilin-K339|eL31y-K38
SRP72	AT1G67680	SRP72-K579|uL29y-K77
MPK11	AT1G01560	MPK11-K38|uL4z-K289
AT1G07550	AT1G07550	AT1G07550-K77|eL27z-K47
AT1G29350	AT1G29350	AT1G29350-K5|uS15z-K43
AT1G29350	AT3G07660	AT3G07660-K16|eS31z-K6
RIOK2	AT3G51270	AT3G51270-K13|eS30z-K3
PARP1	AT2G31320	PARP1-K61|eL43y-K7; PARP1-K192|H1.2-K154
ILA	AT1G64790	ILA-K793|eS8z-K152; ILA-K793|uS19u-K65
PAD1	AT3G51260	PAD1-K243|eL24y-K155
RPN8A	AT5G05780	RPN8A-K40|eS1z-K27
AT1G06690	AT1G06690	AT1G06690-K85|uL23z-K32; AT1G06690-K85|eL8z-K227
Thioredoxin superfamily protein	AT1G07080	AT1G07080-K229|eL38z-K29
PDIL2-1	AT2G47470	PDIL2-1-K73|uL18z-K279
HIP2	AT3G17880	HIP2-K161|uL18z-K240
TMA7	AT1G15270	AT1G15270-K46|eL31y-K38
AT3G06430	AT3G06430	AT3G06430-K433|uL18y-K228
AT4G19440	AT4G19440	AT4G19440-K344|uS19u-K59
BPC2	AT1G14685	BPC2-K166|uL23y-K32
EPL1B	AT1G79020	EPL1B-K16|uL22y-K27
RTEL1	AT1G79950	RTEL1-K603|uL3y-K126
NAC093	AT5G39690	NAC093-K72|eL24y-K152
ORF107E	ATMG00850	ORF107E-K2|uL14x-K66
EIF2	AT1G21160	eIF2-K429|eL24z-K130
AT1G30455	AT1G30455	AT1G30455-K169|eL24y-K155
EIF3C	AT3G56150	eIF3c-K53|H1.2-K156
EIF3A	AT4G11420	eIF3a-K568|uL24z-K41; eIF3a-K568|uL24z-K130
MBF1A	AT2G42680	MBF1-K19|eS30z-K53
EIF3J	AT1G66070	eiF3J-K59|EF1G1-K219
EF1G1	AT1G09640	EF1G1-K232|EF1G2-K178; EF1G1-K233|EF1G2-K178; EF1G1-K334|EF1D-K188; EF1G1-K279|EF1D-K132
EF1G2	AT1G57720	EF1G2-K219|EF1D-K132
AT2G25670	AT2G25670	AT5G45520-K683|AT1G08360-K3
AT5G45520	AT5G45520	AT1G19380-K14|AT3G53020-K141
AT1G24851	AT1G24851	SEC1-K52|AT3G09500-K630
AT1G19380	AT1G19380	AT1G24851-K156|AT1G26910-K50
ARID1	AT2G46040	FH14-K12|AT3G04920-K1205
FH14	AT1G31810	CNGC1-K36|AT2G01250-K59
GASA4	AT5G14920	GASA4-K3|AT2G19750-K230
SEC1	AT1G12360	AT2G25670-K32|AT2G39460-K300
CNGC1	AT5G53130	ARID1-K20|AT3G48930-K176

## Sheet: Histone PPIs
Histone interactors	Locus ID	Detected Cross-links
SPS3F	AT1G04920	SPS3F-K832 | H2A-K22
PSBR	AT1G79040	PSBR-K51 | H1-K206
MLK4	AT3G13670	MLK4-K37 | H1-K240
SPK1	AT4G16340	SPK1-K829 | H1-K163
MOS7	AT5G05680	MOS7-K744 | H1-K163, MOS7-K744 | H4-K92, MOS7-K744 | H4-K80, MOS7-K744 | H3-K15, MOS7-K744 | H3-K19, MOS7-K744 | H3-K5, MOS7-K744 | H3-K123, MOS7-K744 | H2B-K73, MOS7-K744 | H2B-K100, MOS7-K744 | H2A-K145
CRRSP55	AT5G48540	CRRSP55-K173 | H4-K21, CRRSP55-K173 | H3-K10
WSD4	AT3G49190	WSD4-K304 | H2B-K33, WSD4-K304 | H2B-K147, WSD4-K304 | H2B-K34, WSD4-K304 | H2B-K28, WSD4-K304 | H2B-K20
AT1G09170	AT1G09170	AT1G09170-K103 | H1-K156
NEDD8	AT1G31340	NEDD8-K48 | H3-K80, NEDD8-K48 | H3-K10, NEDD8-K48 | H2B-K123
AT-hook	AT1G48610	AT-hook-K148 | H3-K5, AT-hook-K189 | H3-K5
NUC-L1	AT1G48920	NUC-L1-K204 | H3-K10
LEA domain	AT1G72100	LEA domain-K137 | H3-K15
NCBP1	AT2G13540	NCBP1-K511 | H3-K10
EBS	AT4G22140	EBS-K65 | H3-K24
TPR-like	AT5G14080	TPR-like-K286 | H3-K19
RPS4	AT5G39850	RPS4-K175 | H3-K24
PRS6	AT5G46470	PRS6-K420 | H3-K10
ERF1-1	AT5G47880	ERF1-1-K21 | H3-K10
SNL6	AT1G10450	SNL6-K741 | H2A-K22
EIF2B	AT1G48970	EIF2B-K226 | H1-K189
AT5G23390	AT5G23390	AT5G23390-K237 | H2A-K22
SDJ2	AT2G01710	SDJ2-K308 | H2B-K18
HPT1	AT2G18950	HPT1-K45 | H1-K156
ACP1	AT3G05020	ACP1-K137 | H2B-K52
PARP1	AT2G31320	PARP1-K192 | H1-K154
SPL3	AT2G33810	SPL3-K7 | H1-K260
EIF3C	AT3G56150	EIF3C-K53 | H1-K156
ATPase	AT4G32260	ATPase-K159 | H1-K189
Pectin methylase inhibitor	AT5G46930	Pectin methylase inhibitor-K30 | H1-K45
LHCB3	AT5G54270	LHCB3-K125 | H1-K189
PSAB	ATCG00340	PSAB-K169 | H1-K189
PSAA	ATCG00350	PSAA-K28 | H1-K189
CYP38	AT3G01480	CYP38-K189 | H2B-K12
MSH2	AT3G18524	MSH2-K527 | H2B-K13
AT4G23890	AT4G23890	AT4G23890-K162 | H2B-K33
HMGB7	AT5G23420	HMGB7-K87 | H2B-K13
AT5G47380	AT5G47380	AT5G47380-K460 | H2B-K13

## Sheet: Ubiquitin peptide list
Accesion ID	Annotation	Description	Variable Mods	Protein Mods	z	m/z	RT	Score	ppm	DB Peptide	Fraction	Expect	# in DB	Protein MW
AT2G47110	eS31y	Ribosomal Protein eS31y	GlyGly@2=19	GlyGly@29=19	3	612.99	33.862	42.5	-0.6	AKIQDKEGIPPDQQR	E20241119_03_FTMSms2hcd	7e-10	19	17811.9
AT2G47110	eS31y	Ribosomal Protein eS31y	GlyGly@6=8	GlyGly@33=8	3	612.99	34.922	37	-0.27	AKIQDKEGIPPDQQR	E20241119_03_FTMSms2hcd	3.7e-08	19	17811.9
AT2G47110	eS31y	Ribosomal Protein eS31y	GlyGly@2=19	GlyGly@29=19	4	459.994	33.057	22.3	-0.26	AKIQDKEGIPPDQQR	E20241119_03_FTMSms2hcd	3.8e-07	19	17811.9
AT2G47110	eS31y	Ribosomal Protein eS31y	GlyGly@2|6	GlyGly@29|33	4	459.994	36.324	27	-0.48	AKIQDKEGIPPDQQR	E20241119_03_FTMSms2hcd	3.9e-07	19	17811.9
AT2G47110	eS31y	Ribosomal Protein eS31y	GlyGly@2;GlyGly@6	GlyGly@29;GlyGly@33	4	488.505	36.99	22.6	-0.72	AKIQDKEGIPPDQQR	E20241119_03_FTMSms2hcd	1.7e-06	19	17811.9
AT2G47110	eS31y	Ribosomal Protein eS31y	GlyGly@2;GlyGly@6	GlyGly@29;GlyGly@33	3	651.004	36.993	11.7	-1	AKIQDKEGIPPDQQR	E20241119_03_FTMSms2hcd	4.8e-05	19	17811.9
AT3G62250	eS31x	Ribosomal Protein eS31x	GlyGly@2=19	GlyGly@29=19	3	612.99	33.862	42.5	-0.6	AKIQDKEGIPPDQQR	E20241119_03_FTMSms2hcd	7e-10	19	17796.9
AT3G62250	eS31x	Ribosomal Protein eS31x	GlyGly@6=8	GlyGly@33=8	3	612.99	34.922	37	-0.27	AKIQDKEGIPPDQQR	E20241119_03_FTMSms2hcd	3.7e-08	19	17796.9
AT3G62250	eS31x	Ribosomal Protein eS31x	GlyGly@2=19	GlyGly@29=19	4	459.994	33.057	22.3	-0.26	AKIQDKEGIPPDQQR	E20241119_03_FTMSms2hcd	3.8e-07	19	17796.9
AT3G62250	eS31x	Ribosomal Protein eS31x	GlyGly@2|6	GlyGly@29|33	4	459.994	36.324	27	-0.48	AKIQDKEGIPPDQQR	E20241119_03_FTMSms2hcd	3.9e-07	19	17796.9
AT3G62250	eS31x	Ribosomal Protein eS31x	GlyGly@2;GlyGly@6	GlyGly@29;GlyGly@33	4	488.505	36.99	22.6	-0.72	AKIQDKEGIPPDQQR	E20241119_03_FTMSms2hcd	1.7e-06	19	17796.9
AT3G62250	eS31x	Ribosomal Protein eS31x	GlyGly@2;GlyGly@6	GlyGly@29;GlyGly@33	3	651.004	36.993	11.7	-1	AKIQDKEGIPPDQQR	E20241119_03_FTMSms2hcd	4.8e-05	19	17796.9
AT1G23410	eS31z	Ribosomal Protein eS31z	Label:15N(2)+GlyGly@2=14	Label:15N(2)+GlyGly@29=14	4	466.226	33.534	31.6	0.026	AKIQDKEGIPPDQQR	E20241119_03_FTMSms2hcd	3.9e-07	19	17671.8
AT1G23410	eS31z	Ribosomal Protein eS31z	Label:15N(2)+GlyGly@2=13	Label:15N(2)+GlyGly@29=13	3	621.299	34.171	36.3	0.66	AKIQDKEGIPPDQQR	E20241119_03_FTMSms2hcd	7.5e-07	19	17671.8
AT1G23410	eS31z	Ribosomal Protein eS31z	Label:15N(2)+GlyGly@6=11	Label:15N(2)+GlyGly@33=11	3	621.299	36.497	21.3	0.82	AKIQDKEGIPPDQQR	E20241119_03_FTMSms2hcd	4.2e-06	19	17671.8
AT1G23410	eS31z	Ribosomal Protein eS31z	Label:15N(2)+GlyGly@2;Label:15N(2)+GlyGly@6	Label:15N(2)+GlyGly@29;Label:15N(2)+GlyGly@33	4	495.235	37.538	13.3	-0.076	AKIQDKEGIPPDQQR	E20241119_03_FTMSms2hcd	0.0004	19	17671.8
AT2G47110	eS31y	Ribosomal Protein eS31y	Label:15N(2)+GlyGly@2=14	Label:15N(2)+GlyGly@29=14	4	466.226	33.534	31.6	0.026	AKIQDKEGIPPDQQR	E20241119_03_FTMSms2hcd	3.9e-07	19	17811.9
AT2G47110	eS31y	Ribosomal Protein eS31y	Label:15N(2)+GlyGly@2=13	Label:15N(2)+GlyGly@29=13	3	621.299	34.171	36.3	0.66	AKIQDKEGIPPDQQR	E20241119_03_FTMSms2hcd	7.5e-07	19	17811.9
AT2G47110	eS31y	Ribosomal Protein eS31y	Label:15N(2)+GlyGly@6=11	Label:15N(2)+GlyGly@33=11	3	621.299	36.497	21.3	0.82	AKIQDKEGIPPDQQR	E20241119_03_FTMSms2hcd	4.2e-06	19	17811.9
AT2G47110	eS31y	Ribosomal Protein eS31y	Label:15N(2)+GlyGly@2;Label:15N(2)+GlyGly@6	Label:15N(2)+GlyGly@29;Label:15N(2)+GlyGly@33	4	495.235	37.538	13.3	-0.076	AKIQDKEGIPPDQQR	E20241119_03_FTMSms2hcd	0.0004	19	17811.9
AT3G62250	eS31x	Ribosomal Protein eS31x	Label:15N(2)+GlyGly@2=14	Label:15N(2)+GlyGly@29=14	4	466.226	33.534	31.6	0.026	AKIQDKEGIPPDQQR	E20241119_03_FTMSms2hcd	3.9e-07	19	17796.9
AT3G62250	eS31x	Ribosomal Protein eS31x	Label:15N(2)+GlyGly@2=13	Label:15N(2)+GlyGly@29=13	3	621.299	34.171	36.3	0.66	AKIQDKEGIPPDQQR	E20241119_03_FTMSms2hcd	7.5e-07	19	17796.9
AT3G62250	eS31x	Ribosomal Protein eS31x	Label:15N(2)+GlyGly@6=11	Label:15N(2)+GlyGly@33=11	3	621.299	36.497	21.3	0.82	AKIQDKEGIPPDQQR	E20241119_03_FTMSms2hcd	4.2e-06	19	17796.9
AT3G62250	eS31x	Ribosomal Protein eS31x	Label:15N(2)+GlyGly@2;Label:15N(2)+GlyGly@6	Label:15N(2)+GlyGly@29;Label:15N(2)+GlyGly@33	4	495.235	37.538	13.3	-0.076	AKIQDKEGIPPDQQR	E20241119_03_FTMSms2hcd	0.0004	19	17796.9
AT1G23410	eS31z	Ribosomal Protein eS31z	GlyGly@2=21	GlyGly@29=21	3	612.99	33.084	38	-0.76	AKIQDKEGIPPDQQR	E20241119_05_FTMSms2hcd	3.2e-09	19	17671.8
AT1G23410	eS31z	Ribosomal Protein eS31z	GlyGly@2=11	GlyGly@29=11	4	459.994	32.577	30.3	-0.7	AKIQDKEGIPPDQQR	E20241119_05_FTMSms2hcd	8.5e-09	19	17671.8
AT1G23410	eS31z	Ribosomal Protein eS31z	GlyGly@2|6	GlyGly@29|33	3	612.99	34.66	29.9	-0.44	AKIQDKEGIPPDQQR	E20241119_05_FTMSms2hcd	1.8e-07	19	17671.8
AT1G23410	eS31z	Ribosomal Protein eS31z	GlyGly@2|6	GlyGly@29|33	4	459.995	35.303	31.6	-0.043	AKIQDKEGIPPDQQR	E20241119_05_FTMSms2hcd	2.1e-07	19	17671.8
AT1G23410	eS31z	Ribosomal Protein eS31z	GlyGly@2;GlyGly@6	GlyGly@29;GlyGly@33	4	488.504	36.357	18.9	-2	AKIQDKEGIPPDQQR	E20241119_05_FTMSms2hcd	3.4e-06	19	17671.8
AT1G23410	eS31z	Ribosomal Protein eS31z	GlyGly@2;GlyGly@6	GlyGly@29;GlyGly@33	3	651.005	37.735	10	0.035	AKIQDKEGIPPDQQR	E20241119_05_FTMSms2hcd	0.0015	19	17671.8
AT3G62250	eS31x	Ribosomal Protein eS31x	GlyGly@2=21	GlyGly@29=21	3	612.99	33.084	38	-0.76	AKIQDKEGIPPDQQR	E20241119_05_FTMSms2hcd	3.2e-09	19	17796.9
AT3G62250	eS31x	Ribosomal Protein eS31x	GlyGly@2=11	GlyGly@29=11	4	459.994	32.577	30.3	-0.7	AKIQDKEGIPPDQQR	E20241119_05_FTMSms2hcd	8.5e-09	19	17796.9
AT3G62250	eS31x	Ribosomal Protein eS31x	GlyGly@2|6	GlyGly@29|33	3	612.99	34.66	29.9	-0.44	AKIQDKEGIPPDQQR	E20241119_05_FTMSms2hcd	1.8e-07	19	17796.9
AT3G62250	eS31x	Ribosomal Protein eS31x	GlyGly@2|6	GlyGly@29|33	4	459.995	35.303	31.6	-0.043	AKIQDKEGIPPDQQR	E20241119_05_FTMSms2hcd	2.1e-07	19	17796.9
AT3G62250	eS31x	Ribosomal Protein eS31x	GlyGly@2;GlyGly@6	GlyGly@29;GlyGly@33	4	488.504	36.357	18.9	-2	AKIQDKEGIPPDQQR	E20241119_05_FTMSms2hcd	3.4e-06	19	17796.9
AT3G62250	eS31x	Ribosomal Protein eS31x	GlyGly@2;GlyGly@6	GlyGly@29;GlyGly@33	3	651.005	37.735	10	0.035	AKIQDKEGIPPDQQR	E20241119_05_FTMSms2hcd	0.0015	19	17796.9
AT2G47110	eS31y	Ribosomal Protein eS31y	Label:15N(2)+GlyGly@2=10	Label:15N(2)+GlyGly@29=10	3	621.299	33.708	32.5	-0.15	AKIQDKEGIPPDQQR	E20241119_05_FTMSms2hcd	1.3e-08	19	17811.9
AT2G47110	eS31y	Ribosomal Protein eS31y	Label:15N(2)+GlyGly@2=8	Label:15N(2)+GlyGly@29=8	4	466.226	35.686	33.9	0.24	AKIQDKEGIPPDQQR	E20241119_05_FTMSms2hcd	7.7e-07	19	17811.9
AT2G47110	eS31y	Ribosomal Protein eS31y	Label:15N(2)+GlyGly@2|6	Label:15N(2)+GlyGly@29|33	4	466.226	36.251	29.4	-0.4	AKIQDKEGIPPDQQR	E20241119_05_FTMSms2hcd	9.1e-07	19	17811.9
AT2G47110	eS31y	Ribosomal Protein eS31y	Label:15N(2)+GlyGly@2|6	Label:15N(2)+GlyGly@29|33	3	621.299	35.448	27.9	-0.15	AKIQDKEGIPPDQQR	E20241119_05_FTMSms2hcd	4e-06	19	17811.9
AT2G47110	eS31y	Ribosomal Protein eS31y	Label:15N(2)+GlyGly@2;Label:15N(2)+GlyGly@6	Label:15N(2)+GlyGly@29;Label:15N(2)+GlyGly@33	4	495.235	36.322	16.5	-1.1	AKIQDKEGIPPDQQR	E20241119_05_FTMSms2hcd	6.1e-05	19	17811.9
AT3G62250	eS31x	Ribosomal Protein eS31x	Label:15N(2)+GlyGly@2=10	Label:15N(2)+GlyGly@29=10	3	621.299	33.708	32.5	-0.15	AKIQDKEGIPPDQQR	E20241119_05_FTMSms2hcd	1.3e-08	19	17796.9
AT3G62250	eS31x	Ribosomal Protein eS31x	Label:15N(2)+GlyGly@2=8	Label:15N(2)+GlyGly@29=8	4	466.226	35.686	33.9	0.24	AKIQDKEGIPPDQQR	E20241119_05_FTMSms2hcd	7.7e-07	19	17796.9
AT3G62250	eS31x	Ribosomal Protein eS31x	Label:15N(2)+GlyGly@2|6	Label:15N(2)+GlyGly@29|33	4	466.226	36.251	29.4	-0.4	AKIQDKEGIPPDQQR	E20241119_05_FTMSms2hcd	9.1e-07	19	17796.9
AT3G62250	eS31x	Ribosomal Protein eS31x	Label:15N(2)+GlyGly@2|6	Label:15N(2)+GlyGly@29|33	3	621.299	35.448	27.9	-0.15	AKIQDKEGIPPDQQR	E20241119_05_FTMSms2hcd	4e-06	19	17796.9
AT3G62250	eS31x	Ribosomal Protein eS31x	Label:15N(2)+GlyGly@2;Label:15N(2)+GlyGly@6	Label:15N(2)+GlyGly@29;Label:15N(2)+GlyGly@33	4	495.235	36.322	16.5	-1.1	AKIQDKEGIPPDQQR	E20241119_05_FTMSms2hcd	6.1e-05	19	17796.9
AT3G09630	uL4z	Ribosomal Protein uL4z	GlyGly@2	GlyGly@289	3	401.548	42.711	14.6	-0.81	AKMVNADLAR	E20241119_03_FTMSms2hcd	0.001	4	44702.5
AT5G02870	uL4y	Ribosomal Protein uL4y	GlyGly@2	GlyGly@290	3	401.548	42.711	14.6	-0.81	AKMVNADLAR	E20241119_03_FTMSms2hcd	0.001	4	44722.4
AT2G41840	uS5x	Ribosomal Protein uS5x	GlyGly@6	GlyGly@276	2	835.915	57.836	39.8	-0.39	ALSTSKPDPVVEDQA	E20241119_03_FTMSms2hcd	1.1e-11	1	30878.9
AT2G41840	uS5x	Ribosomal Protein uS5x	Label:15N(2)+GlyGly@6	Label:15N(2)+GlyGly@276	2	845.388	57.79	36	1.6	ALSTSKPDPVVEDQA	E20241119_03_FTMSms2hcd	4.7e-08	1	30878.9
AT2G41840	uS5x	Ribosomal Protein uS5x	GlyGly@6	GlyGly@276	2	835.914	57.94	37.2	-0.99	ALSTSKPDPVVEDQA	E20241119_05_FTMSms2hcd	3.2e-11	1	30878.9
AT2G41840	uS5x	Ribosomal Protein uS5x	Label:15N(2)+GlyGly@6	Label:15N(2)+GlyGly@276	2	845.386	57.964	33.9	-1	ALSTSKPDPVVEDQA	E20241119_05_FTMSms2hcd	1.9e-07	1	30878.9
AT4G31700	eS6z	Ribosomal Protein eS6z	GlyGly@10	GlyGly@215	3	579.624	72.573	32.4	0.37	ANSDAADYQKLLASR	E20241119_03_FTMSms2hcd	5.4e-07	4	28367.3
AT5G10360	eS6y	Ribosomal Protein eS6y	GlyGly@10	GlyGly@215	3	579.624	72.573	32.4	0.37	ANSDAADYQKLLASR	E20241119_03_FTMSms2hcd	5.4e-07	4	28162.2
AT3G07110	uL13z	Ribosomal Protein uL13z	Label:15N(2)+GlyGly@4	Label:15N(2)+GlyGly@83	3	378.526	66.456	11.9	-1.5	APSKIFWR	E20241119_03_FTMSms2hcd	0.0032	6	23466.1
AT2G41840	uS5x	Ribosomal Protein uS5x	GlyGly@6	GlyGly@53	2	758.885	58.842	40	-0.71	ASEEEKWVPVTK	E20241119_03_FTMSms2hcd	3.7e-10	1	30878.9
AT2G41840	uS5x	Ribosomal Protein uS5x	GlyGly@6	GlyGly@53	3	506.259	58.828	34.3	-1.7	ASEEEKWVPVTK	E20241119_03_FTMSms2hcd	1.1e-06	1	30878.9
AT2G41840	uS5x	Ribosomal Protein uS5x	Label:15N(2)+GlyGly@6=60	Label:15N(2)+GlyGly@53=60	2	767.361	58.83	36.1	0.35	ASEEEKWVPVTK	E20241119_03_FTMSms2hcd	2.3e-08	1	30878.9
AT2G41840	uS5x	Ribosomal Protein uS5x	Label:15N(2)+GlyGly@6=68	Label:15N(2)+GlyGly@53=68	3	511.909	58.812	39	-0.68	ASEEEKWVPVTK	E20241119_03_FTMSms2hcd	1.5e-06	1	30878.9
AT2G41840	uS5x	Ribosomal Protein uS5x	GlyGly@6	GlyGly@53	2	758.885	58.829	38.4	-1.1	ASEEEKWVPVTK	E20241119_05_FTMSms2hcd	1.7e-10	1	30878.9
AT2G41840	uS5x	Ribosomal Protein uS5x	GlyGly@6	GlyGly@53	3	506.259	58.811	30.9	-1.6	ASEEEKWVPVTK	E20241119_05_FTMSms2hcd	1.1e-06	1	30878.9
AT2G41840	uS5x	Ribosomal Protein uS5x	Label:15N(2)+GlyGly@6=62	Label:15N(2)+GlyGly@53=62	3	511.909	58.795	33.2	-0.095	ASEEEKWVPVTK	E20241119_05_FTMSms2hcd	1.2e-06	1	30878.9
AT2G41840	uS5x	Ribosomal Protein uS5x	Label:15N(2)+GlyGly@6=49	Label:15N(2)+GlyGly@53=49	2	767.36	58.816	35.6	-0.57	ASEEEKWVPVTK	E20241119_05_FTMSms2hcd	5.3e-06	1	30878.9
AT1G58983	uS5u	Ribosomal Protein uS5u	GlyGly@6	GlyGly@52	2	744.888	58.678	40.9	-0.78	ASEETKWVPVTK	E20241119_03_FTMSms2hcd	3.1e-10	4	30771.6
AT2G42740	uL5z	Ribosomal Protein uL5z	GlyGly@3	GlyGly@37	3	645.017	91.277	13.4	-0.66	ASKVLEQLSGQTPVFSK	E20241119_03_FTMSms2hcd	0.00015	5	20831.3
AT2G42740	uL5z	Ribosomal Protein uL5z	GlyGly@3	GlyGly@37	3	645.015	91.033	18.1	-3.9	ASKVLEQLSGQTPVFSK	E20241119_05_FTMSms2hcd	2.2e-07	5	20831.3
AT2G19730	eL28z	Ribosomal Protein eL28z	GlyGly@16	GlyGly@115	4	527.529	67.147	25.4	-0.24	AVANQVVDNYYRPDLKK	E20241119_03_FTMSms2hcd	5.6e-08	3	15895.6
AT2G19730	eL28z	Ribosomal Protein eL28z	Label:15N(2)+GlyGly@16|17	Label:15N(2)+GlyGly@115|116	3	712.01	66.57	16.6	1	AVANQVVDNYYRPDLKK	E20241119_03_FTMSms2hcd	0.00048	3	15895.6
AT2G19730	eL28z	Ribosomal Protein eL28z	GlyGly@16	GlyGly@115	4	527.528	66.594	42.5	-1.8	AVANQVVDNYYRPDLKK	E20241119_05_FTMSms2hcd	3.5e-11	3	15895.6
AT2G19730	eL28z	Ribosomal Protein eL28z	GlyGly@16	GlyGly@115	3	703.035	66.654	34.8	-1.1	AVANQVVDNYYRPDLKK	E20241119_05_FTMSms2hcd	2.2e-08	3	15895.6
AT2G19730	eL28z	Ribosomal Protein eL28z	Label:15N(2)+GlyGly@16|17	Label:15N(2)+GlyGly@115|116	4	534.259	67.175	20.7	0.54	AVANQVVDNYYRPDLKK	E20241119_05_FTMSms2hcd	2.6e-05	3	15895.6
AT1G74050	eL6x	Ribosomal Protein eL6x	GlyGly@8	GlyGly@204	3	622.363	123.3	12.2	0.11	AVDAALIKAIEAVPELK	E20241119_03_FTMSms2hcd	5.5e-06	2	26106.9
AT1G74050	eL6x	Ribosomal Protein eL6x	Label:15N(2)+GlyGly@8=67	Label:15N(2)+GlyGly@204=67	3	629.342	123.132	28.8	-0.28	AVDAALIKAIEAVPELK	E20241119_05_FTMSms2hcd	1.2e-09	2	26106.9
AT1G72370	uS2z	Ribosomal Protein uS2z	GlyGly@4	GlyGly@93	3	622.338	89.273	37.6	-1.5	AVLKFAQYTGANAIAGR	E20241119_03_FTMSms2hcd	2.8e-08	2	32291.7
AT1G72370	uS2z	Ribosomal Protein uS2z	Label:15N(2)+GlyGly@4	Label:15N(2)+GlyGly@93	3	630.649	89.596	19	1.8	AVLKFAQYTGANAIAGR	E20241119_03_FTMSms2hcd	0.00012	2	32291.7
AT1G72370	uS2z	Ribosomal Protein uS2z	GlyGly@4	GlyGly@93	3	622.34	89.147	43	0.77	AVLKFAQYTGANAIAGR	E20241119_05_FTMSms2hcd	4.3e-13	2	32291.7
AT1G72370	uS2z	Ribosomal Protein uS2z	Label:15N(2)+GlyGly@4	Label:15N(2)+GlyGly@93	3	630.648	89.186	32.5	0.089	AVLKFAQYTGANAIAGR	E20241119_05_FTMSms2hcd	5.8e-08	2	32291.7
AT1G58983	uS5u	Ribosomal Protein uS5u	GlyGly@6	GlyGly@275	2	816.908	66.65	50.6	0.12	AVSATKVITEGEDQA	E20241119_03_FTMSms2hcd	4.4e-16	4	30771.6
AT3G60770	uS15z	Ribosomal Protein uS15z	GlyGly@9	GlyGly@64	3	551.956	48.974	13.6	-0.86	DSHGIPQVKSVTGSK	E20241119_03_FTMSms2hcd	0.00065	2	17095.3
AT4G00100	uS15y	Ribosomal Protein uS15y	GlyGly@9	GlyGly@64	3	551.956	48.974	13.6	-0.86	DSHGIPQVKSVTGSK	E20241119_03_FTMSms2hcd	0.00065	2	17085.2
AT4G00100	uS15y	Ribosomal Protein uS15y	Label:15N(2)+GlyGly@9=67	Label:15N(2)+GlyGly@64=67	3	559.269	49.011	26.1	1.7	DSHGIPQVKSVTGSK	E20241119_03_FTMSms2hcd	1.1e-08	2	17085.2
AT3G60770	uS15z	Ribosomal Protein uS15z	Label:15N(2)+GlyGly@9=67	Label:15N(2)+GlyGly@64=67	3	559.269	49.011	26.1	1.7	DSHGIPQVKSVTGSK	E20241119_03_FTMSms2hcd	1.1e-08	2	17095.3
AT3G60770	uS15z	Ribosomal Protein uS15z	GlyGly@9	GlyGly@64	3	551.957	48.884	18.4	0.23	DSHGIPQVKSVTGSK	E20241119_05_FTMSms2hcd	3.3e-06	2	17095.3
AT4G00100	uS15y	Ribosomal Protein uS15y	GlyGly@9	GlyGly@64	3	551.957	48.884	18.4	0.23	DSHGIPQVKSVTGSK	E20241119_05_FTMSms2hcd	3.3e-06	2	17085.2
AT3G60770	uS15z	Ribosomal Protein uS15z	Label:15N(2)+GlyGly@9=29	Label:15N(2)+GlyGly@64=29	3	559.269	48.854	15.7	0.78	DSHGIPQVKSVTGSK	E20241119_05_FTMSms2hcd	7.1e-06	2	17095.3
AT4G00100	uS15y	Ribosomal Protein uS15y	Label:15N(2)+GlyGly@9=29	Label:15N(2)+GlyGly@64=29	3	559.269	48.854	15.7	0.78	DSHGIPQVKSVTGSK	E20241119_05_FTMSms2hcd	7.1e-06	2	17085.2
AT3G04840	eS1z	Ribosomal Protein eS1z	GlyGly@6	GlyGly@33	4	462.981	103.653	11.7	-1.2	DWYDVKAPSIFTHR	E20241119_05_FTMSms2hcd	5.9e-06	1	29850.9
AT3G04840	eS1z	Ribosomal Protein eS1z	GlyGly@6	GlyGly@33	3	616.971	103.568	12.4	-1.5	DWYDVKAPSIFTHR	E20241119_05_FTMSms2hcd	4.3e-05	1	29850.9
AT3G04840	eS1z	Ribosomal Protein eS1z	Label:15N(2)+GlyGly@6	Label:15N(2)+GlyGly@33	3	624.616	103.52	17.4	-0.43	DWYDVKAPSIFTHR	E20241119_05_FTMSms2hcd	1.5e-06	1	29850.9
AT3G04840	eS1z	Ribosomal Protein eS1z	Label:15N(2)+GlyGly@6	Label:15N(2)+GlyGly@33	4	468.713	103.573	19.5	-1.7	DWYDVKAPSIFTHR	E20241119_05_FTMSms2hcd	6.9e-06	1	29850.9
AT3G04840	eS1z	Ribosomal Protein eS1z	GlyGly@4	GlyGly@199	3	745.07	117.172	11.5	-0.8	EIEKATQGIYPLQNVFIR	E20241119_05_FTMSms2hcd	0.0014	2	29850.9
AT1G02780	eL19x	Ribosomal Protein eL19x	GlyGly@2	GlyGly@153	3	470.568	48.206	22.6	-0.46	EKTLSDQFEAK	E20241119_03_FTMSms2hcd	2e-06	2	24606.5
AT1G02780	eL19x	Ribosomal Protein eL19x	GlyGly@2	GlyGly@153	2	705.349	48.164	15.7	0.3	EKTLSDQFEAK	E20241119_03_FTMSms2hcd	3.9e-06	2	24606.5
AT1G02780	eL19x	Ribosomal Protein eL19x	Label:15N(2)+GlyGly@2=54	Label:15N(2)+GlyGly@153=54	3	475.886	48.158	16.9	0.13	EKTLSDQFEAK	E20241119_03_FTMSms2hcd	0.00024	2	24606.5
AT1G02780	eL19x	Ribosomal Protein eL19x	Label:15N(2)+GlyGly@2=47	Label:15N(2)+GlyGly@153=47	2	713.326	48.087	10.3	0.47	EKTLSDQFEAK	E20241119_03_FTMSms2hcd	0.00079	2	24606.5
AT1G02780	eL19x	Ribosomal Protein eL19x	GlyGly@2	GlyGly@153	3	470.567	47.982	27.8	-2.2	EKTLSDQFEAK	E20241119_05_FTMSms2hcd	1.1e-06	2	24606.5
AT1G02780	eL19x	Ribosomal Protein eL19x	Label:15N(2)+GlyGly@2=80	Label:15N(2)+GlyGly@153=80	2	713.324	47.992	15.8	-1.1	EKTLSDQFEAK	E20241119_05_FTMSms2hcd	1.6e-05	2	24606.5
AT1G02780	eL19x	Ribosomal Protein eL19x	Label:15N(2)+GlyGly@2=58	Label:15N(2)+GlyGly@153=58	3	475.885	47.967	24	-1.1	EKTLSDQFEAK	E20241119_05_FTMSms2hcd	2.2e-05	2	24606.5
AT1G02780	eL19x	Ribosomal Protein eL19x	GlyGly@11=53	GlyGly@162=53	3	522.601	42.737	18.6	-1.2	EKTLSDQFEAKR	E20241119_03_FTMSms2hcd	0.00031	2	24606.5
AT5G02450	eL36x	Ribosomal Protein eL36x	GlyGly@10	GlyGly@54	3	454.565	28.952	24.1	-1.1	EVAGQAPYEKR	E20241119_03_FTMSms2hcd	6.1e-07	5	12189.6
AT3G53740	eL36y	Ribosomal Protein eL36y	GlyGly@10	GlyGly@58	3	454.565	28.952	24.1	-1.1	EVAGQAPYEKR	E20241119_03_FTMSms2hcd	6.1e-07	5	11680
AT3G53740	eL36y	Ribosomal Protein eL36y	GlyGly@10	GlyGly@58	3	454.565	28.585	19.9	-0.48	EVAGQAPYEKR	E20241119_05_FTMSms2hcd	5.4e-05	5	11680
AT5G02450	eL36x	Ribosomal Protein eL36x	GlyGly@10	GlyGly@54	3	454.565	28.585	19.9	-0.48	EVAGQAPYEKR	E20241119_05_FTMSms2hcd	5.4e-05	5	12189.6
AT5G02450	eL36x	Ribosomal Protein eL36x	Label:15N(2)+GlyGly@10	Label:15N(2)+GlyGly@54	3	460.548	28.558	22	1	EVAGQAPYEKR	E20241119_05_FTMSms2hcd	0.00048	5	12189.6
AT3G53740	eL36y	Ribosomal Protein eL36y	Label:15N(2)+GlyGly@10	Label:15N(2)+GlyGly@58	3	460.548	28.558	22	1	EVAGQAPYEKR	E20241119_05_FTMSms2hcd	0.00048	5	11680
AT3G09200	uL10y	Ribosomal Protein uL10y	Label:15N(2)+GlyGly@8=20	Label:15N(2)+GlyGly@106=20	2	655.309	38.599	28.3	3.6	EVSEEVAKYK	E20241119_03_FTMSms2hcd	6.1e-06	4	34133.4
AT3G48930	uS17z	Ribosomal Protein uS17z	GlyGly@5	GlyGly@142	3	618.004	110.232	13.9	0.12	FNVLKVIPAGSSSSFGK	E20241119_03_FTMSms2hcd	1.9e-05	1	17957.2
AT3G48930	uS17z	Ribosomal Protein uS17z	GlyGly@5	GlyGly@142	3	618.003	109.854	14	-1.8	FNVLKVIPAGSSSSFGK	E20241119_05_FTMSms2hcd	0.0006	1	17957.2
AT3G48930	uS17z	Ribosomal Protein uS17z	Label:15N(2)+GlyGly@5=47	Label:15N(2)+GlyGly@142=47	3	625.315	109.833	11.7	-0.024	FNVLKVIPAGSSSSFGK	E20241119_05_FTMSms2hcd	0.0002	1	17957.2
AT3G48930	uS17z	Ribosomal Protein uS17z	Label:15N(2)+GlyGly@5=43	Label:15N(2)+GlyGly@142=43	4	501.761	99.575	10.9	1.8	FNVLKVIPAGSSSSFGKK	E20241119_03_FTMSms2hcd	6.1e-05	1	17957.2
AT3G48930	uS17z	Ribosomal Protein uS17z	Label:15N(2)+GlyGly@5=46	Label:15N(2)+GlyGly@142=46	3	668.678	99.528	10.6	-0.64	FNVLKVIPAGSSSSFGKK	E20241119_03_FTMSms2hcd	0.00072	1	17957.2
AT3G48930	uS17z	Ribosomal Protein uS17z	GlyGly@5=88	GlyGly@142=88	4	495.778	99.341	22.8	-0.36	FNVLKVIPAGSSSSFGKK	E20241119_05_FTMSms2hcd	3.2e-09	1	17957.2
AT3G48930	uS17z	Ribosomal Protein uS17z	GlyGly@5=37	GlyGly@142=37	3	660.702	99.369	12.6	-0.071	FNVLKVIPAGSSSSFGKK	E20241119_05_FTMSms2hcd	0.0019	1	17957.2
AT3G48930	uS17z	Ribosomal Protein uS17z	Label:15N(2)+GlyGly@5=44	Label:15N(2)+GlyGly@142=44	4	501.76	99.287	11.6	-1.6	FNVLKVIPAGSSSSFGKK	E20241119_05_FTMSms2hcd	4.3e-05	1	17957.2
AT3G53020	eL24y	Ribosomal Protein eL24y	Label:15N(2)+GlyGly@5	Label:15N(2)+GlyGly@14	3	428.541	45.213	12.2	-1	FSGQKIYPGR	E20241119_03_FTMSms2hcd	0.0027	2	18632.1
AT2G36620	eL24z	Ribosomal Protein eL24z	GlyGly@5	GlyGly@14	2	633.833	45.191	12.4	-0.49	FSGQKIYPGR	E20241119_05_FTMSms2hcd	0.00016	2	18850.4
AT2G36620	eL24z	Ribosomal Protein eL24z	GlyGly@5	GlyGly@14	3	422.89	45.072	16.6	-1.8	FSGQKIYPGR	E20241119_05_FTMSms2hcd	0.00026	2	18850.4
AT3G53020	eL24y	Ribosomal Protein eL24y	GlyGly@5	GlyGly@14	2	633.833	45.191	12.4	-0.49	FSGQKIYPGR	E20241119_05_FTMSms2hcd	0.00016	2	18632.1
AT3G53020	eL24y	Ribosomal Protein eL24y	GlyGly@5	GlyGly@14	3	422.89	45.072	16.6	-1.8	FSGQKIYPGR	E20241119_05_FTMSms2hcd	0.00026	2	18632.1
AT2G19750	eS30z	Ribosomal Protein eS30z	GlyGly@10	GlyGly@53	2	633.864	74.211	25.9	-0.13	FVTAVVGFGKK	E20241119_03_FTMSms2hcd	8.3e-08	3	6887.2
AT2G19750	eS30z	Ribosomal Protein eS30z	GlyGly@10	GlyGly@53	3	422.912	74.128	16.1	0.05	FVTAVVGFGKK	E20241119_03_FTMSms2hcd	0.00018	3	6887.2
AT2G19750	eS30z	Ribosomal Protein eS30z	Label:15N(2)+GlyGly@10|11	Label:15N(2)+GlyGly@53|54	3	427.898	74.086	18.4	2.2	FVTAVVGFGKK	E20241119_03_FTMSms2hcd	3e-05	3	6887.2
AT2G19750	eS30z	Ribosomal Protein eS30z	GlyGly@10	GlyGly@53	2	633.863	74.548	16.8	-1.9	FVTAVVGFGKK	E20241119_05_FTMSms2hcd	6.3e-07	3	6887.2
AT2G19750	eS30z	Ribosomal Protein eS30z	GlyGly@10	GlyGly@53	3	422.911	74.476	15.3	-0.42	FVTAVVGFGKK	E20241119_05_FTMSms2hcd	6.2e-05	3	6887.2
AT2G19750	eS30z	Ribosomal Protein eS30z	Label:15N(2)+GlyGly@10|11	Label:15N(2)+GlyGly@53|54	3	427.898	74.452	12.8	1.7	FVTAVVGFGKK	E20241119_05_FTMSms2hcd	6.5e-05	3	6887.2
AT1G26910	uL16y	Ribosomal Protein uL16y	GlyGly@5	GlyGly@121	3	441.559	49.561	31.2	-0.71	GAFGKALGTCAR	E20241119_03_FTMSms2hcd	4.9e-09	3	24909.4
AT1G26910	uL16y	Ribosomal Protein uL16y	GlyGly@5	GlyGly@121	2	661.835	49.528	24.1	-0.042	GAFGKALGTCAR	E20241119_03_FTMSms2hcd	3.5e-07	3	24909.4
AT1G26910	uL16y	Ribosomal Protein uL16y	GlyGly@5	GlyGly@121	3	441.559	49.349	23.5	-0.48	GAFGKALGTCAR	E20241119_05_FTMSms2hcd	2e-07	3	24909.4
AT1G26910	uL16y	Ribosomal Protein uL16y	GlyGly@5	GlyGly@121	2	661.835	49.351	14.8	-0.042	GAFGKALGTCAR	E20241119_05_FTMSms2hcd	3e-05	3	24909.4
AT1G04480	uL14x	Ribosomal Protein uL14x	GlyGly@4	GlyGly@113	3	487.257	52.539	16.9	-0.82	GEMKGSAITGPIGK	E20241119_03_FTMSms2hcd	0.0005	4	15026.9
AT3G49010	eL13z	Ribosomal Protein eL13z	GlyGly@8	GlyGly@80	3	529.963	105.294	31.4	-0.15	GFTLEELKAAGIPK	E20241119_03_FTMSms2hcd	7e-11	5	23767
AT3G49010	eL13z	Ribosomal Protein eL13z	Label:15N(2)+GlyGly@8=45	Label:15N(2)+GlyGly@80=45	3	535.947	105.061	22.4	2.6	GFTLEELKAAGIPK	E20241119_03_FTMSms2hcd	4.1e-07	5	23767
AT3G49010	eL13z	Ribosomal Protein eL13z	GlyGly@8	GlyGly@80	3	529.963	104.853	23.8	0.04	GFTLEELKAAGIPK	E20241119_05_FTMSms2hcd	2e-07	5	23767
AT3G49010	eL13z	Ribosomal Protein eL13z	Label:15N(2)+GlyGly@8=48	Label:15N(2)+GlyGly@80=48	3	535.944	104.804	27.6	-2	GFTLEELKAAGIPK	E20241119_05_FTMSms2hcd	3e-06	5	23767
AT3G49010	eL13z	Ribosomal Protein eL13z	Label:15N(2)+GlyGly@8=33	Label:15N(2)+GlyGly@80=33	2	803.413	104.921	14.7	-0.62	GFTLEELKAAGIPK	E20241119_05_FTMSms2hcd	0.00036	5	23767
AT3G48960	eL13y	Ribosomal Protein eL13y	Label:15N(2)+GlyGly@8=48	Label:15N(2)+GlyGly@80=48	3	535.944	104.804	27.6	-2	GFTLEELKAAGIPK	E20241119_05_FTMSms2hcd	3e-06	5	23502.7
AT3G48960	eL13y	Ribosomal Protein eL13y	Label:15N(2)+GlyGly@8=33	Label:15N(2)+GlyGly@80=33	2	803.413	104.921	14.7	-0.62	GFTLEELKAAGIPK	E20241119_05_FTMSms2hcd	0.00036	5	23502.7
AT5G23900	eL13x	Ribosomal Protein eL13x	Label:15N(2)+GlyGly@8=47	Label:15N(2)+GlyGly@80=47	3	545.289	110.704	10.2	0.63	GFTLEELKVAGIPK	E20241119_03_FTMSms2hcd	0.0011	1	23485.6
AT5G23900	eL13x	Ribosomal Protein eL13x	GlyGly@8	GlyGly@80	3	539.306	110.545	20.8	-0.83	GFTLEELKVAGIPK	E20241119_05_FTMSms2hcd	3.8e-07	1	23485.6
AT5G23900	eL13x	Ribosomal Protein eL13x	Label:15N(2)+GlyGly@8=49	Label:15N(2)+GlyGly@80=49	3	545.289	110.475	15.4	0.27	GFTLEELKVAGIPK	E20241119_05_FTMSms2hcd	5.4e-05	1	23485.6
AT1G23290	uL15y	Ribosomal Protein uL15y	Label:15N(2)+GlyGly@12|14	Label:15N(2)+GlyGly@123|125	3	567.297	44.009	12.3	-0.37	GHLPENKPFVVKAK	E20241119_05_FTMSms2hcd	9.3e-05	2	16292.3
AT1G70600	uL15x	Ribosomal Protein uL15x	Label:15N(2)+GlyGly@12|14	Label:15N(2)+GlyGly@123|125	3	567.297	44.009	12.3	-0.37	GHLPENKPFVVKAK	E20241119_05_FTMSms2hcd	9.3e-05	2	16455.5
AT1G02780	eL19x	Ribosomal Protein eL19x	GlyGly@2	GlyGly@21	3	740.682	83.572	25.7	-1.7	GKVWLDPNESSDISMANSR	E20241119_05_FTMSms2hcd	1.7e-11	1	24606.5
AT2G17360	eS4z	Ribosomal Protein eS4z	GlyGly@7	GlyGly@75	3	389.219	26.726	17.2	-0.76	HIQVDGKVR	E20241119_03_FTMSms2hcd	0.00024	5	29803.1
AT2G41840	uS5x	Ribosomal Protein uS5x	GlyGly@6	GlyGly@108	3	405.561	30.494	18.7	0.61	IMPVQKQTR	E20241119_03_FTMSms2hcd	0.00021	6	30878.9
AT1G58983	uS5u	Ribosomal Protein uS5u	GlyGly@6	GlyGly@107	3	405.561	30.494	18.7	0.61	IMPVQKQTR	E20241119_03_FTMSms2hcd	0.00021	6	30771.6
AT2G41840	uS5x	Ribosomal Protein uS5x	Label:15N(2)+GlyGly@6	Label:15N(2)+GlyGly@108	3	411.211	30.426	16.8	1.9	IMPVQKQTR	E20241119_03_FTMSms2hcd	0.0026	6	30878.9
AT2G41840	uS5x	Ribosomal Protein uS5x	GlyGly@6	GlyGly@108	3	405.561	30.141	15.8	0.61	IMPVQKQTR	E20241119_05_FTMSms2hcd	2.1e-05	6	30878.9
AT2G41840	uS5x	Ribosomal Protein uS5x	Label:15N(2)+GlyGly@6	Label:15N(2)+GlyGly@108	3	411.21	30.302	20.2	-0.77	IMPVQKQTR	E20241119_05_FTMSms2hcd	3.6e-05	6	30878.9
AT2G47110	eS31y	Ribosomal Protein eS31y	GlyGly@4	GlyGly@33	2	819.416	36.207	27.5	0.091	IQDKEGIPPDQQR	E20241119_03_FTMSms2hcd	2e-09	19	17811.9
AT2G47110	eS31y	Ribosomal Protein eS31y	GlyGly@4	GlyGly@33	3	546.613	36.659	35	-0.57	IQDKEGIPPDQQR	E20241119_03_FTMSms2hcd	6e-09	19	17811.9
AT3G62250	eS31x	Ribosomal Protein eS31x	GlyGly@4	GlyGly@33	2	819.416	36.207	27.5	0.091	IQDKEGIPPDQQR	E20241119_03_FTMSms2hcd	2e-09	19	17796.9
AT3G62250	eS31x	Ribosomal Protein eS31x	GlyGly@4	GlyGly@33	3	546.613	36.659	35	-0.57	IQDKEGIPPDQQR	E20241119_03_FTMSms2hcd	6e-09	19	17796.9
AT1G23410	eS31z	Ribosomal Protein eS31z	Label:15N(2)+GlyGly@4	Label:15N(2)+GlyGly@33	2	830.384	36.01	16.5	0.47	IQDKEGIPPDQQR	E20241119_03_FTMSms2hcd	0.00014	19	17671.8
AT1G23410	eS31z	Ribosomal Protein eS31z	Label:15N(2)+GlyGly@4	Label:15N(2)+GlyGly@33	3	553.925	39.394	18.1	0.18	IQDKEGIPPDQQR	E20241119_03_FTMSms2hcd	0.00025	19	17671.8
AT2G47110	eS31y	Ribosomal Protein eS31y	Label:15N(2)+GlyGly@4	Label:15N(2)+GlyGly@33	2	830.384	36.01	16.5	0.47	IQDKEGIPPDQQR	E20241119_03_FTMSms2hcd	0.00014	19	17811.9
AT2G47110	eS31y	Ribosomal Protein eS31y	Label:15N(2)+GlyGly@4	Label:15N(2)+GlyGly@33	3	553.925	39.394	18.1	0.18	IQDKEGIPPDQQR	E20241119_03_FTMSms2hcd	0.00025	19	17811.9
AT3G62250	eS31x	Ribosomal Protein eS31x	Label:15N(2)+GlyGly@4	Label:15N(2)+GlyGly@33	2	830.384	36.01	16.5	0.47	IQDKEGIPPDQQR	E20241119_03_FTMSms2hcd	0.00014	19	17796.9
AT3G62250	eS31x	Ribosomal Protein eS31x	Label:15N(2)+GlyGly@4	Label:15N(2)+GlyGly@33	3	553.925	39.394	18.1	0.18	IQDKEGIPPDQQR	E20241119_03_FTMSms2hcd	0.00025	19	17796.9
AT1G23410	eS31z	Ribosomal Protein eS31z	GlyGly@4	GlyGly@33	3	546.613	38.25	33.4	-0.57	IQDKEGIPPDQQR	E20241119_05_FTMSms2hcd	6.6e-09	19	17671.8
AT1G23410	eS31z	Ribosomal Protein eS31z	GlyGly@4	GlyGly@33	2	819.415	35.341	20.7	-1	IQDKEGIPPDQQR	E20241119_05_FTMSms2hcd	3.4e-07	19	17671.8
AT3G62250	eS31x	Ribosomal Protein eS31x	GlyGly@4	GlyGly@33	3	546.613	38.25	33.4	-0.57	IQDKEGIPPDQQR	E20241119_05_FTMSms2hcd	6.6e-09	19	17796.9
AT3G62250	eS31x	Ribosomal Protein eS31x	GlyGly@4	GlyGly@33	2	819.415	35.341	20.7	-1	IQDKEGIPPDQQR	E20241119_05_FTMSms2hcd	3.4e-07	19	17796.9
AT2G47110	eS31y	Ribosomal Protein eS31y	Label:15N(2)+GlyGly@4	Label:15N(2)+GlyGly@33	3	553.924	35.617	34.4	-0.72	IQDKEGIPPDQQR	E20241119_05_FTMSms2hcd	8.9e-06	19	17811.9
AT2G47110	eS31y	Ribosomal Protein eS31y	Label:15N(2)+GlyGly@4	Label:15N(2)+GlyGly@33	2	830.383	35.867	20.7	0.23	IQDKEGIPPDQQR	E20241119_05_FTMSms2hcd	2.5e-05	19	17811.9
AT3G62250	eS31x	Ribosomal Protein eS31x	Label:15N(2)+GlyGly@4	Label:15N(2)+GlyGly@33	3	553.924	35.617	34.4	-0.72	IQDKEGIPPDQQR	E20241119_05_FTMSms2hcd	8.9e-06	19	17796.9
AT3G62250	eS31x	Ribosomal Protein eS31x	Label:15N(2)+GlyGly@4	Label:15N(2)+GlyGly@33	2	830.383	35.867	20.7	0.23	IQDKEGIPPDQQR	E20241119_05_FTMSms2hcd	2.5e-05	19	17796.9
AT1G58983	uS5u	Ribosomal Protein uS5u	GlyGly@3	GlyGly@70	4	474.779	101.924	19.2	0.24	ITKLEQIYLHSLPVK	E20241119_03_FTMSms2hcd	4.5e-07	5	30771.6
AT2G37270	uS7z	Ribosomal Protein uS7z	GlyGly@1	GlyGly@66	3	405.548	28.559	17.4	-0.55	KAQCPIVER	E20241119_03_FTMSms2hcd	0.0014	4	22990.7
AT2G18020	uL2z	Ribosomal Protein uL2z	GlyGly@1	GlyGly@93	3	498.643	101.354	16.6	-0.79	KATLVVGNVLPLR	E20241119_03_FTMSms2hcd	1e-05	2	27859.4
AT5G16130	eS7x	Ribosomal Protein eS7x	GlyGly@1	GlyGly@59	3	435.927	96.413	12.6	-0.55	KAVVIYVPFR	E20241119_03_FTMSms2hcd	0.00084	3	22060.9
AT3G02560	eS7y	Ribosomal Protein eS7y	GlyGly@1	GlyGly@59	3	435.927	96.413	12.6	-0.55	KAVVIYVPFR	E20241119_03_FTMSms2hcd	0.00084	3	22196
AT5G20290	eS8z	Ribosomal Protein eS8z	GlyGly@18=86	GlyGly@151=86	3	700.673	44.735	18.5	-1.9	KDGEEGEEAAVAAPEEVKK	E20241119_03_FTMSms2hcd	3.9e-07	1	24993.8
AT3G04840	eS1z	Ribosomal Protein eS1z	GlyGly@1|7	GlyGly@27|33	4	495.005	89.952	17.1	-0.58	KDWYDVKAPSIFTHR	E20241119_03_FTMSms2hcd	0.00018	1	29850.9
AT3G04840	eS1z	Ribosomal Protein eS1z	Label:15N(2)+GlyGly@7=7	Label:15N(2)+GlyGly@33=7	4	501.237	89.867	18.1	1.7	KDWYDVKAPSIFTHR	E20241119_03_FTMSms2hcd	0.00063	1	29850.9
AT3G04840	eS1z	Ribosomal Protein eS1z	GlyGly@7=10	GlyGly@33=10	4	495.005	89.634	16.4	-0.38	KDWYDVKAPSIFTHR	E20241119_05_FTMSms2hcd	0.001	1	29850.9
AT4G31700	eS6z	Ribosomal Protein eS6z	GlyGly@14=64	GlyGly@131=64	3	628.654	54.627	10.7	0.27	KGENDLPGLTDTEKPR	E20241119_03_FTMSms2hcd	0.00031	2	28367.3
AT4G31700	eS6z	Ribosomal Protein eS6z	GlyGly@14=82	GlyGly@131=82	3	628.653	54.629	18.1	-1.5	KGENDLPGLTDTEKPR	E20241119_05_FTMSms2hcd	1.2e-06	2	28367.3
AT3G60770	uS15z	Ribosomal Protein uS15z	GlyGly@1	GlyGly@43	3	499.303	95.702	24.9	-0.094	KGLTPSQIGVILR	E20241119_03_FTMSms2hcd	8.7e-06	2	17095.3
AT4G00100	uS15y	Ribosomal Protein uS15y	GlyGly@1	GlyGly@43	3	499.303	95.702	24.9	-0.094	KGLTPSQIGVILR	E20241119_03_FTMSms2hcd	8.7e-06	2	17085.2
AT4G00100	uS15y	Ribosomal Protein uS15y	Label:15N(2)+GlyGly@1	Label:15N(2)+GlyGly@43	3	505.95	95.622	13.8	0.11	KGLTPSQIGVILR	E20241119_03_FTMSms2hcd	0.00088	2	17085.2
AT3G60770	uS15z	Ribosomal Protein uS15z	Label:15N(2)+GlyGly@1	Label:15N(2)+GlyGly@43	3	505.95	95.622	13.8	0.11	KGLTPSQIGVILR	E20241119_03_FTMSms2hcd	0.00088	2	17095.3
AT3G60770	uS15z	Ribosomal Protein uS15z	GlyGly@1	GlyGly@43	3	499.303	95.427	27.2	-1.5	KGLTPSQIGVILR	E20241119_05_FTMSms2hcd	1.7e-08	2	17095.3
AT4G00100	uS15y	Ribosomal Protein uS15y	GlyGly@1	GlyGly@43	3	499.303	95.427	27.2	-1.5	KGLTPSQIGVILR	E20241119_05_FTMSms2hcd	1.7e-08	2	17085.2
AT3G60770	uS15z	Ribosomal Protein uS15z	Label:15N(2)+GlyGly@1	Label:15N(2)+GlyGly@43	3	505.95	95.351	20.4	-0.092	KGLTPSQIGVILR	E20241119_05_FTMSms2hcd	0.0007	2	17095.3
AT4G00100	uS15y	Ribosomal Protein uS15y	Label:15N(2)+GlyGly@1	Label:15N(2)+GlyGly@43	3	505.95	95.351	20.4	-0.092	KGLTPSQIGVILR	E20241119_05_FTMSms2hcd	0.0007	2	17085.2
AT3G49010	eL13z	Ribosomal Protein eL13z	GlyGly@1	GlyGly@87	3	502.291	65.97	48.3	-0.66	KLAPTIGIAVDHR	E20241119_03_FTMSms2hcd	1.3e-09	4	23767
AT3G49010	eL13z	Ribosomal Protein eL13z	GlyGly@1	GlyGly@87	3	502.291	66.203	42.2	-1.5	KLAPTIGIAVDHR	E20241119_05_FTMSms2hcd	3e-12	4	23767
AT5G23900	eL13x	Ribosomal Protein eL13x	GlyGly@1	GlyGly@87	3	507.623	65.534	25.9	-0.92	KLAPTIGISVDHR	E20241119_05_FTMSms2hcd	7e-09	1	23485.6
AT5G23900	eL13x	Ribosomal Protein eL13x	Label:15N(2)+GlyGly@1	Label:15N(2)+GlyGly@87	3	514.602	65.515	18.4	-0.41	KLAPTIGISVDHR	E20241119_05_FTMSms2hcd	7.1e-06	1	23485.6
AT4G31700	eS6z	Ribosomal Protein eS6z	GlyGly@9=57	GlyGly@23=57	3	496.267	48.362	22.1	0.3	KLEIDDDQKLR	E20241119_05_FTMSms2hcd	2.1e-05	3	28367.3
AT5G10360	eS6y	Ribosomal Protein eS6y	GlyGly@9=57	GlyGly@23=57	3	496.267	48.362	22.1	0.3	KLEIDDDQKLR	E20241119_05_FTMSms2hcd	2.1e-05	3	28162.2
AT1G67430	uL22y	Ribosomal Protein uL22y	GlyGly@6=63	GlyGly@43=63	2	512.847	42.51	18.8	-0.2	KLPLIKAK	E20241119_03_FTMSms2hcd	1.2e-06	2	19853.9
AT1G67430	uL22y	Ribosomal Protein uL22y	GlyGly@6=45	GlyGly@43=45	2	512.847	42.191	11.4	-0.98	KLPLIKAK	E20241119_05_FTMSms2hcd	0.00015	2	19853.9
AT1G02780	eL19x	Ribosomal Protein eL19x	GlyGly@1|4	GlyGly@43|46	3	434.935	65.417	22.6	0.011	KLVKDGFIIR	E20241119_03_FTMSms2hcd	0.00074	3	24606.5
AT1G02780	eL19x	Ribosomal Protein eL19x	GlyGly@1|4	GlyGly@43|46	3	434.934	65.406	19	-1.4	KLVKDGFIIR	E20241119_05_FTMSms2hcd	0.00065	3	24606.5
AT3G04920	eS24z	Ribosomal Protein eS24z	GlyGly@1	GlyGly@22	3	508.288	85.322	16.9	-0.21	KQFVIDVLHPGR	E20241119_03_FTMSms2hcd	1.3e-05	2	15372.3
AT5G28060	eS24y	Ribosomal Protein eS24y	GlyGly@1	GlyGly@22	3	508.288	85.322	16.9	-0.21	KQFVIDVLHPGR	E20241119_03_FTMSms2hcd	1.3e-05	2	15419.3
AT4G25740	eS10z	Ribosomal Protein eS10z	GlyGly@1|4	GlyGly@93|96	4	449.489	30.191	25.7	-0.9	KSAKPGGRPFGGPPGDR	E20241119_03_FTMSms2hcd	5.7e-09	2	19447.1
AT4G25740	eS10z	Ribosomal Protein eS10z	GlyGly@1=20	GlyGly@93=20	4	449.489	29.064	21.7	-0.68	KSAKPGGRPFGGPPGDR	E20241119_03_FTMSms2hcd	0.00023	2	19447.1
AT4G25740	eS10z	Ribosomal Protein eS10z	GlyGly@4=23	GlyGly@96=23	3	598.983	29.927	16	-1.2	KSAKPGGRPFGGPPGDR	E20241119_03_FTMSms2hcd	0.00067	2	19447.1
AT4G25740	eS10z	Ribosomal Protein eS10z	Label:15N(2)+GlyGly@1|4	Label:15N(2)+GlyGly@93|96	4	456.219	29.302	23.8	0.021	KSAKPGGRPFGGPPGDR	E20241119_05_FTMSms2hcd	7.9e-06	2	19447.1
AT2G34480	eL20y	Ribosomal Protein eL20y	GlyGly@15=93	GlyGly@69=93	4	627.33	91.3	31.7	-0.33	KSNGQMLAINEIYEKNPTTIK	E20241119_05_FTMSms2hcd	2.8e-10	1	21307.3
AT2G34480	eL20y	Ribosomal Protein eL20y	Label:15N(2)+GlyGly@15=40	Label:15N(2)+GlyGly@69=40	4	634.805	95.494	34.1	-4.4	KSNGQMLAINEIYEKNPTTIK	E20241119_05_FTMSms2hcd	2.3e-08	1	21307.3
AT2G19730	eL28z	Ribosomal Protein eL28z	GlyGly@1=29	GlyGly@55=29	4	554.562	66.887	19.4	-0.84	KTVTIQAADKDQAVVLATTK	E20241119_05_FTMSms2hcd	3.4e-05	3	15895.6
AT4G29410	eL28y	Ribosomal Protein eL28y	GlyGly@1=31	GlyGly@55=31	4	533.053	61.434	16.4	-0.13	KTVTIQAAGKDQGVVLGTTK	E20241119_03_FTMSms2hcd	3.6e-05	2	15910.7
AT4G29410	eL28y	Ribosomal Protein eL28y	GlyGly@1=61	GlyGly@55=61	4	533.053	61.555	24.7	-1.4	KTVTIQAAGKDQGVVLGTTK	E20241119_05_FTMSms2hcd	7.5e-10	2	15910.7
AT4G29410	eL28y	Ribosomal Protein eL28y	GlyGly@1=24	GlyGly@55=24	3	710.401	61.56	11.2	-1.6	KTVTIQAAGKDQGVVLGTTK	E20241119_05_FTMSms2hcd	0.001	2	15910.7
AT1G33120	uL6z	Ribosomal Protein uL6z	GlyGly@1	GlyGly@128	3	491.941	88.081	21.1	-1.4	KVEMLDGVTIVR	E20241119_03_FTMSms2hcd	0.0021	2	22017.8
AT1G33120	uL6z	Ribosomal Protein uL6z	Label:15N(2)+GlyGly@1	Label:15N(2)+GlyGly@128	3	497.924	87.826	26.6	0.16	KVEMLDGVTIVR	E20241119_05_FTMSms2hcd	0.00021	2	22017.8
AT2G41840	uS5x	Ribosomal Protein uS5x	GlyGly@1	GlyGly@206	3	632.997	114.374	19.8	-2.9	KVLQFAGIDDVFTSSR	E20241119_05_FTMSms2hcd	2.3e-07	6	30878.9
AT2G41840	uS5x	Ribosomal Protein uS5x	Label:15N(2)+GlyGly@1	Label:15N(2)+GlyGly@206	3	640.641	114.375	13	-2.3	KVLQFAGIDDVFTSSR	E20241119_05_FTMSms2hcd	0.0009	6	30878.9
AT1G02780	eL19x	Ribosomal Protein eL19x	GlyGly@3	GlyGly@183	3	893.16	80.156	46.5	-0.42	LAKGPGGDVAPVAAPAPAATPAPTAAVPK	E20241119_03_FTMSms2hcd	6.8e-12	1	24606.5
AT1G02780	eL19x	Ribosomal Protein eL19x	GlyGly@3	GlyGly@183	3	893.159	80.214	54.7	-1.2	LAKGPGGDVAPVAAPAPAATPAPTAAVPK	E20241119_05_FTMSms2hcd	3.7e-12	1	24606.5
AT1G43170	uL3z	Ribosomal Protein uL3z	GlyGly@7	GlyGly@359	3	390.908	82.283	16.9	0.17	LALEEIKLK	E20241119_03_FTMSms2hcd	0.00024	9	44559.5
AT1G43170	uL3z	Ribosomal Protein uL3z	Label:15N(2)+GlyGly@7=31	Label:15N(2)+GlyGly@359=31	3	395.228	82.243	14.7	-0.048	LALEEIKLK	E20241119_03_FTMSms2hcd	0.00021	9	44559.5
AT1G43170	uL3z	Ribosomal Protein uL3z	GlyGly@7	GlyGly@359	3	390.908	82.358	14.9	-0.6	LALEEIKLK	E20241119_05_FTMSms2hcd	0.00084	9	44559.5
AT1G43170	uL3z	Ribosomal Protein uL3z	Label:15N(2)+GlyGly@7=28	Label:15N(2)+GlyGly@359=28	3	395.228	82.293	13.4	-1.6	LALEEIKLK	E20241119_05_FTMSms2hcd	0.0023	9	44559.5
AT3G62250	eS31x	Ribosomal Protein eS31x	GlyGly@14=9	GlyGly@113=9	4	509.787	96.171	29.6	-1.1	LAVLQFYKIDGSGKVQR	E20241119_03_FTMSms2hcd	1.3e-06	1	17796.9
AT3G62250	eS31x	Ribosomal Protein eS31x	GlyGly@14=24	GlyGly@113=24	4	509.787	95.696	42.2	-1.3	LAVLQFYKIDGSGKVQR	E20241119_05_FTMSms2hcd	1.6e-08	1	17796.9
AT3G62250	eS31x	Ribosomal Protein eS31x	Label:15N(2)+GlyGly@14=31	Label:15N(2)+GlyGly@113=31	4	516.268	95.604	26.1	-0.13	LAVLQFYKIDGSGKVQR	E20241119_05_FTMSms2hcd	4.2e-07	1	17796.9
AT2G47110	eS31y	Ribosomal Protein eS31y	GlyGly@14=36	GlyGly@113=36	4	506.284	90.055	62.6	-0.057	LAVLQFYKVDGSGKVQR	E20241119_03_FTMSms2hcd	3.5e-10	3	17811.9
AT2G47110	eS31y	Ribosomal Protein eS31y	GlyGly@14=29	GlyGly@113=29	3	674.709	90.031	51.2	0.13	LAVLQFYKVDGSGKVQR	E20241119_03_FTMSms2hcd	9.5e-10	3	17811.9
AT2G47110	eS31y	Ribosomal Protein eS31y	GlyGly@8|14	GlyGly@107|113	3	674.709	90.609	11.4	-0.76	LAVLQFYKVDGSGKVQR	E20241119_03_FTMSms2hcd	0.0004	3	17811.9
AT1G23410	eS31z	Ribosomal Protein eS31z	Label:15N(2)+GlyGly@14=9	Label:15N(2)+GlyGly@113=9	3	683.351	90.059	25.6	0.76	LAVLQFYKVDGSGKVQR	E20241119_03_FTMSms2hcd	0.00024	3	17671.8
AT2G47110	eS31y	Ribosomal Protein eS31y	Label:15N(2)+GlyGly@14=9	Label:15N(2)+GlyGly@113=9	3	683.351	90.059	25.6	0.76	LAVLQFYKVDGSGKVQR	E20241119_03_FTMSms2hcd	0.00024	3	17811.9
AT1G23410	eS31z	Ribosomal Protein eS31z	GlyGly@14=31	GlyGly@113=31	3	674.709	89.851	66.5	-0.61	LAVLQFYKVDGSGKVQR	E20241119_05_FTMSms2hcd	2.6e-11	3	17671.8
AT1G23410	eS31z	Ribosomal Protein eS31z	GlyGly@14=38	GlyGly@113=38	4	506.283	89.843	57.9	-0.65	LAVLQFYKVDGSGKVQR	E20241119_05_FTMSms2hcd	7.1e-10	3	17671.8
AT2G47110	eS31y	Ribosomal Protein eS31y	Label:15N(2)+GlyGly@14=8	Label:15N(2)+GlyGly@113=8	3	683.349	89.814	27.4	-1.4	LAVLQFYKVDGSGKVQR	E20241119_05_FTMSms2hcd	5.2e-05	3	17811.9
AT5G15200	uS4z	Ribosomal Protein uS4z	GlyGly@5	GlyGly@156	4	618.32	92.394	26.9	-0.49	LDSQKHIDFALTSPFGGGRPGR	E20241119_03_FTMSms2hcd	4e-07	1	23036.6
AT5G15200	uS4z	Ribosomal Protein uS4z	GlyGly@5	GlyGly@156	5	494.858	92.432	23.6	0.94	LDSQKHIDFALTSPFGGGRPGR	E20241119_03_FTMSms2hcd	0.00014	1	23036.6
AT2G47110	eS31y	Ribosomal Protein eS31y	GlyGly@6	GlyGly@48	3	487.6	79.726	41.1	-0.72	LIFAGKQLEDGR	E20241119_03_FTMSms2hcd	4.1e-09	20	17811.9
AT2G47110	eS31y	Ribosomal Protein eS31y	GlyGly@6	GlyGly@48	2	730.896	71.708	54.1	-0.19	LIFAGKQLEDGR	E20241119_03_FTMSms2hcd	1.1e-08	20	17811.9
AT3G62250	eS31x	Ribosomal Protein eS31x	GlyGly@6	GlyGly@48	3	487.6	79.726	41.1	-0.72	LIFAGKQLEDGR	E20241119_03_FTMSms2hcd	4.1e-09	20	17796.9
AT3G62250	eS31x	Ribosomal Protein eS31x	GlyGly@6	GlyGly@48	2	730.896	71.708	54.1	-0.19	LIFAGKQLEDGR	E20241119_03_FTMSms2hcd	1.1e-08	20	17796.9
AT1G23410	eS31z	Ribosomal Protein eS31z	Label:15N(2)+GlyGly@6	Label:15N(2)+GlyGly@48	2	740.369	75.526	23.3	1.4	LIFAGKQLEDGR	E20241119_03_FTMSms2hcd	1.4e-06	20	17671.8
AT1G23410	eS31z	Ribosomal Protein eS31z	Label:15N(2)+GlyGly@6	Label:15N(2)+GlyGly@48	3	493.914	84.172	24.2	-0.22	LIFAGKQLEDGR	E20241119_03_FTMSms2hcd	1.9e-06	20	17671.8
AT2G47110	eS31y	Ribosomal Protein eS31y	Label:15N(2)+GlyGly@6	Label:15N(2)+GlyGly@48	2	740.369	75.526	23.3	1.4	LIFAGKQLEDGR	E20241119_03_FTMSms2hcd	1.4e-06	20	17811.9
AT2G47110	eS31y	Ribosomal Protein eS31y	Label:15N(2)+GlyGly@6	Label:15N(2)+GlyGly@48	3	493.914	84.172	24.2	-0.22	LIFAGKQLEDGR	E20241119_03_FTMSms2hcd	1.9e-06	20	17811.9
AT3G62250	eS31x	Ribosomal Protein eS31x	Label:15N(2)+GlyGly@6	Label:15N(2)+GlyGly@48	2	740.369	75.526	23.3	1.4	LIFAGKQLEDGR	E20241119_03_FTMSms2hcd	1.4e-06	20	17796.9
AT3G62250	eS31x	Ribosomal Protein eS31x	Label:15N(2)+GlyGly@6	Label:15N(2)+GlyGly@48	3	493.914	84.172	24.2	-0.22	LIFAGKQLEDGR	E20241119_03_FTMSms2hcd	1.9e-06	20	17796.9
AT1G23410	eS31z	Ribosomal Protein eS31z	GlyGly@6	GlyGly@48	3	487.6	80.892	41.1	-0.93	LIFAGKQLEDGR	E20241119_05_FTMSms2hcd	1.7e-09	20	17671.8
AT1G23410	eS31z	Ribosomal Protein eS31z	GlyGly@6	GlyGly@48	2	730.896	72.029	52.5	-0.33	LIFAGKQLEDGR	E20241119_05_FTMSms2hcd	2.5e-09	20	17671.8
AT3G62250	eS31x	Ribosomal Protein eS31x	GlyGly@6	GlyGly@48	3	487.6	80.892	41.1	-0.93	LIFAGKQLEDGR	E20241119_05_FTMSms2hcd	1.7e-09	20	17796.9
AT3G62250	eS31x	Ribosomal Protein eS31x	GlyGly@6	GlyGly@48	2	730.896	72.029	52.5	-0.33	LIFAGKQLEDGR	E20241119_05_FTMSms2hcd	2.5e-09	20	17796.9
AT2G47110	eS31y	Ribosomal Protein eS31y	Label:15N(2)+GlyGly@6	Label:15N(2)+GlyGly@48	2	740.368	72.058	43.4	-0.5	LIFAGKQLEDGR	E20241119_05_FTMSms2hcd	8.4e-07	20	17811.9
AT2G47110	eS31y	Ribosomal Protein eS31y	Label:15N(2)+GlyGly@6	Label:15N(2)+GlyGly@48	3	493.915	82.545	31.1	0.6	LIFAGKQLEDGR	E20241119_05_FTMSms2hcd	8.4e-07	20	17811.9
AT3G62250	eS31x	Ribosomal Protein eS31x	Label:15N(2)+GlyGly@6	Label:15N(2)+GlyGly@48	2	740.368	72.058	43.4	-0.5	LIFAGKQLEDGR	E20241119_05_FTMSms2hcd	8.4e-07	20	17796.9
AT3G62250	eS31x	Ribosomal Protein eS31x	Label:15N(2)+GlyGly@6	Label:15N(2)+GlyGly@48	3	493.915	82.545	31.1	0.6	LIFAGKQLEDGR	E20241119_05_FTMSms2hcd	8.4e-07	20	17796.9
AT2G47110	eS31y	Ribosomal Protein eS31y	GlyGly@6	GlyGly@48	4	627.587	96.869	49.8	0.2	LIFAGKQLEDGRTLADYNIQK	E20241119_03_FTMSms2hcd	7.7e-10	20	17811.9
AT2G47110	eS31y	Ribosomal Protein eS31y	GlyGly@6	GlyGly@48	3	836.446	96.224	67.8	-0.25	LIFAGKQLEDGRTLADYNIQK	E20241119_03_FTMSms2hcd	6.4e-09	20	17811.9
AT3G62250	eS31x	Ribosomal Protein eS31x	GlyGly@6	GlyGly@48	4	627.587	96.869	49.8	0.2	LIFAGKQLEDGRTLADYNIQK	E20241119_03_FTMSms2hcd	7.7e-10	20	17796.9
AT3G62250	eS31x	Ribosomal Protein eS31x	GlyGly@6	GlyGly@48	3	836.446	96.224	67.8	-0.25	LIFAGKQLEDGRTLADYNIQK	E20241119_03_FTMSms2hcd	6.4e-09	20	17796.9
AT1G23410	eS31z	Ribosomal Protein eS31z	GlyGly@6	GlyGly@48	4	627.586	95.957	53.1	-0.91	LIFAGKQLEDGRTLADYNIQK	E20241119_05_FTMSms2hcd	1e-10	20	17671.8
AT1G23410	eS31z	Ribosomal Protein eS31z	GlyGly@6	GlyGly@48	3	836.446	95.995	39.8	-1.1	LIFAGKQLEDGRTLADYNIQK	E20241119_05_FTMSms2hcd	2.8e-07	20	17671.8
AT3G62250	eS31x	Ribosomal Protein eS31x	GlyGly@6	GlyGly@48	4	627.586	95.957	53.1	-0.91	LIFAGKQLEDGRTLADYNIQK	E20241119_05_FTMSms2hcd	1e-10	20	17796.9
AT3G62250	eS31x	Ribosomal Protein eS31x	GlyGly@6	GlyGly@48	3	836.446	95.995	39.8	-1.1	LIFAGKQLEDGRTLADYNIQK	E20241119_05_FTMSms2hcd	2.8e-07	20	17796.9
AT2G47110	eS31y	Ribosomal Protein eS31y	Label:15N(2)+GlyGly@6=67	Label:15N(2)+GlyGly@48=67	4	635.314	96.594	28.2	0.01	LIFAGKQLEDGRTLADYNIQK	E20241119_05_FTMSms2hcd	5.4e-07	20	17811.9
AT2G47110	eS31y	Ribosomal Protein eS31y	Label:15N(2)+GlyGly@6=30	Label:15N(2)+GlyGly@48=30	3	846.749	96.249	37.4	-0.47	LIFAGKQLEDGRTLADYNIQK	E20241119_05_FTMSms2hcd	0.00015	20	17811.9
AT3G62250	eS31x	Ribosomal Protein eS31x	Label:15N(2)+GlyGly@6=67	Label:15N(2)+GlyGly@48=67	4	635.314	96.594	28.2	0.01	LIFAGKQLEDGRTLADYNIQK	E20241119_05_FTMSms2hcd	5.4e-07	20	17796.9
AT3G62250	eS31x	Ribosomal Protein eS31x	Label:15N(2)+GlyGly@6=30	Label:15N(2)+GlyGly@48=30	3	846.749	96.249	37.4	-0.47	LIFAGKQLEDGRTLADYNIQK	E20241119_05_FTMSms2hcd	0.00015	20	17796.9
AT1G43170	uL3z	Ribosomal Protein uL3z	GlyGly@2	GlyGly@361	3	559.302	102.616	13.4	-0.011	LKFIDTASIFGHGR	E20241119_03_FTMSms2hcd	3.7e-05	9	44559.5
AT1G43170	uL3z	Ribosomal Protein uL3z	Label:15N(2)+GlyGly@2	Label:15N(2)+GlyGly@361	3	566.614	102.556	16.2	1.1	LKFIDTASIFGHGR	E20241119_03_FTMSms2hcd	7.7e-05	9	44559.5
AT1G43170	uL3z	Ribosomal Protein uL3z	GlyGly@2	GlyGly@361	3	559.302	102.107	26.4	-0.73	LKFIDTASIFGHGR	E20241119_05_FTMSms2hcd	2.6e-09	9	44559.5
AT1G43170	uL3z	Ribosomal Protein uL3z	GlyGly@2	GlyGly@361	4	419.728	102.083	20.8	-0.77	LKFIDTASIFGHGR	E20241119_05_FTMSms2hcd	4.5e-08	9	44559.5
AT1G43170	uL3z	Ribosomal Protein uL3z	Label:15N(2)+GlyGly@2	Label:15N(2)+GlyGly@361	3	566.614	102.058	19	0.0083	LKFIDTASIFGHGR	E20241119_05_FTMSms2hcd	2.8e-05	9	44559.5
AT3G62870	eL8y	Ribosomal Protein eL8y	GlyGly@2	GlyGly@66	3	490.621	91.343	16.4	-0.16	LKVPPALNQFTK	E20241119_03_FTMSms2hcd	1.8e-05	2	29034.7
AT2G47610	eL8z	Ribosomal Protein eL8z	GlyGly@2	GlyGly@67	3	490.621	91.343	16.4	-0.16	LKVPPALNQFTK	E20241119_03_FTMSms2hcd	1.8e-05	2	29129.9
AT3G62870	eL8y	Ribosomal Protein eL8y	GlyGly@2	GlyGly@66	3	490.62	91.444	11.9	-1.8	LKVPPALNQFTK	E20241119_05_FTMSms2hcd	6.5e-05	2	29034.7
AT2G47610	eL8z	Ribosomal Protein eL8z	GlyGly@2	GlyGly@67	3	490.62	91.444	11.9	-1.8	LKVPPALNQFTK	E20241119_05_FTMSms2hcd	6.5e-05	2	29129.9
AT1G67430	uL22y	Ribosomal Protein uL22y	GlyGly@5;GlyGly@7	GlyGly@43;GlyGly@45	2	583.868	125.442	13.4	-6.9	LPLIKAKR	E20241119_03_FTMSms2hcd	8.1e-07	2	19853.9
AT1G02780	eL19x	Ribosomal Protein eL19x	GlyGly@4	GlyGly@92	3	419.909	90.212	15.6	-0.22	LPTKVLWMR	E20241119_05_FTMSms2hcd	0.00017	2	24606.5
AT4G31700	eS6z	Ribosomal Protein eS6z	GlyGly@7	GlyGly@245	2	608.83	44.28	16.8	0.11	LSSAAAKPSVTA	E20241119_03_FTMSms2hcd	9e-08	2	28367.3
AT4G31700	eS6z	Ribosomal Protein eS6z	Label:15N(2)+GlyGly@7	Label:15N(2)+GlyGly@245	2	616.307	44.158	17.6	-0.97	LSSAAAKPSVTA	E20241119_05_FTMSms2hcd	0.00017	2	28367.3
AT5G10360	eS6y	Ribosomal Protein eS6y	GlyGly@7	GlyGly@245	2	563.316	43.038	21.4	-0.64	LSSAPAKPVAA	E20241119_03_FTMSms2hcd	4.2e-07	2	28162.2
AT5G10360	eS6y	Ribosomal Protein eS6y	GlyGly@7	GlyGly@245	2	563.317	42.773	12.8	-0.47	LSSAPAKPVAA	E20241119_05_FTMSms2hcd	9.8e-05	2	28162.2
AT5G10360	eS6y	Ribosomal Protein eS6y	Label:15N(2)+GlyGly@7	Label:15N(2)+GlyGly@245	2	570.297	42.768	13.3	1.4	LSSAPAKPVAA	E20241119_05_FTMSms2hcd	2.3e-06	2	28162.2
AT2G19730	eL28z	Ribosomal Protein eL28z	GlyGly@5	GlyGly@87	2	558.342	59.51	24.6	-0.5	LSVNKSILK	E20241119_03_FTMSms2hcd	0.00065	5	15895.6
AT4G29410	eL28y	Ribosomal Protein eL28y	GlyGly@5	GlyGly@87	2	558.342	59.51	24.6	-0.5	LSVNKSILK	E20241119_03_FTMSms2hcd	0.00065	5	15910.7
AT2G19730	eL28z	Ribosomal Protein eL28z	GlyGly@5=34	GlyGly@87=34	3	415.262	49.804	11.6	-0.72	LSVNKSILKK	E20241119_03_FTMSms2hcd	0.00014	5	15895.6
AT4G29410	eL28y	Ribosomal Protein eL28y	GlyGly@5=34	GlyGly@87=34	3	415.262	49.804	11.6	-0.72	LSVNKSILKK	E20241119_03_FTMSms2hcd	0.00014	5	15910.7
AT2G19730	eL28z	Ribosomal Protein eL28z	Label:15N(2)+GlyGly@5=25	Label:15N(2)+GlyGly@87=25	3	420.582	49.78	13.8	4	LSVNKSILKK	E20241119_03_FTMSms2hcd	0.0026	5	15895.6
AT4G29410	eL28y	Ribosomal Protein eL28y	Label:15N(2)+GlyGly@5=25	Label:15N(2)+GlyGly@87=25	3	420.582	49.78	13.8	4	LSVNKSILKK	E20241119_03_FTMSms2hcd	0.0026	5	15910.7
AT2G19730	eL28z	Ribosomal Protein eL28z	GlyGly@5=24	GlyGly@87=24	3	415.262	49.644	22.8	-1.2	LSVNKSILKK	E20241119_05_FTMSms2hcd	1.6e-05	5	15895.6
AT4G29410	eL28y	Ribosomal Protein eL28y	GlyGly@5=24	GlyGly@87=24	3	415.262	49.644	22.8	-1.2	LSVNKSILKK	E20241119_05_FTMSms2hcd	1.6e-05	5	15910.7
AT2G19730	eL28z	Ribosomal Protein eL28z	Label:15N(2)+GlyGly@5=36	Label:15N(2)+GlyGly@87=36	3	420.58	49.604	25.2	-0.047	LSVNKSILKK	E20241119_05_FTMSms2hcd	3.7e-05	5	15895.6
AT4G29410	eL28y	Ribosomal Protein eL28y	Label:15N(2)+GlyGly@5=36	Label:15N(2)+GlyGly@87=36	3	420.58	49.604	25.2	-0.047	LSVNKSILKK	E20241119_05_FTMSms2hcd	3.7e-05	5	15910.7
AT3G48930	uS17z	Ribosomal Protein uS17z	Met-loss+Acetyl@1;GlyGly@7=40	Met-loss+Acetyl@1;GlyGly@7=40	3	558.633	65.536	27.2	-0.76	MAEQTEKAFLKQPK	E20241119_03_FTMSms2hcd	1.1e-06	3	17957.2
AT3G45030	uS10z	Ribosomal Protein uS10z	Met-loss+Acetyl@1;Oxidation@8;GlyGly@9	Met-loss+Acetyl@1;Oxidation@8;GlyGly@9	2	682.337	41.395	43.5	-1.3	MATAYQPMKPGK	E20241119_03_FTMSms2hcd	6e-09	3	13878.4
AT3G45030	uS10z	Ribosomal Protein uS10z	Met-loss+Acetyl@1;GlyGly@9	Met-loss+Acetyl@1;GlyGly@9	2	674.339	50.442	34	-1.1	MATAYQPMKPGK	E20241119_03_FTMSms2hcd	1e-08	3	13878.4
AT3G45030	uS10z	Ribosomal Protein uS10z	Met-loss+Acetyl@1;Label:15N(2)+GlyGly@9=21	Met-loss+Acetyl@1;Label:15N(2)+GlyGly@9=21	2	682.317	50.393	24.6	0.75	MATAYQPMKPGK	E20241119_03_FTMSms2hcd	4.1e-06	3	13878.4
AT3G45030	uS10z	Ribosomal Protein uS10z	Met-loss+Acetyl@1=64;Label:15N(1)+Oxidation@8=64;Label:15N(2)+GlyGly@9=14	Met-loss+Acetyl@1=64;Label:15N(1)+Oxidation@8=64;Label:15N(2)+GlyGly@9=14	2	690.313	41.399	18.4	-0.36	MATAYQPMKPGK	E20241119_03_FTMSms2hcd	9.1e-06	3	13878.4
AT3G45030	uS10z	Ribosomal Protein uS10z	Met-loss+Acetyl@1;Oxidation@8;GlyGly@9	Met-loss+Acetyl@1;Oxidation@8;GlyGly@9	2	682.337	41.267	35.2	-0.83	MATAYQPMKPGK	E20241119_05_FTMSms2hcd	1.3e-12	3	13878.4
AT3G45030	uS10z	Ribosomal Protein uS10z	Met-loss+Acetyl@1;GlyGly@9	Met-loss+Acetyl@1;GlyGly@9	2	674.339	50.915	34.3	-0.76	MATAYQPMKPGK	E20241119_05_FTMSms2hcd	8.3e-09	3	13878.4
AT3G45030	uS10z	Ribosomal Protein uS10z	Met-loss+Acetyl@1;Oxidation@8;GlyGly@9	Met-loss+Acetyl@1;Oxidation@8;GlyGly@9	3	455.227	41.05	14.8	-0.96	MATAYQPMKPGK	E20241119_05_FTMSms2hcd	4.6e-05	3	13878.4
AT3G45030	uS10z	Ribosomal Protein uS10z	Met-loss+Acetyl@1=82;Label:15N(1)+Oxidation@8=82;Label:15N(2)+GlyGly@9=24	Met-loss+Acetyl@1=82;Label:15N(1)+Oxidation@8=82;Label:15N(2)+GlyGly@9=24	2	690.313	41.296	28.6	-0.79	MATAYQPMKPGK	E20241119_05_FTMSms2hcd	5.2e-08	3	13878.4
AT3G45030	uS10z	Ribosomal Protein uS10z	Met-loss+Acetyl@1;Label:15N(2)+GlyGly@9=19	Met-loss+Acetyl@1;Label:15N(2)+GlyGly@9=19	2	682.315	50.841	30.1	-1.3	MATAYQPMKPGK	E20241119_05_FTMSms2hcd	9e-07	3	13878.4
AT3G45030	uS10z	Ribosomal Protein uS10z	Met-loss+Acetyl@1;GlyGly@12=19	Met-loss+Acetyl@1;GlyGly@12=19	3	898.131	88.422	50.1	0.57	MATAYQPMKPGKAGLEEPLEQIHK	E20241119_03_FTMSms2hcd	2.9e-13	3	13878.4
AT3G45030	uS10z	Ribosomal Protein uS10z	Met-loss+Acetyl@1;GlyGly@12=11	Met-loss+Acetyl@1;GlyGly@12=11	4	673.85	88.704	53.8	0.54	MATAYQPMKPGKAGLEEPLEQIHK	E20241119_03_FTMSms2hcd	3e-11	3	13878.4
AT3G45030	uS10z	Ribosomal Protein uS10z	Met-loss+Acetyl@1;Oxidation@8;GlyGly@12=9	Met-loss+Acetyl@1;Oxidation@8;GlyGly@12=9	4	677.848	79.472	49	-0.98	MATAYQPMKPGKAGLEEPLEQIHK	E20241119_03_FTMSms2hcd	6.3e-11	3	13878.4
AT3G45030	uS10z	Ribosomal Protein uS10z	Met-loss+Acetyl@1;GlyGly@9=17	Met-loss+Acetyl@1;GlyGly@9=17	4	673.849	87.6	47.4	-0.35	MATAYQPMKPGKAGLEEPLEQIHK	E20241119_03_FTMSms2hcd	9.9e-11	3	13878.4
AT3G45030	uS10z	Ribosomal Protein uS10z	Met-loss+Acetyl@1;GlyGly@9;GlyGly@12	Met-loss+Acetyl@1;GlyGly@9;GlyGly@12	4	702.361	88.86	44.2	0.47	MATAYQPMKPGKAGLEEPLEQIHK	E20241119_03_FTMSms2hcd	1.6e-10	3	13878.4
AT3G45030	uS10z	Ribosomal Protein uS10z	Met-loss+Acetyl@1;Oxidation@8;GlyGly@9|12	Met-loss+Acetyl@1;Oxidation@8;GlyGly@9|12	3	903.461	79.048	26.9	-0.8	MATAYQPMKPGKAGLEEPLEQIHK	E20241119_03_FTMSms2hcd	9.1e-10	3	13878.4
AT3G45030	uS10z	Ribosomal Protein uS10z	Met-loss+Acetyl@1;GlyGly@9=19	Met-loss+Acetyl@1;GlyGly@9=19	3	898.129	87.678	28.1	-1.1	MATAYQPMKPGKAGLEEPLEQIHK	E20241119_03_FTMSms2hcd	7.6e-09	3	13878.4
AT3G45030	uS10z	Ribosomal Protein uS10z	Met-loss+Acetyl@1;GlyGly@9;GlyGly@12	Met-loss+Acetyl@1;GlyGly@9;GlyGly@12	3	936.145	88.949	21.9	0.11	MATAYQPMKPGKAGLEEPLEQIHK	E20241119_03_FTMSms2hcd	4.3e-08	3	13878.4
AT3G45030	uS10z	Ribosomal Protein uS10z	Met-loss+Acetyl@1;Oxidation@8;GlyGly@9|12	Met-loss+Acetyl@1;Oxidation@8;GlyGly@9|12	4	677.848	78.914	23.1	-0.83	MATAYQPMKPGKAGLEEPLEQIHK	E20241119_03_FTMSms2hcd	4.8e-07	3	13878.4
AT3G45030	uS10z	Ribosomal Protein uS10z	Met-loss+Acetyl@1;Label:15N(2)+GlyGly@9=48;Label:15N(2)+GlyGly@12=41	Met-loss+Acetyl@1;Label:15N(2)+GlyGly@9=48;Label:15N(2)+GlyGly@12=41	4	710.836	89.123	18.9	0.9	MATAYQPMKPGKAGLEEPLEQIHK	E20241119_03_FTMSms2hcd	1.6e-06	3	13878.4
AT3G45030	uS10z	Ribosomal Protein uS10z	Met-loss+Acetyl@1=21;Label:15N(1)+Oxidation@8=21;Label:15N(2)+GlyGly@9|12	Met-loss+Acetyl@1=21;Label:15N(1)+Oxidation@8=21;Label:15N(2)+GlyGly@9|12	3	914.098	78.982	17.3	1.2	MATAYQPMKPGKAGLEEPLEQIHK	E20241119_03_FTMSms2hcd	1.4e-05	3	13878.4
AT3G45030	uS10z	Ribosomal Protein uS10z	Met-loss+Acetyl@1;Label:15N(2)+GlyGly@9=10	Met-loss+Acetyl@1;Label:15N(2)+GlyGly@9=10	3	908.766	87.705	20.9	0.85	MATAYQPMKPGKAGLEEPLEQIHK	E20241119_03_FTMSms2hcd	0.00023	3	13878.4
AT3G45030	uS10z	Ribosomal Protein uS10z	Met-loss+Acetyl@1;GlyGly@12=20	Met-loss+Acetyl@1;GlyGly@12=20	3	898.13	88.337	50.1	-0.21	MATAYQPMKPGKAGLEEPLEQIHK	E20241119_05_FTMSms2hcd	2.2e-13	3	13878.4
AT3G45030	uS10z	Ribosomal Protein uS10z	Met-loss+Acetyl@1;GlyGly@12=11	Met-loss+Acetyl@1;GlyGly@12=11	4	673.85	88.756	49.3	-0.053	MATAYQPMKPGKAGLEEPLEQIHK	E20241119_05_FTMSms2hcd	5.2e-13	3	13878.4
AT3G45030	uS10z	Ribosomal Protein uS10z	Met-loss+Acetyl@1;GlyGly@9;GlyGly@12	Met-loss+Acetyl@1;GlyGly@9;GlyGly@12	4	702.359	88.785	47.3	-1.5	MATAYQPMKPGKAGLEEPLEQIHK	E20241119_05_FTMSms2hcd	1.9e-11	3	13878.4
AT3G45030	uS10z	Ribosomal Protein uS10z	Met-loss+Acetyl@1;Oxidation@8;GlyGly@9|12	Met-loss+Acetyl@1;Oxidation@8;GlyGly@9|12	4	677.848	78.908	46	-0.98	MATAYQPMKPGKAGLEEPLEQIHK	E20241119_05_FTMSms2hcd	2.3e-10	3	13878.4
AT3G45030	uS10z	Ribosomal Protein uS10z	Met-loss+Acetyl@1;Oxidation@8;GlyGly@12=14	Met-loss+Acetyl@1;Oxidation@8;GlyGly@12=14	3	903.46	79.009	30.2	-2.4	MATAYQPMKPGKAGLEEPLEQIHK	E20241119_05_FTMSms2hcd	3.2e-10	3	13878.4
AT3G45030	uS10z	Ribosomal Protein uS10z	Met-loss+Acetyl@1;GlyGly@9=17	Met-loss+Acetyl@1;GlyGly@9=17	4	673.849	87.583	46.5	-0.65	MATAYQPMKPGKAGLEEPLEQIHK	E20241119_05_FTMSms2hcd	1e-07	3	13878.4
AT3G45030	uS10z	Ribosomal Protein uS10z	Met-loss+Acetyl@1;GlyGly@9=9	Met-loss+Acetyl@1;GlyGly@9=9	3	898.13	87.587	19.6	-0.77	MATAYQPMKPGKAGLEEPLEQIHK	E20241119_05_FTMSms2hcd	1.8e-07	3	13878.4
AT3G45030	uS10z	Ribosomal Protein uS10z	Met-loss+Acetyl@1;GlyGly@9;GlyGly@12	Met-loss+Acetyl@1;GlyGly@9;GlyGly@12	3	936.144	88.836	19	-1.2	MATAYQPMKPGKAGLEEPLEQIHK	E20241119_05_FTMSms2hcd	8.7e-06	3	13878.4
AT3G45030	uS10z	Ribosomal Protein uS10z	Met-loss+Acetyl@1;GlyGly@12=19	Met-loss+Acetyl@1;GlyGly@12=19	2	1346.69	88.436	13.2	0.45	MATAYQPMKPGKAGLEEPLEQIHK	E20241119_05_FTMSms2hcd	2.2e-05	3	13878.4
AT3G45030	uS10z	Ribosomal Protein uS10z	Met-loss+Acetyl@1;Label:15N(2)+GlyGly@9=8	Met-loss+Acetyl@1;Label:15N(2)+GlyGly@9=8	3	908.766	87.531	24.6	0.41	MATAYQPMKPGKAGLEEPLEQIHK	E20241119_05_FTMSms2hcd	1.8e-07	3	13878.4
AT3G45030	uS10z	Ribosomal Protein uS10z	Met-loss+Acetyl@1;Label:15N(2)+GlyGly@9=10	Met-loss+Acetyl@1;Label:15N(2)+GlyGly@9=10	4	681.826	87.577	30.4	0.13	MATAYQPMKPGKAGLEEPLEQIHK	E20241119_05_FTMSms2hcd	1e-06	3	13878.4
AT3G45030	uS10z	Ribosomal Protein uS10z	Met-loss+Acetyl@1=29;Label:15N(1)+Oxidation@8=29;Label:15N(2)+GlyGly@12=11	Met-loss+Acetyl@1=29;Label:15N(1)+Oxidation@8=29;Label:15N(2)+GlyGly@12=11	4	685.824	79.381	26.1	-0.79	MATAYQPMKPGKAGLEEPLEQIHK	E20241119_05_FTMSms2hcd	3.8e-06	3	13878.4
AT3G45030	uS10z	Ribosomal Protein uS10z	Met-loss+Acetyl@1;Label:15N(2)+GlyGly@9|12	Met-loss+Acetyl@1;Label:15N(2)+GlyGly@9|12	4	681.827	88.974	26.9	1.6	MATAYQPMKPGKAGLEEPLEQIHK	E20241119_05_FTMSms2hcd	7.4e-06	3	13878.4
AT3G45030	uS10z	Ribosomal Protein uS10z	Acetyl@N-term;Label:15N(2)+GlyGly@12=9	Acetyl@1;Label:15N(2)+GlyGly@12=9	4	714.834	80.431	24.3	-1.5	MATAYQPMKPGKAGLEEPLEQIHK	E20241119_05_FTMSms2hcd	1.5e-05	3	13878.4
AT3G45030	uS10z	Ribosomal Protein uS10z	Met-loss+Acetyl@1;Label:15N(2)+GlyGly@9=40;Label:15N(2)+GlyGly@12=38	Met-loss+Acetyl@1;Label:15N(2)+GlyGly@9=40;Label:15N(2)+GlyGly@12=38	4	710.835	88.647	21.3	-0.09	MATAYQPMKPGKAGLEEPLEQIHK	E20241119_05_FTMSms2hcd	4.4e-05	3	13878.4
AT3G45030	uS10z	Ribosomal Protein uS10z	Met-loss+Acetyl@1=51;Label:15N(1)+Oxidation@8=51;Label:15N(2)+GlyGly@9|12	Met-loss+Acetyl@1=51;Label:15N(1)+Oxidation@8=51;Label:15N(2)+GlyGly@9|12	3	914.097	79.163	12.3	-0.4	MATAYQPMKPGKAGLEEPLEQIHK	E20241119_05_FTMSms2hcd	0.00032	3	13878.4
AT3G45030	uS10z	Ribosomal Protein uS10z	Met-loss+Acetyl@1;GlyGly@9=11;GlyGly@12|24	Met-loss+Acetyl@1;GlyGly@9=11;GlyGly@12|24	4	769.656	85.14	13.9	-0.6	MATAYQPMKPGKAGLEEPLEQIHKIR	E20241119_05_FTMSms2hcd	9.3e-06	3	13878.4
AT3G45030	uS10z	Ribosomal Protein uS10z	Met-loss+Acetyl@1;GlyGly@24=15;GlyGly@9|12	Met-loss+Acetyl@1;GlyGly@24=15;GlyGly@9|12	5	615.926	84.569	17	-0.66	MATAYQPMKPGKAGLEEPLEQIHKIR	E20241119_05_FTMSms2hcd	0.00058	3	13878.4
AT1G72370	uS2z	Ribosomal Protein uS2z	Met-loss+Acetyl@1;GlyGly@15	Met-loss+Acetyl@1;GlyGly@15	2	1038.5	53.98	21.1	-1.1	MATNGSASSAQLSQKEADVR	E20241119_03_FTMSms2hcd	9.8e-10	2	32291.7
AT1G72370	uS2z	Ribosomal Protein uS2z	Met-loss+Acetyl@1;GlyGly@15	Met-loss+Acetyl@1;GlyGly@15	3	692.669	54.119	29.3	-1.3	MATNGSASSAQLSQKEADVR	E20241119_05_FTMSms2hcd	1.1e-09	2	32291.7
AT1G72370	uS2z	Ribosomal Protein uS2z	Met-loss+Acetyl@1;GlyGly@15	Met-loss+Acetyl@1;GlyGly@15	2	1038.5	54.125	15.7	-1	MATNGSASSAQLSQKEADVR	E20241119_05_FTMSms2hcd	8e-07	2	32291.7
AT1G72370	uS2z	Ribosomal Protein uS2z	Met-loss+Acetyl@1;Label:15N(2)+GlyGly@15	Met-loss+Acetyl@1;Label:15N(2)+GlyGly@15	2	1052.46	54.089	12.2	-1.2	MATNGSASSAQLSQKEADVR	E20241119_05_FTMSms2hcd	0.00013	2	32291.7
AT1G72370	uS2z	Ribosomal Protein uS2z	Met-loss+Acetyl@1;Label:15N(2)+GlyGly@15	Met-loss+Acetyl@1;Label:15N(2)+GlyGly@15	3	701.975	54.087	11.4	-0.54	MATNGSASSAQLSQKEADVR	E20241119_05_FTMSms2hcd	0.00028	2	32291.7
AT3G47370	uS10y	Ribosomal Protein uS10y	Met-loss+Acetyl@1;Oxidation@6;GlyGly@7	Met-loss+Acetyl@1;Oxidation@6;GlyGly@7	2	618.799	39.272	28.6	-1.1	MAYEPMKPTK	E20241119_03_FTMSms2hcd	7e-09	3	13693.2
AT3G47370	uS10y	Ribosomal Protein uS10y	Met-loss+Acetyl@1;GlyGly@7	Met-loss+Acetyl@1;GlyGly@7	2	610.803	49.152	38	-0.21	MAYEPMKPTK	E20241119_03_FTMSms2hcd	1.6e-08	3	13693.2
AT3G47370	uS10y	Ribosomal Protein uS10y	Met-loss@1;GlyGly@7	Met-loss@1;GlyGly@7	3	393.534	32.217	16.9	-1.3	MAYEPMKPTK	E20241119_03_FTMSms2hcd	0.0002	3	13693.2
AT3G47370	uS10y	Ribosomal Protein uS10y	Met-loss+Acetyl@1;GlyGly@7	Met-loss+Acetyl@1;GlyGly@7	2	610.802	49.012	35.4	-1.7	MAYEPMKPTK	E20241119_05_FTMSms2hcd	2.3e-09	3	13693.2
AT3G47370	uS10y	Ribosomal Protein uS10y	Met-loss+Acetyl@1;Oxidation@6;GlyGly@7	Met-loss+Acetyl@1;Oxidation@6;GlyGly@7	2	618.799	38.929	37.6	-1.4	MAYEPMKPTK	E20241119_05_FTMSms2hcd	1.6e-06	3	13693.2
AT3G47370	uS10y	Ribosomal Protein uS10y	Met-loss+Acetyl@1;Label:15N(2)+GlyGly@7=29	Met-loss+Acetyl@1;Label:15N(2)+GlyGly@7=29	2	617.283	48.96	28.2	-0.74	MAYEPMKPTK	E20241119_05_FTMSms2hcd	4.8e-06	3	13693.2
AT3G47370	uS10y	Ribosomal Protein uS10y	Met-loss+Acetyl@1=62;Label:15N(1)+Oxidation@6=62;Label:15N(2)+GlyGly@7=20	Met-loss+Acetyl@1=62;Label:15N(1)+Oxidation@6=62;Label:15N(2)+GlyGly@7=20	2	625.28	39.034	27	-0.5	MAYEPMKPTK	E20241119_05_FTMSms2hcd	1.5e-05	3	13693.2
AT3G47370	uS10y	Ribosomal Protein uS10y	Met-loss+Acetyl@1;GlyGly@10=11	Met-loss+Acetyl@1;GlyGly@10=11	3	836.437	92.783	43.2	0.19	MAYEPMKPTKAGLEAPLEQIHK	E20241119_03_FTMSms2hcd	6.2e-12	3	13693.2
AT3G47370	uS10y	Ribosomal Protein uS10y	Met-loss+Acetyl@1;GlyGly@7;GlyGly@10	Met-loss+Acetyl@1;GlyGly@7;GlyGly@10	4	656.09	93.848	31.1	-0.24	MAYEPMKPTKAGLEAPLEQIHK	E20241119_03_FTMSms2hcd	2.3e-10	3	13693.2
AT3G47370	uS10y	Ribosomal Protein uS10y	Met-loss+Acetyl@1;GlyGly@10=12	Met-loss+Acetyl@1;GlyGly@10=12	4	627.579	92.741	40.2	-0.36	MAYEPMKPTKAGLEAPLEQIHK	E20241119_03_FTMSms2hcd	5.9e-10	3	13693.2
AT3G47370	uS10y	Ribosomal Protein uS10y	Met-loss+Acetyl@1;Oxidation@6;GlyGly@7|10	Met-loss+Acetyl@1;Oxidation@6;GlyGly@7|10	3	841.768	83.013	17.4	-0.21	MAYEPMKPTKAGLEAPLEQIHK	E20241119_03_FTMSms2hcd	1.2e-07	3	13693.2
AT3G47370	uS10y	Ribosomal Protein uS10y	Met-loss+Acetyl@1;Oxidation@6;GlyGly@7|10	Met-loss+Acetyl@1;Oxidation@6;GlyGly@7|10	4	631.577	83.341	26.1	-1.2	MAYEPMKPTKAGLEAPLEQIHK	E20241119_03_FTMSms2hcd	2.2e-07	3	13693.2
AT3G47370	uS10y	Ribosomal Protein uS10y	Met-loss@1;GlyGly@7|10	Met-loss@1;GlyGly@7|10	4	617.077	80.578	18.9	0.19	MAYEPMKPTKAGLEAPLEQIHK	E20241119_03_FTMSms2hcd	3.4e-06	3	13693.2
AT3G47370	uS10y	Ribosomal Protein uS10y	Met-loss@1;GlyGly@7|10	Met-loss@1;GlyGly@7|10	5	493.863	80.575	17.2	0.48	MAYEPMKPTKAGLEAPLEQIHK	E20241119_03_FTMSms2hcd	2.2e-05	3	13693.2
AT3G47370	uS10y	Ribosomal Protein uS10y	Met-loss+Acetyl@1;GlyGly@10=11	Met-loss+Acetyl@1;GlyGly@10=11	3	836.436	92.582	40.1	-1.1	MAYEPMKPTKAGLEAPLEQIHK	E20241119_05_FTMSms2hcd	1.6e-11	3	13693.2
AT3G47370	uS10y	Ribosomal Protein uS10y	Met-loss+Acetyl@1;GlyGly@10=12	Met-loss+Acetyl@1;GlyGly@10=12	4	627.579	93.082	44.2	-1	MAYEPMKPTKAGLEAPLEQIHK	E20241119_05_FTMSms2hcd	5.6e-11	3	13693.2
AT3G47370	uS10y	Ribosomal Protein uS10y	Met-loss+Acetyl@1;GlyGly@7;GlyGly@10	Met-loss+Acetyl@1;GlyGly@7;GlyGly@10	4	656.09	93.633	28.6	-0.087	MAYEPMKPTKAGLEAPLEQIHK	E20241119_05_FTMSms2hcd	2.6e-09	3	13693.2
AT3G47370	uS10y	Ribosomal Protein uS10y	Met-loss+Acetyl@1;Oxidation@6;GlyGly@7|10	Met-loss+Acetyl@1;Oxidation@6;GlyGly@7|10	4	631.579	82.782	19.9	0.71	MAYEPMKPTKAGLEAPLEQIHK	E20241119_05_FTMSms2hcd	4.5e-08	3	13693.2
AT3G47370	uS10y	Ribosomal Protein uS10y	Met-loss@1;GlyGly@10=13	Met-loss@1;GlyGly@10=13	4	617.076	80.523	24.1	-0.95	MAYEPMKPTKAGLEAPLEQIHK	E20241119_05_FTMSms2hcd	5.1e-08	3	13693.2
AT3G47370	uS10y	Ribosomal Protein uS10y	Met-loss+Acetyl@1;Oxidation@6;GlyGly@7|10	Met-loss+Acetyl@1;Oxidation@6;GlyGly@7|10	3	841.768	82.905	16.7	-0.45	MAYEPMKPTKAGLEAPLEQIHK	E20241119_05_FTMSms2hcd	1.1e-06	3	13693.2
AT3G47370	uS10y	Ribosomal Protein uS10y	Met-loss@1;GlyGly@7|10	Met-loss@1;GlyGly@7|10	5	493.863	80.455	17.2	0.076	MAYEPMKPTKAGLEAPLEQIHK	E20241119_05_FTMSms2hcd	2.4e-05	3	13693.2
AT3G47370	uS10y	Ribosomal Protein uS10y	Met-loss+Acetyl@1;GlyGly@7;GlyGly@10	Met-loss+Acetyl@1;GlyGly@7;GlyGly@10	3	874.451	93.713	10.7	-0.4	MAYEPMKPTKAGLEAPLEQIHK	E20241119_05_FTMSms2hcd	0.00068	3	13693.2
AT3G47370	uS10y	Ribosomal Protein uS10y	Met-loss+Acetyl@1;Label:15N(2)+GlyGly@10=12	Met-loss+Acetyl@1;Label:15N(2)+GlyGly@10=12	4	634.808	92.878	34.5	-0.36	MAYEPMKPTKAGLEAPLEQIHK	E20241119_05_FTMSms2hcd	4.1e-08	3	13693.2
AT3G47370	uS10y	Ribosomal Protein uS10y	Met-loss+Acetyl@1;Label:15N(2)+GlyGly@7=62;Label:15N(2)+GlyGly@10=55	Met-loss+Acetyl@1;Label:15N(2)+GlyGly@7=62;Label:15N(2)+GlyGly@10=55	4	663.817	93.609	23.1	-1	MAYEPMKPTKAGLEAPLEQIHK	E20241119_05_FTMSms2hcd	8.9e-07	3	13693.2
AT3G47370	uS10y	Ribosomal Protein uS10y	Met-loss+Acetyl@1;Label:15N(2)+GlyGly@10=15	Met-loss+Acetyl@1;Label:15N(2)+GlyGly@10=15	3	846.074	92.532	35.5	-0.88	MAYEPMKPTKAGLEAPLEQIHK	E20241119_05_FTMSms2hcd	2.3e-06	3	13693.2
AT3G47370	uS10y	Ribosomal Protein uS10y	Met-loss+Acetyl@1=16;Label:15N(1)+Oxidation@6=16;Label:15N(2)+GlyGly@7|10	Met-loss+Acetyl@1=16;Label:15N(1)+Oxidation@6=16;Label:15N(2)+GlyGly@7|10	4	638.807	83.021	27.8	0.22	MAYEPMKPTKAGLEAPLEQIHK	E20241119_05_FTMSms2hcd	3.4e-06	3	13693.2
AT3G20630	UBP14	UBIQUITIN-SPECIFIC PROTEASE 14	GlyGly@3	GlyGly@398	4	510.749	89.895	16.2	-2.2	MFKNVIAASHAEFSSMR	E20241119_05_FTMSms2hcd	5.4e-05	1	88374.6
AT2G47110	eS31y	Ribosomal Protein eS31y	Oxidation@1;GlyGly@6	Oxidation@1;GlyGly@6	2	698.387	68.334	42.4	-0.23	MQIFVKTLTGK	E20241119_03_FTMSms2hcd	2.3e-11	27	17811.9
AT2G47110	eS31y	Ribosomal Protein eS31y	GlyGly@6	GlyGly@6	2	690.389	88.187	48.7	-0.59	MQIFVKTLTGK	E20241119_03_FTMSms2hcd	3.3e-10	27	17811.9
AT2G47110	eS31y	Ribosomal Protein eS31y	GlyGly@6	GlyGly@6	3	460.595	88.182	34.3	-0.57	MQIFVKTLTGK	E20241119_03_FTMSms2hcd	2.9e-09	27	17811.9
AT2G47110	eS31y	Ribosomal Protein eS31y	Oxidation@1;GlyGly@6	Oxidation@1;GlyGly@6	3	465.927	68.333	24.7	-0.22	MQIFVKTLTGK	E20241119_03_FTMSms2hcd	4.3e-07	27	17811.9
AT3G62250	eS31x	Ribosomal Protein eS31x	Oxidation@1;GlyGly@6	Oxidation@1;GlyGly@6	2	698.387	68.334	42.4	-0.23	MQIFVKTLTGK	E20241119_03_FTMSms2hcd	2.3e-11	27	17796.9
AT3G62250	eS31x	Ribosomal Protein eS31x	GlyGly@6	GlyGly@6	2	690.389	88.187	48.7	-0.59	MQIFVKTLTGK	E20241119_03_FTMSms2hcd	3.3e-10	27	17796.9
AT3G62250	eS31x	Ribosomal Protein eS31x	GlyGly@6	GlyGly@6	3	460.595	88.182	34.3	-0.57	MQIFVKTLTGK	E20241119_03_FTMSms2hcd	2.9e-09	27	17796.9
AT3G62250	eS31x	Ribosomal Protein eS31x	Oxidation@1;GlyGly@6	Oxidation@1;GlyGly@6	3	465.927	68.333	24.7	-0.22	MQIFVKTLTGK	E20241119_03_FTMSms2hcd	4.3e-07	27	17796.9
AT1G23410	eS31z	Ribosomal Protein eS31z	Label:15N(2)+GlyGly@6=47	Label:15N(2)+GlyGly@6=47	2	698.366	87.604	38.5	0.023	MQIFVKTLTGK	E20241119_03_FTMSms2hcd	4.4e-08	27	17671.8
AT1G23410	eS31z	Ribosomal Protein eS31z	Label:15N(1)+Oxidation@1;Label:15N(2)+GlyGly@6=49	Label:15N(1)+Oxidation@1;Label:15N(2)+GlyGly@6=49	2	706.364	68.328	30.2	0.65	MQIFVKTLTGK	E20241119_03_FTMSms2hcd	2.1e-07	27	17671.8
AT1G23410	eS31z	Ribosomal Protein eS31z	Label:15N(2)+GlyGly@6=36	Label:15N(2)+GlyGly@6=36	3	465.913	88.711	17.4	1.3	MQIFVKTLTGK	E20241119_03_FTMSms2hcd	8.8e-06	27	17671.8
AT2G47110	eS31y	Ribosomal Protein eS31y	Label:15N(2)+GlyGly@6=47	Label:15N(2)+GlyGly@6=47	2	698.366	87.604	38.5	0.023	MQIFVKTLTGK	E20241119_03_FTMSms2hcd	4.4e-08	27	17811.9
AT2G47110	eS31y	Ribosomal Protein eS31y	Label:15N(1)+Oxidation@1;Label:15N(2)+GlyGly@6=49	Label:15N(1)+Oxidation@1;Label:15N(2)+GlyGly@6=49	2	706.364	68.328	30.2	0.65	MQIFVKTLTGK	E20241119_03_FTMSms2hcd	2.1e-07	27	17811.9
AT2G47110	eS31y	Ribosomal Protein eS31y	Label:15N(2)+GlyGly@6=36	Label:15N(2)+GlyGly@6=36	3	465.913	88.711	17.4	1.3	MQIFVKTLTGK	E20241119_03_FTMSms2hcd	8.8e-06	27	17811.9
AT3G62250	eS31x	Ribosomal Protein eS31x	Label:15N(2)+GlyGly@6=47	Label:15N(2)+GlyGly@6=47	2	698.366	87.604	38.5	0.023	MQIFVKTLTGK	E20241119_03_FTMSms2hcd	4.4e-08	27	17796.9
AT3G62250	eS31x	Ribosomal Protein eS31x	Label:15N(1)+Oxidation@1;Label:15N(2)+GlyGly@6=49	Label:15N(1)+Oxidation@1;Label:15N(2)+GlyGly@6=49	2	706.364	68.328	30.2	0.65	MQIFVKTLTGK	E20241119_03_FTMSms2hcd	2.1e-07	27	17796.9
AT3G62250	eS31x	Ribosomal Protein eS31x	Label:15N(2)+GlyGly@6=36	Label:15N(2)+GlyGly@6=36	3	465.913	88.711	17.4	1.3	MQIFVKTLTGK	E20241119_03_FTMSms2hcd	8.8e-06	27	17796.9
AT1G23410	eS31z	Ribosomal Protein eS31z	Oxidation@1;GlyGly@6	Oxidation@1;GlyGly@6	2	698.386	68.641	44.4	-1.4	MQIFVKTLTGK	E20241119_05_FTMSms2hcd	5.8e-12	27	17671.8
AT1G23410	eS31z	Ribosomal Protein eS31z	GlyGly@6	GlyGly@6	2	690.389	88.107	49.4	-1	MQIFVKTLTGK	E20241119_05_FTMSms2hcd	2.5e-11	27	17671.8
AT1G23410	eS31z	Ribosomal Protein eS31z	GlyGly@6	GlyGly@6	3	460.595	88.068	39.2	-0.79	MQIFVKTLTGK	E20241119_05_FTMSms2hcd	6.1e-10	27	17671.8
AT1G23410	eS31z	Ribosomal Protein eS31z	Oxidation@1;GlyGly@6	Oxidation@1;GlyGly@6	3	465.926	68.64	28.4	-1.5	MQIFVKTLTGK	E20241119_05_FTMSms2hcd	4.1e-08	27	17671.8
AT3G62250	eS31x	Ribosomal Protein eS31x	Oxidation@1;GlyGly@6	Oxidation@1;GlyGly@6	2	698.386	68.641	44.4	-1.4	MQIFVKTLTGK	E20241119_05_FTMSms2hcd	5.8e-12	27	17796.9
AT3G62250	eS31x	Ribosomal Protein eS31x	GlyGly@6	GlyGly@6	2	690.389	88.107	49.4	-1	MQIFVKTLTGK	E20241119_05_FTMSms2hcd	2.5e-11	27	17796.9
AT3G62250	eS31x	Ribosomal Protein eS31x	GlyGly@6	GlyGly@6	3	460.595	88.068	39.2	-0.79	MQIFVKTLTGK	E20241119_05_FTMSms2hcd	6.1e-10	27	17796.9
AT3G62250	eS31x	Ribosomal Protein eS31x	Oxidation@1;GlyGly@6	Oxidation@1;GlyGly@6	3	465.926	68.64	28.4	-1.5	MQIFVKTLTGK	E20241119_05_FTMSms2hcd	4.1e-08	27	17796.9
AT2G47110	eS31y	Ribosomal Protein eS31y	Label:15N(1)+Oxidation@1;Label:15N(2)+GlyGly@6=40	Label:15N(1)+Oxidation@1;Label:15N(2)+GlyGly@6=40	2	706.362	68.663	39	-1.3	MQIFVKTLTGK	E20241119_05_FTMSms2hcd	7.5e-09	27	17811.9
AT2G47110	eS31y	Ribosomal Protein eS31y	Label:15N(2)+GlyGly@6=34	Label:15N(2)+GlyGly@6=34	2	698.365	87.516	39.6	-0.26	MQIFVKTLTGK	E20241119_05_FTMSms2hcd	1.1e-06	27	17811.9
AT2G47110	eS31y	Ribosomal Protein eS31y	Label:15N(2)+GlyGly@6=54	Label:15N(2)+GlyGly@6=54	3	465.913	88.627	23.2	-0.6	MQIFVKTLTGK	E20241119_05_FTMSms2hcd	9.8e-06	27	17811.9
AT3G62250	eS31x	Ribosomal Protein eS31x	Label:15N(1)+Oxidation@1;Label:15N(2)+GlyGly@6=40	Label:15N(1)+Oxidation@1;Label:15N(2)+GlyGly@6=40	2	706.362	68.663	39	-1.3	MQIFVKTLTGK	E20241119_05_FTMSms2hcd	7.5e-09	27	17796.9
AT3G62250	eS31x	Ribosomal Protein eS31x	Label:15N(2)+GlyGly@6=34	Label:15N(2)+GlyGly@6=34	2	698.365	87.516	39.6	-0.26	MQIFVKTLTGK	E20241119_05_FTMSms2hcd	1.1e-06	27	17796.9
AT3G62250	eS31x	Ribosomal Protein eS31x	Label:15N(2)+GlyGly@6=54	Label:15N(2)+GlyGly@6=54	3	465.913	88.627	23.2	-0.6	MQIFVKTLTGK	E20241119_05_FTMSms2hcd	9.8e-06	27	17796.9
AT2G27530	uL1y	Ribosomal Protein uL1y	Met-loss+Acetyl@1;GlyGly@3	Met-loss+Acetyl@1;GlyGly@3	2	587.314	42.352	22.5	-0.43	MSKLQSEAVR	E20241119_05_FTMSms2hcd	0.00045	5	24425.1
AT1G08360	uL1z	Ribosomal Protein uL1z	Met-loss+Acetyl@1;GlyGly@3	Met-loss+Acetyl@1;GlyGly@3	2	587.314	42.352	22.5	-0.43	MSKLQSEAVR	E20241119_05_FTMSms2hcd	0.00045	5	24469.2
AT2G27530	uL1y	Ribosomal Protein uL1y	Met-loss+Acetyl@1;Label:15N(2)+GlyGly@3	Met-loss+Acetyl@1;Label:15N(2)+GlyGly@3	2	595.29	42.288	20.1	-0.89	MSKLQSEAVR	E20241119_05_FTMSms2hcd	0.0031	5	24425.1
AT1G08360	uL1z	Ribosomal Protein uL1z	Met-loss+Acetyl@1;Label:15N(2)+GlyGly@3	Met-loss+Acetyl@1;Label:15N(2)+GlyGly@3	2	595.29	42.288	20.1	-0.89	MSKLQSEAVR	E20241119_05_FTMSms2hcd	0.0031	5	24469.2
AT3G24830	uL13y	Ribosomal Protein uL13y	Label:15N(2)+GlyGly@8	Label:15N(2)+GlyGly@130	3	462.588	114.106	20.3	-2.4	MVIPDALKVLR	E20241119_05_FTMSms2hcd	7e-07	4	23459.2
AT3G07110	uL13z	Ribosomal Protein uL13z	GlyGly@8	GlyGly@130	3	452.267	105.875	24.3	-0.57	MVVPDALKVLR	E20241119_03_FTMSms2hcd	6.7e-07	2	23466.1
AT3G07110	uL13z	Ribosomal Protein uL13z	GlyGly@8	GlyGly@130	3	452.267	105.565	21.4	-0.57	MVVPDALKVLR	E20241119_05_FTMSms2hcd	1.6e-07	2	23466.1
AT3G07110	uL13z	Ribosomal Protein uL13z	Label:15N(2)+GlyGly@8	Label:15N(2)+GlyGly@130	3	457.917	105.561	19.7	0.17	MVVPDALKVLR	E20241119_05_FTMSms2hcd	1.5e-07	2	23466.1
AT2G39460	uL23z	Ribosomal Protein uL23z	GlyGly@7	GlyGly@120	3	380.862	36.528	15.4	-0.55	MYDIQTKK	E20241119_05_FTMSms2hcd	0.00056	5	17440.8
AT5G28060	eS24y	Ribosomal Protein eS24y	GlyGly@5	GlyGly@52	3	625.962	106.322	11.5	-2.9	MYEVKDPNAIFCFK	E20241119_05_FTMSms2hcd	1.4e-05	1	15419.3
AT5G28060	eS24y	Ribosomal Protein eS24y	Label:15N(2)+GlyGly@5=101	Label:15N(2)+GlyGly@52=101	3	632.278	106.408	11.8	-1	MYEVKDPNAIFCFK	E20241119_05_FTMSms2hcd	2.6e-07	1	15419.3
AT3G04920	eS24z	Ribosomal Protein eS24z	GlyGly@5	GlyGly@52	3	605.643	110.141	10.8	-0.4	MYEVKDPNAIFVFK	E20241119_03_FTMSms2hcd	0.00035	1	15372.3
AT3G04920	eS24z	Ribosomal Protein eS24z	GlyGly@5	GlyGly@52	3	605.643	109.878	25.6	-0.4	MYEVKDPNAIFVFK	E20241119_05_FTMSms2hcd	5.8e-08	1	15372.3
AT3G04920	eS24z	Ribosomal Protein eS24z	Label:15N(2)+GlyGly@5=28	Label:15N(2)+GlyGly@52=28	3	611.957	109.753	12.5	-0.16	MYEVKDPNAIFVFK	E20241119_05_FTMSms2hcd	0.00025	1	15372.3
AT3G48930	uS17z	Ribosomal Protein uS17z	GlyGly@7	GlyGly@44	3	406.231	67.8	14.6	-1	NIGLGFKTPR	E20241119_03_FTMSms2hcd	0.00031	3	17957.2
AT3G48930	uS17z	Ribosomal Protein uS17z	GlyGly@7	GlyGly@44	3	406.231	68.117	18.2	-1.5	NIGLGFKTPR	E20241119_05_FTMSms2hcd	0.00021	3	17957.2
AT3G45030	uS10z	Ribosomal Protein uS10z	GlyGly@4	GlyGly@39	3	487.589	65.529	17.7	-0.097	NLEKVCTDLVR	E20241119_03_FTMSms2hcd	4.1e-05	6	13878.4
AT3G47370	uS10y	Ribosomal Protein uS10y	GlyGly@4	GlyGly@37	3	487.589	65.529	17.7	-0.097	NLEKVCTDLVR	E20241119_03_FTMSms2hcd	4.1e-05	6	13693.2
AT3G45030	uS10z	Ribosomal Protein uS10z	GlyGly@4	GlyGly@39	3	487.589	65.754	21.6	-0.3	NLEKVCTDLVR	E20241119_05_FTMSms2hcd	0.00032	6	13878.4
AT3G47370	uS10y	Ribosomal Protein uS10y	GlyGly@4	GlyGly@37	3	487.589	65.754	21.6	-0.3	NLEKVCTDLVR	E20241119_05_FTMSms2hcd	0.00032	6	13693.2
AT5G02450	eL36x	Ribosomal Protein eL36x	Label:15N(2)+GlyGly@4=66	Label:15N(2)+GlyGly@44=66	3	565.28	78.382	18.8	-0.75	NLIKEVAGQAPYEK	E20241119_03_FTMSms2hcd	7.2e-05	5	12189.6
AT3G53740	eL36y	Ribosomal Protein eL36y	Label:15N(2)+GlyGly@4=66	Label:15N(2)+GlyGly@48=66	3	565.28	78.382	18.8	-0.75	NLIKEVAGQAPYEK	E20241119_03_FTMSms2hcd	7.2e-05	5	11680
AT5G02450	eL36x	Ribosomal Protein eL36x	Label:15N(2)+GlyGly@4=61	Label:15N(2)+GlyGly@44=61	3	565.28	78.275	15.1	-0.037	NLIKEVAGQAPYEK	E20241119_05_FTMSms2hcd	9.6e-05	5	12189.6
AT3G53740	eL36y	Ribosomal Protein eL36y	Label:15N(2)+GlyGly@4=61	Label:15N(2)+GlyGly@48=61	3	565.28	78.275	15.1	-0.037	NLIKEVAGQAPYEK	E20241119_05_FTMSms2hcd	9.6e-05	5	11680
AT3G04840	eS1z	Ribosomal Protein eS1z	GlyGly@4	GlyGly@45	2	544.314	34.479	18.5	-0.84	NVGKTLVSR	E20241119_03_FTMSms2hcd	0.0011	2	29850.9
AT3G04840	eS1z	Ribosomal Protein eS1z	Label:15N(2)+GlyGly@4	Label:15N(2)+GlyGly@45	2	552.291	33.897	29.7	0.66	NVGKTLVSR	E20241119_03_FTMSms2hcd	2.1e-05	2	29850.9
AT3G04840	eS1z	Ribosomal Protein eS1z	GlyGly@4	GlyGly@45	2	544.314	33.982	20.9	-0.47	NVGKTLVSR	E20241119_05_FTMSms2hcd	0.0011	2	29850.9
AT3G04840	eS1z	Ribosomal Protein eS1z	Label:15N(2)+GlyGly@4	Label:15N(2)+GlyGly@45	2	552.29	33.411	33.8	-1.7	NVGKTLVSR	E20241119_05_FTMSms2hcd	1.8e-05	2	29850.9
AT1G22780	uS13z	Ribosomal Protein uS13z	GlyGly@3	GlyGly@78	3	526.612	120.513	19.5	-0.56	QFKIPDWFLNR	E20241119_03_FTMSms2hcd	7.3e-05	3	17545.6
AT1G22780	uS13z	Ribosomal Protein uS13z	GlyGly@3	GlyGly@78	3	526.612	120.446	21.9	-0.56	QFKIPDWFLNR	E20241119_05_FTMSms2hcd	0.00012	3	17545.6
AT4G31700	eS6z	Ribosomal Protein eS6z	GlyGly@6	GlyGly@64	3	543.956	75.236	28.4	0.48	QGFPMKQGVLTPGR	E20241119_03_FTMSms2hcd	6.6e-09	3	28367.3
AT4G31700	eS6z	Ribosomal Protein eS6z	Gln->pyro-Glu@1;GlyGly@6	Gln->pyro-Glu@59;GlyGly@64	2	806.917	91.627	26.8	0.68	QGFPMKQGVLTPGR	E20241119_03_FTMSms2hcd	7.3e-08	3	28367.3
AT4G31700	eS6z	Ribosomal Protein eS6z	Gln->pyro-Glu@1;Oxidation@5;GlyGly@6	Gln->pyro-Glu@59;Oxidation@63;GlyGly@64	2	814.914	74.875	11.3	-0.13	QGFPMKQGVLTPGR	E20241119_03_FTMSms2hcd	0.00018	3	28367.3
AT4G31700	eS6z	Ribosomal Protein eS6z	GlyGly@6	GlyGly@64	2	815.43	75.02	16	-0.64	QGFPMKQGVLTPGR	E20241119_03_FTMSms2hcd	0.00036	3	28367.3
AT4G31700	eS6z	Ribosomal Protein eS6z	Oxidation@5;GlyGly@6	Oxidation@63;GlyGly@64	3	549.287	60.023	11.1	-0.87	QGFPMKQGVLTPGR	E20241119_03_FTMSms2hcd	0.0015	3	28367.3
AT5G10360	eS6y	Ribosomal Protein eS6y	GlyGly@6	GlyGly@64	3	543.956	75.236	28.4	0.48	QGFPMKQGVLTPGR	E20241119_03_FTMSms2hcd	6.6e-09	3	28162.2
AT5G10360	eS6y	Ribosomal Protein eS6y	Gln->pyro-Glu@1;GlyGly@6	Gln->pyro-Glu@59;GlyGly@64	2	806.917	91.627	26.8	0.68	QGFPMKQGVLTPGR	E20241119_03_FTMSms2hcd	7.3e-08	3	28162.2
AT5G10360	eS6y	Ribosomal Protein eS6y	Gln->pyro-Glu@1;Oxidation@5;GlyGly@6	Gln->pyro-Glu@59;Oxidation@63;GlyGly@64	2	814.914	74.875	11.3	-0.13	QGFPMKQGVLTPGR	E20241119_03_FTMSms2hcd	0.00018	3	28162.2
AT5G10360	eS6y	Ribosomal Protein eS6y	GlyGly@6	GlyGly@64	2	815.43	75.02	16	-0.64	QGFPMKQGVLTPGR	E20241119_03_FTMSms2hcd	0.00036	3	28162.2
AT5G10360	eS6y	Ribosomal Protein eS6y	Oxidation@5;GlyGly@6	Oxidation@63;GlyGly@64	3	549.287	60.023	11.1	-0.87	QGFPMKQGVLTPGR	E20241119_03_FTMSms2hcd	0.0015	3	28162.2
AT5G10360	eS6y	Ribosomal Protein eS6y	Label:15N(1)+Gln->pyro-Glu@1;Label:15N(2)+GlyGly@6	Label:15N(1)+Gln->pyro-Glu@59;Label:15N(2)+GlyGly@64	2	817.386	91.653	17.5	-0.019	QGFPMKQGVLTPGR	E20241119_03_FTMSms2hcd	1.2e-06	3	28162.2
AT5G10360	eS6y	Ribosomal Protein eS6y	Label:15N(2)+GlyGly@6	Label:15N(2)+GlyGly@64	3	551.269	74.622	17.8	2.9	QGFPMKQGVLTPGR	E20241119_03_FTMSms2hcd	4.3e-06	3	28162.2
AT4G31700	eS6z	Ribosomal Protein eS6z	Label:15N(1)+Gln->pyro-Glu@1;Label:15N(2)+GlyGly@6	Label:15N(1)+Gln->pyro-Glu@59;Label:15N(2)+GlyGly@64	2	817.386	91.653	17.5	-0.019	QGFPMKQGVLTPGR	E20241119_03_FTMSms2hcd	1.2e-06	3	28367.3
AT4G31700	eS6z	Ribosomal Protein eS6z	Label:15N(2)+GlyGly@6	Label:15N(2)+GlyGly@64	3	551.269	74.622	17.8	2.9	QGFPMKQGVLTPGR	E20241119_03_FTMSms2hcd	4.3e-06	3	28367.3
AT4G31700	eS6z	Ribosomal Protein eS6z	GlyGly@6	GlyGly@64	3	543.955	74.779	19.4	-1	QGFPMKQGVLTPGR	E20241119_05_FTMSms2hcd	1.1e-08	3	28367.3
AT4G31700	eS6z	Ribosomal Protein eS6z	Gln->pyro-Glu@1;GlyGly@6	Gln->pyro-Glu@59;GlyGly@64	2	806.915	91.682	17.8	-2.3	QGFPMKQGVLTPGR	E20241119_05_FTMSms2hcd	7.1e-06	3	28367.3
AT5G10360	eS6y	Ribosomal Protein eS6y	GlyGly@6	GlyGly@64	3	543.955	74.779	19.4	-1	QGFPMKQGVLTPGR	E20241119_05_FTMSms2hcd	1.1e-08	3	28162.2
AT5G10360	eS6y	Ribosomal Protein eS6y	Gln->pyro-Glu@1;GlyGly@6	Gln->pyro-Glu@59;GlyGly@64	2	806.915	91.682	17.8	-2.3	QGFPMKQGVLTPGR	E20241119_05_FTMSms2hcd	7.1e-06	3	28162.2
AT4G31700	eS6z	Ribosomal Protein eS6z	Label:15N(2)+GlyGly@6	Label:15N(2)+GlyGly@64	3	551.267	74.741	16.9	-0.78	QGFPMKQGVLTPGR	E20241119_05_FTMSms2hcd	3e-07	3	28367.3
AT4G31700	eS6z	Ribosomal Protein eS6z	Label:15N(1)+Gln->pyro-Glu@1;Label:15N(2)+GlyGly@6	Label:15N(1)+Gln->pyro-Glu@59;Label:15N(2)+GlyGly@64	2	817.385	91.665	19.6	-0.75	QGFPMKQGVLTPGR	E20241119_05_FTMSms2hcd	2.6e-06	3	28367.3
AT5G10360	eS6y	Ribosomal Protein eS6y	Label:15N(2)+GlyGly@6	Label:15N(2)+GlyGly@64	3	551.267	74.741	16.9	-0.78	QGFPMKQGVLTPGR	E20241119_05_FTMSms2hcd	3e-07	3	28162.2
AT5G10360	eS6y	Ribosomal Protein eS6y	Label:15N(1)+Gln->pyro-Glu@1;Label:15N(2)+GlyGly@6	Label:15N(1)+Gln->pyro-Glu@59;Label:15N(2)+GlyGly@64	2	817.385	91.665	19.6	-0.75	QGFPMKQGVLTPGR	E20241119_05_FTMSms2hcd	2.6e-06	3	28162.2
AT4G15000	eL27x	Ribosomal Protein eL27x	Gln->pyro-Glu@1;GlyGly@3	Gln->pyro-Glu@7;GlyGly@9	2	668.888	85.409	23.5	-0.33	QNKAVILLQGR	E20241119_03_FTMSms2hcd	2.3e-08	3	15607.7
AT4G15000	eL27x	Ribosomal Protein eL27x	GlyGly@3	GlyGly@9	2	677.402	65.43	17.5	0.011	QNKAVILLQGR	E20241119_03_FTMSms2hcd	4.1e-06	3	15607.7
AT4G15000	eL27x	Ribosomal Protein eL27x	GlyGly@3	GlyGly@9	3	451.937	65.359	18.1	-0.64	QNKAVILLQGR	E20241119_03_FTMSms2hcd	0.0023	3	15607.7
AT4G15000	eL27x	Ribosomal Protein eL27x	Gln->pyro-Glu@1;GlyGly@3	Gln->pyro-Glu@7;GlyGly@9	2	668.888	85.375	20.3	-0.77	QNKAVILLQGR	E20241119_05_FTMSms2hcd	2.4e-07	3	15607.7
AT4G15000	eL27x	Ribosomal Protein eL27x	GlyGly@3	GlyGly@9	2	677.401	65.45	24	-0.88	QNKAVILLQGR	E20241119_05_FTMSms2hcd	7.6e-07	3	15607.7
AT4G15000	eL27x	Ribosomal Protein eL27x	GlyGly@3	GlyGly@9	3	451.936	65.403	24.3	-1.5	QNKAVILLQGR	E20241119_05_FTMSms2hcd	0.00017	3	15607.7
AT3G22230	eL27y	Ribosomal Protein eL27y	Gln->pyro-Glu@1;GlyGly@3	Gln->pyro-Glu@7;GlyGly@9	2	668.888	85.375	20.3	-0.77	QNKAVILLQGR	E20241119_05_FTMSms2hcd	2.4e-07	3	15614.8
AT3G22230	eL27y	Ribosomal Protein eL27y	GlyGly@3	GlyGly@9	2	677.401	65.45	24	-0.88	QNKAVILLQGR	E20241119_05_FTMSms2hcd	7.6e-07	3	15614.8
AT3G22230	eL27y	Ribosomal Protein eL27y	GlyGly@3	GlyGly@9	3	451.936	65.403	24.3	-1.5	QNKAVILLQGR	E20241119_05_FTMSms2hcd	0.00017	3	15614.8
AT4G15000	eL27x	Ribosomal Protein eL27x	Label:15N(1)+Gln->pyro-Glu@1;Label:15N(2)+GlyGly@3	Label:15N(1)+Gln->pyro-Glu@7;Label:15N(2)+GlyGly@9	2	678.36	85.322	24.6	-0.073	QNKAVILLQGR	E20241119_05_FTMSms2hcd	9e-07	3	15607.7
AT4G15000	eL27x	Ribosomal Protein eL27x	Label:15N(2)+GlyGly@3	Label:15N(2)+GlyGly@9	2	687.373	65.382	16.2	0.81	QNKAVILLQGR	E20241119_05_FTMSms2hcd	0.0011	3	15607.7
AT4G25740	eS10z	Ribosomal Protein eS10z	GlyGly@3	GlyGly@96	4	417.466	35.531	38.3	-0.15	SAKPGGRPFGGPPGDR	E20241119_03_FTMSms2hcd	4.7e-08	2	19447.1
AT4G25740	eS10z	Ribosomal Protein eS10z	GlyGly@3	GlyGly@96	3	556.283	35.484	27.9	-3.1	SAKPGGRPFGGPPGDR	E20241119_03_FTMSms2hcd	2.5e-06	2	19447.1
AT1G67430	uL22y	Ribosomal Protein uL22y	GlyGly@10	GlyGly@97	3	730.716	122.828	20.8	-2.5	SAQFVLDLLKNAESNAEVK	E20241119_05_FTMSms2hcd	1.3e-07	2	19853.9
AT1G33120	uL6z	Ribosomal Protein uL6z	Label:15N(2)+GlyGly@8=8	Label:15N(2)+GlyGly@167=8	3	531.244	34.599	11	-0.47	SCALINQKCHVK	E20241119_05_FTMSms2hcd	5.3e-05	3	22017.8
AT1G77940	eL30y	Ribosomal Protein eL30y	Label:15N(2)+GlyGly@3=57	Label:15N(2)+GlyGly@26=57	3	381.853	40.921	17.4	0.39	SGKYTLGYK	E20241119_03_FTMSms2hcd	0.00017	3	12290.4
AT1G36240	eL30z	Ribosomal Protein eL30z	GlyGly@3	GlyGly@26	3	377.533	40.547	16.2	-0.71	SGKYTLGYK	E20241119_05_FTMSms2hcd	0.00092	3	12317.5
AT1G77940	eL30y	Ribosomal Protein eL30y	Label:15N(2)+GlyGly@3=73	Label:15N(2)+GlyGly@26=73	3	381.853	40.489	16.1	-0.92	SGKYTLGYK	E20241119_05_FTMSms2hcd	1e-05	3	12290.4
AT1G36240	eL30z	Ribosomal Protein eL30z	Label:15N(2)+GlyGly@3=73	Label:15N(2)+GlyGly@26=73	3	381.853	40.489	16.1	-0.92	SGKYTLGYK	E20241119_05_FTMSms2hcd	1e-05	3	12317.5
AT3G18740	eL30x	Ribosomal Protein eL30x	Label:15N(2)+GlyGly@3=73	Label:15N(2)+GlyGly@26=73	3	381.853	40.489	16.1	-0.92	SGKYTLGYK	E20241119_05_FTMSms2hcd	1e-05	3	12279.5
AT2G17360	eS4z	Ribosomal Protein eS4z	GlyGly@7	GlyGly@134	3	724.366	103.459	19.3	-2.1	SIQFGQKGIPYLNTYDGR	E20241119_05_FTMSms2hcd	1.7e-06	5	29803.1
AT2G17360	eS4z	Ribosomal Protein eS4z	Label:15N(2)+GlyGly@7	Label:15N(2)+GlyGly@134	3	733.342	103.285	10.7	1.9	SIQFGQKGIPYLNTYDGR	E20241119_05_FTMSms2hcd	0.00085	5	29803.1
AT5G27770	eL22y	Ribosomal Protein eL22y	GlyGly@2=63	GlyGly@65=63	3	551.296	47.404	16.6	-0.95	SKITVTADGQFSKR	E20241119_03_FTMSms2hcd	9.8e-06	4	14047.2
AT3G05560	eL22z	Ribosomal Protein eL22z	GlyGly@2=63	GlyGly@65=63	3	551.296	47.404	16.6	-0.95	SKITVTADGQFSKR	E20241119_03_FTMSms2hcd	9.8e-06	4	14018.2
AT5G27770	eL22y	Ribosomal Protein eL22y	GlyGly@2=79	GlyGly@65=79	3	551.296	47.199	22.7	-0.95	SKITVTADGQFSKR	E20241119_05_FTMSms2hcd	2.6e-06	4	14047.2
AT3G05560	eL22z	Ribosomal Protein eL22z	Label:15N(2)+GlyGly@2=60	Label:15N(2)+GlyGly@65=60	3	558.609	47.109	14.4	1.4	SKITVTADGQFSKR	E20241119_05_FTMSms2hcd	0.00059	4	14018.2
AT3G43980	uS14z	Ribosomal Protein uS14z	GlyGly@4	GlyGly@48	2	610.835	56.897	42.5	-0.85	SNAKEIGFIK	E20241119_03_FTMSms2hcd	1.2e-08	3	6429.5
AT3G43980	uS14z	Ribosomal Protein uS14z	GlyGly@4	GlyGly@48	3	407.559	56.884	21.8	-0.26	SNAKEIGFIK	E20241119_03_FTMSms2hcd	7.3e-05	3	6429.5
AT3G43980	uS14z	Ribosomal Protein uS14z	Label:15N(2)+GlyGly@4=62	Label:15N(2)+GlyGly@48=62	2	618.313	56.86	34.4	0.68	SNAKEIGFIK	E20241119_03_FTMSms2hcd	2.3e-05	3	6429.5
AT3G43980	uS14z	Ribosomal Protein uS14z	Label:15N(2)+GlyGly@4=66	Label:15N(2)+GlyGly@48=66	3	412.544	56.897	24.4	-0.19	SNAKEIGFIK	E20241119_03_FTMSms2hcd	4.4e-05	3	6429.5
AT3G43980	uS14z	Ribosomal Protein uS14z	GlyGly@4	GlyGly@48	2	610.834	56.806	42.4	-1.8	SNAKEIGFIK	E20241119_05_FTMSms2hcd	3.8e-07	3	6429.5
AT3G43980	uS14z	Ribosomal Protein uS14z	GlyGly@4	GlyGly@48	3	407.559	56.812	22.8	-1.7	SNAKEIGFIK	E20241119_05_FTMSms2hcd	7.9e-05	3	6429.5
AT3G43980	uS14z	Ribosomal Protein uS14z	Label:15N(2)+GlyGly@4=65	Label:15N(2)+GlyGly@48=65	3	412.544	56.779	24.9	-1.7	SNAKEIGFIK	E20241119_05_FTMSms2hcd	3.4e-05	3	6429.5
AT3G43980	uS14z	Ribosomal Protein uS14z	Label:15N(2)+GlyGly@4=49	Label:15N(2)+GlyGly@48=49	2	618.313	56.782	39.4	-0.78	SNAKEIGFIK	E20241119_05_FTMSms2hcd	0.00014	3	6429.5
AT2G34480	eL20y	Ribosomal Protein eL20y	GlyGly@14	GlyGly@69	3	793.406	100.118	42.5	0.21	SNGQMLAINEIYEKNPTTIK	E20241119_03_FTMSms2hcd	9.5e-12	1	21307.3
AT2G34480	eL20y	Ribosomal Protein eL20y	Label:15N(2)+GlyGly@14=16	Label:15N(2)+GlyGly@69=16	3	802.712	100.162	12.3	0.89	SNGQMLAINEIYEKNPTTIK	E20241119_03_FTMSms2hcd	0.00013	1	21307.3
AT2G34480	eL20y	Ribosomal Protein eL20y	GlyGly@14	GlyGly@69	3	793.405	99.778	61.8	-0.79	SNGQMLAINEIYEKNPTTIK	E20241119_05_FTMSms2hcd	1.4e-13	1	21307.3
AT2G34480	eL20y	Ribosomal Protein eL20y	Label:15N(2)+GlyGly@14=17	Label:15N(2)+GlyGly@69=17	3	802.711	99.728	36.4	0.014	SNGQMLAINEIYEKNPTTIK	E20241119_05_FTMSms2hcd	1.8e-07	1	21307.3
AT2G41840	uS5x	Ribosomal Protein uS5x	GlyGly@13=13	GlyGly@270=13	3	1058.85	89.859	27	0.65	SPYQEHTDFLASKALSTSKPDPVVEDQA	E20241119_03_FTMSms2hcd	5.7e-10	1	30878.9
AT2G41840	uS5x	Ribosomal Protein uS5x	GlyGly@13=25	GlyGly@270=25	4	794.387	89.851	34.9	0.75	SPYQEHTDFLASKALSTSKPDPVVEDQA	E20241119_03_FTMSms2hcd	3.2e-09	1	30878.9
AT2G41840	uS5x	Ribosomal Protein uS5x	GlyGly@13;GlyGly@19	GlyGly@270;GlyGly@276	4	822.898	90.727	21.2	1.2	SPYQEHTDFLASKALSTSKPDPVVEDQA	E20241119_03_FTMSms2hcd	8.8e-07	1	30878.9
AT2G41840	uS5x	Ribosomal Protein uS5x	Label:15N(2)+GlyGly@13;Label:15N(2)+GlyGly@19	Label:15N(2)+GlyGly@270;Label:15N(2)+GlyGly@276	4	832.369	90.657	18.9	0.52	SPYQEHTDFLASKALSTSKPDPVVEDQA	E20241119_03_FTMSms2hcd	4.9e-06	1	30878.9
AT2G41840	uS5x	Ribosomal Protein uS5x	GlyGly@13;GlyGly@19	GlyGly@270;GlyGly@276	4	822.897	90.594	33.2	-0.16	SPYQEHTDFLASKALSTSKPDPVVEDQA	E20241119_05_FTMSms2hcd	2.8e-11	1	30878.9
AT2G41840	uS5x	Ribosomal Protein uS5x	GlyGly@13=34	GlyGly@270=34	3	1058.84	89.722	17.3	-0.86	SPYQEHTDFLASKALSTSKPDPVVEDQA	E20241119_05_FTMSms2hcd	9e-08	1	30878.9
AT2G41840	uS5x	Ribosomal Protein uS5x	GlyGly@13=14	GlyGly@270=14	4	794.385	89.715	32.5	-0.88	SPYQEHTDFLASKALSTSKPDPVVEDQA	E20241119_05_FTMSms2hcd	1.7e-07	1	30878.9
AT1G58983	uS5u	Ribosomal Protein uS5u	GlyGly@13	GlyGly@269	3	742.034	66.71	43.2	-0.0024	SPYQEHTDFLSTKAVSATK	E20241119_03_FTMSms2hcd	3.6e-11	4	30771.6
AT1G58983	uS5u	Ribosomal Protein uS5u	GlyGly@13	GlyGly@269	4	556.777	66.663	44.3	-0.31	SPYQEHTDFLSTKAVSATK	E20241119_03_FTMSms2hcd	5.3e-11	4	30771.6
AT5G28060	eS24y	Ribosomal Protein eS24y	GlyGly@15	GlyGly@85	3	620.31	94.08	15.9	-1.3	SSGYGLIYDTVENAKK	E20241119_05_FTMSms2hcd	1.1e-05	1	15419.3
AT5G28060	eS24y	Ribosomal Protein eS24y	Label:15N(2)+GlyGly@15|16	Label:15N(2)+GlyGly@85|86	3	627.289	93.995	12.8	-1.2	SSGYGLIYDTVENAKK	E20241119_05_FTMSms2hcd	1.9e-05	1	15419.3
AT5G28060	eS24y	Ribosomal Protein eS24y	GlyGly@7	GlyGly@70	4	604.544	89.894	26.9	-2.1	THFGGGKSSGYGLIYDTVENAK	E20241119_05_FTMSms2hcd	4.6e-09	1	15419.3
AT5G28060	eS24y	Ribosomal Protein eS24y	GlyGly@7	GlyGly@70	3	805.722	89.93	11.6	-2.5	THFGGGKSSGYGLIYDTVENAK	E20241119_05_FTMSms2hcd	0.00075	1	15419.3
AT2G47110	eS31y	Ribosomal Protein eS31y	GlyGly@16	GlyGly@27	3	693.026	83.005	46.6	-0.9	TITLEVESSDTIDNVKAK	E20241119_03_FTMSms2hcd	3.1e-13	19	17811.9
AT3G62250	eS31x	Ribosomal Protein eS31x	GlyGly@16	GlyGly@27	3	693.026	83.005	46.6	-0.9	TITLEVESSDTIDNVKAK	E20241119_03_FTMSms2hcd	3.1e-13	19	17796.9
AT1G23410	eS31z	Ribosomal Protein eS31z	Label:15N(2)+GlyGly@16=9	Label:15N(2)+GlyGly@27=9	3	700.67	82.971	33	-0.37	TITLEVESSDTIDNVKAK	E20241119_03_FTMSms2hcd	2.6e-08	19	17671.8
AT2G47110	eS31y	Ribosomal Protein eS31y	Label:15N(2)+GlyGly@16=9	Label:15N(2)+GlyGly@27=9	3	700.67	82.971	33	-0.37	TITLEVESSDTIDNVKAK	E20241119_03_FTMSms2hcd	2.6e-08	19	17811.9
AT3G62250	eS31x	Ribosomal Protein eS31x	Label:15N(2)+GlyGly@16=9	Label:15N(2)+GlyGly@27=9	3	700.67	82.971	33	-0.37	TITLEVESSDTIDNVKAK	E20241119_03_FTMSms2hcd	2.6e-08	19	17796.9
AT1G23410	eS31z	Ribosomal Protein eS31z	GlyGly@16	GlyGly@27	3	693.025	82.984	61.9	-1.9	TITLEVESSDTIDNVKAK	E20241119_05_FTMSms2hcd	2.5e-12	19	17671.8
AT3G62250	eS31x	Ribosomal Protein eS31x	GlyGly@16	GlyGly@27	3	693.025	82.984	61.9	-1.9	TITLEVESSDTIDNVKAK	E20241119_05_FTMSms2hcd	2.5e-12	19	17796.9
AT1G23410	eS31z	Ribosomal Protein eS31z	Label:15N(2)+GlyGly@9	Label:15N(2)+GlyGly@63	2	597.283	58.355	24.1	0.34	TLADYNIQK	E20241119_03_FTMSms2hcd	0.0021	20	17671.8
AT2G47110	eS31y	Ribosomal Protein eS31y	Label:15N(2)+GlyGly@9	Label:15N(2)+GlyGly@63	2	597.283	58.355	24.1	0.34	TLADYNIQK	E20241119_03_FTMSms2hcd	0.0021	20	17811.9
AT3G62250	eS31x	Ribosomal Protein eS31x	Label:15N(2)+GlyGly@9	Label:15N(2)+GlyGly@63	2	597.283	58.355	24.1	0.34	TLADYNIQK	E20241119_03_FTMSms2hcd	0.0021	20	17796.9
AT2G47110	eS31y	Ribosomal Protein eS31y	Label:15N(2)+GlyGly@9	Label:15N(2)+GlyGly@63	2	597.282	58.417	30.9	-1.8	TLADYNIQK	E20241119_05_FTMSms2hcd	7.2e-05	20	17811.9
AT3G62250	eS31x	Ribosomal Protein eS31x	Label:15N(2)+GlyGly@9	Label:15N(2)+GlyGly@63	2	597.282	58.417	30.9	-1.8	TLADYNIQK	E20241119_05_FTMSms2hcd	7.2e-05	20	17796.9
AT2G47110	eS31y	Ribosomal Protein eS31y	GlyGly@9	GlyGly@63	4	557.807	101.142	73	0.54	TLADYNIQKESTLHLVLR	E20241119_03_FTMSms2hcd	1.8e-17	20	17811.9
AT2G47110	eS31y	Ribosomal Protein eS31y	GlyGly@9	GlyGly@63	2	1114.61	100.891	65.1	0.7	TLADYNIQKESTLHLVLR	E20241119_03_FTMSms2hcd	8.6e-14	20	17811.9
AT2G47110	eS31y	Ribosomal Protein eS31y	GlyGly@9	GlyGly@63	3	743.406	100.57	70.9	-0.36	TLADYNIQKESTLHLVLR	E20241119_03_FTMSms2hcd	9.2e-14	20	17811.9
AT3G62250	eS31x	Ribosomal Protein eS31x	GlyGly@9	GlyGly@63	4	557.807	101.142	73	0.54	TLADYNIQKESTLHLVLR	E20241119_03_FTMSms2hcd	1.8e-17	20	17796.9
AT3G62250	eS31x	Ribosomal Protein eS31x	GlyGly@9	GlyGly@63	2	1114.61	100.891	65.1	0.7	TLADYNIQKESTLHLVLR	E20241119_03_FTMSms2hcd	8.6e-14	20	17796.9
AT3G62250	eS31x	Ribosomal Protein eS31x	GlyGly@9	GlyGly@63	3	743.406	100.57	70.9	-0.36	TLADYNIQKESTLHLVLR	E20241119_03_FTMSms2hcd	9.2e-14	20	17796.9
AT1G23410	eS31z	Ribosomal Protein eS31z	Label:15N(2)+GlyGly@9	Label:15N(2)+GlyGly@63	2	1128.56	100.378	66.7	0.79	TLADYNIQKESTLHLVLR	E20241119_03_FTMSms2hcd	1.3e-10	20	17671.8
AT1G23410	eS31z	Ribosomal Protein eS31z	Label:15N(2)+GlyGly@9	Label:15N(2)+GlyGly@63	3	752.713	102.321	35.6	1.3	TLADYNIQKESTLHLVLR	E20241119_03_FTMSms2hcd	1.4e-07	20	17671.8
AT1G23410	eS31z	Ribosomal Protein eS31z	Label:15N(2)+GlyGly@9	Label:15N(2)+GlyGly@63	4	564.786	102.318	30.8	1.3	TLADYNIQKESTLHLVLR	E20241119_03_FTMSms2hcd	1.6e-07	20	17671.8
AT2G47110	eS31y	Ribosomal Protein eS31y	Label:15N(2)+GlyGly@9	Label:15N(2)+GlyGly@63	2	1128.56	100.378	66.7	0.79	TLADYNIQKESTLHLVLR	E20241119_03_FTMSms2hcd	1.3e-10	20	17811.9
AT2G47110	eS31y	Ribosomal Protein eS31y	Label:15N(2)+GlyGly@9	Label:15N(2)+GlyGly@63	3	752.713	102.321	35.6	1.3	TLADYNIQKESTLHLVLR	E20241119_03_FTMSms2hcd	1.4e-07	20	17811.9
AT2G47110	eS31y	Ribosomal Protein eS31y	Label:15N(2)+GlyGly@9	Label:15N(2)+GlyGly@63	4	564.786	102.318	30.8	1.3	TLADYNIQKESTLHLVLR	E20241119_03_FTMSms2hcd	1.6e-07	20	17811.9
AT3G62250	eS31x	Ribosomal Protein eS31x	Label:15N(2)+GlyGly@9	Label:15N(2)+GlyGly@63	2	1128.56	100.378	66.7	0.79	TLADYNIQKESTLHLVLR	E20241119_03_FTMSms2hcd	1.3e-10	20	17796.9
AT3G62250	eS31x	Ribosomal Protein eS31x	Label:15N(2)+GlyGly@9	Label:15N(2)+GlyGly@63	3	752.713	102.321	35.6	1.3	TLADYNIQKESTLHLVLR	E20241119_03_FTMSms2hcd	1.4e-07	20	17796.9
AT3G62250	eS31x	Ribosomal Protein eS31x	Label:15N(2)+GlyGly@9	Label:15N(2)+GlyGly@63	4	564.786	102.318	30.8	1.3	TLADYNIQKESTLHLVLR	E20241119_03_FTMSms2hcd	1.6e-07	20	17796.9
AT1G23410	eS31z	Ribosomal Protein eS31z	GlyGly@9	GlyGly@63	4	557.806	98.305	61.5	-1.3	TLADYNIQKESTLHLVLR	E20241119_05_FTMSms2hcd	2.7e-16	20	17671.8
AT1G23410	eS31z	Ribosomal Protein eS31z	GlyGly@9	GlyGly@63	2	1114.6	99.876	78.7	-1.5	TLADYNIQKESTLHLVLR	E20241119_05_FTMSms2hcd	3.3e-16	20	17671.8
AT1G23410	eS31z	Ribosomal Protein eS31z	GlyGly@9	GlyGly@63	3	743.405	100.288	72.5	-1	TLADYNIQKESTLHLVLR	E20241119_05_FTMSms2hcd	2e-13	20	17671.8
AT3G62250	eS31x	Ribosomal Protein eS31x	GlyGly@9	GlyGly@63	4	557.806	98.305	61.5	-1.3	TLADYNIQKESTLHLVLR	E20241119_05_FTMSms2hcd	2.7e-16	20	17796.9
AT3G62250	eS31x	Ribosomal Protein eS31x	GlyGly@9	GlyGly@63	2	1114.6	99.876	78.7	-1.5	TLADYNIQKESTLHLVLR	E20241119_05_FTMSms2hcd	3.3e-16	20	17796.9
AT3G62250	eS31x	Ribosomal Protein eS31x	GlyGly@9	GlyGly@63	3	743.405	100.288	72.5	-1	TLADYNIQKESTLHLVLR	E20241119_05_FTMSms2hcd	2e-13	20	17796.9
AT2G47110	eS31y	Ribosomal Protein eS31y	Label:15N(2)+GlyGly@9	Label:15N(2)+GlyGly@63	2	1128.56	100.973	62.5	-1.3	TLADYNIQKESTLHLVLR	E20241119_05_FTMSms2hcd	1.9e-12	20	17811.9
AT2G47110	eS31y	Ribosomal Protein eS31y	Label:15N(2)+GlyGly@9	Label:15N(2)+GlyGly@63	4	564.785	100.284	52.1	-0.43	TLADYNIQKESTLHLVLR	E20241119_05_FTMSms2hcd	3.4e-11	20	17811.9
AT2G47110	eS31y	Ribosomal Protein eS31y	Label:15N(2)+GlyGly@9	Label:15N(2)+GlyGly@63	3	752.711	101.083	51	-0.3	TLADYNIQKESTLHLVLR	E20241119_05_FTMSms2hcd	1.2e-09	20	17811.9
AT3G62250	eS31x	Ribosomal Protein eS31x	Label:15N(2)+GlyGly@9	Label:15N(2)+GlyGly@63	2	1128.56	100.973	62.5	-1.3	TLADYNIQKESTLHLVLR	E20241119_05_FTMSms2hcd	1.9e-12	20	17796.9
AT3G62250	eS31x	Ribosomal Protein eS31x	Label:15N(2)+GlyGly@9	Label:15N(2)+GlyGly@63	4	564.785	100.284	52.1	-0.43	TLADYNIQKESTLHLVLR	E20241119_05_FTMSms2hcd	3.4e-11	20	17796.9
AT3G62250	eS31x	Ribosomal Protein eS31x	Label:15N(2)+GlyGly@9	Label:15N(2)+GlyGly@63	3	752.711	101.083	51	-0.3	TLADYNIQKESTLHLVLR	E20241119_05_FTMSms2hcd	1.2e-09	20	17796.9
AT1G23410	eS31z	Ribosomal Protein eS31z	GlyGly@9	GlyGly@63	4	625.104	95.967	11.6	1.6	TLADYNIQKESTLHLVLRLR	E20241119_05_FTMSms2hcd	0.0013	19	17671.8
AT3G62250	eS31x	Ribosomal Protein eS31x	GlyGly@9	GlyGly@63	4	625.104	95.967	11.6	1.6	TLADYNIQKESTLHLVLRLR	E20241119_05_FTMSms2hcd	0.0013	19	17796.9
AT1G02780	eL19x	Ribosomal Protein eL19x	GlyGly@9	GlyGly@162	2	654.83	46.098	19.5	-1	TLSDQFEAKR	E20241119_03_FTMSms2hcd	3.6e-07	2	24606.5
AT1G02780	eL19x	Ribosomal Protein eL19x	GlyGly@9	GlyGly@162	3	436.889	46.036	22.4	-1.8	TLSDQFEAKR	E20241119_03_FTMSms2hcd	5.7e-07	2	24606.5
AT1G02780	eL19x	Ribosomal Protein eL19x	GlyGly@9	GlyGly@162	3	436.889	45.961	23.7	-1.6	TLSDQFEAKR	E20241119_05_FTMSms2hcd	4.5e-06	2	24606.5
AT2G47110	eS31y	Ribosomal Protein eS31y	GlyGly@5	GlyGly@11	2	1189.62	96.181	54.9	-0.66	TLTGKTITLEVESSDTIDNVK	E20241119_03_FTMSms2hcd	2.6e-13	19	17811.9
AT2G47110	eS31y	Ribosomal Protein eS31y	GlyGly@5	GlyGly@11	3	793.415	96.095	44.5	0.82	TLTGKTITLEVESSDTIDNVK	E20241119_03_FTMSms2hcd	1.3e-12	19	17811.9
AT3G62250	eS31x	Ribosomal Protein eS31x	GlyGly@5	GlyGly@11	2	1189.62	96.181	54.9	-0.66	TLTGKTITLEVESSDTIDNVK	E20241119_03_FTMSms2hcd	2.6e-13	19	17796.9
AT3G62250	eS31x	Ribosomal Protein eS31x	GlyGly@5	GlyGly@11	3	793.415	96.095	44.5	0.82	TLTGKTITLEVESSDTIDNVK	E20241119_03_FTMSms2hcd	1.3e-12	19	17796.9
AT1G23410	eS31z	Ribosomal Protein eS31z	Label:15N(2)+GlyGly@5=107	Label:15N(2)+GlyGly@11=107	3	802.056	96.933	37.9	0.23	TLTGKTITLEVESSDTIDNVK	E20241119_03_FTMSms2hcd	3.4e-10	19	17671.8
AT1G23410	eS31z	Ribosomal Protein eS31z	Label:15N(2)+GlyGly@5=55	Label:15N(2)+GlyGly@11=55	2	1202.58	96.524	12.9	1.3	TLTGKTITLEVESSDTIDNVK	E20241119_03_FTMSms2hcd	0.0019	19	17671.8
AT2G47110	eS31y	Ribosomal Protein eS31y	Label:15N(2)+GlyGly@5=107	Label:15N(2)+GlyGly@11=107	3	802.056	96.933	37.9	0.23	TLTGKTITLEVESSDTIDNVK	E20241119_03_FTMSms2hcd	3.4e-10	19	17811.9
AT2G47110	eS31y	Ribosomal Protein eS31y	Label:15N(2)+GlyGly@5=55	Label:15N(2)+GlyGly@11=55	2	1202.58	96.524	12.9	1.3	TLTGKTITLEVESSDTIDNVK	E20241119_03_FTMSms2hcd	0.0019	19	17811.9
AT3G62250	eS31x	Ribosomal Protein eS31x	Label:15N(2)+GlyGly@5=107	Label:15N(2)+GlyGly@11=107	3	802.056	96.933	37.9	0.23	TLTGKTITLEVESSDTIDNVK	E20241119_03_FTMSms2hcd	3.4e-10	19	17796.9
AT3G62250	eS31x	Ribosomal Protein eS31x	Label:15N(2)+GlyGly@5=55	Label:15N(2)+GlyGly@11=55	2	1202.58	96.524	12.9	1.3	TLTGKTITLEVESSDTIDNVK	E20241119_03_FTMSms2hcd	0.0019	19	17796.9
AT1G23410	eS31z	Ribosomal Protein eS31z	GlyGly@5	GlyGly@11	2	1189.62	95.853	57	0.18	TLTGKTITLEVESSDTIDNVK	E20241119_05_FTMSms2hcd	4.1e-13	19	17671.8
AT1G23410	eS31z	Ribosomal Protein eS31z	GlyGly@5	GlyGly@11	3	793.414	92.416	33.3	-1.2	TLTGKTITLEVESSDTIDNVK	E20241119_05_FTMSms2hcd	2e-11	19	17671.8
AT3G62250	eS31x	Ribosomal Protein eS31x	GlyGly@5	GlyGly@11	2	1189.62	95.853	57	0.18	TLTGKTITLEVESSDTIDNVK	E20241119_05_FTMSms2hcd	4.1e-13	19	17796.9
AT3G62250	eS31x	Ribosomal Protein eS31x	GlyGly@5	GlyGly@11	3	793.414	92.416	33.3	-1.2	TLTGKTITLEVESSDTIDNVK	E20241119_05_FTMSms2hcd	2e-11	19	17796.9
AT2G47110	eS31y	Ribosomal Protein eS31y	Label:15N(2)+GlyGly@5=115	Label:15N(2)+GlyGly@11=115	2	1202.58	95.892	66.2	0.052	TLTGKTITLEVESSDTIDNVK	E20241119_05_FTMSms2hcd	1.2e-11	19	17811.9
AT2G47110	eS31y	Ribosomal Protein eS31y	Label:15N(2)+GlyGly@5=107	Label:15N(2)+GlyGly@11=107	3	802.055	96.309	57.5	-0.4	TLTGKTITLEVESSDTIDNVK	E20241119_05_FTMSms2hcd	5.1e-11	19	17811.9
AT3G62250	eS31x	Ribosomal Protein eS31x	Label:15N(2)+GlyGly@5=115	Label:15N(2)+GlyGly@11=115	2	1202.58	95.892	66.2	0.052	TLTGKTITLEVESSDTIDNVK	E20241119_05_FTMSms2hcd	1.2e-11	19	17796.9
AT3G62250	eS31x	Ribosomal Protein eS31x	Label:15N(2)+GlyGly@5=107	Label:15N(2)+GlyGly@11=107	3	802.055	96.309	57.5	-0.4	TLTGKTITLEVESSDTIDNVK	E20241119_05_FTMSms2hcd	5.1e-11	19	17796.9
AT3G04840	eS1z	Ribosomal Protein eS1z	GlyGly@5	GlyGly@55	3	449.58	36.991	22.6	-0.57	TQGTKIASEGLK	E20241119_03_FTMSms2hcd	0.00012	2	29850.9
AT3G04840	eS1z	Ribosomal Protein eS1z	GlyGly@5	GlyGly@55	3	449.58	36.642	17.9	-0.35	TQGTKIASEGLK	E20241119_05_FTMSms2hcd	6.7e-05	2	29850.9
AT3G53870	uS3y	Ribosomal Protein uS3y	GlyGly@8	GlyGly@62	2	608.325	28.92	26.2	-0.58	TQNVLGEKGR	E20241119_03_FTMSms2hcd	3e-06	3	27349.3
AT2G31610	uS3z	Ribosomal Protein uS3z	GlyGly@8	GlyGly@62	2	608.325	28.92	26.2	-0.58	TQNVLGEKGR	E20241119_03_FTMSms2hcd	3e-06	3	27519.4
AT3G53870	uS3y	Ribosomal Protein uS3y	GlyGly@8	GlyGly@62	2	608.325	28.529	19.4	-1.2	TQNVLGEKGR	E20241119_05_FTMSms2hcd	9.5e-06	3	27349.3
AT3G53870	uS3y	Ribosomal Protein uS3y	GlyGly@8	GlyGly@62	3	405.886	29.035	16.9	-0.47	TQNVLGEKGR	E20241119_05_FTMSms2hcd	2.5e-05	3	27349.3
AT3G53870	uS3y	Ribosomal Protein uS3y	Label:15N(2)+GlyGly@8	Label:15N(2)+GlyGly@62	2	617.299	28.488	20.6	-0.27	TQNVLGEKGR	E20241119_05_FTMSms2hcd	7e-05	3	27349.3
AT3G53870	uS3y	Ribosomal Protein uS3y	Label:15N(2)+GlyGly@8	Label:15N(2)+GlyGly@62	3	411.868	28.509	24.7	-0.25	TQNVLGEKGR	E20241119_05_FTMSms2hcd	0.0014	3	27349.3
AT2G31610	uS3z	Ribosomal Protein uS3z	Label:15N(2)+GlyGly@8	Label:15N(2)+GlyGly@62	2	617.299	28.488	20.6	-0.27	TQNVLGEKGR	E20241119_05_FTMSms2hcd	7e-05	3	27519.4
AT2G31610	uS3z	Ribosomal Protein uS3z	Label:15N(2)+GlyGly@8	Label:15N(2)+GlyGly@62	3	411.868	28.509	24.7	-0.25	TQNVLGEKGR	E20241119_05_FTMSms2hcd	0.0014	3	27519.4
AT3G53870	uS3y	Ribosomal Protein uS3y	GlyGly@8	GlyGly@62	3	457.919	23.805	23.9	-1.3	TQNVLGEKGRR	E20241119_03_FTMSms2hcd	6e-05	3	27349.3
AT2G31610	uS3z	Ribosomal Protein uS3z	GlyGly@8	GlyGly@62	3	457.919	23.805	23.9	-1.3	TQNVLGEKGRR	E20241119_03_FTMSms2hcd	6e-05	3	27519.4
AT3G09630	uL4z	Ribosomal Protein uL4z	GlyGly@6	GlyGly@174	2	522.824	45.805	20.9	-0.62	TSAAIKVLK	E20241119_03_FTMSms2hcd	5.4e-07	4	44702.5
AT5G02870	uL4y	Ribosomal Protein uL4y	GlyGly@6	GlyGly@175	2	522.824	45.805	20.9	-0.62	TSAAIKVLK	E20241119_03_FTMSms2hcd	5.4e-07	4	44722.4
AT1G18540	eL6z	Ribosomal Protein eL6z	GlyGly@8	GlyGly@204	3	637.692	119.625	22.1	-9.4	TVDAALIKSIEAVPELK	E20241119_03_FTMSms2hcd	2.8e-05	1	26152.9
AT1G18540	eL6z	Ribosomal Protein eL6z	Label:15N(2)+GlyGly@8=31	Label:15N(2)+GlyGly@204=31	3	644.672	119.612	23.4	-8.1	TVDAALIKSIEAVPELK	E20241119_03_FTMSms2hcd	2.5e-06	1	26152.9
AT1G72370	uS2z	Ribosomal Protein uS2z	GlyGly@4	GlyGly@61	3	449.899	64.517	20.2	-0.099	TWEKLQMAAR	E20241119_03_FTMSms2hcd	3.4e-05	2	32291.7
AT1G72370	uS2z	Ribosomal Protein uS2z	GlyGly@4	GlyGly@61	2	674.345	64.734	16.6	-0.34	TWEKLQMAAR	E20241119_05_FTMSms2hcd	1.2e-06	2	32291.7
AT1G72370	uS2z	Ribosomal Protein uS2z	GlyGly@4	GlyGly@61	3	449.899	64.688	24.2	-1.4	TWEKLQMAAR	E20241119_05_FTMSms2hcd	1.8e-05	2	32291.7
AT2G41840	uS5x	Ribosomal Protein uS5x	GlyGly@11	GlyGly@251	3	630.313	118.943	54.2	0.7	TYGFLTPEFWKETR	E20241119_03_FTMSms2hcd	1.6e-11	6	30878.9
AT2G41840	uS5x	Ribosomal Protein uS5x	GlyGly@11	GlyGly@251	2	944.966	118.96	44.6	1.3	TYGFLTPEFWKETR	E20241119_03_FTMSms2hcd	7.3e-09	6	30878.9
AT1G58983	uS5u	Ribosomal Protein uS5u	GlyGly@11	GlyGly@250	3	630.313	118.943	54.2	0.7	TYGFLTPEFWKETR	E20241119_03_FTMSms2hcd	1.6e-11	6	30771.6
AT1G58983	uS5u	Ribosomal Protein uS5u	GlyGly@11	GlyGly@250	2	944.966	118.96	44.6	1.3	TYGFLTPEFWKETR	E20241119_03_FTMSms2hcd	7.3e-09	6	30771.6
AT2G41840	uS5x	Ribosomal Protein uS5x	Label:15N(2)+GlyGly@11	Label:15N(2)+GlyGly@251	3	637.293	119.295	13.6	1.6	TYGFLTPEFWKETR	E20241119_03_FTMSms2hcd	4.4e-05	6	30878.9
AT2G41840	uS5x	Ribosomal Protein uS5x	GlyGly@11	GlyGly@251	3	630.312	118.818	54.9	-0.89	TYGFLTPEFWKETR	E20241119_05_FTMSms2hcd	5.5e-12	6	30878.9
AT2G41840	uS5x	Ribosomal Protein uS5x	GlyGly@11	GlyGly@251	2	944.964	118.843	46	-0.9	TYGFLTPEFWKETR	E20241119_05_FTMSms2hcd	1.2e-11	6	30878.9
AT2G41840	uS5x	Ribosomal Protein uS5x	Label:15N(2)+GlyGly@11	Label:15N(2)+GlyGly@251	2	955.434	118.824	42.6	-0.018	TYGFLTPEFWKETR	E20241119_05_FTMSms2hcd	9.1e-09	6	30878.9
AT2G41840	uS5x	Ribosomal Protein uS5x	Label:15N(2)+GlyGly@11	Label:15N(2)+GlyGly@251	3	637.292	118.81	31.3	-0.0056	TYGFLTPEFWKETR	E20241119_05_FTMSms2hcd	6.1e-07	6	30878.9
AT3G48930	uS17z	Ribosomal Protein uS17z	GlyGly@12	GlyGly@154	3	460.248	40.199	20.9	-1.8	VIPAGSSSSFGKK	E20241119_03_FTMSms2hcd	5e-08	1	17957.2
AT3G48930	uS17z	Ribosomal Protein uS17z	GlyGly@12	GlyGly@154	3	460.249	39.896	24.4	-0.91	VIPAGSSSSFGKK	E20241119_05_FTMSms2hcd	1.7e-08	1	17957.2
AT3G48930	uS17z	Ribosomal Protein uS17z	Label:15N(2)+GlyGly@12|13	Label:15N(2)+GlyGly@154|155	3	465.898	39.867	17.6	-1	VIPAGSSSSFGKK	E20241119_05_FTMSms2hcd	1.2e-05	1	17957.2
AT3G60245	eL43y	Ribosomal Protein eL43y	GlyGly@2	GlyGly@64	3	637.663	61.604	16.4	-1.1	VKAGGAYTMNTASAVTVR	E20241119_05_FTMSms2hcd	1.3e-06	2	10241.2
AT3G53870	uS3y	Ribosomal Protein uS3y	GlyGly@10=36	GlyGly@195=36	3	628.673	94.093	13.4	-0.65	VKVMLDWDPKGISGPK	E20241119_03_FTMSms2hcd	0.00029	1	27349.3
AT3G53870	uS3y	Ribosomal Protein uS3y	GlyGly@10=61	GlyGly@195=61	3	628.672	93.929	20.9	-1.5	VKVMLDWDPKGISGPK	E20241119_05_FTMSms2hcd	3.8e-07	1	27349.3
AT3G53870	uS3y	Ribosomal Protein uS3y	GlyGly@10=42	GlyGly@195=42	4	471.757	93.89	23.7	-0.32	VKVMLDWDPKGISGPK	E20241119_05_FTMSms2hcd	1.6e-06	1	27349.3
AT3G53870	uS3y	Ribosomal Protein uS3y	Oxidation@4;GlyGly@10=40	Oxidation@189;GlyGly@195=40	4	475.755	88.01	11.1	-1	VKVMLDWDPKGISGPK	E20241119_05_FTMSms2hcd	0.00063	1	27349.3
AT3G53870	uS3y	Ribosomal Protein uS3y	Label:15N(2)+GlyGly@10=12	Label:15N(2)+GlyGly@195=12	4	477.241	93.847	19.6	0.96	VKVMLDWDPKGISGPK	E20241119_05_FTMSms2hcd	8.6e-05	1	27349.3
AT2G42740	uL5z	Ribosomal Protein uL5z	GlyGly@14	GlyGly@51	3	625.343	80.886	15.9	0.27	VLEQLSGQTPVFSKAR	E20241119_03_FTMSms2hcd	2.2e-05	5	20831.3
AT2G42740	uL5z	Ribosomal Protein uL5z	Label:15N(2)+GlyGly@14	Label:15N(2)+GlyGly@51	3	633.319	80.924	15.5	-0.014	VLEQLSGQTPVFSKAR	E20241119_03_FTMSms2hcd	5.1e-05	5	20831.3
AT2G42740	uL5z	Ribosomal Protein uL5z	GlyGly@14	GlyGly@51	3	625.342	80.979	22.9	-1.3	VLEQLSGQTPVFSKAR	E20241119_05_FTMSms2hcd	5.1e-09	5	20831.3
AT3G09630	uL4z	Ribosomal Protein uL4z	GlyGly@3	GlyGly@177	3	521.938	52.341	13.1	-1.4	VLKQIGAYDDAEK	E20241119_05_FTMSms2hcd	1.5e-05	4	44702.5
AT5G02870	uL4y	Ribosomal Protein uL4y	GlyGly@3	GlyGly@178	3	521.938	52.341	13.1	-1.4	VLKQIGAYDDAEK	E20241119_05_FTMSms2hcd	1.5e-05	4	44722.4
AT1G02780	eL19x	Ribosomal Protein eL19x	GlyGly@8	GlyGly@144	3	429.235	36.794	14.3	-1.3	VLMESIHKSK	E20241119_03_FTMSms2hcd	5.5e-05	2	24606.5
AT1G02780	eL19x	Ribosomal Protein eL19x	Label:15N(2)+GlyGly@8=16	Label:15N(2)+GlyGly@144=16	3	434.553	36.758	18.4	-1.1	VLMESIHKSK	E20241119_03_FTMSms2hcd	6e-05	2	24606.5
AT1G02780	eL19x	Ribosomal Protein eL19x	GlyGly@8	GlyGly@144	3	429.235	36.357	17	-2.9	VLMESIHKSK	E20241119_05_FTMSms2hcd	1.6e-06	2	24606.5
AT3G53870	uS3y	Ribosomal Protein uS3y	GlyGly@8	GlyGly@195	3	552.952	94.937	38	-0.34	VMLDWDPKGISGPK	E20241119_03_FTMSms2hcd	1.6e-10	1	27349.3
AT3G53870	uS3y	Ribosomal Protein uS3y	GlyGly@8	GlyGly@195	2	828.925	95.036	30.8	0.43	VMLDWDPKGISGPK	E20241119_03_FTMSms2hcd	4.4e-08	1	27349.3
AT3G53870	uS3y	Ribosomal Protein uS3y	Oxidation@2;GlyGly@8	Oxidation@189;GlyGly@195	3	558.284	88.123	23.9	0.5	VMLDWDPKGISGPK	E20241119_03_FTMSms2hcd	2.6e-06	1	27349.3
AT3G53870	uS3y	Ribosomal Protein uS3y	Label:15N(2)+GlyGly@8=32	Label:15N(2)+GlyGly@195=32	3	559.267	95.438	13.3	0.64	VMLDWDPKGISGPK	E20241119_03_FTMSms2hcd	1.3e-05	1	27349.3
AT3G53870	uS3y	Ribosomal Protein uS3y	Label:15N(2)+GlyGly@8=17	Label:15N(2)+GlyGly@195=17	2	838.397	94.984	23.4	0.63	VMLDWDPKGISGPK	E20241119_03_FTMSms2hcd	8.5e-05	1	27349.3
AT3G53870	uS3y	Ribosomal Protein uS3y	GlyGly@8	GlyGly@195	3	552.952	94.724	44.8	-0.88	VMLDWDPKGISGPK	E20241119_05_FTMSms2hcd	1.7e-11	1	27349.3
AT3G53870	uS3y	Ribosomal Protein uS3y	GlyGly@8	GlyGly@195	2	828.924	94.769	30.4	-0.89	VMLDWDPKGISGPK	E20241119_05_FTMSms2hcd	2e-10	1	27349.3
AT3G53870	uS3y	Ribosomal Protein uS3y	Oxidation@2;GlyGly@8	Oxidation@189;GlyGly@195	3	558.283	88.078	26.4	-1.1	VMLDWDPKGISGPK	E20241119_05_FTMSms2hcd	5.7e-09	1	27349.3
AT3G53870	uS3y	Ribosomal Protein uS3y	Label:15N(2)+GlyGly@8=13	Label:15N(2)+GlyGly@195=13	3	559.266	94.693	27.8	-0.25	VMLDWDPKGISGPK	E20241119_05_FTMSms2hcd	3.2e-06	1	27349.3
AT3G53870	uS3y	Ribosomal Protein uS3y	Label:15N(2)+GlyGly@8=21	Label:15N(2)+GlyGly@195=21	2	838.396	94.734	20.2	-0.32	VMLDWDPKGISGPK	E20241119_05_FTMSms2hcd	2.6e-05	1	27349.3
AT4G29410	eL28y	Ribosomal Protein eL28y	GlyGly@5	GlyGly@35	3	700.022	82.177	17.2	-1.8	VQFSKESNNLVNINSYK	E20241119_05_FTMSms2hcd	5e-08	2	15910.7
AT4G29410	eL28y	Ribosomal Protein eL28y	GlyGly@16	GlyGly@115	3	712.38	69.211	44	-0.062	VVANQVVDNYYRPDLKK	E20241119_03_FTMSms2hcd	5.3e-11	2	15910.7
AT2G41840	uS5x	Ribosomal Protein uS5x	GlyGly@6	GlyGly@59	3	390.564	67.557	29.4	-0.52	WVPVTKLGR	E20241119_03_FTMSms2hcd	0.00015	6	30878.9
AT1G58983	uS5u	Ribosomal Protein uS5u	GlyGly@6	GlyGly@58	3	390.564	67.557	29.4	-0.52	WVPVTKLGR	E20241119_03_FTMSms2hcd	0.00015	6	30771.6
AT2G41840	uS5x	Ribosomal Protein uS5x	GlyGly@6	GlyGly@59	3	390.564	67.871	26.2	-0.77	WVPVTKLGR	E20241119_05_FTMSms2hcd	7e-05	6	30878.9
