# Supplementary material for: Mapping the Architecture of Protein Complexes in Arabidopsis Using Cross-Linking Mass Spectrometry
Source: bioRxiv. 2025 Jul 21:2025.04.28.651104. Preprint. [Version 2] doi: 10.1101/2025.04.28.651104 (PMC12330729; doi:10.1101/2025.04.28.651104)
Supplement: Supplement 5 — Table S5: Names, accession numbers and description used in the figures and a glossary. [file media-5.xlsx]

## Sheet: Names
Accession Number	Proteins name in the figure	Description	Used in Fig #
ATCG00490	RBCL	Ribulose bisphosphate carboxylase large chain; RuBisCO catalyzes two reactions: the carboxylation of D- ribulose 1,5-bisphosphate, the primary event in carbon dioxide fixation, as well as the oxidative fragmentation of the pentose substrate in the photorespiration process. Both reactions occur simultaneously and in competition at the same active site. Belongs to the RuBisCO large chain family. Ty…	Fig. 2C; Fig. 4C
AT1G67090	RBCS	Ribulose bisphosphate carboxylase small chain 1A, chloroplastic; RuBisCO catalyzes two reactions: the carboxylation of D- ribulose 1,5-bisphosphate, the primary event in carbon dioxide fixation, as well as the oxidative fragmentation of the pentose substrate. Both reactions occur simultaneously and in competition at the same active site (By similarity).	Fig. 2C
AT1G16610	SR45	Serine/arginine-rich splicing factor SR45; Involved in 5' and 3' splicing site selection of introns, and may bridge the 5' and 3' components of the spliceosome. Isoform 1 is required during flower petal development and isoform 2 is involved in root growth. Regulates negatively glucose and abscisic acid (ABA) signaling during early seedling development. Involved in the RNA- directed DNA methylatio…	Fig. 2F; Fig. S6A, B
AT4G39680	ACINUS	SAP domain-containing protein.	Fig. 2F; Fig. S6A
AT1G15200	PINNIN	Protein-protein interaction regulator family protein.	Fig. 2F; Fig. S6B
AT2G47400	CP12.1	Calvin cycle protein CP12-1, chloroplastic; Acts as a linker essential in the assembly of a core complex of PRK/GAPDH. Coordinates the reversible inactivation of chloroplast enzymes GAPDH and PRK during darkness in photosynthetic tissues.	Fig. 2G, H
AT1G32060	PRK	Phosphoribulokinase, chloroplastic; Belongs to the phosphoribulokinase family.	Fig. 2G, H
AT3G09300	ORP3B	Oxysterol-binding protein-related protein 3B; May be involved in the transport of sterols; Belongs to the OSBP family.	Fig. 3C
AT5G39570	PLDRP1	Uncharacterized protein At5g39570.	Fig. 3C
AT1G29940	NRPA2	DNA-directed RNA polymerase I subunit 2; DNA-dependent RNA polymerase catalyzes the transcription of DNA into RNA using the four ribonucleoside triphosphates as substrates. Second largest core component of RNA polymerase I which synthesizes ribosomal RNA precursors. Proposed to contribute to the polymerase catalytic activity and forms the polymerase active center together with the largest subunit…	Fig. 3D; Fig. 7A
AT3G63490	uL1c	50S ribosomal protein L1, chloroplastic; This protein binds directly to 23S ribosomal RNA. Belongs to the universal ribosomal protein uL1 family.	Fig. 3D
AT1G07320	uL4c	50S ribosomal protein L4, chloroplastic; This protein binds directly and specifically to 23S rRNA (By similarity). May play a role in plastid transcriptional regulation. Belongs to the universal ribosomal protein uL4 family.	Fig. 4A
AT5G40950	bL27c	50S ribosomal protein L27, chloroplastic.	Fig. 4A
ATCG00650	bS18C	30S ribosomal protein S18, chloroplastic; Belongs to the bacterial ribosomal protein bS18 family.	Fig. 4A
AT3G27160	bS21c	Ribosomal protein S21 family protein.	Fig. 4A
AT2G33800	uS5c	30S ribosomal protein S5, chloroplastic; Binds directly to 16S ribosomal RNA.	Fig. 4A
AT1G05190	uL6c	50S ribosomal protein L6, chloroplastic; This protein binds directly to 23S ribosomal RNA and is located at the aminoacyl-tRNA binding site of the peptidyltransferase center.	Fig. 4A, C
AT3G63490	uL1c	50S ribosomal protein L1, chloroplastic; This protein binds directly to 23S ribosomal RNA. Belongs to the universal ribosomal protein uL1 family.	Fig. 4A, C
ATCG00380	uS4C	30S ribosomal protein S4, chloroplastic; One of the primary rRNA binding proteins, it binds directly to 16S rRNA where it nucleates assembly of the body of the 30S subunit. Belongs to the universal ribosomal protein uS4 family.	Fig. 4A
ATCG00900	uS7Cz	30S ribosomal protein S7, chloroplastic; One of the primary rRNA binding proteins, it binds directly to 16S rRNA where it nucleates assembly of the head domain of the 30S subunit.	Fig. 4A
AT5G13510	uL10c	50S ribosomal protein L10, chloroplastic; This protein binds directly to 23S ribosomal RNA.	Fig. 4A, C
AT2G38140	bTHXc	30S ribosomal protein S31, chloroplastic; Belongs to the bacterial ribosomal protein bTHX family.	Fig. 4A
AT1G48350	uL18c	50S ribosomal protein L18, chloroplastic; Binds 5S rRNA, forms part of the central protuberance of the 50S subunit.	Fig. 4A
ATCG00830	uL2Cz	50S ribosomal protein L2, chloroplastic; Belongs to the universal ribosomal protein uL2 family.	Fig. 4A, C
ATCG01120	uS15C	30S ribosomal protein S15, chloroplastic; Belongs to the universal ribosomal protein uS15 family.	Fig. 4A
AT1G32990	uL11c	50S ribosomal protein L11, chloroplastic; Forms part of the ribosomal stalk which helps the ribosome interact with GTP-bound translation factors.	Fig. 4A, C
ATCG00065	ATCG00065(RPS12A)	30S ribosomal protein S12, chloroplastic	Fig. 4A, C
AT3G15190	bS20c	30S ribosomal protein S20, chloroplastic; Binds directly to 16S ribosomal RNA; Belongs to the bacterial ribosomal protein bS20 family.	Fig. 4A, C
ATCG00800	uS3C	30S ribosomal protein S3, chloroplastic; Belongs to the universal ribosomal protein uS3 family.	Fig. 4A
AT5G30510	bS1c	30S ribosomal protein S1, chloroplastic; Required for optimal plastid performance in terms of photosynthesis and growth. Required for the translation of plastid mRNAs. Involved in cellular heat stress response and required for heat tolerance. Required for transcriptional activation of HSFA2 and its target genes in response to heat stress. Plays a critical role in biosynthesis of thylakoid membran…	Fig. 4A
ATCG01020	bL32C	50S ribosomal protein L32, chloroplastic.	Fig. 4A
AT3G27850	bL12c	50S ribosomal protein L12-3, chloroplastic.	Fig. 4A, B, C
AT1G68590	cS23z	30S ribosomal protein 3-1, chloroplastic; Probably a ribosomal protein or a ribosome-associated protein; Belongs to the chloroplast-specific ribosomal protein cS23 family.	Fig. 4A
AT3G44890	bL9c	50S ribosomal protein L9, chloroplastic; Binds to the 23S rRNA.	Fig. 4A
AT1G79850	uS17c	30S ribosomal protein S17, chloroplastic; One of the primary rRNA binding proteins, it binds specifically to the 5'-end of 16S ribosomal RNA (By similarity). Required for optimal plastid performance in terms of photosynthesis and growth. Required for the translation of plastid mRNAs. Plays a critical role in biosynthesis of thylakoid membrane proteins encoded by chloroplast genes.	Fig. 4A
ATCG00810	uL22C	50S ribosomal protein L22, chloroplastic; This protein binds specifically to 23S rRNA; Belongs to the universal ribosomal protein uL22 family.	Fig. 4A
ATCG00820	uS19C	30S ribosomal protein S19, chloroplastic; Protein S19 forms a complex with S13 that binds strongly to the 16S ribosomal RNA.	Fig. 4A
AT5G14320	uS13c	30S ribosomal protein S13, chloroplastic; Located at the top of the head of the 30S subunit, it contacts several helices of the 16S rRNA; Belongs to the universal ribosomal protein uS13 family.	Fig. 4A
ATCG00640	bL33C	50S ribosomal protein L33, chloroplastic.	Fig. 4A
AT5G24490	AT5G24490	30S ribosomal protein.	Fig. 4A
AT3G25920	uL15c	50S ribosomal protein L15, chloroplastic; Belongs to the universal ribosomal protein uL15 family.	Fig. 4A
AT1G74970	uS9c	30S ribosomal protein S9, chloroplastic; Binds directly to 16S ribosomal RNA; Belongs to the universal ribosomal protein uS9 family.	Fig. 4A
AT4G01310	uL5c	50S ribosomal protein L5, chloroplastic; Binds 5S rRNA, forms part of the central protuberance of the 50S subunit.	Fig. 4A
ATCG00160	uS2C	30S ribosomal protein S2, chloroplastic.	Fig. 4A
AT1G75350	bL31c	50S ribosomal protein L31, chloroplastic; Binds the 23S rRNA.	Fig. 4A, C
AT1G62750	CPEF-G	Elongation factor G, chloroplastic; Chloroplast-localized elongation factor EF-G involved in protein synthesis in plastids. Catalyzes the GTP-dependent ribosomal translocation step during translation elongation. During this step, the ribosome changes from the pre-translocational (PRE) to the post- translocational (POST) state as the newly formed A-site-bound peptidyl- tRNA and P-site-bound deacyl…	Fig. 4C
AT1G15930	eS12z	40S ribosomal protein S12-1; Belongs to the eukaryotic ribosomal protein eS12 family.	Fig. 4C
AT2G26410	IQD4	IQ-domain 4.	Fig. 4C
AT5G66490	AT5G66490	Uncharacterized protein At5g66490/K1F13_15.	Fig. 4C
AT3G50820	PSBO-2	Oxygen-evolving enhancer protein 1-2, chloroplastic; Stabilizes the manganese cluster which is the primary site of water splitting. Regulates dephosphorylation and turnover of the PSII reaction center D1 protein.	Fig. 5A
AT1G06680	PSBP-1	Oxygen-evolving enhancer protein 2-1, chloroplastic; May be involved in the regulation of photosystem II; Belongs to the psbP family.	Fig. 5A
AT2G20890	PSB29	Protein THYLAKOID FORMATION 1, chloroplastic; Involved in a dynamic process of vesicle-mediated thylakoid membrane biogenesis. Required for the normal organization of vesicles into mature thylakoid stacks and ultimately for leaf development. Also involved in a sugar-signaling mechanism in roots by mediating signaling between the plasma membrane and the plastid. Probably acts downstream of the pla…	Fig. 5A, B
ATCG00680	PSBB	Photosystem II CP47 reaction center protein; One of the components of the core complex of photosystem II (PSII). It binds chlorophyll and helps catalyze the primary light- induced photochemical processes of PSII. PSII is a light-driven water:plastoquinone oxidoreductase, using light energy to abstract electrons from H(2)O, generating O(2) and a proton gradient subsequently used for ATP formation;…	Fig. 5A
AT1G51400	AT1G51400	Photosystem II 5 kD protein.	Fig. 5A
ATCG00270	PSBD	Photosystem II D2 protein; Photosystem II (PSII) is a light-driven water:plastoquinone oxidoreductase that uses light energy to abstract electrons from H(2)O, generating O(2) and a proton gradient subsequently used for ATP formation. It consists of a core antenna complex that captures photons, and an electron transfer chain that converts photonic excitation into a charge separation. The D1/D2 (Ps…	Fig. 5A; Fig. S9B
AT4G05180	PSBQ-2	Oxygen-evolving enhancer protein 3-2, chloroplastic; Required for photosystem II assembly/stability and photoautotrophic growth under low light conditions. Belongs to the psbQ family.	Fig. 5A
AT4G28660	PSB28	Photosystem II reaction center PSB28 protein, chloroplastic.	Fig. 5A, B
AT1G77090	PSBP-4	PsbP domain-containing protein 4, chloroplastic.	Fig. 5A
AT1G44575	PSBS	Photosystem II 22 kDa protein, chloroplastic; Plays an important role in non-photochemical quenching, a process maintains the balance between dissipation and utilization of light energy to minimize generation of oxidizing molecules, thereby protecting the plant against photo-oxidative damage. Is not necessary for efficient light harvesting and photosynthesis. Belongs to the ELIP/psbS family.	Fig. 5A
AT1G03600	PSB27	Photosystem II repair protein PSB27-H1, chloroplastic; Probably involved in repair of photodamaged photosystem II (PSII).	Fig. 5A; Fig. S9A, B
AT5G66570	PSBO-1	Oxygen-evolving enhancer protein 1-1, chloroplastic; Stabilizes the manganese cluster which is the primary site of water splitting.	Fig. 5A; Fig. S9B
AT3G21055	PSBT	Photosystem II 5 kDa protein, chloroplastic; May be a component of the oxygen-evolving complex.	Fig. 5A
AT4G21280	PSBQ-1	Oxygen-evolving enhancer protein 3-1, chloroplastic; Required for photosystem II assembly/stability and photoautotrophic growth under low light conditions.	Fig. 5A
ATCG00280	PSBC	Photosystem II CP43 reaction center protein; One of the components of the core complex of photosystem II (PSII). It binds chlorophyll and helps catalyze the primary light- induced photochemical processes of PSII. PSII is a light-driven water:plastoquinone oxidoreductase, using light energy to abstract electrons from H(2)O, generating O(2) and a proton gradient subsequently used for ATP formation;…	Fig. 5A; Fig. S9B
AT1G05385	Psb27-H1	Photosystem II D1 precursor processing protein PSB27-H2, chloroplastic; Required, but not essential, for D1 (psbA) precursor processing and thus correct photosystem II assembly (PSII). Belongs to the Psb27 family.	Fig. 5A; Fig. S9A
AT1G79040	PSBR	Photosystem II 10 kDa polypeptide, chloroplastic; Associated with the oxygen-evolving complex of photosystem II.	Fig. 5A
AT1G54780	PSB32	UPF0603 protein At1g54780, chloroplastic.	Fig. 5A, B
AT1G22700	PYG7	Tetratricopeptide repeat domain-containing protein PYG7, chloroplastic; Nuclear genome-encoded factor required for the accumulation of photosystem I (PSI). Functions as PSI biogenesis factor. Cooperates with PSA3 to promote the stable assembly of PSI in the thylakoid membrane. May target primarily the PsaC subunit.	Fig. 5B
AT1G34000	OHP2	Light-harvesting complex-like protein OHP2, chloroplastic; May play a photoprotective role within PSI in response to light stress.	Fig. 5B
AT1G55480	MET1	Protein MET1, chloroplastic; Involved in photosystem II supercomplex formation and repair, probably acting as a psbB/psbC chaperone on the stromal side of the membrane.	Fig. 5B
AT2G18710	SCY1	Preprotein translocase subunit SCY1, chloroplastic; Involved in protein export. Probably interacts with other proteins to allow the translocation of proteins across the chloroplast thylakoid membranes. Required for normal greening during embryogenesis. Central subunit of the protein translocation channel SecYE. Consists of two halves formed by TMs 1-5 and 6-10. These two domains form a lateral ga…	Fig. 5B
AT2G20920	Chaperone	Chaperone (DUF3353).	Fig. 5B
AT2G23670	YCF37	Homolog of Synechocystis YCF37.	Fig. 5B
AT2G28800	ALB3	Inner membrane protein ALBINO3, chloroplastic; Required for the insertion of some light harvesting chlorophyll-binding proteins (LHCP) into the chloroplast thylakoid membrane. Required for the insertion of LHCB1, LHCB4.1 and LHCB5 proteins into thylakoid membrane, while it is not required for insertion of proteins PsbX, PsbW and PsbY.	Fig. 5B
AT3G56010	CEPA1	Transmembrane protein.	Fig. 5B
AT4G28660	PSB28	Photosystem II reaction center PSB28 protein, chloroplastic.	Fig. 5B
AT5G23120	HCF136	Photosystem II stability/assembly factor HCF136, chloroplastic; Essential for photosystem II (PSII) biogenesis; required for assembly of an early intermediate in PSII assembly that includes D2 (psbD) and cytochrome b559. Has been suggested to be required for chlorophyll a binding.	Fig. 5B
AT5G44650	Y3IP1	At5g44650.	Fig. 5B
AT5G51545	LPA2	Protein LOW PSII ACCUMULATION 2, chloroplastic; Involved in assisting chlorophyll a binding protein psbC assembly within photosystem II (PSII). Works cooperatively with LPA3.	Fig. 5B
AT1G68830	STN7	Serine/threonine-protein kinase STN7, chloroplastic; Serine/threonine protein kinase required for state transition by phosphorylating light-harvesting complex II outer antennae (LCHII). State transition plays a central role in response to environmental changes and allows to adjust to changing light conditions via the redistribution of light excitation energy between photosystem II (PSII) and phot…	Fig. 5B
AT2G05620	PGR5	Protein PROTON GRADIENT REGULATION 5, chloroplastic; Involved in the regulation of the cyclic electron flow (CEF) around Photosystem I. Essential for the reduction of PGRL1A by ferredoxin and for photoprotection.	Fig. 5B
AT3G14110	FLU	Protein FLUORESCENT IN BLUE LIGHT, chloroplastic; Negative regulator of tetrapyrrole biosynthesis (including chlorophyll) in chloroplasts, probably via HEMA1 repression. Inhibits especially the magnesium ion Mg(2+) branch of tetrapyrrole biosynthesis, but independently of heme.	Fig. 5B
AT3G26740	LIR1	Light-regulated protein 1, chloroplastic; Thylakoid-determinant subunit of high molecular weight LFNRs- containing protein complexes.	Fig. 5B
AT3G44880	ACD1	Pheophorbide a oxygenase, chloroplastic; Catalyzes the key reaction of chlorophyll catabolism, porphyrin macrocycle cleavage of pheophorbide a (pheide a) to a primary fluorescent catabolite (pFCC). Works in a two-step reaction with red chlorophyll catabolite reductase (RCCR). Creates the intermediate RCC through the opening of the porphyrin macrocycle by the introduction of one atom of molecular …	Fig. 5B
AT4G25080	CHLM	Magnesium protoporphyrin IX methyltransferase, chloroplastic; Converts Mg-protoporphyrin IX to Mg-protoporphyrin IX methylester using S-adenosyl-L-methionine as a cofactor. Involved in chloroplast-to-nucleus signaling by acting as a negative effector of nuclear photosynthetic gene expression; Belongs to the class I-like SAM-binding methyltransferase superfamily. Magnesium protoporphyrin O-methylt…	Fig. 5B
AT5G66190	FNR1	Ferredoxin--NADP reductase, leaf isozyme 1, chloroplastic; Plays a key role in regulating the relative amounts of cyclic and non-cyclic electron flow to meet the demands of the plant for ATP and reducing power; Belongs to the ferredoxin--NADP reductase type 1 family.	Fig. 5B
AT1G07510	FTSH10	ATP-dependent zinc metalloprotease FTSH 10, mitochondrial; Probable ATP-dependent zinc metallopeptidase. Involved in the assembly and/or stability of the complexes I and V of the mitochondrial oxidative phosphorylation system; In the N-terminal section; belongs to the AAA ATPase family.	Fig. 5B
AT1G50250	FTSH1	ATP-dependent zinc metalloprotease FTSH 1, chloroplastic; Part of a complex that function as an ATP-dependent zinc metallopeptidase. Involved in the thylakoid formation and in the removal of damaged D1 in the photosystem II, preventing cell death under high-intensity light conditions.	Fig. 5B
AT1G73990	SPPA	Serine protease SPPA, chloroplastic; Serine protease that may be involved in the light-dependent degradation of antenna and photosystem II in chloroplasts. May function during high light acclimation in plastids. Belongs to the peptidase S49 family.	Fig. 5B
AT2G30950	FTSH2	ATP-dependent zinc metalloprotease FTSH 2, chloroplastic; Part of a complex that function as an ATP-dependent zinc metallopeptidase. Involved in the thylakoid formation and in the removal of damaged D1 in the photosystem II, preventing cell death under high-intensity light conditions, but not involved in thermotolerance. In the N-terminal section; belongs to the AAA ATPase family.	Fig. 5B
AT5G02160	FIP	Transmembrane protein.	Fig. 5B
AT5G42270	FTSH5	ATP-dependent zinc metalloprotease FTSH 5, chloroplastic; Part of a complex that function as an ATP-dependent zinc metallopeptidase. Involved in the thylakoid formation and in the removal of damaged D1 in the photosystem II, preventing cell death under high-intensity light conditions. Not involved in the degradation of the light-harvesting complex of photosystem II (LHC II) or in thermotolerance.…	Fig. 5B
AT1G20020	FNR2	Ferredoxin--NADP reductase, leaf isozyme 2, chloroplastic; Plays a key role in regulating the relative amounts of cyclic and non-cyclic electron flow to meet the demands of the plant for ATP and reducing power.	Fig. 5B
AT1G06430	FTSH8	ATP-dependent zinc metalloprotease FTSH 8, chloroplastic; Part of a complex that function as an ATP-dependent zinc metallopeptidase. Involved in the thylakoid formation and in the removal of damaged D1 in the photosystem II, preventing cell death under high-intensity light conditions; In the N-terminal section; belongs to the AAA ATPase family.	Fig. 5B
AT2G01320	ABCG7	ABC transporter G family member 7; Belongs to the ABC transporter superfamily. ABCG family. Eye pigment precursor importer (TC 3.A.1.204) subfamily.	Fig. 6A
AT4G18050	ABCB9	ABC transporter B family member 9.	Fig. 6A
AT4G01560	MEE49	Ribosomal RNA processing Brix domain protein.	Fig. 6A, B
AT4G37510	RNC1	Ribonuclease III domain-containing protein RNC1, chloroplastic; Binds specific group II introns in chloroplasts and facilitates their splicing. Acts on both subgroup IIA and subgroup IIB introns. The substrates of the subgroup II also require the CRM domain proteins CAF1 or CAF2. Binds both single-stranded and double-stranded RNA non-specifically, but lacks endonuclease activity. Required for pla…	Fig. 6A, B
AT5G19300	AT5G19300	Methyltransferase C9orf114 protein.	Fig. 6A, B, C
AT1G50920	NOG1	Nucleolar GTP-binding protein 1; Involved in the biogenesis of the 60S ribosomal subunit. Belongs to the TRAFAC class OBG-HflX-like GTPase superfamily. OBG GTPase family. NOG subfamily.	Fig. 6A, B
AT3G20630	UBP14	Ubiquitin carboxyl-terminal hydrolase 14; Recognizes and hydrolyzes the peptide bond at the C-terminal Gly of ubiquitin. Involved in the processing of poly-ubiquitin precursors as well as that of ubiquitinated proteins. Involved in seed and embryo development.	Fig. 6A, B, C
AT3G10530	UTP7	Transducin/WD40 repeat-like superfamily protein.	Fig. 6A, B
AT4G16830	RGGA	RGG repeats nuclear RNA binding protein A; Binds RNA. Regulates responses to abscisic acid (ABA). Promotes stomata closure in drought conditions. Involved in resistance to salt and drought stresses via the accumulation of Pro.	Fig. 6A, B
AT4G17520	RGGB	RGG repeats nuclear RNA binding protein B; Binds RNA; Belongs to the RGGA protein family.	Fig. 6A, B
AT5G47210	RGGC	RGG repeats nuclear RNA binding protein C; Binds RNA.	Fig. 6A, B
AT1G48920	NUC-L1	Nucleolin 1; Involved in pre-rRNA processing and ribosome assembly. Is associated with intranucleolar chromatin and pre-ribosomal particles and plays a role in controlling activation and repression of a specific subset of rRNA genes located in distinctive nucleolar organizer regions. Binds specifically rDNA chromatin and may be required to maintain rDNA chromatin structure, but is probably not re…	Fig. 6A, B
AT3G18610	NUC-L2	Nucleolin 2; Involved in pre-rRNA processing and ribosome assembly.	Fig. 6A, B
AT1G36510	AT1G36510	Nucleic acid-binding proteins superfamily.	Fig. 6A
AT5G12400	DDP3	PHD-finger and DNA binding domain-containing protein.	Fig. 6A
AT2G25490	EBF1	EIN3-binding F-box protein 1; Component of SCF(EBF1) E3 ubiquitin ligase complexes, which may mediate the ubiquitination and subsequent proteasomal degradation of target proteins (probably including EIN3 and EIL1). Regulator of the ethylene signaling cascade by modulating the stability of EIN3 and EIL1 proteins. Confers insensitivity to ethylene.	Fig. 6A, B, C
AT4G02760	F-box protein AT4G02760	F-box protein At4g02760.	Fig. 6A, B, C
AT2G30620	H1.2	Histone H1.2; Histones H1 are necessary for the condensation of nucleosome chains into higher-order structures.	Fig. 6A, B
AT2G37230	mL102 (rPPR5)	Pentatricopeptide repeat-containing protein At2g37230; Belongs to the PPR family. P subfamily.	Fig. 6A
AT1G33040	NACα-like 5	Nascent polypeptide-associated complex subunit alpha-like protein 5; May promote appropriate targeting of ribosome-nascent polypeptide complexes.	Fig. 6A, B
AT1G73230	NACβ	Nascent polypeptide-associated complex subunit beta.	Fig. 6A, B
AT4G10480	NACα-like 4	Nascent polypeptide-associated complex subunit alpha-like protein 4; May promote appropriate targeting of ribosome-nascent polypeptide complexes; Belongs to the NAC-alpha family.	Fig. 6A, B
AT1G21080	DNAJ domain containing	DNAJ heat shock N-terminal domain-containing protein.	Fig. 6A
AT2G44650	CPN10-1	10 kDa chaperonin 2, chloroplastic; Functions as co-chaperone for protein folding in chloroplasts.	Fig. 6A
AT3G60210	CPN10-2	10 kDa chaperonin 1, chloroplastic; Functions as co-chaperone for protein folding in chloroplasts.	Fig. 6A
AT5G20720	CPN20	20 kDa chaperonin, chloroplastic; Seems to function only as a co-chaperone, along with CPN60, and in certain cases is essential for the discharge of biologically active proteins from CPN60. Required to activate the iron superoxide dismutases (FeSOD).	Fig. 6A
AT5G50840	TAXILIN	Alpha-taxilin-like protein.	Fig. 6A, B
AT1G67680	SRP72	Signal recognition particle subunit SRP72; Signal-recognition-particle assembly has a crucial role in targeting secretory proteins to the rough endoplasmic reticulum membrane; Belongs to the SRP72 family.	Fig. 6A, B
AT1G01560	MPK11	Mitogen-activated protein kinase 11.	Fig. 6A, B, C
AT1G07550	AT1G07550	Probable LRR receptor-like serine/threonine-protein kinase At1g07550; Belongs to the protein kinase superfamily. Ser/Thr protein kinase family.	Fig. 6A, B
AT1G29350	AT1G29350	RNA polymerase II degradation factor-like protein (DUF1296).	Fig. 6A, B
AT3G07660	AT3G07660	Flocculation protein (DUF1296).	Fig. 6A, B
AT3G51270	RIOK2	Protein serine/threonine kinase.	Fig. 6A, B, C
AT2G31320	PARP1	Poly [ADP-ribose] polymerase 1; Involved in the base excision repair (BER) pathway, by catalyzing the poly(ADP-ribosyl)ation of a limited number of acceptor proteins involved in chromatin architecture and in DNA metabolism. This modification follows DNA damages and appears as an obligatory step in a detection/signaling pathway leading to the reparation of DNA strand breaks (By similarity).	Fig. 6A, B, C; Fig. 7A, B
AT1G64790	ILA	Protein ILITYHIA; Involved in immunity against bacterial infection and in non- host resistance. Required for embryo development. Required for systemic acquired resistance, but functions in an salicylic acid-independent manner. Required for bacterium-triggered stomatal closure response ; Belongs to the GCN1 family.	Fig. 6A, B
AT3G51260	PAD1	Proteasome subunit alpha type-7-A; The proteasome is a multicatalytic proteinase complex which is characterized by its ability to cleave peptides with Arg, Phe, Tyr, Leu, and Glu adjacent to the leaving group at neutral or slightly basic pH. The proteasome has an ATP-dependent proteolytic activity. Mediates the association of the SCF(TIR1) E3 ubiquitin ligase complex with the proteasome.	Fig. 6A, B
AT5G05780	RPN8A	26S proteasome non-ATPase regulatory subunit 7 homolog A; Acts as a regulatory subunit of the 26S proteasome which is involved in the ATP-dependent degradation of ubiquitinated proteins (By similarity). Required for innate immunity.	Fig. 6A, B
AT1G06690	AT1G06690	Uncharacterized oxidoreductase At1g06690, chloroplastic.	Fig. 6A, B
AT1G07080	Thioredoxin superfamily protein	Interferon inducible-lysosomal thiol reductase.	Fig. 6A, B
AT2G47470	PDIL2-1	Protein disulfide-isomerase like 2-1; Protein disulfide isomerase that may be required for proper pollen development, ovule fertilization and embryo development. Belongs to the protein disulfide isomerase family.	Fig. 6A, B
AT3G17880	HIP2	TPR repeat-containing thioredoxin TDX; Thiol-disulfide oxidoreductase that possesses insulin disulfide bonds reducing activity, disulfide reductase, foldase chaperone and holdase chaperone activities. Heat shock causes oligomerization and formation of high molecular weiht (HMW) complexes with concomitant functional switching from a disulfide reductase and foldase chaperone to a holdase chaperone.…	Fig. 6A, B
AT5G49930	EMB1441	Zinc knuckle (CCHC-type) family protein.	Fig. 6A
AT1G15270	TMA7	Translation machinery associated TMA7.	Fig. 6A
AT3G06430	AT3G06430	Pentatricopeptide repeat-containing protein At3g06430, chloroplastic.	Fig. 6A
AT4G19440	AT4G19440	Pentatricopeptide repeat-containing protein At4g19440, chloroplastic.	Fig. 6A
AT1G14685	BPC2	Protein BASIC PENTACYSTEINE2; Transcriptional regulator that specifically binds to GA-rich elements (GAGA-repeats) present in regulatory sequences of genes involved in developmental processes.	Fig. 6A
AT1G79020	EPL1B	Enhancer of polycomb-like protein.	Fig. 6A
AT1G79950	RTEL1	Regulator of telomere elongation helicase 1 homolog; ATP-dependent DNA helicase implicated in DNA replication, DNA repair and the maintenance of genomic stability. Acts as an anti- recombinase to counteract toxic recombination and limit crossover during meiosis. Regulates meiotic recombination and crossover homeostasis by physically dissociating strand invasion events and thereby promotes noncros…	Fig. 6A
AT5G39690	NAC093	NAC domain containing protein 93.	Fig. 6A
ATMG00850	ORF107E	Uncharacterized mitochondrial protein AtMg00850.	Fig. 6A
AT1G21160	EIF2	Eukaryotic translation initiation factor 2 (eIF-2) family protein.	Fig. 6A, B
AT1G30455	AT1G30455	Cyclin/Brf1-like TBP-binding domain-containing protein.	Fig. 6A, B
AT3G56150	EIF3C	Eukaryotic translation initiation factor 3 subunit C; Component of the eukaryotic translation initiation factor 3 (eIF-3) complex, which is involved in protein synthesis of a specialized repertoire of mRNAs and, together with other initiation factors, stimulates binding of mRNA and methionyl-tRNAi to the 40S ribosome. The eIF-3 complex specifically targets and initiates translation of a subset of…	Fig. 6A, B
AT4G11420	EIF3A	Eukaryotic translation initiation factor 3 subunit A; RNA-binding component of the eukaryotic translation initiation factor 3 (eIF-3) complex, which is involved in protein synthesis of a specialized repertoire of mRNAs and, together with other initiation factors, stimulates binding of mRNA and methionyl-tRNAi to the 40S ribosome. The eIF-3 complex specifically targets and initiates translation of…	Fig. 6A, B
AT2G42680	MBF1A	Multiprotein-bridging factor 1a; Transcriptional coactivator that stimulates transcriptional activity by bridging regulatory proteins and TBP, thereby recruiting TBP to promoters occupied by DNA-binding regulators; Belongs to the MBF1 family.	Fig. 6A, B
AT1G66070	EIF3J	Eukaryotic translation initiation factor 3 subunit J; Component of the eukaryotic translation initiation factor 3 (eIF-3) complex, which is involved in protein synthesis of a specialized repertoire of mRNAs and, together with other initiation factors, stimulates binding of mRNA and methionyl-tRNAi to the 40S ribosome. The eIF-3 complex specifically targets and initiates translation of a subset of…	Fig. 6A
AT1G09640	EF1G1	Probable elongation factor 1-gamma 1; Probably plays a role in anchoring the complex to other cellular components.	Fig. 6A
AT1G57720	EF1G2	Probable elongation factor 1-gamma 2; Probably plays a role in anchoring the complex to other cellular components.	Fig. 6A
AT2G25670	AT2G25670	Expressed protein.	Fig. 6A
AT5G45520	AT5G45520	Leucine-rich repeat (LRR) family protein.	Fig. 6A
AT1G24851	AT1G24851	F5A9.15.	Fig. 6A
AT1G19380	AT1G19380	Sugar, putative (DUF1195).	Fig. 6A
AT2G46040	ARID1	AT-rich interactive domain-containing protein 1.	Fig. 6A
AT1G31810	FH14	Formin-like protein 14; Belongs to the formin-like family. Class-II subfamily.	Fig. 6A
AT5G14920	GASA4	Gibberellin-regulated protein 14; Gibberellin-regulated protein that may function in hormonal controlled steps of development such as seed germination, flowering and seed maturation; Belongs to the GASA family.	Fig. 6A
AT1G12360	SEC1	SNARE-interacting protein KEULE; Regulator of vesicle trafficking involved in cytokinesis and root hair development, but not required for cell elongation.	Fig. 6A
AT5G53130	CNGC1	Cyclic nucleotide-gated ion channel 1; Acts as cyclic nucleotide-gated ion channel. Can be activated by cyclic AMP which leads to an opening of the cation channel. May be responsible for cAMP-induced calcium entry in cells and thus should be involved in the calcium signal transduction. Could transport K(+), Na(+) and Pb(2+).	Fig. 6A
AT1G30230	EF1D	Elongation factor 1-delta 1; EF-1-beta and EF-1-delta stimulate the exchange of GDP bound to EF-1-alpha to GTP.	Fig. 6A
AT1G15310	SRP54A	Signal recognition particle 54 kDa protein 1; Binds to the signal sequence of presecretory protein when they emerge from the ribosomes and transfers them to TRAM (translocating chain-associating membrane protein); Belongs to the GTP-binding SRP family. SRP54 subfamily.	Fig. 6A
AT1G48900	SRP54C	Signal recognition particle 54 kDa protein 3; Binds to the signal sequence of presecretory protein when they emerge from the ribosomes and transfers them to TRAM (translocating chain-associating membrane protein).	Fig. 6A
AT4G33060	CYP57	Peptidyl-prolyl cis-trans isomerase CYP57; PPIases accelerate the folding of proteins. It catalyzes the cis-trans isomerization of proline imidic peptide bonds in oligopeptides (By similarity). Involved in plant response to pathogen infection by increasing PAD4 expression in absence of EDS1 up- regulation.	Fig. 6A
AT1G17880	BTF3	Basic transcription factor 3; Belongs to the NAC-beta family.	Fig. 6A
AT3G12390	NACα-like 1	Nascent polypeptide-associated complex subunit alpha-like protein 1; May promote appropriate targeting of ribosome-nascent polypeptide complexes.	Fig. 6A
AT3G49470	NACα-like 2	Nascent polypeptide-associated complex subunit alpha-like protein 2; May promote appropriate targeting of ribosome-nascent polypeptide complexes.	Fig. 6A
AT1G49245	PFD6	Prefoldin chaperone subunit family protein.	Fig. 6A
AT1G03760	PFD3	Prefoldin chaperone subunit family protein.	Fig. 6A
AT2G07340	PFD1	At2g07350/T13E11.12.	Fig. 6A
AT5G23290	PFD2	Probable prefoldin subunit 5; Binds specifically to cytosolic chaperonin (c-CPN) and transfers target proteins to it. Binds to nascent polypeptide chain and promotes folding in an environment in which there are many competing pathways for nonnative proteins (By similarity); Belongs to the prefoldin subunit alpha family.	Fig. 6A
AT3G22480	PFD5	Probable prefoldin subunit 2; Binds specifically to cytosolic chaperonin (c-CPN) and transfers target proteins to it. Binds to nascent polypeptide chain and promotes folding in an environment in which there are many competing pathways for nonnative proteins (By similarity); Belongs to the prefoldin subunit beta family.	Fig. 6A
AT3G20050	CCT1	T-complex protein 1 subunit alpha; Molecular chaperone; assists the folding of proteins upon ATP hydrolysis. Known to play a role, in vitro, in the folding of actin and tubulin.	Fig. 6A
AT3G18190	CCT4	T-complex protein 1 subunit delta; Molecular chaperone; assists the folding of proteins upon ATP hydrolysis. Known to play a role, in vitro, in the folding of actin and tubulin.	Fig. 6A
AT5G20890	CCT2	T-complex protein 1 subunit beta; Molecular chaperone; assists the folding of proteins upon ATP hydrolysis. Known to play a role, in vitro, in the folding of actin and tubulin.	Fig. 6A
AT2G38720	MAP65-5	65-kDa microtubule-associated protein 5; Microtubule-associated protein that bundle and stabilize adjacent microtubules (MT) of the cell cortex. Confers MT resistance to the drug oryzalin. Promotes the formation of a planar network of antiparallel microtubules; Belongs to the MAP65/ASE1 family.	Fig. 6A
AT5G16070	CCT6B	T-complex protein 1 subunit zeta 2; Molecular chaperone; assists the folding of proteins upon ATP hydrolysis. Known to play a role, in vitro, in the folding of actin and tubulin.	Fig. 6A
AT5G65930	KIN14E	Kinesin-like protein KIN-14E; Minus-end microtubule-dependent motor protein involved in the regulation of cell division and trichome morphogenesis through microtubules bundling. Possesses basal and microtubule-stimulated ATPase activities. Acts as a hub that brings together microtubules and actin filaments to modulate the cytoskeleton during trichome formation and morphogenesis. Could be involved…	Fig. 6A
AT2G19730	eL28z	60S ribosomal protein L28-1; Component of the large ribosomal subunit (By similarity). Essential in leaf polarity establishment, probably having a role for translation in leaf dorsoventral patterning to specify leaf adaxial identity ; Belongs to the eukaryotic ribosomal protein eL28 family.	Fig. 6B
AT2G43460	eL38z	60S ribosomal protein L38; Belongs to the eukaryotic ribosomal protein eL38 family.	Fig. 6B
AT2G39390	uL29y	60S ribosomal protein L35-2; Belongs to the universal ribosomal protein uL29 family.	Fig. 6B
AT3G09630	uL4z	60S ribosomal protein L4-1.	Fig. 6B
AT3G04840	eS1z	40S ribosomal protein S3a-1; Belongs to the eukaryotic ribosomal protein eS1 family.	Fig. 6B
AT2G19740	eL31z	60S ribosomal protein L31-1; Belongs to the eukaryotic ribosomal protein eL31 family.	Fig. 6B
AT1G23410	eS31z	Ubiquitin-40S ribosomal protein S27a-1; Ubiquitin exists either covalently attached to another protein, or free (unanchored). When covalently bound, it is conjugated to target proteins via an isopeptide bond either as a monomer (monoubiquitin), a polymer linked via different Lys residues of the ubiquitin (polyubiquitin chains) or a linear polymer linked via the initiator Met of the ubiquitin (lin…	Fig. 6B
AT2G19750	eS30z	40S ribosomal protein S30; Belongs to the eukaryotic ribosomal protein eS30 family.	Fig. 6B
AT2G47110	eS31y	Ubiquitin-40S ribosomal protein S27a-2; Ubiquitin exists either covalently attached to another protein, or free (unanchored). When covalently bound, it is conjugated to target proteins via an isopeptide bond either as a monomer (monoubiquitin), a polymer linked via different Lys residues of the ubiquitin (polyubiquitin chains) or a linear polymer linked via the initiator Met of the ubiquitin (lin…	Fig. 6B
AT1G04270	uS19u	40S ribosomal protein S15-1; Belongs to the universal ribosomal protein uS19 family.	Fig. 6B
AT2G47610	eL8z	60S ribosomal protein L7a-1; Belongs to the eukaryotic ribosomal protein eL8 family.	Fig. 6B
AT3G55280	uL23y	60S ribosomal protein L23a-2; Binds to a specific region on the 26S rRNA; Belongs to the universal ribosomal protein uL23 family.	Fig. 6B
AT3G62870	eL8y	60S ribosomal protein L7a-2; Belongs to the eukaryotic ribosomal protein eL8 family.	Fig. 6B
AT3G53020	eL24y	60S ribosomal protein L24-2; Might have an extraribosomal function in reinitiation of translation of ETTIN and MONOPTEROS genes that are involved in the auxin-mediated gynoecium patterning. Essential in leaf polarity establishment, probably having a role for translation in leaf dorsoventral patterning to specify leaf adaxial identity.	Fig. 6B
AT2G39460	uL23z	60S ribosomal protein L23a-1; Binds to a specific region on the 26S rRNA.	Fig. 6B
AT1G70600	uL15x	60S ribosomal protein L27a-3; Belongs to the universal ribosomal protein uL15 family.	Fig. 6B
AT3G25520	uL18z	60S ribosomal protein L5-1; Component of the ribosome, a large ribonucleoprotein complex responsible for the synthesis of proteins in the cell. The small ribosomal subunit (SSU) binds messenger RNAs (mRNAs) and translates the encoded message by selecting cognate aminoacyl-transfer RNA (tRNA) molecules. The large subunit (LSU) contains the ribosomal catalytic site termed the peptidyl transferase c…	Fig. 6B
AT5G64670	uL15m	Ribosomal protein L18e/L15 superfamily protein.	Fig. 6B
AT4G15000	eL27x	60S ribosomal protein L27-3.	Fig. 6B
AT3G22230	eL27y	60S ribosomal protein L27-2; Belongs to the eukaryotic ribosomal protein eL27 family.	Fig. 6B
AT1G26880	eL34z	60S ribosomal protein L34-1.	Fig. 6B
AT4G26230	eL31y	60S ribosomal protein L31-2; Belongs to the eukaryotic ribosomal protein eL31 family.	Fig. 6B
AT2G32220	eL27z	60S ribosomal protein L27-1; Belongs to the eukaryotic ribosomal protein eL27 family.	Fig. 6B
AT3G60770	uS15z	40S ribosomal protein S13-1; Belongs to the universal ribosomal protein uS15 family.	Fig. 6B
AT3G60245	eL43y	60S ribosomal protein L37a-2; Belongs to the eukaryotic ribosomal protein eL43 family.	Fig. 6B
AT5G20290	eS8z	40S ribosomal protein S8-1; Belongs to the eukaryotic ribosomal protein eS8 family.	Fig. 6B
AT5G39740	uL18y	60S ribosomal protein L5-2; Component of the ribosome, a large ribonucleoprotein complex responsible for the synthesis of proteins in the cell. The small ribosomal subunit (SSU) binds messenger RNAs (mRNAs) and translates the encoded message by selecting cognate aminoacyl-transfer RNA (tRNA) molecules. The large subunit (LSU) contains the ribosomal catalytic site termed the peptidyl transferase c…	Fig. 6B
AT1G67430	uL22y	60S ribosomal protein L17-2.	Fig. 6B
AT1G61580	uL3y	60S ribosomal protein L3-2.	Fig. 6B
AT1G04480	uL14x	60S ribosomal protein L23.	Fig. 6B
AT2G36620	eL24z	60S ribosomal protein L24-1; Might have an extraribosomal function in reinitiation of translation.	Fig. 6B
AT3G49910	uL24z	60S ribosomal protein L26-1; Belongs to the universal ribosomal protein uL24 family.	Fig. 6B
AT3G13670	MLK4	Protein kinase family protein.	Fig. 7A
AT4G16340	SPK1	Guanine nucleotide exchange factor SPIKE 1; Guanine nucleotide exchange factor (GEF) for Rho and Rac. GEF proteins activate small GTPases by exchanging bound GDP for free GTP. Controls actin polymerization via the two heteromeric complexes WAVE and actin-related protein (ARP) 2/3. Involved in cytoskeletal reorganization required for cell shape (e.g. trichome and cotyledon) control and tissue deve…	Fig. 7A
AT5G05680	MOS7	Nuclear pore complex protein NUP88; Involved in the regulation of exportin-mediated nuclear protein export. Required for resistance mediated by multiple R proteins and for the appropriate nuclear accumulation of SNC1 and of the downstream defense signaling components EDS1 and NPR1. Not involved in salt tolerance, ethylene and auxin responses, but required for systemic acquired resistance.	Fig. 7A
AT5G48540	CRRSP55	Cysteine-rich repeat secretory protein 55.	Fig. 7A
AT3G49190	WSD4	O-acyltransferase (WSD1-like) family protein.	Fig. 7A, B; Fig. S11A, B
AT1G31340	NEDD8	Ubiquitin-NEDD8-like protein RUB1; Ubiquitin exists either covalently attached to another protein, or free (unanchored). When covalently bound, it is conjugated to target proteins via an isopeptide bond either as a monomer (monoubiquitin), a polymer linked via different Lys residues of the ubiquitin (polyubiquitin chains) or a linear polymer linked via the initiator Met of the ubiquitin (linear p…	Fig. 7A, B
AT1G48610	AT-hook	Putative DNA-binding protein At1g48610; May bind DNA.	Fig. 7A
AT1G48920	NUC-L1	Nucleolin 1; Involved in pre-rRNA processing and ribosome assembly. Is associated with intranucleolar chromatin and pre-ribosomal particles and plays a role in controlling activation and repression of a specific subset of rRNA genes located in distinctive nucleolar organizer regions. Binds specifically rDNA chromatin and may be required to maintain rDNA chromatin structure, but is probably not re…	Fig. 7A
AT1G72100	LEA domain	Late embryogenesis abundant domain-containing protein / LEA domain-containing protein.	Fig. 7A
AT2G13540	NCBP1	Nuclear cap-binding protein subunit 1; Component of the cap-binding complex (CBC), which binds cotranscriptionally to the 5'-cap of pre-mRNAs and is involved in various processes such as pre-mRNA splicing and RNA-mediated gene silencing (RNAi) by microRNAs (miRNAs). The CBC complex is involved in miRNA-mediated RNA interference and is required for primary miRNA processing. In the CBC complex, ABH…	Fig. 7A
AT4G22140	EBS	Chromatin remodeling protein EBS; Chromatin remodeling factor that binds to methylated histone (e.g. H3K4me2/3) to prevent their acetylation (e.g. H3K9K14Ac), likely by recruiting histone deacetylase (HDAC) complexes, and thus regulating the transcription of target genes. Negative regulator in developmental processes in a gibberellic acid- (GA-) dependent manner, such as germination, flowering in…	Fig. 7A
AT5G14080	TPR-like	Pentatricopeptide repeat-containing protein At5g14080; Belongs to the PPR family. P subfamily.	Fig. 7A
AT5G47880	ERF1-1	Eukaryotic peptide chain release factor subunit 1-1; Directs the termination of nascent peptide synthesis (translation) in response to the termination codons UAA, UAG and UGA. Modulates plant growth and development.	Fig. 7A
AT1G10450	SNL6	Paired amphipathic helix protein Sin3-like 6; Acts as a transcriptional repressor. Plays roles in regulating gene expression and genome stability (By similarity).	Fig. 7A
AT2G01710	SDJ2	Chaperone DnaJ-domain superfamily protein.	Fig. 7A
AT2G33810	SPL3	Squamosa promoter-binding-like protein 3; Trans-acting factor that binds specifically to the consensus nucleotide sequence 5'-TNCGTACAA-3' of AP1 promoter. Binds specifically to the 5'-GTAC-3' core sequence. Promotes both vegetative phase change and flowering. Regulates phase-specific patterns of leaf epidermal differentiation and flowering time, but does not seem to affect leaf shape.	Fig. 7A
AT3G18524	MSH2	DNA mismatch repair protein MSH2; Component of the post-replicative DNA mismatch repair system (MMR). Forms three different heterodimers: MutS alpha (MSH2-MSH6 heterodimer), MutS beta (MSH2-MSH3 heterodimer) and MutS gamma (MSH2- MSH7 heterodimer) which binds to DNA mismatches thereby initiating DNA repair. MutS alpha and MutS beta recognize single base mismatches and trinucleotide insertion-dele…	Fig. 7A
AT5G23420	HMGB7	High mobility group B protein 7; Binds preferentially double-stranded supercoiled DNA. Required for karyogamy during female gametophyte development, when the two polar nuclei fuse to form the diploid central cell nucleus ; Belongs to the HMGB family.	Fig. 7A
AT5G47380	AT5G47380	Uncharacterized protein.	Fig. 7A
AT2G28290	SYD	Chromatin structure-remodeling complex protein SYD; Catalytic component of the chromatin structure-remodeling complex (RSC), which is involved in transcription regulation and nucleosome positioning. Controls stem cell fate via the transcription regulation of WUS in the shoot apical meristem, by modulating its promoter. LFY-dependent repressor of the meristem identity switch from vegetative to rep…	Fig. 7A
AT1G79730	VIP2	Protein PAF1 homolog; Component of the PAF1 complex (PAF1C) which is involved in histone modifications such as methylation on histone H3 'Lys-4' (H3K4me3). Involved in regulation of flowering time. Required for the expression of the flowering repressors and MAD-box genes FLC, AGL27/FLM and AGL31/MAF2. Required for histone H3 trimethylation on 'Lys-4' H3K4me3 at the FLC and AGL27/FLM loci. Involve…	Fig. 7A
AT5G61150	VIP4	Protein LEO1 homolog; Component of the PAF1 complex (PAF1C) which is involved in histone modifications such as methylation on histone H3 'Lys-4' (H3K4me3). Involved in regulation of flowering time. Required for the expression of the flowering repressor and MADS box gene FLC. Involved in the control of seed dormancy and germination ; Belongs to the LEO1 family.	Fig. 7A
AT1G09170	Kinesin-like	Kinesin-like protein KIN-14H; Belongs to the TRAFAC class myosin-kinesin ATPase superfamily. Kinesin family. KIN-14 subfamily.	Fig. 7A
AT3G04570	AHL19	AT-hook motif nuclear-localized protein 19; Transcription factor that specifically binds AT-rich DNA sequences related to the nuclear matrix attachment regions (MARs) (By similarity). Negatively regulates plant innate immunity (PTI) to pathogens through the down-regulation of the PAMP-triggered FRK1 expression. Positively regulates defense against fungal Verticillium infection.	Fig. 7A
AT2G45430	AHL22	AT-hook motif nuclear-localized protein 22; Transcription factor that specifically binds AT-rich DNA sequences related to the nuclear matrix attachment regions (MARs). Binds an AT-rich DNA sequences in the FLOWERING LOCUS T (FT) promoter. Acts redundantly with AHL18, AHL27 and AHL29 in the regulation of flowering and regulation of the hypocotyl elongation. Plays a role in both photo- and skotomor…	Fig. 7A
AT1G76500	AHL9	AT-hook motif nuclear-localized protein 29; Transcription factor that specifically binds AT-rich DNA sequences related to the nuclear matrix attachment regions (MARs) (By similarity). Acts redundantly with AHL18, AHL22 and AHL27 in the regulation of flowering and regulation of the hypocotyl elongation. Acts redundantly with AHL27/ESC to modulate hypocotyl growth inhibition in response to light.	Fig. 7A
AT5G55300	TOP1A	DNA topoisomerase 1 alpha; Releases the supercoiling and torsional tension of DNA introduced during the DNA replication and transcription by transiently cleaving and rejoining one strand of the DNA duplex. Introduces a single-strand break via transesterification at a target site in duplex DNA. The scissile phosphodiester is attacked by the catalytic tyrosine of the enzyme, resulting in the format…	Fig. 7A; Fig. S4C
AT1G76180	EDR14	Dehydrin ERD14; Intrinsically disordered protein acting as a chaperone. Prevents heat-induced aggregation and/or inactivation of various substrates. Binds to acidic phospholipid vesicles without affecting membrane fluidity.	Fig. 7A; Fig. S4C
AT1G20440	COR47	Dehydrin COR47.	Fig. 7A; Fig. S4C
AT4G26110	NAP1;1	Nucleosome assembly protein 1;1; May modulate chromatin structure by regulation of nucleosome assembly/disassembly (By similarity). Contributes to the regulation of cell proliferation and cell expansion. May function in nucleotide excision repair (NER). Involved in somatic homologous recombination.	Fig. 7A
AT5G56950	NAP1;3	Nucleosome assembly protein 1;3; May modulate chromatin structure by regulation of nucleosome assembly/disassembly (By similarity). May function in nucleotide excision repair (NER). Involved in somatic homologous recombination. Could be involved in response to abscisic acid (ABA) and to salt stress; Belongs to the nucleosome assembly protein (NAP) family.	Fig. 7A
AT3G23780	NRA2D	DNA-directed RNA polymerases IV and V subunit 2; DNA-dependent RNA polymerase catalyzes the transcription of DNA into RNA using the four ribonucleoside triphosphates as substrates. Second largest component of RNA polymerases IV and V which mediate short-interfering RNAs (siRNA) accumulation and subsequent RNA-directed DNA methylation-dependent (RdDM) transcriptional gene silencing (TGS) of endoge…	Fig. 7A
AT5G64680	NRPA14	Mediator-associated protein 2.	Fig. 7A
AT2G27170	SMC3	Structural maintenance of chromosomes protein 3; Central component of cohesin, a complex required for chromosome cohesion during the cell cycle. The cohesin complex may form a large proteinaceous ring within which sister chromatids can be trapped. At anaphase, the complex is cleaved and dissociates from chromatin, allowing sister chromatids to segregate. Cohesion is coupled to DNA replication and…	Fig. 7A
AT3G54670	SMC1	Structural maintenance of chromosomes protein 1; Central component of cohesin, a complex required for chromosome cohesion during the cell cycle. The cohesin complex may form a large proteinaceous ring within which sister chromatids can be trapped. At anaphase, the complex is cleaved and dissociates from chromatin, allowing sister chromatids to segregate. Cohesion is coupled to DNA replication and…	Fig. 7A
AT5G62410	SMC2	Structural maintenance of chromosomes protein 2-1; Central component of the condensin complex, a complex required for conversion of interphase chromatin into mitotic-like condense chromosomes. The condensin complex probably introduces positive supercoils into relaxed DNA in the presence of type I topoisomerases and converts nicked DNA into positive knotted forms in the presence of type II topoiso…	Fig. 7A
AT5G48600	SMC4	Structural maintenance of chromosomes protein 4; Central component of the condensin complex, a complex required for conversion of interphase chromatin into mitotic-like condense chromosomes. The condensin complex probably introduces positive supercoils into relaxed DNA in the presence of type I topoisomerases and converts nicked DNA into positive knotted forms in the presence of type II topoisome…	Fig. 7A
AT5G60040	NRPC1	DNA-directed RNA polymerase III subunit 1; DNA-dependent RNA polymerase catalyzes the transcription of DNA into RNA using the four ribonucleoside triphosphates as substrates. Largest and catalytic core component of RNA polymerase III which synthesizes small RNAs, such as 5S rRNA and tRNAs. Forms the polymerase active center together with the second largest subunit. A single- stranded DNA template…	Fig. 7A
AT4G21710	NRPB1	DNA-directed RNA polymerase II subunit 2; DNA-dependent RNA polymerase catalyzes the transcription of DNA into RNA using the four ribonucleoside triphosphates as substrates. Second largest component of RNA polymerase II which synthesizes mRNA precursors and many functional non-coding RNAs. Proposed to contribute to the polymerase catalytic activity and forms the polymerase active center together …	Fig. 7A
AT4G35800	NRPB2	DNA-directed RNA polymerase II subunit RPB1; DNA-dependent RNA polymerase catalyzes the transcription of DNA into RNA using the four ribonucleoside triphosphates as substrates. Largest and catalytic component of RNA polymerase II which synthesizes mRNA precursors and many functional non-coding RNAs. Forms the polymerase active center together with the second largest subunit. Pol II is the central…	Fig. 7A
AT2G36410	AT2G36410	Transcriptional activator (DUF662).	Fig. 7A
AT3G09980	ACIP1	Ankyrin repeat 30A-like protein (DUF662).	Fig. 7A
AT2G19520	MSI4	WD-40 repeat-containing protein MSI4; Core histone-binding subunit that may target chromatin assembly factors, chromatin remodeling factors and histone deacetylases to their histone substrates in a manner that is regulated by nucleosomal DNA. Component of the flowering autonomous pathway which positively regulates flowering by promoting transcriptional repression of the flowering repressor FLC. M…	Fig. 7A
AT5G40340	PDP3	Tudor/PWWP/MBT superfamily protein.	Fig. 7A
AT1G70600	uL15x	60S ribosomal protein L27a-3; Belongs to the universal ribosomal protein uL15 family.	Fig. S4A
AT3G49010	eL13z	60S ribosomal protein L13-1.	Fig. S4A
AT1G64200	VHA-E3	V-type proton ATPase subunit E3; Subunit of the peripheral V1 complex of vacuolar ATPase essential for assembly or catalytic function. V-ATPase is responsible for acidifying a variety of intracellular compartments in eukaryotic cells (By similarity).	Fig. S4B, Fig. S7C
AT1G76030	VHA-B1	V-type proton ATPase subunit B1; Non-catalytic subunit of the peripheral V1 complex of vacuolar ATPase. V-ATPase is responsible for acidifying a variety of intracellular compartments in eukaryotic cells.	Fig. S4B, Fig. S7C
AT4G38510	VHA-B2	V-type proton ATPase subunit B2; Non-catalytic subunit of the peripheral V1 complex of vacuolar ATPase. V-ATPase is responsible for acidifying a variety of intracellular compartments in eukaryotic cells; Belongs to the ATPase alpha/beta chains family.	Fig. S4B, Fig. S7C
AT5G64760	RPN5B	26S proteasome non-ATPase regulatory subunit 12 homolog B; Acts as a regulatory subunit of the 26 proteasome which is involved in the ATP-dependent degradation of ubiquitinated proteins (By similarity). Acts redundantly with RPN5A.	Fig. S7A
AT3G22110	PAC1	Proteasome subunit alpha type-4-A; The proteasome is a multicatalytic proteinase complex which is characterized by its ability to cleave peptides with Arg, Phe, Tyr, Leu, and Glu adjacent to the leaving group at neutral or slightly basic pH. The proteasome has an ATP-dependent proteolytic activity.	Fig. S7A
AT2G20580	RPN1A	26S proteasome non-ATPase regulatory subunit 2 homolog A; Acts as a regulatory subunit of the 26 proteasome which is involved in the ATP-dependent degradation of ubiquitinated proteins (By similarity). Required during embryogenesis. Required for optimal plant growth and stress responses. Required for innate immunity.	Fig. S7A
AT1G45000	RPT4B	26S proteasome regulatory subunit S10B homolog B; The 26S proteasome is involved in the ATP-dependent degradation of ubiquitinated proteins. The regulatory (or ATPase) complex confers ATP dependency and substrate specificity to the 26S complex.	Fig. S7A
AT3G60820	PBF1	Proteasome subunit beta type-1; The proteasome is a multicatalytic proteinase complex which is characterized by its ability to cleave peptides with Arg, Phe, Tyr, Leu, and Glu adjacent to the leaving group at neutral or slightly basic pH. The proteasome has an ATP-dependent proteolytic activity; Belongs to the peptidase T1B family.	Fig. S7A
AT1G20200	RPN3A	26S proteasome non-ATPase regulatory subunit 3 homolog A; Acts as a regulatory subunit of the 26 proteasome which is involved in the ATP-dependent degradation of ubiquitinated proteins.	Fig. S7A
AT1G13060	PBE1	Proteasome subunit beta type-5-A; The proteasome is a multicatalytic proteinase complex which is characterized by its ability to cleave peptides with Arg, Phe, Tyr, Leu, and Glu adjacent to the leaving group at neutral or slightly basic pH. The proteasome has an ATP-dependent proteolytic activity; Belongs to the peptidase T1B family.	Fig. S7A
AT1G47250	PAF2	Proteasome subunit alpha type-1-B; The proteasome is a multicatalytic proteinase complex which is characterized by its ability to cleave peptides with Arg, Phe, Tyr, Leu, and Glu adjacent to the leaving group at neutral or slightly basic pH. The proteasome has an ATP-dependent proteolytic activity. May play a role in thiol biosynthesis and arsenic tolerance in association with PAF1/ARS5.	Fig. S7A
AT3G05530	RPT5A	26S proteasome regulatory subunit 6A homolog A; The 26S proteasome is involved in the ATP-dependent degradation of ubiquitinated proteins. The regulatory (or ATPase) complex confers ATP dependency and substrate specificity to the 26S complex. Plays a essential role in the gametophyte development.	Fig. S7A
AT5G40580	PBB2	Proteasome subunit beta type-7-B; The proteasome is a multicatalytic proteinase complex which is characterized by its ability to cleave peptides with Arg, Phe, Tyr, Leu, and Glu adjacent to the leaving group at neutral or slightly basic pH. The proteasome has an ATP-dependent proteolytic activity.	Fig. S7A
AT1G53750	RPT1A	26S proteasome regulatory subunit 7 homolog A; The 26S proteasome is involved in the ATP-dependent degradation of ubiquitinated proteins. The regulatory (or ATPase) complex confers ATP dependency and substrate specificity to the 26S complex.	Fig. S7A
AT5G43010	RPT4A	26S proteasome regulatory subunit 10B homolog A; The 26S proteasome is involved in the ATP-dependent degradation of ubiquitinated proteins. The regulatory (or ATPase) complex confers ATP dependency and substrate specificity to the 26S complex.	Fig. S7A
AT3G51260	PAD1	Proteasome subunit alpha type-7-A; The proteasome is a multicatalytic proteinase complex which is characterized by its ability to cleave peptides with Arg, Phe, Tyr, Leu, and Glu adjacent to the leaving group at neutral or slightly basic pH. The proteasome has an ATP-dependent proteolytic activity. Mediates the association of the SCF(TIR1) E3 ubiquitin ligase complex with the proteasome.	Fig. S7A
AT1G09100	RPT5B	26S proteasome regulatory subunit 6A homolog B; The 26S proteasome is involved in the ATP-dependent degradation of ubiquitinated proteins. The regulatory (or ATPase) complex confers ATP dependency and substrate specificity to the 26S complex.	Fig. S7A
AT5G19990	RPT6A	26S proteasome regulatory subunit 8 homolog A; The 26S proteasome is involved in the ATP-dependent degradation of ubiquitinated proteins. The regulatory (or ATPase) complex confers ATP dependency and substrate specificity to the 26S complex.	Fig. S7A
AT5G45010	DSS1(V)	Protein DSS1 HOMOLOG ON CHROMOSOME V; Subunit of the 26S proteasome which plays a role in ubiquitin-dependent proteolysis (By similarity). Associates also with the TREX-2 complex that is required for transcription-coupled mRNA export.	Fig. S7A
AT5G09900	RPN5A	26S proteasome non-ATPase regulatory subunit 12 homolog A; Acts as a regulatory subunit of the 26 proteasome which is involved in the ATP-dependent degradation of ubiquitinated proteins. Required for gametogenesis and sporophyte development. Acts redundantly with RPN5B.	Fig. S7A
AT3G27430	PBB1	Proteasome subunit beta type-7-A; The proteasome is a multicatalytic proteinase complex which is characterized by its ability to cleave peptides with Arg, Phe, Tyr, Leu, and Glu adjacent to the leaving group at neutral or slightly basic pH. The proteasome has an ATP-dependent proteolytic activity; Belongs to the peptidase T1B family.	Fig. S7A
AT5G05780	RPN8A	26S proteasome non-ATPase regulatory subunit 7 homolog A; Acts as a regulatory subunit of the 26S proteasome which is involved in the ATP-dependent degradation of ubiquitinated proteins (By similarity). Required for innate immunity.	Fig. S7A
AT1G64750	DSS1(I)	Protein DELETION OF SUV3 SUPPRESSOR 1(I); Subunit of the 26S proteasome which plays a role in ubiquitin-dependent proteolysis; Belongs to the DSS1/SEM1 family.	Fig. S7A
AT5G23540	RPN11	26S proteasome non-ATPase regulatory subunit 14 homolog; Metalloprotease component of the 26S proteasome that specifically cleaves 'Lys-63'-linked polyubiquitin chains. The 26S proteasome is involved in the ATP-dependent degradation of ubiquitinated proteins. The function of the 'Lys-63'-specific deubiquitination of the proteasome is unclear (By similarity). Belongs to the peptidase M67A family. …	Fig. S7A
AT2G27020	PAG1	Proteasome subunit alpha type-3; The proteasome is a multicatalytic proteinase complex which is characterized by its ability to cleave peptides with Arg, Phe, Tyr, Leu, and Glu adjacent to the leaving group at neutral or slightly basic pH. The proteasome has an ATP-dependent proteolytic activity.	Fig. S7A
AT4G24820	RPN7	26S proteasome non-ATPase regulatory subunit 6 homolog; Acts as a regulatory subunit of the 26S proteasome which is involved in the ATP-dependent degradation of ubiquitinated proteins.	Fig. S7A
AT2G20140	RPT2B	26S proteasome regulatory subunit 4 homolog B; The 26S protease is involved in the ATP-dependent degradation of ubiquitinated proteins. The regulatory (or ATPase) complex confers ATP dependency and substrate specificity to the 26S complex.	Fig. S7A
AT1G79210	PAB2	Proteasome subunit alpha type-2-B; The proteasome is a multicatalytic proteinase complex which is characterized by its ability to cleave peptides with Arg, Phe, Tyr, Leu, and Glu adjacent to the leaving group at neutral or slightly basic pH. The proteasome has an ATP-dependent proteolytic activity; Belongs to the peptidase T1A family.	Fig. S7A
AT3G11270	RPN8B	26S proteasome non-ATPase regulatory subunit 7 homolog B; Acts as a regulatory subunit of the 26S proteasome which is involved in the ATP-dependent degradation of ubiquitinated proteins.	Fig. S7A
AT1G55670	PSAG	Photosystem I reaction center subunit V, chloroplastic; Not yet known; Belongs to the PsaG/PsaK family.	Fig. S7B
AT2G20260	PSAE2	Photosystem I reaction center subunit IV B, chloroplastic; Stabilizes the interaction between PsaC and the PSI core, assists the docking of the ferredoxin to PSI and interacts with ferredoxin-NADP oxidoreductase.	Fig. S7B
ATCG01060	PSAC	Photosystem I iron-sulfur center; Apoprotein for the two 4Fe-4S centers FA and FB of photosystem I (PSI); essential for photochemical activity. FB is the terminal electron acceptor of PSI, donating electrons to ferredoxin. The C-terminus interacts with PsaA/B/D and helps assemble the protein into the PSI complex. Required for binding of PsaD and PsaE to PSI. PSI is a plastocyanin-ferredoxin oxido…	Fig. S7B
AT1G30380	PSAK	Photosystem I reaction center subunit psaK, chloroplastic.	Fig. S7B
AT1G03130	PSAD2	Photosystem I reaction center subunit II-2, chloroplastic; PSAD can form complexes with ferredoxin and ferredoxin- oxidoreductase in photosystem I (PS I) reaction center. PSAD may encode the ferredoxin-docking protein (By similarity).	Fig. S7B
AT4G02770	PSAD1	Photosystem I reaction center subunit II-1, chloroplastic; PsaD can form complexes with ferredoxin and ferredoxin- oxidoreductase in photosystem I (PS I) reaction center. PSAD may encode the ferredoxin-docking protein.	Fig. S7B
AT2G46820	PSAP	Protein CURVATURE THYLAKOID 1B, chloroplastic; Determines thylakoid architecture by inducing membrane curvature.	Fig. S7B
AT5G64040	PSAN	Photosystem I reaction center subunit N, chloroplastic; May function in mediating the binding of the antenna complexes to the PSI reaction center and core antenna. Plays an important role in docking plastocyanin to the PSI complex. Does not bind pigments.	Fig. S7B
AT1G31330	PSAF	Photosystem I reaction center subunit III, chloroplastic; Participates in efficiency of electron transfer from plastocyanin to P700 (or cytochrome c553 in algae and cyanobacteria). This plastocyanin-docking protein contributes to the specific association of plastocyanin to PSI.	Fig. S7B
ATCG00350	PSAA	Photosystem I P700 chlorophyll a apoprotein A1; PsaA and PsaB bind P700, the primary electron donor of photosystem I (PSI), as well as the electron acceptors A0, A1 and FX. PSI is a plastocyanin-ferredoxin oxidoreductase, converting photonic excitation into a charge separation, which transfers an electron from the donor P700 chlorophyll pair to the spectroscopically characterized acceptors A0, A1…	Fig. S7B
AT1G52230	PSAH2	Photosystem I reaction center subunit VI-2, chloroplastic; Possible role could be the docking of the LHC I antenna complex to the core complex; Belongs to the psaH family.	Fig. S7B
AT4G28750	PSAE1	Photosystem I reaction center subunit IV A, chloroplastic; Stabilizes the interaction between PsaC and the PSI core, assists the docking of the ferredoxin to PSI and interacts with ferredoxin-NADP oxidoreductase.	Fig. S7B
AT1G78900	VHA-A	V-type proton ATPase catalytic subunit A; Catalytic subunit of the peripheral V1 complex of vacuolar ATPase. V-ATPase vacuolar ATPase is responsible for acidifying a variety of intracellular compartments in eukaryotic cells; Belongs to the ATPase alpha/beta chains family.	Fig. S7C
AT4G39080	VHA-A3	V-type proton ATPase subunit a3; Essential component of the vacuolar proton pump (V-ATPase), a multimeric enzyme that catalyzes the translocation of protons across the membranes. Required for assembly and activity of the V-ATPase. Involved in vacuolar nutrient storage (e.g. accumulation and storage of nitrate) and in tolerance to some toxic ions (e.g. zinc ions sequestration in vacuoles).	Fig. S7C
AT4G11150	VHA-E1	V-type proton ATPase subunit E1; Subunit of the peripheral V1 complex of vacuolar ATPase essential for assembly or catalytic function. V-ATPase is responsible for acidifying a variety of intracellular compartments in eukaryotic cells. Required for Golgi organization and vacuole function in embryogenesis.	Fig. S7C
AT4G23710	VHA-G2	V-type proton ATPase subunit G2; Catalytic subunit of the peripheral V1 complex of vacuolar ATPase (V-ATPase). V-ATPase is responsible for acidifying a variety of intracellular compartments in eukaryotic cells.	Fig. S7C
AT3G01390	VHA-G1	V-type proton ATPase subunit G1; Catalytic subunit of the peripheral V1 complex of vacuolar ATPase (V-ATPase). V-ATPase is responsible for acidifying a variety of intracellular compartments in eukaryotic cells.	Fig. S7C
ATCG00120	ATPA	ATP synthase subunit alpha, chloroplastic; Produces ATP from ADP in the presence of a proton gradient across the membrane. The alpha chain is a regulatory subunit. Belongs to the ATPase alpha/beta chains family.	Fig. S7D
AT4G04640	ATPC1	ATP synthase gamma chain 1, chloroplastic; Produces ATP from ADP in the presence of a proton gradient across the membrane. The gamma chain is believed to be important in regulating ATPase activity and the flow of protons through the CF(0) complex.	Fig. S7D
ATCG00470	ATPE	ATP synthase epsilon chain, chloroplastic; Produces ATP from ADP in the presence of a proton gradient across the membrane.	Fig. S7D
ATCG00480	ATPB	ATP synthase subunit beta, chloroplastic; Produces ATP from ADP in the presence of a proton gradient across the membrane. The catalytic sites are hosted primarily by the beta subunits; Belongs to the ATPase alpha/beta chains family.	Fig. S7D
AT4G09650	ATPD	ATP synthase subunit delta, chloroplastic; F(1)F(0) ATP synthase produces ATP from ADP in the presence of a proton or sodium gradient. F-type ATPases consist of two structural domains, F(1) containing the extramembraneous catalytic core and F(0) containing the membrane proton channel, linked together by a central stalk and a peripheral stalk. During catalysis, ATP synthesis in the catalytic domai…	Fig. S7D
AT4G32260	ATPG	ATPase, F0 complex, subunit B/B', bacterial/chloroplast; Belongs to the ATPase B chain family.	Fig. S7D
ATCG00130	ATPF	ATP synthase subunit b, chloroplastic; F(1)F(0) ATP synthase produces ATP from ADP in the presence of a proton or sodium gradient. F-type ATPases consist of two structural domains, F(1) containing the extramembraneous catalytic core and F(0) containing the membrane proton channel, linked together by a central stalk and a peripheral stalk. During catalysis, ATP synthesis in the catalytic domain of…	Fig. S7D
AT3G52300	mtATPD	ATP synthase subunit d, mitochondrial; Mitochondrial membrane ATP synthase (F(1)F(0) ATP synthase or Complex V) produces ATP from ADP in the presence of a proton gradient across the membrane which is generated by electron transport complexes of the respiratory chain. F-type ATPases consist of two structural domains, F(1) - containing the extramembraneous catalytic core, and F(0) - containing the …	Fig. S7E
AT2G07698	mtATPA	ATPase, F1 complex, alpha subunit protein; Belongs to the ATPase alpha/beta chains family.	Fig. S7E
AT2G19680	mtATPG	Mitochondrial ATP synthase subunit G protein.	Fig. S7E
AT1G51650	mtATPE	ATP synthase subunit epsilon, mitochondrial; Mitochondrial membrane ATP synthase (F(1)F(0) ATP synthase or Complex V) produces ATP from ADP in the presence of a proton gradient across the membrane which is generated by electron transport complexes of the respiratory chain. F-type ATPases consist of two structural domains, F(1) - containing the extramembraneous catalytic core, and F(0) - containin…	Fig. S7E
AT2G07707	mtATP8	ATP synthase protein YMF19; This is one of the chains of the nonenzymatic component (CF(0) subunit) of the mitochondrial ATPase complex.	Fig. S7E
AT2G33040	mtATPC	ATP synthase subunit gamma, mitochondrial; Mitochondrial membrane ATP synthase (F(1)F(0) ATP synthase or Complex V) produces ATP from ADP in the presence of a proton gradient across the membrane which is generated by electron transport complexes of the respiratory chain. F-type ATPases consist of two structural domains, F(1) - containing the extramembraneous catalytic core, and F(0) - containing …	Fig. S7E
AT5G08670	mtATPB	ATP synthase subunit beta-1, mitochondrial; Mitochondrial membrane ATP synthase (F(1)F(0) ATP synthase or Complex V) produces ATP from ADP in the presence of a proton gradient across the membrane which is generated by electron transport complexes of the respiratory chain. F-type ATPases consist of two structural domains, F(1) - containing the extramembraneous catalytic core, and F(0) - containing…	Fig. S7E
AT5G49510	PFD3	Probable prefoldin subunit 3; Binds specifically to cytosolic chaperonin (c-CPN) and transfers target proteins to it. Binds to nascent polypeptide chain and promotes folding in an environment in which there are many competing pathways for nonnative proteins (By similarity); Belongs to the prefoldin subunit alpha family.	Fig. S7F
AT2G07340	PFD1	At2g07350/T13E11.12.	Fig. S7F
AT3G22480	PDF2	Probable prefoldin subunit 2; Binds specifically to cytosolic chaperonin (c-CPN) and transfers target proteins to it. Binds to nascent polypeptide chain and promotes folding in an environment in which there are many competing pathways for nonnative proteins (By similarity); Belongs to the prefoldin subunit beta family.	Fig. S7F
AT1G03760	AT1G03760	Prefoldin chaperone subunit family protein.	Fig. S7F
AT5G23290	PFD5	Probable prefoldin subunit 5; Binds specifically to cytosolic chaperonin (c-CPN) and transfers target proteins to it. Binds to nascent polypeptide chain and promotes folding in an environment in which there are many competing pathways for nonnative proteins (By similarity); Belongs to the prefoldin subunit alpha family.	Fig. S7F
AT1G29990	PFD6	Prefoldin 6.	Fig. S7F
AT1G49245	AT1G49245	Prefoldin chaperone subunit family protein.	Fig. S7F
AT1G21440	AT1G21440	Phosphoenolpyruvate carboxylase family protein.	Fig. S7E
AT2G42600	PPC2	Phosphoenolpyruvate carboxylase 2; Through the carboxylation of phosphoenolpyruvate (PEP) it forms oxaloacetate, a four-carbon dicarboxylic acid source for the tricarboxylic acid cycle.	Fig. S7E
AT1G77060	AT1G77060	Carboxyvinyl-carboxyphosphonate phosphorylmutase, chloroplastic; Belongs to the isocitrate lyase/PEP mutase superfamily.	Fig. S7E
AT1G53310	PPC1	Phosphoenolpyruvate carboxylase 1; Through the carboxylation of phosphoenolpyruvate (PEP) it forms oxaloacetate, a four-carbon dicarboxylic acid source for the tricarboxylic acid cycle. Contributes probably to the adaptation to inorganic phosphate (Pi) deprivation; Belongs to the PEPCase type 1 family.	Fig. S7E
A8I5A0	Chlamy PSB27	Chlamydomonas reinhardtii PSB27	Fig. S9A
P74367	Cyanobacteria PSB27	Cyanobacteria Photosystem II lipoprotein Psb27	Fig. S9A
AT2G41840	uS5x	40S ribosomal protein S2-3; 40S ribosomal protein. Also involved in RNA-directed DNA methylation (RdDM).	Fig. S10A
AT2G39390	uL29y	60S ribosomal protein L35-2; Belongs to the universal ribosomal protein uL29 family.	Fig. S10A
AT3G05590	eL18y	60S ribosomal protein L18-2.	Fig. S10A
AT5G58420	eS4x	40S ribosomal protein S4-3.	Fig. S10A
AT5G39740	uL18y	60S ribosomal protein L5-2; Component of the ribosome, a large ribonucleoprotein complex responsible for the synthesis of proteins in the cell. The small ribosomal subunit (SSU) binds messenger RNAs (mRNAs) and translates the encoded message by selecting cognate aminoacyl-transfer RNA (tRNA) molecules. The large subunit (LSU) contains the ribosomal catalytic site termed the peptidyl transferase c…	Fig. S10A
AT3G60770	uS15z	40S ribosomal protein S13-1; Belongs to the universal ribosomal protein uS15 family.	Fig. S10A
AT5G10360	eS6y	40S ribosomal protein S6-2; May play an important role in controlling cell growth and proliferation through the selective translation of particular classes of mRNA.	Fig. S10A
AT1G52300	eL37y	60S ribosomal protein L37-2; Binds to the 23S rRNA; Belongs to the eukaryotic ribosomal protein eL37 family.	Fig. S10A
AT3G14600	eL20x	60S ribosomal protein L18a-3; Belongs to the eukaryotic ribosomal protein eL20 family.	Fig. S10A
AT1G72370	uS2z	40S ribosomal protein Sa-1; Required for the assembly and/or stability of the 40S ribosomal subunit. Required for the processing of the 20S rRNA- precursor to mature 18S rRNA in a late step of the maturation of 40S ribosomal subunits; Belongs to the universal ribosomal protein uS2 family.	Fig. S10A
AT2G27530	uL1y	60S ribosomal protein L10a-2.	Fig. S10A
AT2G21580	eS25y	40S ribosomal protein S25-2.	Fig. S10A
AT1G70600	uL15x	60S ribosomal protein L27a-3; Belongs to the universal ribosomal protein uL15 family.	Fig. S10A
AT2G31610	uS3z	40S ribosomal protein S3-1.	Fig. S10A
AT2G17360	eS4z	40S ribosomal protein S4-1; Belongs to the eukaryotic ribosomal protein eS4 family.	Fig. S10A
AT1G33120	uL6z	60S ribosomal protein L9-1; Belongs to the universal ribosomal protein uL6 family.	Fig. S10A
AT1G26910	uL16y	60S ribosomal protein L10-2.	Fig. S10A
AT1G36240	eL30z	Putative 60S ribosomal protein L30-1; Belongs to the eukaryotic ribosomal protein eL30 family.	Fig. S10A
AT3G55280	uL23y	60S ribosomal protein L23a-2; Binds to a specific region on the 26S rRNA; Belongs to the universal ribosomal protein uL23 family.	Fig. S10A
AT3G09680	uS12z	40S ribosomal protein S23-1; Belongs to the universal ribosomal protein uS12 family.	Fig. S10A
AT1G58380	uS5z	40S ribosomal protein S2-1; Belongs to the universal ribosomal protein uS5 family.	Fig. S10A
AT1G04480	uL14x	60S ribosomal protein L23.	Fig. S10A
AT3G18740	eL30x	60S ribosomal protein L30-3; Belongs to the eukaryotic ribosomal protein eL30 family.	Fig. S10A
AT3G16780	eL19z	60S ribosomal protein L19-2; Belongs to the eukaryotic ribosomal protein eL19 family.	Fig. S10A
AT5G27850	eL18x	60S ribosomal protein L18-3; Belongs to the eukaryotic ribosomal protein eL18 family.	Fig. S10A
AT1G02780	eL19x	60S ribosomal protein L19-1; Belongs to the eukaryotic ribosomal protein eL19 family.	Fig. S10A
AT5G02450	eL36x	60S ribosomal protein L36-3; Belongs to the eukaryotic ribosomal protein eL36 family.	Fig. S10A
AT2G19740	eL31z	60S ribosomal protein L31-1; Belongs to the eukaryotic ribosomal protein eL31 family.	Fig. S10A
AT5G02960	uS12y	40S ribosomal protein S23-2; Belongs to the universal ribosomal protein uS12 family.	Fig. S10A
AT4G29410	eL28y	60S ribosomal protein L28-2; Belongs to the eukaryotic ribosomal protein eL28 family.	Fig. S10A
AT4G02230	eL19y	60S ribosomal protein L19-3; Belongs to the eukaryotic ribosomal protein eL19 family.	Fig. S10A
AT5G02870	uL4y	60S ribosomal protein L4-2.	Fig. S10A
AT2G47110	eS31y	Ubiquitin-40S ribosomal protein S27a-2; Ubiquitin exists either covalently attached to another protein, or free (unanchored). When covalently bound, it is conjugated to target proteins via an isopeptide bond either as a monomer (monoubiquitin), a polymer linked via different Lys residues of the ubiquitin (polyubiquitin chains) or a linear polymer linked via the initiator Met of the ubiquitin (lin…	Fig. S10A
AT3G53020	eL24y	60S ribosomal protein L24-2; Might have an extraribosomal function in reinitiation of translation of ETTIN and MONOPTEROS genes that are involved in the auxin-mediated gynoecium patterning. Essential in leaf polarity establishment, probably having a role for translation in leaf dorsoventral patterning to specify leaf adaxial identity.	Fig. S10A
AT4G36130	uL2x	60S ribosomal protein L8-3; Belongs to the universal ribosomal protein uL2 family.	Fig. S10A
AT1G43170	uL3z	60S ribosomal protein L3-1; Belongs to the universal ribosomal protein uL3 family.	Fig. S10A
AT1G26880	eL34z	60S ribosomal protein L34-1.	Fig. S10A
AT1G22780	uS13z	40S ribosomal protein S18; Located at the top of the head of the 40S subunit, it contacts several helices of the 18S rRNA; Belongs to the universal ribosomal protein uS13 family.	Fig. S10A
AT3G57490	uS5w	40S ribosomal protein S2-4; Belongs to the universal ribosomal protein uS5 family.	Fig. S10A
AT3G02080	eS19z	40S ribosomal protein S19-1; Belongs to the eukaryotic ribosomal protein eS19 family.	Fig. S10A
AT3G48930	uS17z	40S ribosomal protein S11-1.	Fig. S10A
AT3G22230	eL27y	60S ribosomal protein L27-2; Belongs to the eukaryotic ribosomal protein eL27 family.	Fig. S10A
AT5G27770	eL22y	60S ribosomal protein L22-3; Belongs to the eukaryotic ribosomal protein eL22 family.	Fig. S10A
AT3G62870	eL8y	60S ribosomal protein L7a-2; Belongs to the eukaryotic ribosomal protein eL8 family.	Fig. S10A
AT1G18540	eL6z	60S ribosomal protein L6-1; Belongs to the eukaryotic ribosomal protein eL6 family.	Fig. S10A
AT3G10950	eL43z	Putative 60S ribosomal protein L37a-1; Belongs to the eukaryotic ribosomal protein eL43 family.	Fig. S10A
AT2G20450	eL14z	60S ribosomal protein L14-1; Belongs to the eukaryotic ribosomal protein eL14 family.	Fig. S10A
AT3G47370	uS10y	40S ribosomal protein S20-2; Belongs to the universal ribosomal protein uS10 family.	Fig. S10A
AT1G15250	eL37z	60S ribosomal protein L37-1; Binds to the 23S rRNA; Belongs to the eukaryotic ribosomal protein eL37 family.	Fig. S10A
AT5G15200	uS4z	40S ribosomal protein S9-1; Belongs to the universal ribosomal protein uS4 family.	Fig. S10A
AT2G36620	eL24z	60S ribosomal protein L24-1; Might have an extraribosomal function in reinitiation of translation.	Fig. S10A
AT5G09510	uS19x	40S ribosomal protein S15-4; Belongs to the universal ribosomal protein uS19 family.	Fig. S10A
AT3G45030	uS10z	40S ribosomal protein S20-1; Belongs to the universal ribosomal protein uS10 family.	Fig. S10A
AT3G11510	uS11y	40S ribosomal protein S14-2.	Fig. S10A
AT1G67430	uL22y	60S ribosomal protein L17-2.	Fig. S10A
AT3G24830	uL13y	60S ribosomal protein L13a-2; Belongs to the universal ribosomal protein uL13 family.	Fig. S10A
AT1G74050	eL6x	60S ribosomal protein L6-3; Belongs to the eukaryotic ribosomal protein eL6 family.	Fig. S10A
AT2G44120	uL30x	60S ribosomal protein L7-3.	Fig. S10A
AT3G28900	eL34x	60S ribosomal protein L34-3; Belongs to the eukaryotic ribosomal protein eL34 family.	Fig. S10A
AT2G39460	uL23z	60S ribosomal protein L23a-1; Binds to a specific region on the 26S rRNA.	Fig. S10A
AT4G15000	eL27x	60S ribosomal protein L27-3.	Fig. S10A
AT2G36160	uS11z	40S ribosomal protein S14-1; Belongs to the universal ribosomal protein uS11 family.	Fig. S10A
AT2G34480	eL20y	60S ribosomal protein L18a-2; Belongs to the eukaryotic ribosomal protein eL20 family.	Fig. S10A
AT2G19750	eS30z	40S ribosomal protein S30; Belongs to the eukaryotic ribosomal protein eS30 family.	Fig. S10A
AT5G23900	eL13x	60S ribosomal protein L13-3; Belongs to the eukaryotic ribosomal protein eL13 family.	Fig. S10A
AT3G53740	eL36y	60S ribosomal protein L36-2.	Fig. S10A
AT3G52580	uS11x	40S ribosomal protein S14-3.	Fig. S10A
AT1G23410	eS31z	Ubiquitin-40S ribosomal protein S27a-1; Ubiquitin exists either covalently attached to another protein, or free (unanchored). When covalently bound, it is conjugated to target proteins via an isopeptide bond either as a monomer (monoubiquitin), a polymer linked via different Lys residues of the ubiquitin (polyubiquitin chains) or a linear polymer linked via the initiator Met of the ubiquitin (lin…	Fig. S10A
AT3G60245	eL43y	60S ribosomal protein L37a-2; Belongs to the eukaryotic ribosomal protein eL43 family.	Fig. S10A
AT2G42740	uL5z	60S ribosomal protein L11-1; Component of the ribosome, a large ribonucleoprotein complex responsible for the synthesis of proteins in the cell. The small ribosomal subunit (SSU) binds messenger RNAs (mRNAs) and translates the encoded message by selecting cognate aminoacyl-transfer RNA (tRNA) molecules. The large subunit (LSU) contains the ribosomal catalytic site termed the peptidyl transferase …	Fig. S10A
AT2G01250	uL30y	60S ribosomal protein L7-2.	Fig. S10A
AT2G32060	eS12y	40S ribosomal protein S12-2; Belongs to the eukaryotic ribosomal protein eS12 family.	Fig. S10A
AT5G16130	eS7x	40S ribosomal protein S7-3; Belongs to the eukaryotic ribosomal protein eS7 family.	Fig. S10A
AT3G05560	eL22z	60S ribosomal protein L22-2; Belongs to the eukaryotic ribosomal protein eL22 family.	Fig. S10A
AT3G43980	uS14z	40S ribosomal protein S29.	Fig. S10A
AT1G61580	uL3y	60S ribosomal protein L3-2.	Fig. S10A
AT1G27400	uL22z	60S ribosomal protein L17-1; Belongs to the universal ribosomal protein uL22 family.	Fig. S10A
AT3G25520	uL18z	60S ribosomal protein L5-1; Component of the ribosome, a large ribonucleoprotein complex responsible for the synthesis of proteins in the cell. The small ribosomal subunit (SSU) binds messenger RNAs (mRNAs) and translates the encoded message by selecting cognate aminoacyl-transfer RNA (tRNA) molecules. The large subunit (LSU) contains the ribosomal catalytic site termed the peptidyl transferase c…	Fig. S10A
AT5G28060	eS24y	40S ribosomal protein S24-2; Belongs to the eukaryotic ribosomal protein eS24 family.	Fig. S10A
AT2G43460	eL38z	60S ribosomal protein L38; Belongs to the eukaryotic ribosomal protein eL38 family.	Fig. S10A
AT3G09500	uL29z	60S ribosomal protein L35-1; Belongs to the universal ribosomal protein uL29 family.	Fig. S10A
AT1G14320	uL16z	60S ribosomal protein L10-1; Ribosomal protein involved in translational regulation. Contribute to general translation under UV-B stress. Involved in the NIK1-mediated defense response to geminivirus infection. Acts coordinately with LIMYB as a transcriptional repressor.	Fig. S10A
AT4G10450	uL6x	60S ribosomal protein L9-2; Belongs to the universal ribosomal protein uL6 family.	Fig. S10A
AT3G04920	eS24z	40S ribosomal protein S24-1; Belongs to the eukaryotic ribosomal protein eS24 family.	Fig. S10A
AT4G27090	eL14y	60S ribosomal protein L14-2; Belongs to the eukaryotic ribosomal protein eL14 family.	Fig. S10A
AT3G13580	uL30w	60S ribosomal protein L7-4; Belongs to the universal ribosomal protein uL30 family.	Fig. S10A
AT1G04270	uS19u	40S ribosomal protein S15-1; Belongs to the universal ribosomal protein uS19 family.	Fig. S10A
AT2G18020	uL2z	60S ribosomal protein L8-1.	Fig. S10A
AT2G19730	eL28z	60S ribosomal protein L28-1; Component of the large ribosomal subunit (By similarity). Essential in leaf polarity establishment, probably having a role for translation in leaf dorsoventral patterning to specify leaf adaxial identity ; Belongs to the eukaryotic ribosomal protein eL28 family.	Fig. S10A
AT2G40010	uL10z	60S acidic ribosomal protein P0-1; Ribosomal protein P0 is the functional equivalent of E.coli protein L10; Belongs to the universal ribosomal protein uL10 family.	Fig. S10A
AT1G08360	uL1z	60S ribosomal protein L10a-1.	Fig. S10A
AT1G69620	eL34y	60S ribosomal protein L34-2; Belongs to the eukaryotic ribosomal protein eL34 family.	Fig. S10A
AT3G09200	uL10y	60S acidic ribosomal protein P0-2; Ribosomal protein P0 is the functional equivalent of E.coli protein L10.	Fig. S10A
AT5G64670	uL15m	Ribosomal protein L18e/L15 superfamily protein.	Fig. S10A
AT1G23290	uL15y	60S ribosomal protein L27a-2; Belongs to the universal ribosomal protein uL15 family.	Fig. S10A
AT5G02610	uL29w	60S ribosomal protein L35-4.	Fig. S10A
AT2G09990	uS9z	40S ribosomal protein S16-1; Belongs to the universal ribosomal protein uS9 family.	Fig. S10A
AT3G53870	uS3y	40S ribosomal protein S3-2; Belongs to the universal ribosomal protein uS3 family.	Fig. S10A
AT3G04840	eS1z	40S ribosomal protein S3a-1; Belongs to the eukaryotic ribosomal protein eS1 family.	Fig. S10A
AT5G67510	uL24y	60S ribosomal protein L26-2; Belongs to the universal ribosomal protein uL24 family.	Fig. S10A
AT5G23740	uS17x	40S ribosomal protein S11-3.	Fig. S10A
AT1G29965	eL20w	60S ribosomal protein L18a-1; Belongs to the eukaryotic ribosomal protein eL20 family.	Fig. S10A
AT2G37600	eL36z	60S ribosomal protein L36-1; Belongs to the eukaryotic ribosomal protein eL36 family.	Fig. S10A
AT4G31700	eS6z	40S ribosomal protein S6-1; May play an important role in controlling cell growth and proliferation through the selective translation of particular classes of mRNA.	Fig. S10A
AT4G00100	uS15y	40S ribosomal protein S13-2; Belongs to the universal ribosomal protein uS15 family.	Fig. S10A
AT5G56710	eL31x	60S ribosomal protein L31-3.	Fig. S10A
AT1G74060	eL6y	60S ribosomal protein L6-2; Belongs to the eukaryotic ribosomal protein eL6 family.	Fig. S10A
AT1G15930	eS12z	40S ribosomal protein S12-1; Belongs to the eukaryotic ribosomal protein eS12 family.	Fig. S10A
AT1G48830	eS7z	40S ribosomal protein S7-1; Belongs to the eukaryotic ribosomal protein eS7 family.	Fig. S10A
AT3G49910	uL24z	60S ribosomal protein L26-1; Belongs to the universal ribosomal protein uL24 family.	Fig. S10A
AT2G16360	eS25z	40S ribosomal protein S25-1; Belongs to the eukaryotic ribosomal protein eS25 family.	Fig. S10A
AT2G47610	eL8z	60S ribosomal protein L7a-1; Belongs to the eukaryotic ribosomal protein eL8 family.	Fig. S10A
AT4G26230	eL31y	60S ribosomal protein L31-2; Belongs to the eukaryotic ribosomal protein eL31 family.	Fig. S10A
AT3G07110	uL13z	60S ribosomal protein L13a-1.	Fig. S10A
AT1G58983	uS5u	40S ribosomal protein S2-2; Belongs to the universal ribosomal protein uS5 family.	Fig. S10A
AT4G34670	eS1y	40S ribosomal protein S3a-2; Belongs to the eukaryotic ribosomal protein eS1 family.	Fig. S10A
AT4G39200	eS25w	40S ribosomal protein S25-4.	Fig. S10A
AT3G55170	uL29x	60S ribosomal protein L35-3; Belongs to the universal ribosomal protein uL29 family.	Fig. S10A
AT3G02560	eS7y	40S ribosomal protein S7-2; Belongs to the eukaryotic ribosomal protein eS7 family.	Fig. S10A
AT3G09630	uL4z	60S ribosomal protein L4-1.	Fig. S10A
AT1G66580	uL16x	60S ribosomal protein L10-3.	Fig. S10A
AT3G48960	eL13y	Putative 60S ribosomal protein L13-2; Belongs to the eukaryotic ribosomal protein eL13 family.	Fig. S10A
AT1G77940	eL30y	60S ribosomal protein L30-2; Belongs to the eukaryotic ribosomal protein eL30 family.	Fig. S10A
AT3G23390	eL42z	60S ribosomal protein L36a.	Fig. S10A
AT4G25740	eS10z	40S ribosomal protein S10-1; Belongs to the eukaryotic ribosomal protein eS10 family.	Fig. S10A
AT3G49010	eL13z	60S ribosomal protein L13-1.	Fig. S10A
AT2G32220	eL27z	60S ribosomal protein L27-1; Belongs to the eukaryotic ribosomal protein eL27 family.	Fig. S10A
AT3G62250	eS31x	Ubiquitin-40S ribosomal protein S27a-3; Ubiquitin exists either covalently attached to another protein, or free (unanchored). When covalently bound, it is conjugated to target proteins via an isopeptide bond either as a monomer (monoubiquitin), a polymer linked via different Lys residues of the ubiquitin (polyubiquitin chains) or a linear polymer linked via the initiator Met of the ubiquitin (lin…	Fig. S10A
AT5G61170	eS19x	40S ribosomal protein S19-3; Belongs to the eukaryotic ribosomal protein eS19 family.	Fig. S10A
AT4G13170	uL13x	60S ribosomal protein L13a-3; Belongs to the universal ribosomal protein uL13 family.	Fig. S10A
AT2G37270	uS7z	40S ribosomal protein S5-1.	Fig. S10A
AT1G07790	HTB1	Histone H2B.1; Core component of nucleosome. Nucleosomes wrap and compact DNA into chromatin, limiting DNA accessibility to the cellular machineries which require DNA as a template. Histones thereby play a central role in transcription regulation, DNA repair, DNA replication and chromosomal stability. DNA accessibility is regulated via a complex set of post-translational modifications of histones…	Fig. S11A, B
AT3G45980	HTB9	Histone H2B.6; Core component of nucleosome. Nucleosomes wrap and compact DNA into chromatin, limiting DNA accessibility to the cellular machineries which require DNA as a template. Histones thereby play a central role in transcription regulation, DNA repair, DNA replication and chromosomal stability. DNA accessibility is regulated via a complex set of post-translational modifications of histones…	Fig. S11A, B
AT2G28720	HTB3	Histone H2B.3; Core component of nucleosome. Nucleosomes wrap and compact DNA into chromatin, limiting DNA accessibility to the cellular machineries which require DNA as a template. Histones thereby play a central role in transcription regulation, DNA repair, DNA replication and chromosomal stability. DNA accessibility is regulated via a complex set of post-translational modifications of histones…	Fig. S11A, B
AT3G46030	HTB11	Histone H2B.7; Core component of nucleosome. Nucleosomes wrap and compact DNA into chromatin, limiting DNA accessibility to the cellular machineries which require DNA as a template. Histones thereby play a central role in transcription regulation, DNA repair, DNA replication and chromosomal stability. DNA accessibility is regulated via a complex set of post-translational modifications of histones…	Fig. S11A, B

## Sheet: Glossary
Grossary
XL-MS	Cross-linking mass spectrometry (XL-MS) uses chemical cross-linkers to form covalent bonds at protein interaction interfaces, enabling the elucidation of macromolecular structures or the mapping of protein-protein interaction networks.
monolink/dead-end	A cross-linker fragment having only one end is attached to a peptide, the other reactive end of the cross-linker being hydrolyzed or otherwise rendered non-reactive.
looplink	A cross-linker between two residues within the same peptide (short protein fragment) that forms a loop; single peptide.
intralink/self link	A crosslink formed between two residues within the same protein, but possibly across different domains or regions, two or more peptides.
interlink	Crosslinks that occur between different molecules or protein chains can be classified based on the identity of the interacting proteins: if the crosslink forms between identical proteins, it is called a homomultimeric (or homodimer) crosslink; if it forms between different proteins, it is called a heteromeric crosslink.
heteromeric link	crosslink formed between different proteins
homomultimeric link	crosslink formed between identical proteins
